# Supplementary material for: Pathway-based analysis of anthocyanin diversity in diploid potato
Source: PLoS One. 2021 Apr 29;16(4):e0250861. doi: 10.1371/journal.pone.0250861 (PMC8084248; doi:10.1371/journal.pone.0250861)
Supplement: S1 Table — For each polymorphic site we present the diploid genotype of the 96 accessions used. (XLSX) [file pone.0250861.s003.xlsx]

## Sheet: SNPS47K
S1 Table. Genotyping array using in the GWAS. Data set of SNP markers array with a MAF > 0.05 and less than 10% of missing data.
rs	alleles	chrom	pos	strand	CCC002	CCC003	CCC004	CCC005	CCC006	CCC007	CCC008	CCC009	CCC011	CCC012	CCC013	CCC014	CCC015	CCC016	CCC017	CCC019	CCC020	CCC021	CCC023	CCC024	CCC027	CCC030	CCC031	CCC032	CCC033	CCC034	CCC035	CCC037	CCC038	CCC041	CCC042	CCC043	CCC044	CCC045	CCC047	CCC051	CCC052	CCC053	CCC056	CCC057	CCC059	CCC061	CCC062	CCC063	CCC065
ST4.03ch01pos2631717.1	A/G	ST4.03ch01	2631717	+	AA	AA	AA	AA	AA	AG	AG	AA	AG	AG	AA	AA	AA	AA	AG	AG	AA	AA	AA	AG	AA	AA	AG	NN	AA	AA	AG	AA	AG	AA	NN	AG	AA	AG	AA	GG	AA	AG	AG	AG	AA	AA	GG	AG	AA
ST4.03ch01pos2631725.1	G/A	ST4.03ch01	2631725	+	GG	GG	GG	GG	GG	GA	GA	GG	GA	GA	GG	GG	GG	GG	GA	GA	GG	GG	GG	GA	GG	GG	GA	NN	GG	GG	GA	GG	GA	GG	NN	GA	GG	GA	GA	AA	GG	GA	GA	GA	GG	GG	AA	GA	GG
ST4.03ch01pos2631732.1	C/T	ST4.03ch01	2631732	+	TT	CT	CT	TT	TT	CT	CT	TT	CT	CT	TT	TT	TT	TT	CT	CT	TT	CT	CT	CC	TT	TT	CT	NN	TT	TT	CT	CT	CT	CT	CT	CT	TT	CT	CT	CC	CT	CT	CT	CT	TT	TT	CC	CT	TT
ST4.03ch01pos2631734.1	G/A	ST4.03ch01	2631734	+	GG	GA	GA	GG	GG	GG	GG	GG	GG	GG	GG	GG	GG	GG	GG	GG	GG	GA	GA	GA	GG	GG	GG	GG	GG	GG	GG	GA	GG	GA	GA	GG	GG	GG	GA	GG	GA	GG	NN	GG	GG	GG	GG	GG	GG
ST4.03ch01pos3683816.1	A/G	ST4.03ch01	3683816	+	AA	AA	AA	AA	AA	AA	AA	AA	AA	AA	AA	AA	AA	AA	AA	AA	AA	AA	AA	AA	AA	AA	AA	AA	AA	AA	AG	AA	AA	AA	AA	AG	AA	AA	AG	AA	AA	AA	AA	AA	AA	AG	AA	AG	AA
ST4.03ch01pos8616122.1	G/A	ST4.03ch01	8616122	+	GA	GA	GA	AA	GA	AA	GA	AA	GA	GA	GG	AA	GG	AA	AA	AA	AA	GA	GA	GA	GG	GA	AA	GA	AA	AA	GA	GA	GA	GG	GA	GA	GA	AA	GA	GA	GA	GA	GA	AA	GA	AA	AA	GA	GA
ST4.03ch01pos8945651.1	G/A	ST4.03ch01	8945651	+	GA	GA	GA	GA	GA	GA	GA	GA	GA	GA	GA	GA	GA	GA	GA	GA	GA	GG	GA	GA	GG	GA	GA	NN	GA	GA	GA	GA	GA	GA	GA	GA	GA	GA	GG	GA	GA	GA	GA	GA	GA	GG	GA	GA	GA
ST4.03ch01pos10420388.1	C/T	ST4.03ch01	10420388	+	CC	CC	CC	CT	CC	CC	CC	CC	CC	CC	CC	CT	CC	CC	CC	CT	CC	CC	CC	CC	CC	NN	CC	CC	CC	CC	CC	CC	CC	CT	CC	CC	CT	CC	CT	CC	CC	CC	CC	CC	CC	CC	CC	CC	CC
ST4.03ch01pos10668210.1	G/A	ST4.03ch01	10668210	+	GG	GG	GG	GG	GG	GG	GG	GG	GG	GA	GG	GG	GG	GA	GG	GG	GA	GG	GG	GG	GG	GG	GG	GG	GA	GA	GG	GG	GG	GG	GG	GG	GG	GG	GG	GG	GG	GG	GG	GG	GG	GG	GG	GG	GG
ST4.03ch01pos12296160.1	C/T	ST4.03ch01	12296160	+	CT	CT	CC	CT	CT	CT	CT	CT	TT	CT	CC	CT	CC	CC	CT	CT	CC	CT	CC	TT	CC	CT	TT	CT	CC	CC	TT	CC	CT	CT	CT	CT	CT	TT	CC	CT	CT	CT	CT	CT	CC	CC	CC	TT	CC
ST4.03ch01pos12842080.1	G/A	ST4.03ch01	12842080	+	GA	GA	GG	GG	GA	GA	GA	GA	GA	GA	GG	GG	GG	GG	GA	GA	GG	GG	GG	GG	GG	GG	GG	GG	GG	GG	GG	GG	GA	GA	GA	GA	GG	GG	GA	GG	GA	GG	GA	GG	GA	GG	GG	GG	GA
ST4.03ch01pos17169607.1	C/T	ST4.03ch01	17169607	+	CT	CT	CT	CC	CT	CT	CT	CT	CT	CT	CC	CC	CC	CT	CT	CT	CT	CC	CT	CC	CC	CC	CC	CC	CT	CT	CC	CC	TT	CT	CT	CT	CC	CC	CT	CC	CC	CC	CT	CC	CT	CC	CC	CC	CT
ST4.03ch01pos17169611.1	G/A	ST4.03ch01	17169611	+	GG	GG	GG	GA	GA	GG	GA	GG	GA	GA	GG	GA	GG	GG	GG	GA	GG	GG	GG	GG	GG	GA	GG	GG	GG	GG	GG	GG	GG	GA	GA	GG	GA	GG	GG	GG	GG	AA	GA	GG	GG	GA	GG	GG	GG
ST4.03ch01pos17233563.1	A/T	ST4.03ch01	17233563	+	AA	AT	AT	AT	AT	AT	AT	AT	AT	AT	AT	NN	AT	AT	AT	AT	AT	AT	AT	AT	AT	AT	AT	AT	AT	AT	AT	AT	AT	AT	AT	AT	AT	AT	AT	AT	AT	NN	AT	AT	AT	AT	AT	AT	AT
ST4.03ch01pos17932043.1	T/C	ST4.03ch01	17932043	+	TT	TC	TC	TT	TT	TT	TT	TT	TT	TT	TT	TT	TT	TT	TT	TT	TT	TC	TC	TC	TC	TT	TT	TT	TT	TT	TT	TC	TT	TC	TC	NN	TT	TT	TT	TT	TC	TC	TC	TT	TT	TT	TT	TT	TT
ST4.03ch01pos17932046.1	T/C	ST4.03ch01	17932046	+	TT	TC	TC	TT	TT	TT	TT	TT	TT	TT	TT	TT	TT	TT	TT	TT	TT	TC	TC	TC	TC	TT	TT	TT	TT	TT	TT	TC	TT	TC	TC	NN	TT	TT	TT	TT	TC	TC	TC	TT	TT	TT	TT	TT	TT
ST4.03ch01pos17932048.1	C/T	ST4.03ch01	17932048	+	CC	CT	CT	CC	CC	CC	CC	CC	CC	CC	CC	CC	CC	CC	CC	CC	CC	CT	CT	CT	CT	CC	CC	CC	CC	CC	CC	CT	CC	CT	CT	NN	CC	CC	CC	CC	CT	CT	CT	CC	CC	CC	CC	CC	CC
ST4.03ch01pos22081868.1	A/G	ST4.03ch01	22081868	+	AA	AA	AA	AA	AA	AA	AA	AA	AA	AA	AA	AA	AA	AG	AA	AA	AG	AA	AA	AA	AA	AA	AA	AA	AG	AG	AA	AA	AA	AA	AA	AG	AA	AA	AA	AA	AA	AA	AA	AA	AA	AA	GG	AA	AA
ST4.03ch01pos22081878.1	G/C	ST4.03ch01	22081878	+	GG	NN	GC	GG	GG	GG	GG	GG	GG	GG	GG	GG	GG	GG	GG	GG	GG	GG	GC	GG	GG	GG	GG	GG	GG	GG	GG	GG	GG	GG	GG	GG	GG	GG	GC	GG	GG	GG	GG	GG	GG	GC	GG	GG	GG
ST4.03ch01pos22229015.1	C/A	ST4.03ch01	22229015	+	CC	CC	CC	CC	CA	CA	CC	CA	CC	CC	CA	CC	CA	CC	CA	CC	CC	CC	CC	CC	CA	CA	CC	CA	CC	CC	CC	NN	CC	CC	CC	CC	CA	CC	CC	CC	CC	CC	CC	CC	CA	CC	CC	CC	CA
ST4.03ch01pos22229029.1	C/T	ST4.03ch01	22229029	+	CC	CC	CC	CC	CC	CC	CC	CC	CC	CC	CC	CC	CC	CT	CC	CC	CT	CC	CC	CC	CC	CC	CC	CC	CT	CT	CC	CC	CC	CC	CC	CC	CC	CC	CC	CC	CC	CC	CC	CC	CC	CC	CT	CC	CC
ST4.03ch01pos22265610.1	C/T	ST4.03ch01	22265610	+	CC	CC	CC	CC	CT	CT	CC	CT	CC	CC	CT	CC	CT	CC	CT	CC	CC	CC	CC	CC	TT	CT	CC	CT	CC	CC	CC	CT	CC	CC	CC	CC	CT	CC	CC	NN	CC	CC	CC	CC	CT	CC	NN	CC	CT
ST4.03ch01pos22924744.1	T/C	ST4.03ch01	22924744	+	TC	TC	TT	CC	NN	TC	TC	TC	TC	TC	CC	CC	CC	CC	TC	TC	CC	CC	TT	CC	CC	CC	CC	CC	CC	CC	TT	TC	NN	CC	CC	TC	CC	CC	TT	CC	CC	CC	CC	CC	CC	CC	CC	TT	CC
ST4.03ch01pos22973300.1	T/C	ST4.03ch01	22973300	+	TT	TC	TC	TC	TT	TT	TT	TT	TT	TT	TT	TC	TT	TT	TT	TT	TT	TC	TC	TC	TT	TT	TC	NN	TT	TT	TC	TC	NN	TT	TC	TC	TT	TC	TT	TC	TC	TT	TC	TC	TT	TT	TT	TC	TT
ST4.03ch01pos28869227.1	A/G	ST4.03ch01	28869227	+	AA	AA	AA	AA	AA	AA	AA	AA	AA	AA	AA	AA	NN	AA	AA	AA	AA	AA	AA	AA	AA	AA	AA	AA	AA	AA	AA	AA	AA	AA	AA	AA	AA	AA	AA	AA	AA	AA	NN	AA	AA	AA	AA	AA	AA
ST4.03ch01pos29113258.1	C/T	ST4.03ch01	29113258	+	CT	CT	CC	CC	CC	CC	CC	CC	CC	CC	CC	CC	CC	CT	CC	CC	CT	CT	CC	TT	CC	CT	TT	CT	CT	CT	CT	CC	CC	CC	CT	CT	CC	TT	CT	CC	CC	CC	CT	TT	CC	CC	CT	CT	CC
ST4.03ch01pos29837780.1	T/G	ST4.03ch01	29837780	+	TG	TG	TG	TT	TG	GG	TG	GG	TG	TG	TT	TT	TT	TT	GG	TG	TT	TT	TG	TT	TT	TT	TT	TT	TT	TT	TT	NN	TG	TT	TT	TG	TT	TT	TT	NN	TT	TT	TT	TT	TT	TT	TT	TT	TT
ST4.03ch01pos29971217.1	T/C	ST4.03ch01	29971217	+	TT	TC	TC	TC	TT	TT	TT	TT	TT	TT	TT	TC	TT	TT	TT	TT	TT	TC	TC	TT	TT	TT	TT	TT	TT	TT	TT	TC	TT	TT	TT	TC	TT	TT	TT	TT	TC	TT	TT	TT	TT	TT	TT	TT	TT
ST4.03ch01pos29971219.1	G/A	ST4.03ch01	29971219	+	GA	GA	GG	GG	GG	GG	GG	GG	GG	GG	GG	GG	GG	GA	GG	GG	GA	GA	GG	AA	GG	GG	AA	GA	GA	GA	GA	GG	GG	GG	GA	GA	GG	AA	GA	GG	GG	GG	GA	GA	GG	GG	GA	GA	GG
ST4.03ch01pos30478621.1	C/T	ST4.03ch01	30478621	+	CC	CC	CC	CC	CT	CT	CC	CT	CC	CC	CT	CC	CT	CC	CT	CC	CC	CC	CC	CC	CT	CT	CC	CT	CC	CC	CC	CT	CC	CC	CC	CC	CT	CC	NN	CC	CC	CC	CC	CC	CT	CC	CC	CC	CT
ST4.03ch01pos30478622.1	G/A	ST4.03ch01	30478622	+	GA	GA	GA	GG	GA	GA	GA	GA	GA	GA	GG	GG	GG	GG	GA	GA	GG	GG	GA	GA	GG	GG	GA	GG	GG	GG	GA	GG	GA	GG	GA	GA	GG	GA	GG	GA	GG	GG	GA	GA	GG	GG	GG	GA	GG
ST4.03ch01pos32837034.1	A/G	ST4.03ch01	32837034	+	AG	AG	AG	AA	AG	AG	AG	AG	AG	AG	AA	AA	AA	AA	AG	AG	AA	AA	AG	AA	AG	AG	AA	AA	NN	AA	AG	AG	AG	AA	AG	AG	AG	AA	AG	AA	AA	AG	AA	AG	AG	AA	AA	AG	AG
ST4.03ch01pos36889804.1	T/G	ST4.03ch01	36889804	+	TT	TT	TT	TT	TT	TT	TT	TT	TT	TT	TT	TT	TT	TG	TT	TT	TG	TT	TT	TT	TT	TT	TT	TT	TG	TG	TT	TT	TT	TT	TT	TT	TT	TT	TT	TT	TT	TT	TT	TT	TT	TT	TG	TT	TT
ST4.03ch01pos41015239.1	C/T	ST4.03ch01	41015239	+	CT	CT	CT	CC	CT	CT	CT	CT	CT	CT	CC	CC	CC	CT	CT	CT	CT	CC	CT	CC	CC	CC	CC	CC	CT	CT	CC	CC	CT	CT	CT	CT	CC	CC	CT	CC	CC	CC	CT	CC	CT	CC	CC	CC	CT
ST4.03ch01pos42441592.1	T/C	ST4.03ch01	42441592	+	TT	TC	TC	TC	TT	TT	TT	TT	TT	TT	TT	TC	TT	TT	TT	TT	TT	TC	TC	TC	TT	TT	TC	NN	TT	TT	TC	TC	TT	TT	TC	TC	TT	TC	TT	TC	TC	TC	TC	TC	TT	TT	TT	TC	TT
ST4.03ch01pos42441599.1	T/C	ST4.03ch01	42441599	+	TT	TT	TT	TT	TT	TT	TC	TT	TT	TC	TT	TT	TT	TT	TT	TT	TT	TT	TT	TT	CC	NN	TT	TT	TT	TT	TT	TT	TC	TT	TT	TT	TT	TT	TT	TT	TT	TT	TT	TT	TT	TT	TC	TT	TT
ST4.03ch01pos48961839.1	A/C	ST4.03ch01	48961839	+	AA	AC	AC	AC	AC	AC	AA	AC	AA	AA	AC	AC	AC	AA	AC	AA	AA	AC	AC	AC	CC	AC	AC	AC	AA	AA	AC	CC	AA	AA	AC	AC	AC	AC	AC	CC	AC	AC	AC	AC	AC	AA	NN	AC	AC
ST4.03ch01pos52617911.1	T/C	ST4.03ch01	52617911	+	CC	CC	CC	CC	CC	TC	TC	TT	TC	CC	CC	CC	CC	CC	TT	NN	CC	CC	CC	CC	NN	CC	CC	CC	CC	CC	CC	CC	TC	CC	CC	CC	CC	CC	CC	CC	CC	CC	CC	CC	CC	CC	CC	CC	CC
ST4.03ch01pos52851523.1	G/T	ST4.03ch01	52851523	+	TT	TT	TT	TT	TT	NN	TT	NN	TT	TT	TT	TT	TT	TT	NN	TT	TT	TT	TT	TT	NN	TT	TT	TT	TT	TT	TT	TT	TT	TT	TT	TT	TT	TT	TT	TT	TT	TT	TT	TT	TT	TT	TT	TT	TT
ST4.03ch01pos52864123.1	A/T	ST4.03ch01	52864123	+	AT	AT	AT	AT	AT	AT	AT	AT	AT	AT	AT	AT	AT	AT	AT	AT	AA	AT	AT	AT	AT	AT	AT	AT	AT	AT	AT	AT	AT	AT	AT	AT	AT	AT	AT	AT	AT	AT	AT	AT	AT	AT	AT	AT	AT
ST4.03ch01pos54023542.1	T/G	ST4.03ch01	54023542	+	TT	TG	TG	TG	TT	TT	TT	TT	TT	TT	TT	TG	TT	TT	TT	TT	TT	TG	TG	TG	TT	TT	TG	TT	TT	TT	TG	TG	TT	TT	TG	TG	TT	TG	TT	TG	TG	TT	TG	TG	TT	TT	TT	TG	TT
ST4.03ch01pos54023543.1	C/T	ST4.03ch01	54023543	+	CC	CC	CC	CC	CT	CT	CC	CT	CC	CT	CT	CC	CT	CT	CT	CC	CT	CC	CC	CC	CT	CT	CC	CT	CT	CT	CC	CT	CC	CT	CT	CC	CT	CC	CC	CC	CC	CC	CT	CC	NN	CC	CC	CC	CT
ST4.03ch01pos54456182.1	A/T	ST4.03ch01	54456182	+	AA	AA	AA	AA	AA	AA	NN	AA	AA	AT	AA	AA	AA	AA	AA	AA	AA	AA	AA	AA	AT	NN	AA	AA	AA	AA	AA	AA	AT	AA	AA	NN	AA	AA	AA	AA	AA	AA	AA	AA	AA	AA	AT	AA	AA
ST4.03ch01pos54456183.1	A/C	ST4.03ch01	54456183	+	AA	AA	AA	AA	AA	AA	NN	AA	AA	AC	AA	AA	AA	AA	AA	AA	AA	AA	AA	AA	AC	NN	AA	AA	AA	AA	AA	AA	AC	AA	AA	NN	AA	AA	AA	AA	AA	AA	NN	AA	AA	AA	AC	AA	AA
ST4.03ch01pos55717120.1	T/C	ST4.03ch01	55717120	+	TT	TC	TC	TC	TT	TT	TT	TT	TT	TT	TT	TC	TT	TC	TT	TT	TC	TC	TC	TC	TT	TT	TC	NN	TC	TC	TC	TC	TT	TT	TC	TC	TT	TC	TC	CC	TC	NN	TC	TC	TT	TT	CC	TC	TT
ST4.03ch01pos55754511.1	G/C	ST4.03ch01	55754511	+	GC	GC	GC	CC	GC	GC	GC	GC	GC	GC	CC	CC	CC	CC	GC	GC	CC	CC	GC	CC	CC	CC	CC	CC	CC	CC	CC	CC	GC	CC	CC	NN	CC	CC	GC	CC	CC	CC	NN	CC	CC	CC	CC	CC	CC
ST4.03ch01pos58711496.1	A/G	ST4.03ch01	58711496	+	AG	AG	AG	AG	AG	AA	AG	AA	AA	AA	AA	AG	AA	AA	AA	AG	AA	AA	AG	AG	AA	AA	AG	NN	AA	AA	AG	AG	AA	AG	AG	AG	AA	AG	AA	AA	AG	AA	AG	AG	AA	AA	AA	AG	AA
ST4.03ch01pos58773425.1	C/T	ST4.03ch01	58773425	+	CC	CC	CC	CC	CC	CC	CT	CC	CC	CT	CC	CC	CC	CC	CC	CT	CC	CC	CC	CC	CC	CT	CC	CC	CC	CC	CC	CT	CT	CC	CC	CC	CT	CC	CC	CC	CC	CC	CC	CC	CC	CC	CC	CC	CC
ST4.03ch01pos58773441.1	G/A	ST4.03ch01	58773441	+	GA	GA	GA	GA	GG	GA	GA	GG	GA	GA	GA	GA	GA	GA	GA	GA	GA	GA	GA	GA	GA	GA	GG	GA	GA	GA	GA	GA	GG	GA	GA	GA	GA	GG	GA	GA	NN	GA	NN	GG	GG	GG	GG	GA	GG
ST4.03ch01pos62267697.1	G/T	ST4.03ch01	62267697	+	GT	GT	GT	GT	GT	GT	GT	GT	GT	GT	GT	GT	GT	GT	GT	GT	GT	GT	GT	GT	GT	GT	GT	GT	GT	GT	GT	GT	GT	GT	GT	GT	GT	GT	GT	GT	GT	GT	GT	GT	GT	GT	GT	GT	GT
ST4.03ch01pos63496669.1	G/A	ST4.03ch01	63496669	+	GG	GG	GG	GA	GG	GG	GA	GG	NN	NN	GG	GA	GG	GG	GG	GA	GG	GG	GG	GG	GG	GA	GG	GG	GG	GG	GA	GG	GG	GA	GA	GG	GA	GG	GG	GG	GG	NN	GG	GG	GG	GA	GG	NN	GG
ST4.03ch01pos63496682.1	C/T	ST4.03ch01	63496682	+	CC	CC	CC	CT	CC	CC	NN	CC	CT	NN	CC	CT	CC	CC	CC	CT	CC	CC	CC	CC	CC	CT	CC	CC	CC	CC	CT	CC	CC	CT	CT	CC	CT	CC	CC	CC	CC	CT	NN	CC	CC	CT	CC	CT	CC
ST4.03ch01pos63496699.1	G/T	ST4.03ch01	63496699	+	GT	GT	GT	GT	GT	GT	GT	GT	GT	GT	GT	GT	GT	GT	GT	GT	GT	GT	GT	GT	GT	GT	GT	GT	GT	GT	GT	GT	GT	GT	GT	GT	GT	GT	GT	GT	GT	GT	GT	GT	GT	GT	GT	GT	GT
ST4.03ch01pos63953862.1	T/C	ST4.03ch01	63953862	+	CC	CC	CC	TC	CC	CC	TC	CC	TC	CC	CC	TC	CC	CC	CC	TC	CC	CC	CC	CC	CC	TC	CC	CC	CC	CC	TC	CC	CC	TC	TC	CC	TC	CC	CC	CC	CC	TC	CC	CC	CC	TC	CC	TC	CC
ST4.03ch01pos64962229.1	C/T	ST4.03ch01	64962229	+	CT	CC	CC	CC	CT	CC	CC	CT	CC	CC	CC	CC	CC	CC	CC	CC	CC	CC	CC	CC	CC	CT	CC	CC	CC	CC	CC	NN	CC	CC	CC	CC	CT	CC	CC	CC	CC	CC	CC	CC	CT	CC	CC	CC	CT
ST4.03ch01pos72071068.1	C/T	ST4.03ch01	72071068	+	TT	TT	CT	TT	TT	TT	TT	TT	TT	CT	TT	TT	TT	TT	TT	TT	TT	TT	CT	TT	TT	TT	TT	TT	TT	TT	CT	TT	TT	TT	TT	NN	TT	TT	TT	TT	CT	TT	TT	TT	TT	CT	TT	CT	TT
ST4.03ch01pos73120217.1	G/A	ST4.03ch01	73120217	+	GA	GA	GA	GA	GG	GG	GG	GG	GG	GG	GG	GA	GG	GG	GG	GG	GG	GG	GA	GA	GG	GG	GA	NN	GG	GG	GG	GG	GG	GG	GA	NN	GG	GA	GG	GG	GG	GG	GA	GA	GG	GG	GG	GG	GG
ST4.03ch01pos73120237.1	G/A	ST4.03ch01	73120237	+	GG	GG	GA	GG	GG	GG	GG	GA	GG	GG	GG	GG	GG	GG	GG	GG	GG	GA	GA	GG	GA	GA	GG	GG	GG	GG	NN	GA	GG	GA	GA	GG	GA	GG	GG	GG	GG	GG	GG	GG	GG	GA	GG	GA	GG
ST4.03ch01pos75953659.1	C/T	ST4.03ch01	75953659	+	CT	CT	CT	TT	CT	TT	CT	TT	CT	CT	CT	TT	CT	CC	TT	CT	CC	CC	CT	CT	CT	CT	CC	CT	CC	CC	CT	CC	CC	CC	CC	CT	CT	CC	CT	CT	CC	CC	CC	CC	CT	TT	CC	CT	CT
ST4.03ch01pos75953661.1	G/A	ST4.03ch01	75953661	+	GA	GG	GG	GA	GA	GA	GA	GA	GA	GA	GA	GA	GA	GG	GA	GA	GG	GG	GG	GA	GG	GA	GG	NN	GG	GG	GG	GG	GG	GG	GG	GG	GA	GG	GG	GA	GG	GG	GG	GG	GA	GG	GG	GG	GA
ST4.03ch01pos76456843.1	A/G	ST4.03ch01	76456843	+	AA	AA	AA	AA	AA	AA	AA	AA	AA	AA	AA	AA	AA	AA	AA	AA	AA	AA	AA	AA	AA	AA	AA	AA	AA	AA	AG	AA	AA	AA	AA	AG	AA	AA	AG	AA	AA	AA	AA	AG	AA	AG	AG	AG	AA
ST4.03ch01pos79053096.1	G/T	ST4.03ch01	79053096	+	GG	GG	GG	GG	GG	GG	GG	GG	GG	GT	GG	GG	GG	GT	GG	GG	GT	GG	GG	GG	GG	GG	GG	GG	GT	GT	GG	GG	GG	GG	GG	NN	GG	GG	GG	GG	GG	GG	GG	GG	GG	GG	GG	GG	GG
ST4.03ch01pos79053097.1	C/T	ST4.03ch01	79053097	+	CT	CT	CT	CT	CT	CT	CT	CC	CT	CT	CT	CT	CT	CT	CT	CT	CT	CT	CT	CT	CC	CT	CC	CT	CT	CT	CT	CT	NN	CT	CT	CT	CT	CC	CT	CT	CT	NN	CT	CC	CT	CT	TT	CT	CT
ST4.03ch01pos79329516.1	T/C	ST4.03ch01	79329516	+	TT	TC	TT	TT	TC	TT	TC	TT	TT	TC	TC	TT	TC	TC	TT	TC	TC	TT	TT	TT	TT	TT	TC	TC	TC	TC	TC	TC	TT	TT	TC	TC	TT	TC	TC	TT	TT	TC	TC	TC	TT	CC	TT	TC	TT
ST4.03ch01pos85946599.1	G/A	ST4.03ch01	85946599	+	GA	GG	GG	GA	GA	GA	GA	AA	GA	GA	GG	GA	GG	GA	GA	AA	GA	GA	GG	AA	GG	GA	GG	GG	GA	GA	GG	GA	GA	GG	GG	NN	GA	GG	GA	AA	AA	AA	GG	GG	GA	GA	GA	GG	GA
ST4.03ch02pos1866209.1	C/T	ST4.03ch02	1866209	+	CC	CC	CC	CC	CC	CC	CC	CC	CC	CC	CC	CC	CC	CC	CC	CC	CC	CC	CC	CC	CC	CC	CC	CC	CC	CC	CT	CC	CC	NN	CC	CT	CC	CC	CT	CC	CC	CC	CC	CT	CC	CC	CC	CT	CC
ST4.03ch02pos7189385.1	G/A	ST4.03ch02	7189385	+	GG	GA	GA	GA	GA	GG	GG	GG	GG	GG	GA	GA	GA	GG	GG	GG	GG	GA	GA	GG	GG	GG	GA	GA	GG	GG	GG	GA	GG	AA	GA	GA	GG	GA	GG	GG	GA	GG	GA	GA	GA	GA	GG	GG	GA
ST4.03ch02pos7189408.1	C/T	ST4.03ch02	7189408	+	CC	CC	CC	CC	CT	CC	CC	CC	CC	CC	CT	CC	CT	CC	CC	CC	CC	CC	CC	CC	CC	CT	CT	CT	CC	CC	CC	CC	CC	CC	CT	CT	CT	CT	TT	CC	CC	CC	CT	CT	CT	CC	CC	CC	CT
ST4.03ch02pos8129929.1	A/C	ST4.03ch02	8129929	+	AC	AC	AC	AA	AC	AA	AA	AA	AC	AA	AA	AA	AA	AA	AA	AA	AA	AC	AC	AA	AA	AC	AA	AA	AA	AA	AA	AC	AA	AA	AA	AC	AC	AA	AA	AA	AC	AC	AA	AA	AC	AA	AA	AA	AC
ST4.03ch02pos8342107.1	C/T	ST4.03ch02	8342107	+	CT	CT	CT	CC	CC	CC	CC	CC	CC	CT	CC	CC	CC	CT	CC	CC	CT	CT	CT	CT	CT	CC	CT	CC	CT	CT	CC	NN	CT	CT	CT	CT	CC	CT	CC	CT	CC	NN	CT	CT	CC	CC	CC	CC	CC
ST4.03ch02pos8814320.1	A/G	ST4.03ch02	8814320	+	AA	AG	AG	AG	AG	AA	AA	AA	AA	AA	AG	AG	AG	AA	AA	AA	AA	AG	AG	AA	AA	AA	AA	AG	AA	AA	AA	AG	AA	GG	AG	NN	AA	AA	GG	AG	AG	AG	AG	AA	AG	AG	AA	AA	AG
ST4.03ch02pos11657451.1	A/C	ST4.03ch02	11657451	+	AC	AC	AC	AC	AC	AC	AC	AC	AC	AC	AC	AC	AC	AC	AC	AC	AC	AC	AC	AC	AC	AC	AC	AC	AC	AC	AC	AC	AC	AC	AC	AC	AC	AC	AC	AC	AC	AC	AC	AC	AC	AC	AC	AC	AC
ST4.03ch02pos12828776.1	A/T	ST4.03ch02	12828776	+	AA	AT	AT	AT	AA	AA	AA	AA	AA	AA	AT	AT	AT	AA	AA	AA	AA	AT	AT	AA	AA	AA	AA	AT	AA	AA	AA	AT	AA	TT	AT	AA	AA	AA	AA	AA	AT	AA	AT	AA	AA	AT	AA	AA	AA
ST4.03ch02pos13704405.1	T/A	ST4.03ch02	13704405	+	TA	TA	AA	TT	TA	TA	TA	TT	TT	TA	TA	TT	NN	TA	TA	TA	TA	TA	AA	TA	TA	TA	TT	TA	TA	TA	TA	TA	TA	AA	TA	TA	TA	TT	TT	TA	TA	TA	TA	TT	TA	TA	TA	TA	TA
ST4.03ch02pos14172207.1	A/G	ST4.03ch02	14172207	+	AG	AG	AG	AA	AG	AA	AA	AA	AG	AA	AA	AA	AA	AA	AA	AA	AA	AG	AG	AA	AA	AG	AA	AA	AA	AA	AA	AG	AA	AA	AA	AG	AG	AA	AA	AA	AG	AG	AG	AG	AG	AA	AA	AA	AG
ST4.03ch02pos14626007.1	G/A	ST4.03ch02	14626007	+	GG	GA	AA	AA	GA	GG	GA	AA	GG	GA	GG	AA	GG	GG	GG	GA	GG	GG	AA	AA	GA	GA	GA	GA	GG	GG	GA	GA	GG	NN	GA	GA	GA	GA	AA	AA	GG	GA	GA	GA	GG	NN	GG	GA	GG
ST4.03ch02pos14809217.1	T/C	ST4.03ch02	14809217	+	TC	TC	TC	TC	TC	TC	NN	TC	TC	TC	TC	TC	TC	TC	TC	TT	TC	TC	TC	TC	TT	TT	TT	TC	TC	TC	TT	TC	TC	CC	TC	TC	TT	TT	TT	TC	TT	TC	TC	TC	TC	CC	TT	TT	TC
ST4.03ch02pos15205822.1	C/T	ST4.03ch02	15205822	+	CT	CT	TT	CT	CT	CT	CT	TT	CT	CT	CT	CT	CT	CT	CT	CT	CT	CT	TT	TT	CT	NN	CT	CT	CT	CT	CC	NN	CT	TT	CT	CT	CC	CT	CT	TT	CC	CT	CT	CT	CT	TT	CC	CC	CT
ST4.03ch02pos17282581.1	T/C	ST4.03ch02	17282581	+	TC	TC	TC	TC	TC	TT	TT	TC	TT	TT	CC	TC	CC	TT	TT	TT	TT	CC	TC	TT	TT	TC	TC	TC	TT	TT	TC	TC	TT	CC	TC	TC	TC	TC	NN	TT	TC	TT	TC	TC	TC	CC	TT	TC	TC
ST4.03ch02pos18077622.1	T/C	ST4.03ch02	18077622	+	TC	TC	TC	TC	TT	TC	TC	TC	TT	TC	TC	TC	TC	CC	TC	TC	CC	TC	TC	TC	CC	TC	TC	TC	CC	CC	TC	TC	TC	TC	TC	TC	TT	TC	TC	CC	TT	TC	TC	TC	TT	CC	TC	TC	TT
ST4.03ch02pos18117220.1	C/T	ST4.03ch02	18117220	+	CT	CT	CT	CC	CT	CC	CT	CC	CC	NN	CC	CC	CC	CC	CC	CT	CC	CC	CT	CT	CT	CC	CT	CC	CC	CC	CC	CC	CC	CC	CT	CT	CC	CT	CC	CT	CC	CC	CT	CT	CC	CC	CC	CC	CC
ST4.03ch02pos18168466.1	C/T	ST4.03ch02	18168466	+	CT	CT	CT	CC	CT	CC	CT	CC	CC	CT	CC	CC	CC	CC	CC	CT	CC	CC	CT	CT	CT	CC	CT	NN	CC	CC	CC	CC	CC	CC	CT	CT	CC	CT	CC	CT	CC	CC	CT	CT	CC	CC	CC	CC	CC
ST4.03ch02pos18198250.1	C/T	ST4.03ch02	18198250	+	CT	CT	CT	CC	CT	CC	CT	CC	CC	CT	CC	CC	CC	CC	CC	CT	CC	CC	CT	CT	CT	CC	CT	CC	CC	CC	CC	CC	CC	CC	CT	CT	CC	CT	CC	CT	CC	CC	CT	CT	CC	CC	CC	CC	CC
ST4.03ch02pos19237768.1	T/C	ST4.03ch02	19237768	+	CC	TC	CC	CC	TT	TC	TC	TC	TT	TC	TC	CC	TC	CC	TC	TT	CC	CC	CC	TT	CC	TC	TT	TC	CC	CC	CC	TC	TC	TC	TC	TC	TC	TT	TC	CC	TC	TC	NN	TC	TT	CC	CC	CC	TT
ST4.03ch02pos21336893.1	C/A	ST4.03ch02	21336893	+	CC	CC	CA	CA	CA	CC	CA	CC	CC	CA	CC	CA	CC	CA	CC	CA	CA	CC	CA	CC	CC	CA	CC	CC	CA	CA	AA	CA	CA	AA	CA	NN	AA	CC	AA	CC	CC	AA	CA	CC	CC	AA	CC	AA	CC
ST4.03ch02pos21336894.1	G/T	ST4.03ch02	21336894	+	GG	GG	GT	GT	GT	GG	GT	GG	GG	GT	GG	GT	GG	GT	GG	GT	GT	GG	GT	GG	GG	GT	GG	GG	GT	GT	TT	GT	GT	TT	GT	NN	TT	GG	TT	GG	GG	TT	GT	GG	GG	TT	GG	TT	GG
ST4.03ch02pos27882725.1	A/T	ST4.03ch02	27882725	+	AT	AT	AT	AT	AT	AA	AT	AA	AA	AT	AT	AT	AT	AT	AA	AT	AT	AA	AT	TT	AT	AT	TT	AT	AT	AT	AA	AA	AA	AT	AT	AT	AT	TT	AT	AT	AA	AA	AT	TT	AT	AA	AT	AA	AT
ST4.03ch02pos35708304.1	C/T	ST4.03ch02	35708304	+	CT	CT	CT	CT	CT	CT	CT	CT	CT	CT	CT	CT	CT	CT	CT	CT	CT	CC	CT	CT	NN	CT	CT	CT	CT	CT	CT	CT	CT	CT	CT	CT	CT	CT	CC	CT	CT	CT	CT	CT	CT	CC	CT	CT	CT
ST4.03ch02pos36241846.1	T/C	ST4.03ch02	36241846	+	TC	TC	TC	CC	TC	TC	TC	TC	CC	TC	CC	CC	CC	CC	TC	TT	CC	CC	TC	TC	TC	TC	TC	CC	CC	CC	CC	TC	CC	CC	CC	TC	TC	TC	CC	TT	CC	TT	NN	TC	TC	CC	CC	CC	TC
ST4.03ch02pos37629049.1	G/A	ST4.03ch02	37629049	+	GA	GA	GA	AA	GA	AA	GA	AA	AA	GA	AA	AA	AA	AA	AA	GG	AA	AA	GA	GA	GA	AA	GA	GA	AA	AA	AA	GA	AA	AA	GA	GA	AA	GA	AA	GA	AA	GA	GA	GA	AA	AA	AA	AA	AA
ST4.03ch02pos38631989.1	C/A	ST4.03ch02	38631989	+	CC	CA	CC	AA	CC	CC	CC	CC	AA	CA	AA	AA	AA	AA	CC	CC	AA	AA	CC	CA	CC	CA	CA	CA	CA	AA	CA	CC	AA	NN	CA	CA	CA	CA	AA	CA	CC	CA	CA	CA	CC	CA	AA	CA	CC
ST4.03ch02pos41406640.1	G/C	ST4.03ch02	41406640	+	GC	GC	GC	GG	NN	GC	GC	GC	GG	GC	GG	GG	GG	CC	GC	GC	CC	GG	GC	GC	GC	GC	CC	GC	CC	CC	GC	GC	GC	GG	GC	GC	GC	CC	GC	GC	GC	GC	NN	CC	CC	GG	GC	GC	CC
ST4.03ch02pos43305413.1	T/C	ST4.03ch02	43305413	+	TC	TC	TT	TT	TC	TT	TC	TC	TT	TC	TC	TT	TC	TC	TT	TC	TC	TC	TT	TC	TT	TC	TT	TC	TC	TC	TT	TC	TT	TT	TT	TC	TT	TT	TC	TT	TT	TT	TT	TT	TT	TT	TC	TT	TT
ST4.03ch02pos47005635.1	A/G	ST4.03ch02	47005635	+	AG	AG	AG	AA	AG	AA	NN	AA	AG	AG	AG	AA	AG	AG	AA	AA	AG	AA	AG	AA	AA	AG	AG	AG	AG	AG	AG	NN	AG	AA	AG	AG	AG	AG	GG	AG	AA	AG	AG	AG	AG	AG	AG	AG	AG
ST4.03ch03pos512077.1	A/G	ST4.03ch03	512077	+	AA	AA	AA	GG	AG	GG	AG	GG	GG	AG	AG	GG	AG	AA	GG	AG	AA	AA	AA	GG	GG	AG	AG	AG	AA	AA	AG	AG	GG	AG	AG	AG	AG	AG	AG	GG	AA	AG	AG	AG	GG	AA	AG	AG	GG
ST4.03ch03pos1904232.1	A/G	ST4.03ch03	1904232	+	AG	AG	GG	AA	AA	AA	AA	AA	AA	AG	AG	AA	AG	AA	AA	AA	AA	GG	GG	GG	AG	AG	GG	AG	AA	AA	AA	NN	AG	AG	AG	AG	AG	GG	AG	AA	AG	AG	AG	AG	AA	GG	AG	AA	AA
ST4.03ch03pos2533679.1	C/T	ST4.03ch03	2533679	+	CC	CC	NN	CT	CC	CC	CC	CC	CC	CC	CC	CT	CC	CC	CC	CC	CC	CC	CT	CT	CC	CC	CT	CC	CC	CC	CC	CC	CC	CC	CC	CC	CC	CT	CC	CC	CC	CC	NN	CT	CC	CC	CC	CC	CC
ST4.03ch03pos2533708.1	C/T	ST4.03ch03	2533708	+	CT	NN	TT	TT	TT	TT	NN	TT	TT	CT	TT	TT	TT	TT	TT	TT	TT	TT	TT	TT	CT	CT	TT	TT	TT	TT	TT	TT	TT	TT	TT	CT	CT	TT	CT	TT	CT	TT	TT	CT	TT	TT	CT	TT	TT
ST4.03ch03pos2574391.1	A/T	ST4.03ch03	2574391	+	AT	AT	TT	TT	TT	TT	NN	TT	TT	AT	TT	TT	TT	TT	TT	TT	TT	TT	TT	TT	AT	AT	TT	TT	TT	TT	TT	TT	TT	TT	TT	AT	AT	TT	AT	TT	AT	TT	TT	AT	TT	TT	AT	TT	TT
ST4.03ch03pos3318230.1	G/A	ST4.03ch03	3318230	+	GA	GA	GG	GG	GA	GG	GA	GG	GG	GA	GG	GG	GG	GG	GG	GG	GG	GG	GG	GG	GA	GA	AA	GA	GG	GG	GA	GG	GA	GA	GA	GA	GA	AA	GA	AA	GA	GA	GA	GA	AA	AA	GA	GA	AA
ST4.03ch03pos3508408.1	C/A	ST4.03ch03	3508408	+	CC	CC	CC	CC	CC	CC	CC	CC	CC	CC	CC	CC	CC	CC	CC	CC	CC	CC	CC	CC	CC	CC	CA	CA	CC	CC	CC	CC	CC	CC	CA	CC	CC	CA	CC	CC	CC	CC	CA	CA	CC	CC	CC	CC	CC
ST4.03ch03pos3508411.1	A/G	ST4.03ch03	3508411	+	AG	AG	GG	GG	AG	GG	NN	GG	GG	AG	AG	GG	AG	GG	GG	GG	GG	GG	GG	AG	AG	AG	GG	AG	GG	GG	GG	GG	AG	AG	AG	AG	AG	GG	GG	AA	GG	AG	AG	GG	AA	GG	AG	GG	AA
ST4.03ch03pos3708752.1	G/A	ST4.03ch03	3708752	+	GG	GG	GA	GA	GG	GG	GG	GG	GG	GG	GG	GA	GG	GG	GG	GG	GG	GG	GA	GA	GG	GG	AA	NN	GG	GG	GA	GG	GG	GG	GA	GA	GG	AA	GG	GG	GG	GG	GA	GA	GG	GG	GG	GA	GG
ST4.03ch03pos7619353.1	A/G	ST4.03ch03	7619353	+	AG	AA	AG	AG	AA	AA	AG	AG	AG	AG	AG	AG	AG	AG	AA	AG	AG	AA	AG	AG	AG	AG	AG	AG	AG	AG	AG	AA	AG	AA	AG	AG	AG	AG	NN	AG	AA	AA	AG	AG	AA	AG	AG	AG	AA
ST4.03ch03pos11357501.1	A/G	ST4.03ch03	11357501	+	AG	AG	AG	AA	AG	AA	AA	AA	AG	AA	AA	AA	AA	AA	AA	AA	AA	GG	AG	AA	AA	AG	AA	AA	AA	AA	AA	AG	AA	AA	AA	AG	AG	AA	AA	AA	AG	AG	AA	NN	AG	AA	AA	AA	AG
ST4.03ch03pos11700841.1	A/G	ST4.03ch03	11700841	+	GG	AG	AG	AA	AG	AA	AA	AA	AG	AA	AA	AA	AA	AA	AA	AA	AA	GG	AG	AA	AA	AG	AA	AA	AA	AA	AA	AG	AA	AA	AA	AG	AG	AA	AA	AA	AG	AG	AA	NN	AG	AA	AA	AA	AG
ST4.03ch03pos12447375.1	A/C	ST4.03ch03	12447375	+	AC	AC	AC	AC	AC	AC	AC	AC	AC	AC	AC	AC	AC	AC	AC	AC	AC	AC	AC	AC	AC	AC	AC	AC	AC	AC	CC	AC	AC	AC	AC	AC	AC	AC	AC	AC	AC	AC	AC	AC	AC	AC	AC	CC	AC
ST4.03ch03pos13300927.1	A/G	ST4.03ch03	13300927	+	AG	AA	AA	AA	AG	AA	AA	AG	AA	AA	AA	AA	AA	AA	AA	AA	AA	AA	AA	AA	AA	AG	AA	AA	AA	AA	AA	NN	AA	AA	AA	NN	AG	AA	AG	AG	AG	AA	AA	AG	AG	AA	AA	AA	AG
ST4.03ch03pos13412393.1	G/A	ST4.03ch03	13412393	+	GG	GG	GG	GG	GG	GG	GG	GG	GG	GG	GG	GG	GG	GG	GG	GG	GG	GG	GG	GG	GG	GG	GA	GG	GG	GG	GA	GG	GG	GG	GA	GA	GG	GA	GA	GG	GG	GG	GA	GA	GG	GG	GG	GA	GG
ST4.03ch03pos15763893.1	G/A	ST4.03ch03	15763893	+	GG	GG	GG	GG	GG	GG	GG	GG	GG	GG	GG	GG	GG	GG	GG	GG	GG	GG	GG	GA	GA	GG	GG	GG	GG	GG	GA	GG	GG	GG	GG	GG	GG	GG	GA	GG	GG	GG	GG	GG	GG	GA	GA	GA	GG
ST4.03ch03pos15802033.1	A/G	ST4.03ch03	15802033	+	AA	AA	AA	AA	AA	AA	AA	AA	AA	AA	AA	AA	AA	AA	AA	AA	AA	AA	AA	AA	AA	AA	AA	AA	AA	AA	AG	AA	AA	AA	AA	AA	AA	AA	AG	AA	AG	AA	AA	AA	AA	AA	AA	AG	AA
ST4.03ch03pos16461154.1	G/A	ST4.03ch03	16461154	+	GA	GA	GA	GG	GG	GG	GG	GG	GG	GG	GG	GG	GG	GG	GG	GG	GG	AA	GA	GG	GG	GG	GG	GG	GG	GG	GG	GG	GA	GG	GG	GA	GG	GG	GG	GG	GA	GA	GG	GG	GG	GG	GG	GG	GG
ST4.03ch03pos16736703.1	T/G	ST4.03ch03	16736703	+	GG	TG	TG	TG	TG	TG	TG	TG	TG	TG	TG	TG	NN	TG	TG	TG	TG	GG	TG	TG	TG	TG	TG	TG	TG	TG	TG	TG	TG	TG	TG	TG	TG	TG	TG	TG	TG	TG	TG	TG	TG	TG	TG	NN	TG
ST4.03ch03pos19415243.1	G/T	ST4.03ch03	19415243	+	GT	NN	GT	GT	GG	GG	GG	GG	GG	GG	GG	GT	GG	GG	GG	GG	GG	GG	GT	GT	GG	GG	GT	GG	GG	GG	GG	GG	GG	GG	GG	GG	GG	GT	GG	GG	GG	GG	GG	GT	GG	GG	GG	GG	GG
ST4.03ch03pos20803844.1	C/T	ST4.03ch03	20803844	+	TT	CT	CT	CC	CT	CC	CC	CC	CT	CC	CC	CC	CC	CC	CC	CC	CC	TT	CT	CC	CC	CT	CC	CC	CC	CC	CC	CT	CC	CC	CC	CT	CT	CC	CC	CC	CT	CT	CT	CT	CT	CC	CC	CC	CT
ST4.03ch03pos20803846.1	G/A	ST4.03ch03	20803846	+	AA	GA	GA	GG	GA	GG	GG	GG	GA	GG	GG	GG	GG	GG	GG	GG	GG	AA	GA	GG	GG	GA	GG	GG	GG	GG	GG	GA	GG	GG	GG	GA	GA	GG	GG	GG	GA	GA	GA	GA	GA	GG	GG	GG	GA
ST4.03ch03pos20848110.1	C/T	ST4.03ch03	20848110	+	TT	CT	CT	CT	CC	CC	CC	CC	CC	CC	CC	CT	CC	CC	CC	CC	CC	NN	CT	CT	CC	CC	CT	CC	CC	CC	CC	CC	CC	CC	CC	CC	CC	CT	CC	CC	CC	CC	CT	CT	CC	CC	CC	CC	CC
ST4.03ch03pos22562610.1	A/T	ST4.03ch03	22562610	+	AA	AT	AA	AA	AT	AA	AT	AA	AA	TT	AT	AA	AT	AT	NN	AT	AT	AA	AA	AT	AT	AT	AA	AT	AT	AT	AT	AT	TT	AA	NN	AT	AA	NN	AA	TT	NN	NN	NN	AA	AT	AT	AT	AT	AT
ST4.03ch03pos23744353.1	G/A	ST4.03ch03	23744353	+	GA	GA	GA	GA	GG	GG	GG	GG	GG	GG	GG	GA	GG	GG	GG	GG	GG	GG	GA	GA	GG	GG	GA	NN	GG	GG	GG	GG	GG	GG	GA	GA	GG	GA	GG	GG	GG	GG	GA	GA	GG	GG	GG	GG	GG
ST4.03ch03pos25772630.1	G/C	ST4.03ch03	25772630	+	CC	GC	GC	GC	GC	GG	GG	GG	GC	GG	GG	GC	GG	GG	GG	GG	GG	CC	GC	GC	GG	GC	GC	GC	GG	GG	GG	GC	GG	GG	GC	GC	GC	GC	GG	GG	GC	GC	GC	GC	GC	GG	GG	GG	GC
ST4.03ch03pos26945713.1	G/T	ST4.03ch03	26945713	+	TT	GT	GT	GT	GG	GG	GG	GG	GG	GG	GG	GT	GG	GG	GG	GG	GG	NN	GT	GT	GG	GG	GT	GG	GG	GG	GG	GG	GG	GG	NN	GG	GG	GT	GG	GG	GG	GG	GG	GT	GG	GG	GG	GG	GG
ST4.03ch03pos26945718.1	T/G	ST4.03ch03	26945718	+	GG	TG	TG	TG	TT	TT	TT	TT	TT	TT	TT	TG	TT	TT	TT	TT	TT	NN	TG	TG	TT	TT	TG	TT	TT	TT	TT	TT	TT	TT	NN	TT	TT	TG	TT	TT	TT	TT	TT	TG	TT	TT	TT	TT	TT
ST4.03ch03pos30641203.1	G/A	ST4.03ch03	30641203	+	GA	NN	GG	GG	GG	GG	GG	GG	GG	GG	GA	GG	GA	GA	NN	GG	GA	GG	GG	GA	GG	GG	GG	GA	GA	GA	GG	GG	GA	GG	GG	GA	GG	GG	GG	GG	GG	GG	GG	GG	GG	GG	GA	GG	GG
ST4.03ch03pos32331621.1	G/A	ST4.03ch03	32331621	+	GG	GA	GA	GA	GG	GA	GG	AA	AA	GG	GA	GA	GA	GG	GA	GG	GG	GG	GA	GG	GA	GA	GG	GA	NN	GG	GG	GA	GG	GG	GG	GG	GA	GG	GG	GG	GG	GG	GG	GG	GG	GG	GG	GG	GG
ST4.03ch03pos42731378.1	C/G	ST4.03ch03	42731378	+	CG	CG	CG	CG	CG	CG	CG	CG	CG	CG	CG	CG	CG	CG	CG	CG	CG	CG	CG	CG	CG	CG	NN	CG	CG	CG	CG	CG	CG	CG	CG	CG	CG	GG	CG	CG	CG	CG	NN	CG	CG	CG	CG	CG	CG
ST4.03ch03pos45525536.1	T/C	ST4.03ch03	45525536	+	TC	TC	TC	TC	TC	TC	NN	TC	CC	TC	TC	TC	TC	TC	TC	CC	TC	TC	TC	TC	TT	TC	TC	TC	TC	TC	CC	TC	TC	TC	TC	TC	TC	TC	TC	CC	TC	TC	TC	TC	TC	TT	TC	CC	TC
ST4.03ch03pos46654458.1	T/C	ST4.03ch03	46654458	+	TT	TC	TC	TC	TC	TC	TC	CC	TC	TC	TC	TC	TC	TC	TC	TT	TC	TC	TC	TT	CC	TC	TC	TC	TC	TC	TT	TC	TT	TT	TC	TC	CC	TC	CC	TT	TT	TT	TC	TC	TC	TT	TC	TT	TC
ST4.03ch03pos46654459.1	C/T	ST4.03ch03	46654459	+	CC	CT	CT	CT	CT	CT	CT	TT	CT	CT	CT	CT	CT	CT	CT	CC	CT	CT	CT	CC	TT	CT	CT	CT	CT	CT	CC	CT	CC	CC	CT	CT	TT	CT	TT	CC	CC	CC	CT	CT	CT	CC	CT	CC	CT
ST4.03ch03pos51819243.1	G/A	ST4.03ch03	51819243	+	GG	GA	GG	GG	GG	GG	GG	GG	GG	GG	GA	GG	GA	GG	GG	GG	GG	GG	GG	GG	GG	GG	GG	GA	GG	GG	GG	GA	GG	GG	GG	GG	GG	GG	GA	GG	GG	GG	GG	GG	GG	GG	GG	GG	GG
ST4.03ch03pos60884254.1	C/T	ST4.03ch03	60884254	+	CC	CC	CC	CC	CC	CC	CC	CC	CC	CC	CC	CC	CC	CT	CC	CC	CT	CC	CC	CC	CC	CC	CC	CC	CT	CT	CC	CC	CC	CC	CC	CC	CC	CC	CT	CC	CC	CC	CC	CC	CC	CC	CT	CC	CC
ST4.03ch03pos61571585.1	T/C	ST4.03ch03	61571585	+	TT	TT	TC	TC	TT	TT	TT	TT	TT	TT	TT	TC	TT	TT	TT	TT	TT	TC	TC	TC	TT	TT	TT	TT	TT	TT	TT	TC	TT	TT	TT	TT	TT	TT	TT	TT	TC	TT	TT	TT	TT	TC	TT	TT	TT
ST4.03ch04pos3642356.1	G/A	ST4.03ch04	3642356	+	GG	GG	GG	GG	GG	GG	NN	GG	GG	GA	GG	GG	GG	GG	GG	GG	GG	GG	GG	GG	GA	GG	GG	GG	GG	GG	GG	GG	GA	GA	GA	GG	GG	GG	GG	GG	GG	GG	GG	GG	GG	GG	GG	GG	GG
ST4.03ch04pos5166417.1	A/G	ST4.03ch04	5166417	+	AA	AA	AG	AA	AA	AA	AA	AA	AA	AG	AA	AA	AA	AA	AA	AA	AA	AG	AG	AA	AG	AA	AA	AA	AA	AA	AA	AA	AG	AG	AG	AG	AA	AA	AA	AA	AA	AG	AG	AA	AA	AG	AA	AA	AA
ST4.03ch04pos7920235.1	A/T	ST4.03ch04	7920235	+	AA	AT	AT	AT	AT	AA	AT	AA	AT	AT	AT	AT	AT	AA	AA	AT	AA	TT	AT	TT	TT	AT	AA	AT	AA	AA	AT	AT	AT	AT	AT	AT	AT	AA	TT	AA	AT	AT	AT	AA	AT	AA	AA	AT	AT
ST4.03ch04pos10267619.1	T/A	ST4.03ch04	10267619	+	TT	TT	TA	TA	TA	TA	TT	TA	TA	TT	TT	TA	TT	TT	TA	TT	TT	TT	TA	TT	TT	TT	TA	NN	TT	TT	TT	TT	TT	TT	TA	TA	TT	TA	TA	TT	TA	TT	TA	TA	TA	TT	TT	TT	TA
ST4.03ch04pos10934586.1	A/G	ST4.03ch04	10934586	+	AG	AG	GG	GG	NN	GG	AG	GG	AG	AG	GG	GG	GG	GG	GG	AG	GG	GG	GG	GG	GG	AG	GG	GG	GG	GG	GG	AG	AG	GG	GG	GG	AG	GG	GG	GG	GG	GG	GG	GG	GG	GG	GG	GG	GG
ST4.03ch04pos11388887.1	G/A	ST4.03ch04	11388887	+	GA	GA	GG	GG	GA	GG	GA	GG	GG	GA	GG	GG	GG	GG	GG	GA	GG	GG	GG	GG	GG	GA	GG	GG	GG	GG	GG	GA	GA	GG	GG	NN	GA	GG	GG	GG	GG	GG	GG	GG	GG	GG	GG	GG	GG
ST4.03ch04pos13892011.1	A/G	ST4.03ch04	13892011	+	AA	AG	AG	GG	GG	AG	AG	AG	AG	AG	AG	GG	AG	AA	AG	GG	AA	AG	AG	AG	AG	AG	AG	AG	AA	AA	AA	AG	AA	AG	AG	NN	AG	AG	AA	GG	AG	GG	AG	AG	GG	AA	AG	AA	GG
ST4.03ch04pos14376633.1	T/C	ST4.03ch04	14376633	+	TC	TC	TC	TC	TC	TC	TC	TC	TC	TC	TC	TC	TC	TC	TC	TC	TC	NN	TC	TC	TC	TC	TC	TC	TC	TC	TC	TC	TC	TC	TC	TC	TC	TC	TC	TC	TC	TC	NN	TC	TC	TC	TC	TC	TC
ST4.03ch04pos15800511.1	A/G	ST4.03ch04	15800511	+	AG	AG	AG	AG	AG	AG	AG	AG	AG	AG	AG	AG	AG	AG	NN	AG	AG	NN	AG	AG	AG	AA	AG	AG	AG	AG	AG	NN	AG	AG	AG	AG	AA	AG	NN	AG	AG	AG	AG	AG	AG	AG	AG	AG	AG
ST4.03ch04pos16733760.1	G/A	ST4.03ch04	16733760	+	GG	GG	GA	GA	GA	GA	GA	GA	AA	GA	AA	GA	AA	GA	GA	GG	GA	GG	GA	GA	GA	NN	NN	GA	GA	GA	GA	GG	GG	GG	GG	GA	GG	GG	GA	GG	GA	GG	GA	GA	GA	GG	GA	GA	GA
ST4.03ch04pos21792710.1	T/G	ST4.03ch04	21792710	+	TT	TT	TG	TG	TG	TG	TG	TG	GG	TG	GG	TG	GG	TG	TG	TT	TG	TT	TG	TG	TG	TG	TT	TG	TG	TG	TG	TT	NN	TT	TT	TG	TT	TT	TT	TT	TG	TT	TT	TT	TG	TT	TG	TG	TG
ST4.03ch04pos25096746.1	G/T	ST4.03ch04	25096746	+	GG	GG	GG	GG	GG	GG	NN	GG	GG	NN	GG	GG	GG	GG	GG	GT	GG	GG	GG	GG	GG	GT	GG	GG	GG	GG	GG	GT	GT	GG	GG	GG	GT	GG	GG	GG	GG	GG	GG	GG	GG	GG	GG	GG	GG
ST4.03ch04pos28525495.1	T/C	ST4.03ch04	28525495	+	TT	TT	TT	TT	TC	TT	TC	TT	TT	TC	TT	TT	TT	TT	TT	TC	TT	TT	TT	TT	TT	TC	TT	TT	TT	TT	TT	TC	TC	TT	TT	TC	TC	TT	TT	TT	TT	TT	TT	TT	TT	TT	TT	TT	TT
ST4.03ch04pos28525496.1	G/A	ST4.03ch04	28525496	+	GG	GG	GG	GG	GA	GG	GA	GG	GG	GA	GG	GG	GG	GG	GG	GA	GG	GG	GG	GG	GG	GA	GG	GG	GG	GG	GG	GA	GA	GG	GG	GA	GA	GG	GG	GG	GG	GG	GG	GG	GG	GG	GG	GG	GG
ST4.03ch04pos28525518.1	A/T	ST4.03ch04	28525518	+	AT	AT	AT	AA	NN	AA	AT	AA	AA	AT	AA	AA	AA	AT	AA	AT	AT	TT	AT	AT	AT	AA	AT	AT	AT	AT	AA	AA	AT	TT	AT	AT	AA	AT	TT	TT	AT	TT	AT	AT	AA	TT	AA	AA	AA
ST4.03ch04pos28920074.1	C/A	ST4.03ch04	28920074	+	CA	CA	CA	CA	CA	CA	CA	CA	CA	CA	CA	CA	CA	CA	CA	CA	CA	CA	CA	CA	CA	CA	CA	CA	CA	CA	CA	CA	CA	CA	CA	CA	CC	CA	CA	CA	CA	CA	CA	CA	CA	CA	CA	CA	CA
ST4.03ch04pos29181924.1	A/C	ST4.03ch04	29181924	+	AC	AC	AC	AA	AC	AA	AA	AA	AC	AA	AA	AA	AA	AA	AA	AA	AA	AC	AC	AA	AA	AC	AA	AA	AA	AA	AA	AA	AA	AA	AA	AC	AC	AA	AA	AA	AC	AC	AA	AA	AC	AA	AA	AA	AC
ST4.03ch04pos30283969.1	C/A	ST4.03ch04	30283969	+	CA	CA	CA	CC	CC	CC	CA	CC	CC	CA	CC	CC	CC	CA	CC	CC	CA	CA	CA	CA	CA	CA	CA	NN	CA	CA	CC	CA	AA	AA	CA	CA	CC	CA	CC	CA	CC	CA	CA	CA	CC	CC	CC	CC	CC
ST4.03ch04pos34277822.1	T/C	ST4.03ch04	34277822	+	TT	TT	TT	TT	TC	TT	TC	TT	TT	TC	TT	TT	TT	TT	TT	TC	TT	TT	TT	TT	TT	TC	TT	TT	TT	TT	TT	TC	TC	TT	TT	TC	CC	TT	TC	TT	TT	TT	TT	NN	TT	TT	TT	TT	TT
ST4.03ch04pos38575967.1	G/T	ST4.03ch04	38575967	+	GG	GG	GG	GG	GG	GG	NN	GG	GG	GT	GG	GG	GG	GG	GG	GT	GG	GG	GG	GG	GG	GT	GG	GG	GG	GG	GG	GT	GT	GG	GG	GG	GT	GG	GG	GG	GG	GG	GG	GG	GG	GG	GG	GG	GG
ST4.03ch04pos38575971.1	C/T	ST4.03ch04	38575971	+	CT	CT	CT	CC	CC	CC	CC	CC	CC	CT	CC	CC	CC	CT	CC	CC	CT	CT	CT	CT	CT	CC	CT	NN	CT	CT	CC	CT	CT	CT	CT	CT	CC	CT	CC	CT	CC	CT	CT	CT	CC	CC	CC	CC	CC
ST4.03ch04pos38919771.1	G/A	ST4.03ch04	38919771	+	GA	GA	GA	GG	GG	GG	NN	GG	GG	GA	GG	GG	GG	GA	GG	GG	GA	GA	GA	GA	GA	GG	GA	NN	GA	GA	GG	GA	GA	GA	GA	GA	GG	GA	GG	GA	GG	GA	GA	GA	GG	GG	GG	GG	GG
ST4.03ch04pos38919775.1	C/A	ST4.03ch04	38919775	+	CC	CC	CC	CC	CC	CC	CC	CC	CC	NN	CC	CC	CC	CC	CC	CA	CC	CC	CC	CC	CC	CA	CC	CC	CC	CC	CC	CA	CA	CC	CC	CC	CA	CC	CC	CC	CC	CC	CC	CC	CC	CC	CC	CC	CC
ST4.03ch04pos41083763.1	C/T	ST4.03ch04	41083763	+	CC	CC	CC	CC	CC	CC	CT	CC	CC	CT	CC	CC	CC	CC	CC	CT	CC	CC	CC	CC	CC	CT	CC	CC	CC	CC	CC	CT	CT	CC	CC	CC	CT	CC	CC	CC	CC	CC	CC	CC	CC	CC	CC	CC	CC
ST4.03ch04pos42427666.1	T/G	ST4.03ch04	42427666	+	TT	TT	TT	TT	TG	TT	TG	TT	TT	TG	TT	TT	TT	TT	TT	TG	TT	TT	TT	TT	TT	TG	TT	TT	TT	TT	TT	TG	GG	NN	TT	TG	TG	TT	TG	TT	TT	TT	TT	TG	TT	TT	TT	TT	TT
ST4.03ch04pos43780969.1	C/T	ST4.03ch04	43780969	+	CT	CT	CT	CT	CC	CT	CT	CC	CT	CT	CT	CT	CT	CT	CT	CT	CT	CT	CT	CT	CT	CT	CC	CT	CT	CT	CT	CC	CC	CT	CT	CT	CT	CC	CT	CT	CT	CT	NN	CC	CC	CC	CC	CT	CC
ST4.03ch04pos43780985.1	G/A	ST4.03ch04	43780985	+	GG	GG	GG	GG	NN	GG	GA	GG	GG	GG	GG	GG	GG	GG	GG	GA	GG	GG	GG	GG	GG	GA	GG	GG	GG	GG	GG	GA	GA	GG	GG	GG	GA	GG	GG	GG	GG	GG	GG	GG	GG	GG	GG	GG	GG
ST4.03ch04pos44279528.1	G/A	ST4.03ch04	44279528	+	GG	NN	GA	GA	GA	GA	GG	GA	AA	GA	NN	GA	NN	GA	GA	GG	GA	GG	GA	GA	GA	GG	GG	GA	GA	GA	GA	GG	GG	GG	GG	GA	GG	GG	GG	GG	GA	GG	GG	GG	GA	GG	GA	GA	GA
ST4.03ch04pos44279532.1	C/T	ST4.03ch04	44279532	+	CC	CC	CC	CC	NN	CC	CT	CC	CC	CT	CC	CC	CC	CC	CC	CT	CC	CC	CC	CC	CC	CT	CC	CC	CC	CC	CC	CT	CT	CC	CC	CC	CT	CC	CC	CC	CC	CC	CC	CC	CC	CC	CC	CC	CC
ST4.03ch04pos45598234.1	C/T	ST4.03ch04	45598234	+	CC	CC	CT	CC	CC	CC	CT	CT	CC	CT	CT	CC	CT	CT	CC	CT	CT	TT	CT	CT	CT	CT	CC	CT	CT	CT	CT	CT	CT	TT	CT	CT	CT	CC	CT	CC	CT	CT	NN	NN	CC	CC	CC	CT	CC
ST4.03ch04pos46185727.1	G/T	ST4.03ch04	46185727	+	GG	GT	GT	GT	GT	GT	NN	GG	TT	GT	GG	GT	GG	GT	GT	GG	GT	GG	GT	GT	GT	GG	GG	GG	GT	GT	GT	GG	GT	GT	GT	GT	GG	GG	GT	GG	GT	GG	NN	GT	GT	GG	GG	GT	GT
ST4.03ch04pos46278328.1	C/T	ST4.03ch04	46278328	+	CC	CC	CT	CT	CT	CT	CC	CC	CT	CC	CC	CT	CC	CC	CT	CC	CC	CC	CT	CC	CC	CC	CC	CC	CC	CC	CC	CC	CC	CC	CC	CC	CC	CC	CC	CC	CC	CC	CC	CC	CT	CC	CC	CC	CT
ST4.03ch04pos46278330.1	A/G	ST4.03ch04	46278330	+	AA	AA	AG	AG	AG	AG	AA	AA	AG	AA	AA	AG	AA	AA	AG	AA	AA	AA	AG	AA	AA	AA	AA	AA	AA	AA	AA	AA	AA	AA	AA	AA	AA	AA	AA	AA	AA	AA	AA	AA	AG	AA	AA	AA	AG
ST4.03ch04pos47320288.1	G/A	ST4.03ch04	47320288	+	GG	GA	GA	GG	GA	GG	AA	GA	GG	AA	AA	GG	AA	AA	GG	AA	AA	AA	GA	GA	AA	GA	GG	GA	AA	AA	GA	GA	AA	AA	GA	GA	GA	GG	GA	GG	GA	GA	GA	GA	GG	GA	AA	GA	GG
ST4.03ch04pos48684456.1	A/G	ST4.03ch04	48684456	+	AG	AG	AG	AG	AG	AG	AG	AG	AG	AG	AG	AG	AG	AG	AG	AG	AG	AG	AG	AG	AG	AG	AG	AG	AG	AG	AG	AG	AG	AG	AG	AG	AG	AG	AG	AG	AG	NN	AG	AG	AG	AG	AG	AG	AG
ST4.03ch04pos49066636.1	A/T	ST4.03ch04	49066636	+	AA	AA	AT	AA	AT	AA	AT	AT	AA	AT	AT	AA	AT	AT	AA	AT	AT	TT	AT	AA	AT	AT	AA	AT	AT	AT	TT	AT	AT	TT	AT	AT	AT	AA	AT	AA	AA	AT	AT	NN	AA	AA	AA	TT	AA
ST4.03ch04pos49928378.1	C/A	ST4.03ch04	49928378	+	CC	CC	CA	CA	CA	CA	CA	CC	AA	CA	CC	CA	CC	CC	CA	CA	CC	CC	CA	CC	CC	CC	CC	CC	CC	CC	CC	CC	CC	CC	CC	CA	CC	CC	CC	CC	CC	CC	CC	NN	CA	CA	CA	CC	CA
ST4.03ch04pos49961678.1	C/T	ST4.03ch04	49961678	+	CC	CC	CC	CC	CC	CC	CC	CC	CC	CC	CC	CC	CC	CC	CC	CC	CC	CC	CC	CC	CC	CC	CC	CC	CC	CC	CT	CC	CC	CC	CC	CT	CC	CC	CT	CT	CT	CT	CC	NN	CC	CC	CC	CT	CC
ST4.03ch04pos51112494.1	G/T	ST4.03ch04	51112494	+	GG	GG	GT	GT	NN	GT	GG	GT	GT	GG	GG	GT	GG	GG	GT	GG	GG	GT	GT	GG	GG	GG	GG	GG	GG	GG	GT	GG	GG	GT	NN	GT	GG	GG	GG	GG	GG	GT	GG	GG	GT	GT	GT	GT	GT
ST4.03ch04pos63473080.1	T/C	ST4.03ch04	63473080	+	TT	NN	TC	TT	TT	TT	TC	TC	TT	TC	TT	TT	TT	TC	TT	TT	TC	TC	TC	TC	TC	TC	TC	TT	TC	TC	TC	TC	TC	CC	TC	TC	TC	TC	TT	TC	TC	TC	TC	TC	TT	TC	TT	TC	TT
ST4.03ch04pos63473081.1	A/G	ST4.03ch04	63473081	+	AA	NN	AG	AA	AA	AA	AG	AG	AA	AG	AA	AA	AA	AG	AA	AA	AG	AG	AG	AG	AG	AG	AG	AA	AG	AG	AG	AG	AG	GG	AG	AG	AG	AG	AA	AA	AG	AG	AG	AG	AA	AG	AA	AG	AA
ST4.03ch04pos63473278.1	T/C	ST4.03ch04	63473278	+	TT	TT	TC	TT	TT	TT	NN	TC	TT	TC	TT	TT	TT	TC	TT	TT	TC	TC	TC	TC	TC	TC	TC	TC	TC	TC	TC	TC	TC	CC	TC	TC	TC	TC	TT	TC	TC	TC	TC	TC	TT	TC	TT	TC	TT
ST4.03ch04pos63473279.1	A/G	ST4.03ch04	63473279	+	AA	AA	AG	AA	AA	AA	NN	AG	AA	AG	AA	AA	AA	AG	AA	AA	AG	AG	AG	AG	AG	AG	AG	AG	AG	AG	AG	AG	AG	GG	AG	AG	AG	AG	AA	AA	AG	AG	AG	AG	AA	AG	AA	AG	AA
ST4.03ch04pos64280877.1	C/T	ST4.03ch04	64280877	+	CT	CT	CT	CT	CT	CC	CC	CT	CC	CC	CC	CT	CC	CC	CC	CC	CC	CC	CT	CC	CC	CT	CC	CC	CC	CC	CT	CT	CC	CC	CC	CT	CT	CC	CT	CC	CT	CC	CC	CC	CT	CC	CC	CT	CT
ST4.03ch04pos69122395.1	A/G	ST4.03ch04	69122395	+	AA	AG	AG	AG	AG	AA	NN	AA	AA	AG	AA	AG	AA	AG	AA	GG	AG	AA	AG	GG	AG	AG	GG	NN	AG	AG	AG	NN	AA	AA	AG	AG	AA	GG	AG	AG	AG	AA	AG	NN	AA	AA	AG	AG	AA
ST4.03ch04pos72022924.1	A/C	ST4.03ch04	72022924	+	AC	AC	AC	CC	AA	AC	AA	AC	AA	AC	AA	CC	AA	AA	AC	AA	AA	CC	AC	AC	AA	AC	AA	AA	AA	AA	AC	AC	AA	AA	AA	AC	AC	AA	CC	AA	CC	AA	AC	AC	AA	AA	AA	AC	AA
ST4.03ch05pos23745.1	C/T	ST4.03ch05	23745	+	CT	CT	CC	CT	CT	CC	CT	CT	CT	CT	CT	CT	CT	CC	CC	CT	CC	CC	CC	CC	CT	CT	CC	NN	CC	CC	CC	CT	CC	CC	CC	CT	CT	CC	CT	CT	CC	CT	CC	CC	CT	CC	CC	CC	CT
ST4.03ch05pos2604439.1	T/C	ST4.03ch05	2604439	+	TC	TC	TC	TC	TC	TC	TC	TC	TC	TC	TC	TC	TC	TT	TC	TC	TT	TC	TC	TC	TC	TC	NN	TC	TT	TT	TC	TC	TC	CC	TC	TC	TC	TC	TC	TC	TC	TC	TC	TC	TC	TC	TT	TC	TC
ST4.03ch05pos5926797.1	G/A	ST4.03ch05	5926797	+	AA	GA	AA	AA	GA	AA	GA	AA	AA	GA	GA	AA	GA	GG	AA	GA	GG	AA	AA	GA	GG	GA	GA	GA	GG	GG	GG	GA	GA	AA	GA	GA	AA	GA	GA	AA	AA	GA	GA	GA	AA	AA	GG	GG	AA
ST4.03ch05pos6403660.1	C/T	ST4.03ch05	6403660	+	CC	CC	CC	CT	CC	CC	CC	CT	CT	CC	CC	NN	CC	CC	CC	CC	CC	CC	CC	CC	CC	CT	CC	CC	CC	CC	CC	CT	CT	CC	CC	CC	NN	CC	CT	CC	CC	CC	CC	CC	CC	CC	CC	CC	CC
ST4.03ch05pos9980114.1	C/T	ST4.03ch05	9980114	+	CC	CC	CC	CC	CC	CC	CC	CC	CC	CC	CC	CC	CC	CT	CC	CC	CT	CC	CC	CC	CC	CC	CC	CC	CT	CT	CC	CC	CC	CC	CC	CC	CC	CC	NN	CC	CC	CC	CC	CC	CC	CC	CT	CC	CC
ST4.03ch05pos9984647.1	A/G	ST4.03ch05	9984647	+	AA	AA	AA	AA	AA	AA	AA	AA	AA	AA	AA	AA	AA	AA	AA	AA	AA	AA	AA	AA	AA	AA	AA	AA	AA	AA	AA	AA	AA	AA	AA	AA	AA	AA	GG	AA	AA	AA	AA	AA	AA	AA	AA	AA	AA
ST4.03ch05pos10782561.1	C/T	ST4.03ch05	10782561	+	CT	CT	CT	CT	CT	CT	CT	CT	CT	CT	CT	CT	CT	CT	CT	CT	CT	CT	CT	CT	CT	CT	CT	NN	CT	CT	CT	CT	CT	CT	CT	CT	CT	CT	CT	CT	NN	CT	TT	CT	CT	CC	CT	CT	CT
ST4.03ch05pos15417694.1	C/T	ST4.03ch05	15417694	+	CC	CC	CT	CT	CT	CT	CC	CC	CT	CC	CC	CT	CC	CC	NN	CC	CC	CC	CT	CC	CC	CC	CC	CC	CC	CC	CC	CC	CC	CC	CC	CC	CC	CC	CC	CC	CC	CC	CC	CC	CT	CC	CC	CC	CT
ST4.03ch05pos15417696.1	A/G	ST4.03ch05	15417696	+	AA	AA	AG	AG	AG	AG	AA	AA	AG	AA	AA	AG	AA	AA	NN	AA	AA	AA	AG	AA	AA	AA	AA	AA	AA	AA	AA	AA	AA	AA	AA	AA	AA	AA	AA	AA	AA	AA	AA	AA	AG	AA	AA	AA	AG
ST4.03ch05pos15610714.1	A/C	ST4.03ch05	15610714	+	CC	AC	CC	CC	AC	CC	AC	CC	CC	AC	AC	CC	AC	AC	CC	AC	AC	CC	CC	CC	AC	CC	CC	AC	AC	AC	AA	AC	AC	CC	CC	AC	CC	CC	CC	CC	CC	AC	CC	CC	CC	AC	AC	AA	CC
ST4.03ch05pos17904005.1	G/A	ST4.03ch05	17904005	+	GG	GG	GG	GG	GG	GG	NN	GG	GG	GA	GG	GG	GG	GA	GG	GG	GA	GG	GG	GG	GG	GG	GG	GG	GA	GA	GG	GG	GG	GG	GG	GG	GG	GG	GG	GG	GG	GG	GG	GG	GG	GG	GG	GG	GG
ST4.03ch05pos17904006.1	G/A	ST4.03ch05	17904006	+	GG	GG	GG	GG	GG	GG	NN	GG	GG	GA	GG	GG	GG	GA	GG	GG	GA	GG	GG	GG	GG	GG	GG	GG	GA	GA	GG	GG	GG	GG	GG	GG	GG	GG	GG	GG	GG	GG	GG	GG	GG	GG	GG	GG	GG
ST4.03ch05pos21920889.1	C/A	ST4.03ch05	21920889	+	CC	CC	CC	CA	CA	CA	CC	CA	CA	CA	CC	CA	CC	CC	CA	CC	CC	CC	CC	CC	CA	CA	CC	CC	CC	CC	CC	CA	CC	AA	CA	NN	CA	CC	CA	CC	CA	CA	NN	CC	CA	CC	CC	CC	CA
ST4.03ch05pos24498035.1	G/A	ST4.03ch05	24498035	+	GG	GG	GA	GG	GG	GA	GG	GG	GG	GG	GG	GG	GG	GG	GA	GG	GG	GA	GA	GA	GG	GG	GG	GG	GG	GG	GG	GG	GG	GG	GG	GG	GG	GG	GG	GG	GG	GG	GG	GG	GG	GG	GG	GG	GG
ST4.03ch05pos25127487.1	G/A	ST4.03ch05	25127487	+	AA	AA	AA	GA	GA	GA	GA	GA	GA	GA	AA	GA	AA	AA	GA	AA	AA	AA	AA	AA	GA	GA	AA	AA	AA	AA	AA	GA	AA	GG	GA	GA	GA	AA	GG	AA	GG	AA	GA	GA	GA	AA	AA	AA	GA
ST4.03ch05pos26332062.1	C/A	ST4.03ch05	26332062	+	CC	CC	CC	CC	CC	CC	NN	CC	CC	CA	CC	CC	CC	CC	CC	CA	CC	CC	CC	CC	CC	CA	CC	CC	CC	CC	CC	CA	CA	CC	CC	CC	CA	CC	CC	CC	CC	CC	CC	CC	CC	CC	CC	CC	CC
ST4.03ch05pos27127810.1	G/A	ST4.03ch05	27127810	+	GG	GA	GG	GG	GG	GG	GA	GG	GA	GA	GG	GG	GG	GA	GG	GG	GA	GG	GG	GG	GA	GA	GG	GG	GA	GA	GA	GA	GA	GA	GA	GA	GA	GG	GA	GG	GG	GG	GA	GG	GG	GA	GA	GA	GG
ST4.03ch05pos27127812.1	A/G	ST4.03ch05	27127812	+	AG	AG	AG	AG	AG	AG	AG	AG	AG	AG	AG	AG	AG	AG	AG	AG	AG	AG	AG	AG	AG	AG	AG	AG	AG	AG	AG	AG	AG	GG	AG	AG	AG	AG	GG	AG	GG	AG	AG	AG	AG	AG	AG	AG	AG
ST4.03ch05pos27945901.1	G/T	ST4.03ch05	27945901	+	GT	GT	GT	GT	GT	GT	GT	GT	GT	GT	GT	GT	GT	GT	GT	GT	GT	GT	GT	GT	GT	GT	GT	GT	GT	GT	GT	GT	GT	GT	GT	GT	GT	GT	GT	GT	GT	GT	GT	GT	GT	GT	GT	GT	GT
ST4.03ch05pos33288498.1	T/C	ST4.03ch05	33288498	+	CC	CC	TC	CC	CC	CC	CC	CC	CC	CC	CC	CC	CC	CC	CC	CC	CC	TC	TC	CC	CC	CC	CC	CC	CC	CC	TC	CC	CC	CC	CC	CC	CC	CC	NN	CC	CC	CC	CC	CC	CC	CC	CC	TC	CC
ST4.03ch05pos44941533.1	C/T	ST4.03ch05	44941533	+	TT	TT	TT	TT	TT	TT	CT	TT	TT	CT	TT	TT	TT	TT	TT	CT	TT	TT	TT	TT	CT	TT	TT	TT	TT	TT	TT	TT	TT	TT	TT	TT	TT	TT	CT	CT	CT	TT	TT	TT	TT	CT	TT	TT	TT
ST4.03ch05pos49779438.1	T/C	ST4.03ch05	49779438	+	TC	TC	TT	TC	TT	TT	TT	TC	TT	TT	TC	TC	TC	TT	TT	TT	TT	TC	TT	TC	TT	TT	TC	TC	TT	TT	TT	TT	TC	TC	TC	TC	TT	TC	TT	TT	TT	TT	TC	TC	TT	TC	TT	TT	TT
ST4.03ch05pos50990924.1	C/T	ST4.03ch05	50990924	+	CT	NN	CC	CC	CC	CC	NN	CC	CC	CT	CC	CC	CC	CT	CC	CC	CT	CC	CC	CT	CC	CC	CT	CC	CT	CT	CT	CC	CT	CC	CC	CT	CC	CT	NN	CC	CC	CC	NN	CT	CC	CT	CC	CT	CC
ST4.03ch06pos4487521.1	G/A	ST4.03ch06	4487521	+	GA	GA	GA	GA	GA	GA	GA	GA	GA	GA	GA	GA	GA	GA	GA	NN	GA	AA	GA	GA	GA	GA	GA	GA	GA	GA	GG	GA	GA	GA	GA	GA	GA	GA	GA	GA	GA	GA	GA	GA	GA	AA	AA	GG	GA
ST4.03ch06pos5864841.1	G/A	ST4.03ch06	5864841	+	GG	GA	GA	GG	GA	AA	NN	GA	AA	GA	GG	GG	GG	AA	AA	GG	AA	GG	GA	GG	AA	GG	GG	GG	AA	AA	GA	GG	AA	AA	GA	GA	GG	GG	GA	GA	GA	GA	GA	GG	GA	AA	GA	GA	GA
ST4.03ch06pos10627750.1	G/T	ST4.03ch06	10627750	+	GG	GG	GG	GG	GG	GG	GG	GG	GG	GG	GG	GG	GG	GG	GG	GG	GG	GG	GG	GG	GT	GG	GG	GG	GG	GG	GG	GG	GG	GG	GG	GG	GG	GG	GT	GG	GG	GG	GG	GG	GG	GG	GG	GG	GG
ST4.03ch06pos12787851.1	C/T	ST4.03ch06	12787851	+	CC	CC	CC	CC	CC	CC	CC	CC	CC	CC	CC	CC	CC	CC	CC	CC	CC	CC	CC	CC	CT	CC	CC	CC	CC	CC	CC	CC	CC	CC	CC	NN	CC	CC	CT	CC	CC	CC	CC	CC	CC	CC	CC	CC	CC
ST4.03ch06pos13115804.1	C/T	ST4.03ch06	13115804	+	CT	CT	CT	CC	CT	CC	NN	CC	CC	CT	CT	CC	CT	CC	CC	TT	CC	TT	CT	CT	CC	CC	CC	CT	CC	CC	CC	CT	CC	CC	CC	CC	CC	CC	CC	CC	CC	CC	CC	CC	CC	CC	CC	CC	CC
ST4.03ch06pos13120515.1	T/C	ST4.03ch06	13120515	+	TT	NN	TT	TT	TT	TT	TC	TT	TC	TC	TT	TT	TT	TT	TT	TT	TT	TT	TT	TT	TT	TT	TT	TT	TT	TT	TC	TT	TT	TT	NN	TC	TT	TT	TC	TT	TT	TT	TC	TC	TT	TC	TT	TC	TT
ST4.03ch06pos13120520.1	T/C	ST4.03ch06	13120520	+	TT	TT	TT	TC	TT	TT	TT	TT	TC	TC	TT	TC	TT	TT	TT	TT	TT	TT	TT	TT	TT	TT	TT	TT	TT	TT	TC	TT	NN	TT	TT	TC	TT	TT	TC	TT	TT	TT	TT	TC	TT	TC	TC	TC	TT
ST4.03ch06pos13660501.1	G/A	ST4.03ch06	13660501	+	GA	GA	GA	GG	GA	GG	GA	GG	GG	GA	GA	GG	GA	GG	GG	AA	GG	AA	GA	GA	GG	GG	GG	GA	GG	GG	GA	GA	GG	GA	GA	GA	GG	GG	GG	GG	GA	AA	GA	GA	GG	GG	GG	GA	GG
ST4.03ch06pos13660514.1	G/A	ST4.03ch06	13660514	+	GG	GG	GG	GG	GG	GG	NN	GG	GA	GA	GG	GG	GG	GG	GG	GG	GG	GG	GG	GG	GG	GG	GG	GG	GG	GG	GA	GG	GG	GG	NN	GA	GG	GG	GA	GG	GG	GG	GA	GG	GG	GA	GG	GA	GG
ST4.03ch06pos13902718.1	T/C	ST4.03ch06	13902718	+	TT	TC	TT	TT	TC	TC	TC	TT	TT	TT	TT	TT	TT	TT	TC	TC	TT	TT	TT	TT	TT	TC	TT	TT	TT	TT	TT	TC	TT	TC	NN	TT	TC	TT	TT	TC	TC	TT	TC	TT	TC	TT	TT	TT	TC
ST4.03ch06pos13902728.1	C/T	ST4.03ch06	13902728	+	CC	CC	CT	CC	CC	CC	CC	CC	CC	CC	CC	CC	CC	CC	CC	CC	CC	CC	CT	CC	CC	CC	CC	CC	CC	CC	CC	CC	CC	CC	CC	CC	CC	CC	CC	CC	CT	CT	CC	CC	CC	CT	CC	CC	CC
ST4.03ch06pos14323604.1	C/G	ST4.03ch06	14323604	+	CC	CC	CC	CC	CC	CC	CG	CC	CG	CG	CC	CC	CC	CC	CC	CC	CC	CC	CC	CC	CC	CC	CC	CC	CC	CC	CG	CC	CC	CC	CC	CG	CC	CC	CG	CC	CC	CC	CC	CC	CC	CG	CC	CG	CC
ST4.03ch06pos14323613.1	G/A	ST4.03ch06	14323613	+	GG	GG	GG	GG	GG	GG	GA	GG	GG	GA	GG	GG	GG	GA	GG	GG	GA	GG	GG	GG	GA	GG	GG	GG	GA	GA	GG	GG	GA	GA	GA	GA	GG	GG	GG	GG	GG	GG	GA	NN	GG	GG	GG	GG	GG
ST4.03ch06pos15981452.1	A/G	ST4.03ch06	15981452	+	AG	AG	AG	AG	AG	AA	AG	AG	AG	AG	AG	AG	AG	AG	AG	AG	AG	AG	AG	AG	AG	NN	NN	AG	AG	AG	AG	AA	AG	AG	AG	AG	AA	AG	AG	AG	AG	AG	AG	AG	AG	AG	AG	AG	AG
ST4.03ch06pos16117782.1	T/C	ST4.03ch06	16117782	+	TT	TT	TT	TC	TT	TT	TT	TT	TC	TC	TT	TC	TT	TT	TT	TT	TT	TT	TT	TT	TT	TT	TT	TT	TT	TT	CC	TT	TT	TT	TT	TC	TT	TT	TT	TT	TT	NN	TT	TT	TT	TC	TC	CC	TT
ST4.03ch06pos16198021.1	A/G	ST4.03ch06	16198021	+	AA	AA	AA	AG	AA	AA	NN	AA	AG	AG	AA	AG	AA	AA	AA	AA	AA	AA	AA	AA	AA	AA	AA	AA	AA	AA	AG	AA	AA	AA	AA	AG	AA	AA	AG	AA	AA	AA	AA	NN	AA	AG	AG	AG	AA
ST4.03ch06pos16204232.1	A/G	ST4.03ch06	16204232	+	AA	AA	AA	AA	AA	AA	NN	AA	NN	AA	AA	AA	NN	AA	AA	AA	AA	AA	AA	AA	AA	AA	AA	AA	AA	AA	AG	AA	AA	AA	AA	NN	AA	AA	AG	AA	AA	NN	NN	AA	AA	AG	AA	AG	AA
ST4.03ch06pos17319315.1	G/C	ST4.03ch06	17319315	+	GG	GG	GG	GG	GG	GG	NN	GG	GC	GC	GG	GG	GG	GG	GG	GG	GG	GG	GG	GG	GG	GG	GG	GG	GG	GG	GC	GG	GG	GG	GG	GC	GG	GG	GC	GG	GG	GG	GG	GG	GG	GC	GG	GC	GG
ST4.03ch06pos17751221.1	C/A	ST4.03ch06	17751221	+	CC	CC	CA	CA	CA	CA	CC	CA	CA	CC	CC	CA	CC	CC	CA	CC	CC	CA	CA	CC	CC	CC	CC	CC	CC	CC	CA	CC	CC	CA	CA	CA	CC	CC	CC	CC	CC	CA	CC	CC	CA	CA	CA	CA	CA
ST4.03ch06pos20848642.1	A/C	ST4.03ch06	20848642	+	AA	AA	AA	AA	AA	AA	AC	AA	AC	AC	AA	AA	AA	AA	AA	AA	AA	AA	AA	AA	AA	AA	AA	AA	AA	AA	AC	AA	AA	AA	AA	AC	AA	AA	AC	AA	AA	AA	AC	AA	AA	AC	AA	AC	AA
ST4.03ch06pos22278657.1	G/A	ST4.03ch06	22278657	+	GG	GG	GG	GG	GG	GG	NN	GG	GA	GA	GG	GG	GG	GG	GG	GG	GG	NN	GG	GG	GG	GG	GG	GG	GG	GG	GA	GG	GG	GG	GG	GA	GG	GG	GA	GG	GG	GG	GG	GG	GG	GA	GG	GA	GG
ST4.03ch06pos23417356.1	G/T	ST4.03ch06	23417356	+	GG	GG	GG	GT	GG	GG	GG	GG	GT	GT	GG	GT	GG	GG	GG	GG	GG	GG	GG	GG	GG	GG	GG	GG	GG	GG	GT	GG	GG	GG	GG	GT	GG	GG	GT	GG	GG	GG	GG	GG	GG	GT	GT	GT	GG
ST4.03ch06pos23586997.1	A/C	ST4.03ch06	23586997	+	AA	AA	AA	AC	AA	AA	AC	AA	AC	AC	AA	AC	AA	AA	AA	AA	AA	AA	AA	AA	AA	AA	AA	AA	AA	AA	AC	AA	AA	AA	AA	AC	AA	AA	AC	AA	AA	NN	AC	AA	AA	AC	AC	AC	AA
ST4.03ch06pos24194308.1	C/T	ST4.03ch06	24194308	+	CC	CC	CC	CC	CC	CC	CC	CC	CC	CT	CC	CC	CC	CC	CC	CC	CC	CC	CC	CC	CC	CC	CC	CC	CC	CC	CC	CC	CC	CT	CT	CC	CC	CC	CC	CC	CT	NN	CC	CC	CC	CC	CC	CT	CC
ST4.03ch06pos26644508.1	C/A	ST4.03ch06	26644508	+	CA	CA	CA	CC	CA	CC	CA	CC	CC	CA	CA	CC	CA	CC	CC	AA	CC	AA	CA	CA	CC	CC	CC	CA	CC	CC	CC	CA	CC	CC	CC	CC	CC	CC	CC	CC	CC	CC	CC	CC	CC	CC	CC	CC	CC
ST4.03ch06pos26644512.1	A/T	ST4.03ch06	26644512	+	AA	AA	AA	AA	AA	AA	AA	AA	AA	AA	AA	AA	AA	AA	AA	AA	AA	AA	AA	AA	AA	AA	AA	AA	AA	AA	AT	AA	AA	AA	AA	AA	AA	AA	AT	AA	AA	AA	AA	AA	AA	AA	AA	AT	AA
ST4.03ch06pos27075742.1	G/A	ST4.03ch06	27075742	+	GG	GG	GG	GG	GG	GG	GA	GG	GA	GA	GG	GG	GG	GA	GG	NN	GA	NN	GG	GG	GA	GG	GG	GG	GA	GA	GA	GG	GA	GA	GA	GA	GG	GG	GG	GG	GA	GA	GA	GG	GG	GA	GG	GA	GG
ST4.03ch06pos28633863.1	G/A	ST4.03ch06	28633863	+	GA	GA	GG	GG	GG	GG	GG	GG	GG	GG	GA	GG	GA	GA	GG	GG	GA	GG	GG	GA	GG	GG	GG	GA	GA	GA	GG	GG	GA	GG	GG	GG	GG	GG	GA	GG	GG	GG	GG	GG	GG	GG	GA	GG	GG
ST4.03ch06pos28633872.1	T/A	ST4.03ch06	28633872	+	TA	TA	TT	TT	TT	TT	TT	TT	TT	TT	TA	TT	TA	TA	TT	TT	TA	TT	TT	TA	TT	TT	TT	TA	TA	TA	TT	TT	TA	TT	TT	TT	TT	TT	TA	TT	TT	TT	TT	TT	TT	TT	TA	TT	TT
ST4.03ch06pos41432462.1	C/T	ST4.03ch06	41432462	+	CC	CC	CC	CC	CC	CC	CC	CC	CC	CC	CT	CC	CT	CT	CC	CC	CT	CT	CC	CT	CT	CC	CC	CT	CT	CT	CC	CC	CC	CC	CC	CC	CC	CC	CT	CC	CC	CC	CC	CC	CC	TT	CT	CC	CC
ST4.03ch06pos42833457.1	G/A	ST4.03ch06	42833457	+	GA	GA	GA	GA	GA	AA	GA	AA	GA	GA	GG	GA	GG	GA	AA	AA	GA	GA	GA	GA	GG	GA	GA	NN	GA	GA	GA	GA	GA	GA	GA	GA	GA	GA	GA	AA	GG	GG	GA	GA	GA	GA	GA	GA	GA
ST4.03ch06pos43934733.1	A/G	ST4.03ch06	43934733	+	AA	AG	AA	AA	AA	AA	AA	AA	AA	AA	AA	AA	AA	AA	AA	AA	AA	AA	AA	AA	AA	AA	AG	AA	AA	AA	AA	AA	AA	AA	AG	NN	AA	AG	AG	AA	AA	AA	AG	AG	AA	AA	AA	AA	AA
ST4.03ch06pos47610539.1	A/G	ST4.03ch06	47610539	+	GG	GG	AG	GG	AG	AA	GG	AG	AA	GG	GG	GG	GG	AG	AA	GG	AG	AG	AG	GG	GG	GG	GG	GG	AG	AG	AG	GG	GG	GG	GG	AG	GG	GG	AG	AA	AA	AG	GG	GG	AG	AG	AG	AG	AG
ST4.03ch06pos49679739.1	A/G	ST4.03ch06	49679739	+	AA	AG	AG	AG	AG	AA	AG	AA	AA	AG	AA	AG	AA	AG	AA	AG	AG	AG	AG	GG	AG	AG	GG	AG	AG	AG	AA	AG	GG	AG	AG	AG	AG	GG	NN	AA	AA	AG	AG	GG	AG	AA	AA	AA	AG
ST4.03ch06pos51026593.1	G/T	ST4.03ch06	51026593	+	GT	GT	GT	GT	GT	GG	GT	GG	GG	GT	GT	GT	GT	GG	GG	GT	GG	GT	GT	GG	GT	GT	GG	GT	GG	GG	GT	GT	GG	GG	GG	GT	GT	GG	GT	GT	TT	GT	GG	GT	GG	GG	GG	GT	GG
ST4.03ch06pos53478064.1	T/C	ST4.03ch06	53478064	+	TC	TC	TC	TT	TT	TT	TT	TT	TT	TT	TT	TT	TT	TT	TT	TT	TT	TC	TC	TT	TC	TT	TT	TT	TT	NN	TT	TT	TT	TT	TT	TC	TT	TT	TT	TC	CC	TC	TT	TC	TT	TT	TT	TT	TT
ST4.03ch06pos53875224.1	G/A	ST4.03ch06	53875224	+	GG	GA	GA	GG	GG	GG	GG	GG	GG	GG	GG	GG	GG	GG	GG	GG	GG	GA	GA	GA	GA	GG	GG	GG	GG	GG	GG	GA	GG	GA	GA	GG	GG	GG	GG	GG	GA	GA	GA	GG	GG	GG	GG	GG	GG
ST4.03ch06pos53875252.1	G/T	ST4.03ch06	53875252	+	GT	GT	GT	GT	GG	GG	GG	GG	GT	GT	GG	GT	GG	TT	GG	GG	TT	GT	GT	GG	GT	GT	GG	GG	GT	TT	TT	GT	TT	GT	GT	GT	GT	GG	GT	GG	GG	GG	NN	GG	GG	TT	GT	TT	GG
ST4.03ch07pos10253718.1	A/G	ST4.03ch07	10253718	+	AA	AA	AA	AA	AA	AA	AG	AA	AA	AG	AA	AA	AA	AG	AA	AA	AG	AG	AA	AG	AG	AG	AA	AA	AG	AG	AG	AA	AG	AG	AG	AG	AA	AA	AG	AA	AG	AA	AG	AA	AA	AG	AG	AG	AA
ST4.03ch07pos10253730.1	G/A	ST4.03ch07	10253730	+	GA	GA	AA	AA	AA	GA	GA	GA	GA	GA	AA	AA	AA	GG	GA	AA	GG	GG	AA	GA	GA	GA	AA	AA	GG	GG	GA	GA	GG	GG	GA	GA	GA	AA	GG	AA	GA	GA	GA	GA	AA	GG	GA	NN	GA
ST4.03ch07pos13363453.1	T/C	ST4.03ch07	13363453	+	TC	TC	TC	TC	TC	TC	TC	TC	TC	TC	TC	TC	TC	TC	TC	TC	TC	TC	TC	TC	TC	TC	TC	TC	TC	TC	TC	TC	TC	TC	TC	NN	TC	TC	TC	TC	TC	NN	NN	TC	TC	TC	TC	TC	TC
ST4.03ch07pos13602920.1	A/T	ST4.03ch07	13602920	+	AA	AT	AT	TT	TT	AT	NN	AT	TT	AT	AT	TT	AT	AT	AT	TT	AT	AT	AT	AT	TT	NN	AT	AT	AT	AT	AT	AT	AT	TT	AT	AT	TT	AT	AT	TT	AT	TT	AT	AT	TT	AT	TT	AT	TT
ST4.03ch07pos13697374.1	T/C	ST4.03ch07	13697374	+	TC	TC	TC	TC	TC	TC	TC	TC	TC	TC	TC	TC	TC	TC	TC	TC	TT	TC	TC	TC	TC	TC	TC	TC	TC	TC	TC	TC	TC	TT	TC	TC	TC	TT	TC	TT	TC	TC	TC	TC	TC	TC	TC	TC	TC
ST4.03ch07pos14192464.1	C/T	ST4.03ch07	14192464	+	CC	CT	CT	TT	TT	CT	NN	CT	CT	CT	CT	CT	CT	CT	CT	NN	CT	CT	CT	CT	CT	TT	CT	CT	CT	CT	CT	CT	TT	TT	CT	CT	TT	CT	CT	CT	CT	TT	CT	CT	CT	CT	TT	CT	TT
ST4.03ch07pos15188365.1	G/T	ST4.03ch07	15188365	+	GG	GG	GG	GT	GG	GG	NN	GG	GT	GT	GG	GT	GG	GG	GG	GG	GG	GG	GG	GG	GG	GG	GG	GG	GG	GG	GT	GG	NN	GG	GG	GT	GG	GG	GT	GG	GG	GG	NN	GG	GG	GT	GT	GT	GG
ST4.03ch07pos15188367.1	C/G	ST4.03ch07	15188367	+	CC	CC	CC	CG	CC	CC	CC	CC	CG	CG	CC	CG	CC	CC	CC	CC	CC	CC	CC	CC	CC	CC	CC	CC	CC	CC	CG	CC	NN	CC	CC	CG	CC	CC	CG	CC	CC	CC	NN	CC	CC	CG	CG	CG	CC
ST4.03ch07pos18771728.1	A/G	ST4.03ch07	18771728	+	AA	AG	AG	GG	GG	AG	AG	AG	GG	AG	AG	GG	AG	AG	AG	GG	AG	AG	AG	AG	GG	GG	AG	AG	AG	AG	AG	AG	GG	GG	AG	AG	GG	AG	GG	GG	AG	GG	AG	AG	GG	AG	GG	AG	GG
ST4.03ch07pos21838002.1	T/G	ST4.03ch07	21838002	+	TT	TG	TG	TG	TG	TG	TG	TG	TG	TG	TG	TG	TG	TG	TG	TG	TG	TG	TG	TG	TG	TG	TG	TG	TG	TG	TG	TG	TG	TG	TG	TG	TG	TG	TG	TG	TG	TG	TG	TG	TG	TG	TG	TG	TG
ST4.03ch07pos23030210.1	C/T	ST4.03ch07	23030210	+	CC	CT	CT	TT	TT	CT	TT	CT	TT	CT	CT	TT	CT	CT	CT	TT	CT	CT	CT	CT	TT	TT	CT	CT	CT	CT	CT	CT	TT	TT	CT	CT	TT	CT	CT	TT	CT	TT	NN	CT	TT	CT	TT	CT	TT
ST4.03ch07pos23030568.1	C/T	ST4.03ch07	23030568	+	CC	CT	CT	TT	TT	CT	TT	CT	TT	CT	CT	TT	CT	CT	CT	TT	CT	CT	CT	CT	TT	TT	CT	CT	CT	CT	CT	CT	TT	TT	CT	CT	TT	CT	CT	TT	CT	TT	CT	CT	TT	CT	TT	CT	TT
ST4.03ch07pos23030747.1	C/T	ST4.03ch07	23030747	+	CC	CT	CT	TT	TT	CT	CT	CT	TT	NN	CT	TT	CT	CT	CT	TT	CT	CT	CT	CT	TT	TT	CT	CT	CT	CT	CT	CT	TT	TT	CT	CT	TT	CT	CT	TT	CT	TT	CT	CT	TT	CT	TT	CT	TT
ST4.03ch07pos28961922.1	A/G	ST4.03ch07	28961922	+	AA	AG	AA	AA	AA	AA	NN	AA	AG	AG	AA	AA	AA	AG	AA	AA	AG	AA	AA	AA	AG	AG	AA	AA	AG	AG	AG	AG	AG	AG	AG	AG	AG	AA	AG	AA	AA	AA	AG	AA	AA	AG	AG	AG	AA
ST4.03ch07pos28961927.1	T/G	ST4.03ch07	28961927	+	TG	TG	TG	TG	TG	TG	TG	TG	TG	TG	TG	TG	TG	TG	TG	TG	TG	TG	TG	TG	TG	TG	TG	TG	TG	TG	TG	TG	TG	TG	TG	TG	TG	TG	TG	TG	TG	TG	TG	TG	TG	TG	TG	TG	TG
ST4.03ch07pos34809026.1	C/T	ST4.03ch07	34809026	+	CC	CT	CC	CC	CC	CC	CC	CC	CT	CT	CC	CC	CC	CT	CC	CC	CT	CC	CC	CC	CT	CT	CC	CC	CT	CT	CC	CT	NN	CT	NN	CC	CT	CC	CT	CC	CC	CC	CC	CC	CC	CT	CT	CT	CC
ST4.03ch07pos37103947.1	T/G	ST4.03ch07	37103947	+	TG	TG	TG	TG	TT	TT	TG	TG	TG	TG	TG	TG	TG	TG	TT	TG	TG	TG	TG	TG	TG	TG	TG	TG	TG	TG	TG	TG	TT	TG	TG	TG	TG	TG	TT	TG	TT	TT	TG	TG	TT	TG	TG	TG	TT
ST4.03ch07pos37677656.1	A/G	ST4.03ch07	37677656	+	AG	AG	AG	GG	GG	AG	AG	AG	GG	AG	AG	GG	AG	AG	AG	GG	AG	GG	AG	AG	GG	GG	GG	AG	AG	AG	AG	AG	GG	GG	GG	AG	GG	GG	GG	GG	GG	GG	NN	NN	GG	AG	AG	AG	GG
ST4.03ch07pos40662621.1	T/C	ST4.03ch07	40662621	+	TC	TC	TC	CC	CC	TC	CC	TC	TC	TC	TC	CC	TC	TC	TC	CC	TC	CC	TC	TC	CC	CC	CC	TC	TC	TC	TC	NN	TC	CC	CC	TC	CC	CC	TC	TC	CC	CC	CC	TC	CC	CC	CC	TC	CC
ST4.03ch07pos43977472.1	T/C	ST4.03ch07	43977472	+	TC	TC	TC	TC	TC	TC	TC	TC	TC	TC	TC	TC	TC	TC	TC	TC	TC	TC	TC	TC	TC	TC	TC	TC	TC	TC	TC	TC	TC	TC	TC	TC	TC	TC	TC	TC	TC	TC	TC	TC	TC	TC	TC	TC	TC
ST4.03ch07pos44706114.1	G/T	ST4.03ch07	44706114	+	GT	GT	GT	GT	GT	GT	GT	GT	GT	GT	GT	GT	GT	GT	GT	GT	GT	GT	GT	GT	GT	GT	GT	GT	GT	GT	GT	GT	GT	GT	GT	GT	GT	GT	GT	GT	GT	GT	GT	GT	GT	GT	GT	GT	GT
ST4.03ch07pos44706115.1	C/T	ST4.03ch07	44706115	+	CT	CT	CT	CT	CT	CT	CT	CT	CT	CT	CT	CT	CT	CT	CT	CT	CT	CT	CT	CT	CT	CT	CT	CT	CT	CT	CT	CT	CT	CT	CT	CT	CT	CT	CT	CT	CT	CT	CT	CT	CT	CT	CT	CT	CT
ST4.03ch07pos49464293.1	C/A	ST4.03ch07	49464293	+	CA	CA	CA	CA	CC	CC	CC	CC	CA	CA	CC	CA	CC	AA	CC	CC	AA	CA	CA	CC	CA	CA	CC	CC	NN	AA	AA	CA	AA	CA	CA	CA	CA	CC	CA	CC	CC	CC	NN	CC	CC	AA	CA	AA	CC
ST4.03ch07pos49464321.1	C/T	ST4.03ch07	49464321	+	CC	CC	CT	CC	CC	CC	CC	CC	CC	CC	CC	CC	CC	CC	CC	CC	CC	CT	CT	CT	CT	CC	CC	CC	CC	CC	CC	CT	CC	CT	CT	CC	CC	CC	CC	CC	CT	CT	CT	CC	CC	CC	CC	CC	CC
ST4.03ch07pos49849027.1	T/A	ST4.03ch07	49849027	+	TT	TT	TT	TT	TT	TT	TT	TT	TT	TT	TT	TT	TT	TT	TT	TT	TT	TT	TT	TT	TT	TT	TT	TT	TT	TT	TT	TT	TT	TT	TT	TT	TT	TT	TA	TT	TT	TT	TT	TT	TT	TT	AA	TT	TT
ST4.03ch07pos50049423.1	T/G	ST4.03ch07	50049423	+	TG	TG	TG	TG	TG	GG	TG	GG	TG	TG	TT	TG	TT	TT	GG	TG	TT	TT	TG	TG	TT	TG	TT	TT	TT	TT	TT	TG	TT	TT	TT	TG	GG	TT	TT	TT	TT	TT	TT	TT	TG	TT	TT	TT	TG
ST4.03ch07pos50425774.1	C/T	ST4.03ch07	50425774	+	CC	CT	CT	CT	CT	CC	CT	CC	CT	CT	CT	CT	CT	CT	CC	CT	CT	TT	CT	CT	CT	CC	CT	CT	CT	CT	CT	CT	CT	CT	CT	CT	CC	CT	CT	TT	TT	TT	NN	CT	CT	CC	TT	CT	CT
ST4.03ch07pos50579109.1	C/A	ST4.03ch07	50579109	+	CA	CA	CA	CA	CA	CA	CA	CA	CA	CA	CA	CA	NN	CA	CA	CA	CA	CC	CA	CA	CA	CA	CC	CA	CA	CA	CC	CA	CA	CA	CA	CC	CA	CC	CC	CC	CC	CC	CC	CC	CA	CC	CC	CC	CA
ST4.03ch08pos3157482.1	G/T	ST4.03ch08	3157482	+	GT	GT	GG	GG	GG	GG	GG	GT	GG	NN	GG	GG	GG	GG	GG	GG	GG	GG	GG	GG	GG	GT	GG	GG	GG	GG	GG	GT	GT	GG	GG	GG	GT	GG	GT	GG	GG	GG	NN	GG	GG	GT	GG	GG	GG
ST4.03ch08pos3161437.1	G/A	ST4.03ch08	3161437	+	GG	GG	GG	GG	GG	GG	NN	GG	GG	GA	GG	GG	GG	GG	GG	GG	GG	GG	GG	GG	GG	GG	GG	GG	GG	GG	GG	GG	GA	GG	GG	GG	GG	GG	GA	GG	GG	GG	GG	GG	GG	GA	GG	GG	GG
ST4.03ch08pos6231342.1	G/A	ST4.03ch08	6231342	+	GA	GA	GA	GA	GA	GA	GA	GA	GA	GA	GA	GG	GA	GA	GA	GA	GA	GA	GA	GA	GA	GA	GA	NN	GA	GA	GG	GA	GA	GA	GA	GA	GA	GA	GA	GA	GA	NN	GA	GA	GA	GA	GA	NN	GA
ST4.03ch08pos7106491.1	A/G	ST4.03ch08	7106491	+	AA	AA	AA	AG	AA	AA	AA	AA	AA	AA	AA	AG	AA	AA	AA	AA	AA	AA	AA	AA	AG	AA	AA	AA	AA	AA	AA	AA	AA	AA	AA	AA	AA	AA	AA	AA	AA	AA	AA	AA	AA	AG	AA	AA	AA
ST4.03ch08pos10315394.1	C/T	ST4.03ch08	10315394	+	CC	CC	CT	TT	CT	CT	CT	CC	TT	CT	CT	TT	CT	CT	CT	CT	CT	CT	CT	CT	TT	CT	CC	CT	CT	CT	CT	CT	CT	TT	CT	CT	TT	CC	CC	CT	TT	TT	CT	NN	CC	TT	CC	CT	CC
ST4.03ch08pos11285506.1	T/C	ST4.03ch08	11285506	+	TT	TT	TT	TC	TC	TC	TT	TC	TC	TC	TT	TC	TT	TT	TC	TT	TT	TT	TT	TT	TC	TC	TT	TT	TT	TT	TT	TC	TT	TC	TC	TC	TC	TT	TC	TT	TC	TT	TT	NN	TC	TT	TT	TT	TC
ST4.03ch08pos11409605.1	T/C	ST4.03ch08	11409605	+	TT	TT	TT	TC	TT	TT	TT	TT	TC	TC	TT	TC	TT	TT	TT	TT	TT	TT	TT	TT	TT	TT	TT	TT	TT	TT	TC	TT	TT	TT	TT	TC	TT	TT	TC	TT	TT	TT	NN	TT	TT	TC	TC	TC	TT
ST4.03ch08pos12945430.1	G/A	ST4.03ch08	12945430	+	GA	GA	GG	GG	GA	GG	GG	GA	GG	GG	GG	GG	GG	GG	GG	GG	GG	GG	GG	GG	GG	GA	GG	GG	GG	GG	GG	GA	GG	GG	GG	GG	GA	GG	GG	GG	GG	GG	GG	GG	GA	GG	GG	GG	GA
ST4.03ch08pos14127043.1	A/G	ST4.03ch08	14127043	+	AG	AG	AA	AA	AG	AA	AA	AG	AA	AA	AA	AA	AA	AA	AA	AA	AA	AA	AA	AA	AA	AG	AA	AA	AA	AA	AA	AG	AA	AA	AA	NN	AG	AA	AA	AA	AA	AA	AA	AA	AG	AA	AA	AA	AG
ST4.03ch08pos16341262.1	G/T	ST4.03ch08	16341262	+	TT	GT	TT	GT	GG	GG	GG	GG	GG	GG	GG	GT	GG	GG	GG	GG	GG	GG	TT	GG	NN	GG	GG	GG	GG	GG	GG	GG	GG	GG	GG	GG	GG	GG	GG	GG	GT	GG	GG	GG	GG	GG	GG	GG	GG
ST4.03ch08pos17218887.1	A/G	ST4.03ch08	17218887	+	GG	AG	AG	AG	AG	AA	AA	AG	AA	AA	AA	AG	AA	AA	AA	AA	AA	AA	AG	AA	AA	AG	AA	AA	AA	AA	AG	AG	AA	AA	AA	AG	AG	AA	AG	AA	AG	AA	AA	NN	AG	AA	AA	AG	AG
ST4.03ch08pos17598365.1	C/A	ST4.03ch08	17598365	+	CC	CC	CC	CC	CC	CC	CC	CC	CC	CC	CC	CC	CC	CA	CC	CC	CA	CC	CC	CC	CC	CC	CC	CC	CA	CA	CC	CC	CC	CC	CC	CA	CC	CC	CC	CC	CC	CC	CC	CC	CC	CC	CA	CC	CC
ST4.03ch08pos17598391.1	C/G	ST4.03ch08	17598391	+	CC	CC	CC	CG	CG	CG	NN	CG	CG	CG	CC	CG	CC	CC	CG	CC	CC	CC	CC	CC	CG	CG	CC	CC	CC	CC	CC	CG	CC	CG	CG	NN	CG	CC	CG	CC	CG	CC	NN	CC	CG	CC	CC	CC	CG
ST4.03ch08pos17804626.1	G/A	ST4.03ch08	17804626	+	GG	GA	NN	GG	GG	GG	GG	GG	GG	GG	GG	GG	GG	GA	GG	GG	GA	GG	GA	GG	AA	GG	GG	GG	NN	GA	GG	GG	GG	GA	GG	GG	GG	GG	GA	GG	GG	GG	GG	GG	GG	GG	GG	GG	GG
ST4.03ch08pos18440241.1	T/G	ST4.03ch08	18440241	+	TT	TT	TT	TG	TT	TT	TG	TT	TG	NN	TT	TG	TT	TT	TT	TG	TT	TT	TT	TT	TT	NN	TT	TT	TT	TT	TT	TT	TT	TG	NN	TT	NN	TT	TT	TT	TT	TT	TT	TT	TT	TT	TT	TT	TT
ST4.03ch08pos18953759.1	A/C	ST4.03ch08	18953759	+	AC	AC	AC	AA	AC	AA	AA	AA	AC	AA	AA	AA	AA	AA	AA	AA	AA	AC	AC	AA	AA	AC	AA	AA	AA	AA	AA	AA	AA	AA	AA	NN	AC	AA	AA	AA	AC	NN	AA	NN	AC	AA	AA	AA	AC
ST4.03ch08pos19099814.1	C/T	ST4.03ch08	19099814	+	NN	CC	CC	CC	CT	CC	CC	CT	CC	CC	CC	CC	CC	CC	CC	CC	CC	CC	CC	CC	CC	CT	CC	CC	CC	CC	CC	CT	CC	CC	CC	CC	CT	CC	CC	CC	CC	CC	CC	CC	CT	CC	CC	CC	CT
ST4.03ch08pos19138507.1	G/A	ST4.03ch08	19138507	+	AA	GA	GG	GG	GG	GG	GG	GA	GG	GG	GG	GG	GG	GG	GG	GG	GG	GG	GG	GG	GG	GA	GG	GG	GG	GG	GG	NN	GG	GG	GG	GG	GA	GG	GG	GG	GG	GG	GG	GG	GA	GG	GG	GG	GA
ST4.03ch08pos22279403.1	C/G	ST4.03ch08	22279403	+	CG	NN	CC	CC	CG	CC	CC	CG	CC	CC	CC	CC	CC	CC	CC	CC	CC	CC	CC	CC	CC	CG	CC	CC	CC	CC	CC	CG	CC	CC	CC	CC	CG	CC	CC	CC	CC	CC	CC	CC	CG	CC	CC	CC	CG
ST4.03ch08pos24248959.1	A/C	ST4.03ch08	24248959	+	AA	AA	AA	AC	AC	CC	AC	AA	CC	AC	AC	AC	AC	AC	CC	AC	AC	AC	AA	AC	CC	NN	AA	AC	AC	AC	CC	AC	NN	CC	AC	AC	CC	AA	AA	AC	AA	CC	AC	AA	AA	CC	AA	CC	AA
ST4.03ch08pos26031989.1	A/G	ST4.03ch08	26031989	+	AG	NN	AG	AG	AA	AA	AG	AG	AG	AG	AG	AG	AG	AG	AA	AG	AG	AA	AG	AG	AG	AG	AG	AG	AG	AG	AG	AA	AG	AA	AG	AG	AG	AG	NN	AG	AA	AA	AG	AG	AA	AG	AG	AG	AA
ST4.03ch08pos27827716.1	T/C	ST4.03ch08	27827716	+	TT	TT	TT	TT	TC	TT	TC	TT	TT	TC	TT	TT	TT	TT	TT	TC	TT	TT	TT	TC	TT	NN	TC	TC	TT	TT	TT	TT	TT	TT	TC	NN	TT	TC	TT	TT	TT	TT	TT	TC	TT	TT	TT	TT	TT
ST4.03ch08pos28452119.1	G/A	ST4.03ch08	28452119	+	GA	GA	GA	GA	GA	GA	GA	GA	GA	GA	GA	GA	GA	GA	GA	GA	GA	GA	GA	GA	GA	GA	GA	GA	GA	GA	GA	GA	GA	GA	GA	GA	GA	GA	GG	GA	GA	GA	GA	GA	GA	GA	GA	GA	GA
ST4.03ch08pos32310809.1	T/A	ST4.03ch08	32310809	+	AA	TA	TA	TA	TA	TA	TT	TA	TT	TT	TT	TA	TT	TT	TA	TT	TT	TT	TA	TT	TT	TA	TT	TT	TT	TT	TA	TA	TT	TT	TT	TA	TA	TT	AA	TT	TA	TT	TT	TA	TA	TT	TA	TA	TA
ST4.03ch08pos34352483.1	C/T	ST4.03ch08	34352483	+	CC	CT	CT	CT	CT	CT	CT	CC	TT	CT	CT	CT	CT	CC	CT	CT	CC	CT	CT	CT	CC	CT	CC	CT	CC	CC	CT	CT	CC	CT	CT	CT	CT	CC	CT	CT	CC	CT	CT	CT	CC	CT	CC	CT	CC
ST4.03ch08pos36840752.1	A/T	ST4.03ch08	36840752	+	AA	AA	AA	AA	AA	AA	NN	AA	AA	AT	AT	AA	AT	AA	AA	AT	AA	AA	AA	AA	AA	AA	AA	AT	AA	AA	AA	AA	AA	AT	AT	AA	AA	AA	AT	AA	AT	AT	AA	AA	AA	AT	AA	NN	AA
ST4.03ch08pos37699674.1	C/T	ST4.03ch08	37699674	+	CT	CT	CC	CC	CT	CT	CC	CT	CC	CC	CC	CC	CC	CC	CT	CC	CC	CC	CC	CC	CC	CT	CC	CC	CC	CC	CC	CT	CC	CC	CC	CT	CT	CC	CC	CC	CC	CC	CC	CC	CT	CT	CC	CC	CT
ST4.03ch08pos39693970.1	A/G	ST4.03ch08	39693970	+	GG	AG	AG	AG	AG	AG	AG	GG	AG	AG	AG	AG	AG	AA	AG	AG	AA	AA	AG	AA	AG	NN	AA	AG	AA	AA	AG	AG	AA	AG	AG	AG	GG	AA	AG	AA	AA	AG	AG	AA	AG	GG	AG	AG	AG
ST4.03ch08pos39918318.1	C/T	ST4.03ch08	39918318	+	CT	NN	CC	CC	CT	CT	CC	CT	CC	CC	CC	CC	CC	CC	CT	CC	CC	CC	CC	CC	CC	CT	CC	CC	CC	CC	CC	CT	CC	CC	CC	CT	CT	CC	CT	CC	CT	CT	CC	CC	CT	CC	CC	CC	CT
ST4.03ch08pos39951103.1	C/T	ST4.03ch08	39951103	+	CT	CT	CT	CC	CC	CC	CC	CC	CC	CC	CC	CC	CC	CC	CC	CC	CC	CC	CT	CC	CC	CC	CC	CC	CC	CC	CC	CC	CC	CC	CC	CT	CC	CC	CC	CC	CC	CC	CC	CC	CC	CC	CC	CC	CC
ST4.03ch08pos40823533.1	A/G	ST4.03ch08	40823533	+	AA	AA	AA	AG	AA	AA	AA	AA	AA	AA	AA	AG	AA	AA	AA	AA	AA	AA	AA	AA	AG	AA	AA	AA	AA	AA	AA	AA	AA	AA	AA	AA	AA	AA	AA	AA	AA	AA	AA	AA	AA	AG	AA	AA	AA
ST4.03ch08pos43311078.1	C/T	ST4.03ch08	43311078	+	CT	CT	CT	CT	CT	CT	CT	TT	CT	CT	CT	CT	CT	CC	CT	CT	CC	CC	CT	CC	CC	CT	CC	CT	CC	CC	CC	CT	CC	CT	CT	CT	TT	CC	CT	CC	CC	CT	CT	CT	CT	CC	CC	CC	CT
ST4.03ch08pos43311084.1	G/A	ST4.03ch08	43311084	+	GG	GG	GG	GG	GG	GG	GG	GG	GG	GG	GG	GG	GG	GG	GG	GG	GG	GG	GG	GG	GG	GG	GG	GG	GG	GG	GA	GG	GG	GG	GG	GG	GG	GG	GA	GG	GG	GG	GG	GG	GG	AA	GG	GA	GG
ST4.03ch08pos45372324.1	A/C	ST4.03ch08	45372324	+	AC	AC	AA	AA	AC	AA	AA	AA	AA	AA	AA	AA	AA	AA	AA	AA	AA	AC	AA	AC	AA	AA	AA	AA	AA	AA	AC	AC	AA	AC	AC	AA	AA	AA	AA	AA	AC	AA	AA	AA	AC	AA	AC	AC	AC
ST4.03ch08pos45612603.1	C/A	ST4.03ch08	45612603	+	CA	CC	CC	CC	CC	CC	CC	CC	CC	CC	CA	CC	CA	CA	CC	CC	CA	NN	CC	CA	CC	CC	CC	CA	NN	NN	CC	CC	CA	CC	CC	CC	CC	CC	CA	CC	CC	CC	CC	CC	CC	CC	CA	CC	CC
ST4.03ch08pos47794428.1	C/T	ST4.03ch08	47794428	+	CC	CC	CC	CC	CC	CC	CC	CC	CC	CC	NN	CC	CT	CC	CC	CC	CC	CT	CC	CC	CC	CC	CC	CT	CC	CC	CT	CC	CC	CT	CC	CC	CC	CC	CC	CC	CC	CT	CC	CC	CC	CC	CC	CT	CC
ST4.03ch08pos47800051.1	G/T	ST4.03ch08	47800051	+	GT	NN	GT	GT	GG	GG	GG	GG	GG	GG	GG	GT	GG	GG	GG	GG	GG	GG	GT	GT	GG	GG	NN	GG	GG	GG	GG	GG	GG	GG	GG	GG	GG	GT	GG	GG	GG	GG	NN	GT	GG	GG	GG	GG	GG
ST4.03ch08pos49192216.1	T/G	ST4.03ch08	49192216	+	GG	TG	TT	TT	TG	GG	TG	TG	TG	TG	GG	TT	GG	TG	GG	TG	TG	TT	TT	TG	TG	TG	GG	GG	TG	TG	TT	TT	TG	TG	TG	TG	TG	GG	GG	TG	TG	TG	TG	GG	TG	TG	TT	TT	TG
ST4.03ch08pos49565017.1	C/G	ST4.03ch08	49565017	+	CC	CG	CG	CC	CC	CC	NN	CC	CC	CG	CC	CC	CC	CC	CC	CC	CC	CC	CG	CC	CC	CC	CC	CC	CC	CC	CC	CG	CG	CC	CC	CG	CC	CC	NN	CG	CC	CC	CC	CC	CC	CC	CC	CC	CC
ST4.03ch08pos51274254.1	A/G	ST4.03ch08	51274254	+	AG	AG	GG	AG	AG	AG	NN	AA	AA	AG	AG	AG	AG	AA	AG	GG	AA	AA	GG	AG	AA	AG	GG	AG	AA	AA	AG	AG	AG	AG	AG	AG	AG	NN	NN	AG	AA	AG	AG	AG	AA	GG	AA	AG	AA
ST4.03ch08pos52327285.1	C/T	ST4.03ch08	52327285	+	CT	CT	TT	CT	CT	CT	CT	CC	CC	CT	CT	CT	CT	CC	CT	TT	CC	CC	TT	CT	CC	CT	CT	CT	CC	CC	CT	CT	CT	CT	CT	CT	CT	CT	CT	CT	CC	CT	CT	CT	CC	CC	CC	CT	CC
ST4.03ch08pos52327286.1	G/A	ST4.03ch08	52327286	+	GG	GG	GG	GG	GG	GG	GG	GG	GG	GG	GG	GG	GG	GG	GG	GG	GG	GA	GG	GG	GG	GG	GG	GG	GG	GG	GG	GA	GG	GG	GG	NN	GG	GG	GA	GG	GG	GG	GG	GG	GG	GA	GG	GG	GG
ST4.03ch08pos56830418.1	T/C	ST4.03ch08	56830418	+	TC	TC	TC	CC	CC	CC	TC	TT	TC	TC	TC	CC	TC	TC	CC	CC	TC	TT	TC	TC	TT	TC	TC	TC	TC	TC	TT	TC	TC	TC	TC	TC	TC	TC	TT	TC	TT	TC	TC	TC	CC	TT	TC	TT	CC
ST4.03ch09pos4665914.1	C/T	ST4.03ch09	4665914	+	CT	CT	CT	CT	CT	CT	CT	CT	CT	CT	CT	CT	CT	CT	CT	CT	CT	CC	CT	CT	CC	CT	CT	CT	CT	CT	CT	CT	CT	CT	CT	CT	CT	CT	CC	CT	CT	CT	CT	CT	CT	CC	CT	CT	CT
ST4.03ch09pos8365542.1	A/G	ST4.03ch09	8365542	+	NN	AA	AA	AA	AA	AA	AA	AA	AA	AA	AA	AA	AA	AA	AA	AA	AA	AA	AA	AA	AA	AA	AA	AA	AA	AA	AA	AA	AA	AA	AA	AG	AA	AA	AG	AA	GG	AG	AA	AG	AA	AA	AA	AA	AA
ST4.03ch09pos9674603.1	T/A	ST4.03ch09	9674603	+	TT	TT	TT	TT	TA	AA	TA	TA	TA	TA	TA	TT	TA	TT	AA	TA	TT	TA	TT	TA	TA	TA	TT	TA	TT	TT	TA	TT	TA	TT	NN	TA	TT	TT	TA	TT	AA	AA	TA	TA	TT	TA	TT	TA	TT
ST4.03ch09pos12459979.1	G/T	ST4.03ch09	12459979	+	TT	GT	GT	GT	TT	TT	TT	GT	TT	TT	TT	GT	TT	TT	TT	TT	TT	GT	GT	TT	TT	GT	TT	TT	TT	TT	GT	NN	TT	GT	GT	GT	GT	TT	GT	TT	TT	TT	GT	GT	TT	TT	TT	GT	TT
ST4.03ch09pos12459980.1	C/T	ST4.03ch09	12459980	+	TT	CT	CT	CT	TT	TT	TT	CT	TT	TT	TT	CT	TT	TT	TT	TT	TT	CT	CT	TT	TT	CT	TT	TT	TT	TT	CT	NN	TT	CT	CT	CT	CT	TT	CT	TT	TT	TT	CT	CT	TT	TT	TT	CT	TT
ST4.03ch09pos12459981.1	G/A	ST4.03ch09	12459981	+	AA	GA	GA	GA	AA	AA	AA	GA	AA	AA	AA	GA	AA	AA	AA	AA	AA	GA	GA	AA	AA	GA	AA	AA	AA	AA	GA	NN	AA	GA	GA	GA	GA	AA	GA	AA	AA	AA	GA	GA	AA	AA	AA	GA	AA
ST4.03ch09pos12927167.1	C/G	ST4.03ch09	12927167	+	GG	GG	CG	GG	CG	GG	GG	GG	GG	GG	GG	GG	GG	GG	GG	GG	GG	GG	CG	GG	GG	CG	GG	GG	GG	GG	CG	CG	NN	GG	GG	NN	CG	GG	GG	GG	GG	GG	GG	GG	CG	GG	GG	CG	CG
ST4.03ch09pos14310587.1	T/C	ST4.03ch09	14310587	+	TC	TC	TC	CC	TC	CC	CC	CC	CC	CC	CC	CC	CC	CC	CC	CC	CC	CC	TC	CC	CC	TC	CC	NN	CC	CC	TC	TC	CC	CC	CC	TC	TC	CC	TC	CC	TC	TC	CC	NN	TC	CC	CC	TC	TC
ST4.03ch09pos14434841.1	T/C	ST4.03ch09	14434841	+	TC	TC	TC	CC	TC	CC	CC	CC	CC	CC	CC	CC	CC	CC	CC	CC	CC	CC	TC	CC	CC	TC	CC	CC	CC	CC	TC	TC	CC	CC	CC	NN	TC	CC	TC	CC	CC	CC	CC	CC	TC	CC	CC	TC	TC
ST4.03ch09pos19378729.1	G/A	ST4.03ch09	19378729	+	GA	GA	GA	AA	GA	GG	GA	GA	GA	GA	AA	AA	AA	AA	GG	GA	AA	AA	GA	AA	GA	GA	AA	AA	AA	AA	GG	GA	GA	AA	NN	GA	GA	AA	GA	AA	AA	GA	NN	AA	GA	AA	AA	GG	GA
ST4.03ch09pos20449239.1	G/A	ST4.03ch09	20449239	+	GA	GA	GA	GA	GA	GG	GA	GA	GG	GA	GA	GA	GA	GA	GG	GA	GA	GA	GA	GA	GG	GA	GA	GA	GA	GA	GA	GA	GA	GG	GA	GA	GG	GA	GA	GA	GA	GG	GA	GA	GA	GG	GA	GA	GA
ST4.03ch09pos22999844.1	A/G	ST4.03ch09	22999844	+	AG	AG	AG	GG	AG	AA	AG	AA	AA	AG	GG	GG	GG	GG	AA	AG	GG	GG	AG	GG	AA	AG	GG	GG	GG	GG	AG	AG	AG	GG	GG	AG	AA	GG	GG	GG	GG	AG	GG	GG	AG	GG	GG	AG	AG
ST4.03ch09pos32566455.1	G/A	ST4.03ch09	32566455	+	GG	GG	GG	GG	GA	GG	GA	GG	GG	GA	GA	GG	GA	GA	GG	GG	GA	GA	GG	GA	GG	GA	GG	GA	GA	GA	GG	GG	GA	GG	GG	GA	GG	GG	GA	GA	AA	GA	NN	NN	GA	GA	GA	GG	GA
ST4.03ch09pos35930705.1	C/T	ST4.03ch09	35930705	+	CC	CC	CC	CC	CT	CC	CT	CC	CC	CT	CT	CC	CT	CT	CC	CC	CT	CT	CC	CT	CC	CT	CC	CT	CT	CT	CC	CC	CT	CC	CC	CT	CC	CC	CT	CT	CT	CT	CC	NN	CT	CT	CT	CC	CT
ST4.03ch09pos36152842.1	T/C	ST4.03ch09	36152842	+	TT	TT	TT	TC	TT	TT	TC	TT	TC	TC	TT	TC	TT	TT	TT	TC	TT	TT	TT	TT	TT	TC	TT	TT	TT	TT	TT	TT	TT	TC	NN	TT	TC	TT	TT	TT	TT	TC	NN	TT	TT	TC	TT	TT	TT
ST4.03ch09pos36152844.1	A/T	ST4.03ch09	36152844	+	AA	AA	AA	AT	AA	AA	AT	AA	AT	NN	AA	AT	AA	AA	AA	AT	AA	AA	AA	AA	AA	AT	AA	AA	AA	AA	AA	AA	AA	AT	NN	AA	AT	AA	AA	AA	AA	AT	NN	AA	AA	AT	AA	AA	AA
ST4.03ch09pos36745931.1	T/C	ST4.03ch09	36745931	+	TT	TT	TT	TC	TC	TC	TC	TC	TC	TC	TT	TC	TT	TT	TC	TT	TT	TT	TT	TT	TC	TC	TT	TT	TT	TT	TT	TC	TT	TC	TC	NN	TC	TT	TC	TT	TC	TT	TC	TT	TC	TT	TT	TT	TC
ST4.03ch09pos39341353.1	T/C	ST4.03ch09	39341353	+	TC	TC	TC	TC	TC	TC	TC	TC	TC	TC	TC	TC	TC	CC	TC	TC	CC	TC	TC	TC	TC	TC	TC	TC	TC	NN	TC	TC	TC	TC	TC	TC	TC	TC	TC	TC	TC	TC	TC	TC	TC	TC	CC	TC	TC
ST4.03ch09pos39341357.1	A/T	ST4.03ch09	39341357	+	AT	AT	AT	AT	AA	AA	AT	AA	AT	AT	AT	AT	AT	AA	AA	AT	AA	AT	AT	AT	AA	AT	AT	AT	AA	AA	AA	AT	AA	AT	AT	NN	AT	AT	AA	AA	AT	AT	AT	AT	AA	AT	AA	AA	AA
ST4.03ch09pos39881877.1	T/A	ST4.03ch09	39881877	+	TT	TA	TA	TA	TA	AA	TA	TA	TA	TA	TA	TA	TA	TA	NN	TA	TA	TA	TA	TA	TA	TA	TA	NN	TA	TA	TA	TA	TA	TA	TA	TA	TA	TA	TA	TA	TA	TA	TA	TA	TA	TA	TA	TA	TA
ST4.03ch09pos39927968.1	C/A	ST4.03ch09	39927968	+	AA	AA	CA	AA	CA	NN	AA	AA	AA	AA	AA	AA	AA	AA	NN	AA	AA	AA	CA	AA	AA	CA	AA	AA	AA	AA	CA	CA	AA	AA	AA	CA	CA	AA	CA	AA	AA	AA	AA	AA	CA	AA	AA	CA	CA
ST4.03ch09pos41951868.1	G/A	ST4.03ch09	41951868	+	GG	GA	GG	GG	GG	GG	GG	GG	GA	GG	GA	GG	GA	GG	GG	GG	GG	GG	GG	GG	GG	GG	GG	GA	GG	GG	GA	GA	GG	GG	GG	GA	GG	GG	GA	GG	GG	GA	GG	GG	GG	GG	GG	GG	GG
ST4.03ch09pos41951870.1	C/T	ST4.03ch09	41951870	+	CT	CC	CC	CC	CT	CT	CT	CT	CT	CT	CC	CC	CC	CC	CT	CT	CC	CC	CC	CC	CT	CC	CC	CC	CC	CC	CT	CC	CT	CC	CC	CC	CC	CC	CC	CC	CC	CT	CC	CC	CC	CC	CC	CT	CC
ST4.03ch09pos47574652.1	G/A	ST4.03ch09	47574652	+	GA	NN	GA	GA	GG	GG	GG	GG	GG	GG	GG	GA	GG	GG	GG	GG	GG	GG	GA	GA	GG	GG	GA	GA	GG	GG	GG	GG	GG	GG	GA	NN	GG	GA	GG	GG	GG	GG	GA	GA	GG	GG	GG	GG	GG
ST4.03ch09pos47574672.1	G/A	ST4.03ch09	47574672	+	GG	NN	GA	GG	GG	GG	GG	GA	GG	GG	GG	GG	GG	GG	GG	GG	GG	GA	GA	GG	GA	GA	GG	GG	GG	GG	GA	GA	GG	GA	GA	GA	GA	GG	GG	GG	GG	GG	GA	GG	GG	GA	GG	GA	NN
ST4.03ch09pos47852206.1	T/C	ST4.03ch09	47852206	+	TT	TT	TC	TT	TC	TT	TT	TT	TT	NN	TT	TT	TT	TC	TT	TT	TC	TT	TC	TC	TT	TC	TT	TT	TC	TC	TC	TC	TC	TT	TT	TT	TC	TT	TT	TC	TC	TC	TT	TT	CC	TC	TC	TC	CC
ST4.03ch09pos48391453.1	A/G	ST4.03ch09	48391453	+	AG	AG	AA	AA	AG	AG	AG	GG	AG	AG	AA	AA	AG	AG	AG	AG	AG	AG	AA	AA	AA	AG	AG	NN	AG	AG	AA	AG	AA	AA	NN	AG	AG	AA	AG	AA	AA	AA	AA	AG	AG	AA	AG	AG	AG
ST4.03ch09pos48391468.1	T/C	ST4.03ch09	48391468	+	TT	TC	TT	CC	TT	TT	TT	TT	TT	TT	TC	CC	TC	TT	TT	TT	TT	TT	TT	TT	TT	TC	TC	TC	TT	TT	TT	TC	TT	TT	TC	TC	TC	TC	TT	TT	TT	TT	TC	TC	TT	TT	TT	TT	TT
ST4.03ch09pos48391469.1	G/A	ST4.03ch09	48391469	+	GA	GA	AA	AA	GA	GA	GA	GG	GA	GA	GA	AA	GA	GA	GA	GA	GA	GA	AA	AA	GA	GA	GA	GA	GA	GA	GA	GA	GA	NN	GA	GA	GA	AA	GA	AA	GA	GA	GA	GA	GA	AA	GA	GA	GA
ST4.03ch09pos51862813.1	T/C	ST4.03ch09	51862813	+	TT	TT	TT	TT	TT	TT	TC	TT	TT	NN	TT	TT	TT	TT	TT	NN	TT	TT	NN	TT	TT	TT	TC	TT	TT	TT	TT	TT	TT	TT	TC	TT	TT	TC	TC	TT	TT	TT	TC	TC	TT	TT	TT	TT	TT
ST4.03ch09pos51911416.1	A/G	ST4.03ch09	51911416	+	AG	AG	AG	AA	AG	AA	AG	AG	AG	AA	AG	AA	AG	AA	AA	AG	AA	AG	AG	AG	AA	AA	AG	AG	AA	AA	AA	AG	AA	AA	AG	AG	AA	AG	AA	AG	AA	AG	AG	AG	AG	AG	AA	AA	AG
ST4.03ch09pos52025454.1	A/G	ST4.03ch09	52025454	+	AA	AG	AG	AG	AA	GG	AA	AG	AA	AA	AA	AG	AA	AG	GG	AA	AG	AA	AG	AA	AA	AG	AG	NN	AG	AG	AG	AG	AA	AG	AG	NN	AG	AG	AG	AA	AG	AA	AG	AG	AA	AA	AG	AG	AA
ST4.03ch09pos54212777.1	C/T	ST4.03ch09	54212777	+	CT	CT	CT	CT	CT	CT	CT	CT	CT	CT	CT	CT	CT	CT	CT	CT	CT	CT	CT	CT	CT	CT	CT	CT	CT	CT	CT	CT	CT	CT	CT	CT	CT	CT	CT	CT	CT	CT	CT	CT	CT	CT	CT	CT	CT
ST4.03ch09pos57166457.1	C/A	ST4.03ch09	57166457	+	CC	CC	CC	CC	CC	CC	CC	CC	CC	CC	CC	CC	CC	CC	CC	CC	CC	CC	CC	CC	CC	CC	CC	CC	CC	CC	CC	CC	CC	CC	CC	CC	CC	CC	CC	CC	CC	CC	CC	CC	CC	CA	CC	CC	CC
ST4.03ch09pos57166459.1	T/A	ST4.03ch09	57166459	+	TA	TA	TA	TT	TA	TT	TA	TT	TT	TA	TA	TT	TA	TA	TT	TA	TA	AA	TA	TA	AA	TT	TT	NN	TA	TA	TA	TA	TA	TA	TA	TA	TT	TT	TA	TT	TA	NN	TA	TA	TT	TA	AA	TA	TT
ST4.03ch09pos57287534.1	T/C	ST4.03ch09	57287534	+	TT	TC	TC	TC	TT	CC	TC	CC	CC	TC	TT	TC	TT	TC	CC	TC	TC	TC	TC	TC	TT	TC	TC	TT	TC	TC	TC	TC	TC	TC	TC	TC	TC	TC	TT	CC	TT	TC	TC	TC	TT	TC	TT	TC	TT
ST4.03ch09pos57403670.1	C/T	ST4.03ch09	57403670	+	CC	CT	CT	CC	CC	CC	CT	CC	CC	CT	CT	CC	CT	CT	CC	CC	CT	CT	CT	CC	CT	CC	CC	CT	CT	CT	CT	CT	CT	TT	CT	CT	CC	CC	TT	CC	CC	CC	CT	CC	CC	CC	CC	CT	CC
ST4.03ch09pos58344080.1	A/G	ST4.03ch09	58344080	+	AG	AG	AG	AG	AG	AA	AG	AA	AA	AG	GG	AG	GG	AA	AA	AG	AA	GG	AG	AA	GG	AG	AG	AG	AA	AA	AG	AG	AG	AG	AG	AG	AG	AG	AG	AA	AG	AG	AG	AG	GG	AG	AG	AG	GG
ST4.03ch09pos60248195.1	G/A	ST4.03ch09	60248195	+	GG	GG	GG	GG	GG	GA	GA	GA	GA	GA	GA	GG	GA	GA	GA	GG	GA	GG	GG	GG	GG	NN	GG	GA	GA	GA	GA	GG	GA	GA	GA	GG	GG	GG	GA	GG	GA	GG	NN	GG	GG	GG	GA	GA	GG
ST4.03ch10pos255738.1	T/C	ST4.03ch10	255738	+	TT	TC	CC	CC	TC	TC	TC	TC	TC	TC	TT	CC	TT	CC	TC	CC	CC	CC	CC	CC	TT	TC	TT	TT	CC	CC	TC	TC	TT	TC	TC	TC	TC	NN	TT	CC	CC	CC	TC	TT	TC	CC	TC	TC	TC
ST4.03ch10pos2099369.1	C/A	ST4.03ch10	2099369	+	CC	CC	CA	CA	CC	CC	CA	CC	CC	CA	CC	CA	CC	CA	CC	CA	CA	CC	CA	CC	AA	CC	CA	CC	CA	CA	CA	CC	CA	CC	CC	CA	CC	CA	CA	CA	CC	CC	NN	CA	CC	CC	CC	CA	CC
ST4.03ch10pos2099370.1	G/A	ST4.03ch10	2099370	+	GG	GG	GA	GA	GG	GG	GA	GG	GG	GA	GG	GA	GG	GA	GG	GA	GA	GG	GA	GG	AA	GG	GA	GG	GA	GA	GA	GG	GA	GG	GG	GA	GG	GA	GA	GA	GG	GG	NN	GA	GG	GG	GG	GA	GG
ST4.03ch10pos4586398.1	A/G	ST4.03ch10	4586398	+	AA	AA	AA	AG	AG	AG	AG	AG	AG	AG	AA	AG	AA	NN	AG	AG	AG	AG	AA	AG	AG	AG	AG	NN	AG	AG	AA	AA	AG	AA	AG	AA	AG	AG	NN	AA	AA	AG	AG	AG	AG	AG	AG	AA	NN
ST4.03ch10pos4586401.1	A/G	ST4.03ch10	4586401	+	AA	AA	AA	AG	AG	AG	AG	AG	AG	AG	AA	AG	AA	NN	AG	AG	AG	AG	AA	AG	AG	AG	AG	NN	AG	AG	AA	AA	AG	AA	AG	AA	AG	AG	NN	AA	AA	AG	AG	AG	AG	AG	AG	AA	NN
ST4.03ch10pos8757229.1	T/C	ST4.03ch10	8757229	+	TC	TC	TC	TT	TC	TT	TT	TT	TC	TT	TT	TT	TT	TT	TT	TT	TT	TC	TC	TT	TT	TC	TT	TT	TT	TT	TT	TC	TT	TT	TC	TC	TC	TT	TT	TT	TC	TC	NN	NN	TC	TT	TT	TT	TC
ST4.03ch10pos15974303.1	T/C	ST4.03ch10	15974303	+	TC	TC	TC	TC	TC	TC	TC	TC	TC	TC	TC	TC	TC	TC	TC	TC	TC	TC	TC	TC	TC	TC	TC	TC	TC	TC	TC	TC	TC	TC	TC	TC	TC	TC	TC	TC	TC	TC	TC	TC	TC	TC	TC	TC	TC
ST4.03ch10pos16973094.1	C/T	ST4.03ch10	16973094	+	CT	CT	CT	CT	CT	CT	CT	CT	CT	CT	CT	CT	CT	CT	CT	CT	CT	CC	CT	CT	CC	CT	CT	CT	CT	CT	CT	CT	CT	CT	CT	CT	CT	CT	CT	CT	CT	CT	CT	CT	CT	CC	CT	CT	CT
ST4.03ch10pos17079925.1	C/T	ST4.03ch10	17079925	+	CT	CT	CT	CC	CT	CC	CT	CC	CC	CT	CT	CC	CT	CC	CC	CT	CC	CT	CT	CT	CC	CC	CC	CT	CC	CC	CC	CT	CC	CC	CC	CT	CC	CC	CT	CC	CC	CC	CC	CC	CC	CC	CC	CC	CC
ST4.03ch10pos17315038.1	C/A	ST4.03ch10	17315038	+	CC	CA	CA	CA	CA	CC	CC	CA	CC	CC	CA	CA	CA	CC	CC	CC	CC	CC	CA	CA	CA	CA	CA	CA	CC	CC	CA	CA	CC	CA	CA	CA	CA	CA	CC	CA	CA	CC	CA	CA	CA	CA	CC	CA	CA
ST4.03ch10pos18758094.1	T/C	ST4.03ch10	18758094	+	TC	TC	TC	TT	TC	TC	TC	TC	TC	TC	TC	TT	TC	TC	TC	TC	TC	TT	TC	CC	TC	TC	TC	TC	TC	TC	TC	TC	TC	TT	TC	TC	TC	TC	TC	TC	TT	TC	TC	TC	TC	TC	TC	TC	TC
ST4.03ch10pos18758097.1	C/A	ST4.03ch10	18758097	+	CA	CA	CA	CC	CA	CA	CA	CA	CA	CA	CA	CC	CA	CA	CA	CA	CA	CC	CA	AA	CA	CA	CA	CA	CA	CA	CA	CA	CA	CC	CA	CA	CA	CA	CA	CA	CC	CA	CA	CA	CA	CA	CA	CA	CA
ST4.03ch10pos20792158.1	G/A	ST4.03ch10	20792158	+	GG	GG	GA	GG	NN	GG	GA	GG	GG	GA	GG	GG	GG	GA	GG	GA	GA	GG	GA	AA	GA	NN	GG	GG	GA	GA	GG	GG	GG	GG	GG	GA	GG	GG	GG	GG	GG	GG	NN	GG	GG	GG	GG	GG	GG
ST4.03ch10pos23489758.1	C/T	ST4.03ch10	23489758	+	CT	CC	CT	CT	CT	CT	CT	CT	CT	CT	CT	CT	CT	CC	CT	CT	CC	CT	CT	CC	CT	CT	CT	CT	CC	CC	CT	CT	CT	CT	CT	CT	CT	CT	NN	CT	CT	CT	CT	CT	CT	CT	CT	CT	CT
ST4.03ch10pos23489763.1	T/A	ST4.03ch10	23489763	+	TA	TA	TA	TA	TA	TA	TT	TA	TT	TA	TT	TA	TT	NN	TA	TT	TA	TA	TA	TA	TA	TA	TA	TA	NN	TA	TT	TA	TA	TA	TA	TA	TA	TA	TT	NN	TT	TA	TA	TA	TA	TA	TA	TT	TA
ST4.03ch10pos23489779.1	G/T	ST4.03ch10	23489779	+	GG	GG	GT	GT	GG	GG	GT	GG	GT	GT	GT	GT	GT	GT	GG	GT	GT	GT	GT	GT	GT	GG	GG	GT	GT	GT	GG	GT	GG	GT	GT	GG	GG	GG	GG	GT	GT	GT	GT	GG	GG	GG	GG	GG	GG
ST4.03ch10pos25155064.1	C/T	ST4.03ch10	25155064	+	CC	CT	CT	CC	CT	CC	CT	CT	CT	CT	CT	CC	CT	CT	CC	CT	CT	CC	CT	TT	CC	CT	CC	CT	CT	CT	CT	CT	CT	CT	CT	CT	CC	CC	TT	CC	CC	CT	CT	CT	CC	CT	TT	CT	CC
ST4.03ch10pos25880145.1	G/A	ST4.03ch10	25880145	+	GG	GG	GA	GG	GG	GG	GA	GG	GG	GA	GG	GG	GG	GG	GG	GA	GG	GG	GA	AA	GG	GG	GG	GG	GG	GG	GG	GG	GG	GG	GG	GG	GG	GG	GG	GG	GG	GG	GG	GG	GG	GG	GG	GG	GG
ST4.03ch10pos29367344.1	A/G	ST4.03ch10	29367344	+	AG	AG	AA	AA	AG	AA	AA	AG	AA	AA	AA	AA	AA	AA	AA	AA	AA	AA	AA	AA	AA	AG	AA	AA	AA	AA	AA	AG	AA	AA	AA	NN	AG	AA	AA	AA	AA	AA	AA	AA	AG	AA	AA	AA	AG
ST4.03ch10pos29367345.1	A/T	ST4.03ch10	29367345	+	AT	NN	AA	AA	AT	AA	AA	AT	AA	AA	AA	AA	AA	AA	AA	AA	AA	AA	AA	AA	AA	AA	AA	AA	AA	AA	AA	AT	AA	AA	AA	AA	AT	AA	AA	AA	AA	AA	AA	AA	AT	AA	AA	AA	AT
ST4.03ch10pos31643649.1	C/G	ST4.03ch10	31643649	+	CC	CG	CG	CG	CG	CG	NN	CG	CG	CG	CG	CG	CG	GG	CG	CG	GG	CG	CG	GG	CG	CG	CG	CG	GG	GG	CG	CG	CG	CG	CG	CG	CG	CG	GG	CG	CG	CG	CG	CG	CG	CG	GG	CG	CG
ST4.03ch10pos33594379.1	A/G	ST4.03ch10	33594379	+	AA	AA	AA	AA	AA	AA	AG	AA	AA	AA	AA	AA	AA	AA	AA	NN	AA	AA	AA	AA	AA	AA	AA	AA	AA	AA	AA	AG	AG	AA	AA	AA	AG	AA	AG	AA	AA	AA	AA	AA	AA	AA	AA	AA	AA
ST4.03ch10pos33794946.1	C/A	ST4.03ch10	33794946	+	CC	NN	CA	CC	CA	CC	CA	CC	CC	CA	CC	CC	CC	CC	CC	CA	CC	CC	CA	AA	CC	NN	CC	CC	CC	CC	CC	CC	CC	CC	CC	CC	CC	CC	CC	CC	CC	CC	CC	CC	CC	CC	CC	CC	CC
ST4.03ch10pos34170011.1	A/G	ST4.03ch10	34170011	+	AA	AA	AG	AA	AG	AA	AG	AA	AA	AG	AA	AA	AA	AA	AA	AG	AA	AA	AG	GG	AA	AA	AA	AA	AA	AA	AA	AA	AA	AA	AA	AG	AA	AA	AA	AA	AA	AA	AA	AA	AA	AA	AA	AA	AA
ST4.03ch10pos34235189.1	T/C	ST4.03ch10	34235189	+	TT	TT	TC	TT	NN	TT	TC	TT	TT	NN	TT	TT	TT	TT	TT	TC	TT	TT	TC	TC	TT	TT	TT	TT	TT	TT	TT	TT	TT	TT	TT	TT	TT	TT	TT	TT	TT	TT	TT	TT	TT	TT	TT	TT	TT
ST4.03ch10pos34235210.1	G/T	ST4.03ch10	34235210	+	GT	GT	GT	GG	GT	GG	GG	GG	GT	GG	GG	GG	GG	GG	GG	GG	GG	GT	GT	GG	GG	GT	GG	GG	GG	GG	GG	NN	GG	GG	GG	GT	GT	GG	GG	GG	GT	GT	NN	GG	GT	GG	GG	GG	GT
ST4.03ch10pos42070740.1	T/A	ST4.03ch10	42070740	+	TA	TA	TA	AA	TA	AA	TA	TA	TA	TA	TA	AA	TA	TT	AA	TA	TT	TA	TA	TT	TA	TA	AA	TA	TT	TT	TA	TA	AA	AA	TA	TA	AA	AA	TT	AA	AA	TA	TA	TA	AA	TT	TT	TA	AA
ST4.03ch10pos43848334.1	T/C	ST4.03ch10	43848334	+	TT	TC	TC	TC	TC	TC	CC	CC	CC	CC	TC	TC	TC	CC	TC	CC	CC	CC	TC	TT	CC	TC	TC	TC	CC	CC	CC	CC	CC	CC	CC	TC	TC	TC	TC	TC	TC	TC	TC	TC	TC	CC	CC	CC	TC
ST4.03ch10pos45595881.1	G/A	ST4.03ch10	45595881	+	GA	GG	GG	GG	NN	GA	GA	GA	GA	GA	GG	GG	GG	GG	GA	GA	GG	GG	GG	GG	GA	GG	GG	GG	GG	GG	GA	GG	GA	GG	GG	GG	GG	GG	GG	GG	GG	GA	GG	GG	GG	GG	GG	GA	GG
ST4.03ch10pos45595883.1	C/T	ST4.03ch10	45595883	+	CC	CT	CC	CC	CC	CC	CC	CC	CT	CC	CT	CC	CT	CC	CC	CC	CC	CC	CC	CC	CC	CC	CC	CT	CC	CC	CT	CT	CC	CC	CC	CC	CC	CC	CT	CC	CC	CT	CC	CC	CC	CC	CC	CC	CC
ST4.03ch10pos45830853.1	T/C	ST4.03ch10	45830853	+	TC	TC	TC	TC	TC	TC	TC	TC	TC	TC	TC	TC	TC	TC	TC	TC	TC	TC	TC	TC	TC	TC	TC	TC	TC	TC	TC	TC	TC	TC	TC	TC	TC	TC	TC	TC	TC	TC	TC	TC	TC	TC	TC	TC	TC
ST4.03ch10pos45830882.1	T/A	ST4.03ch10	45830882	+	TA	TA	TA	TA	TA	TA	TA	TA	TA	TA	TA	TA	TA	TA	TA	TA	TA	TA	TA	TA	TT	TA	TA	TA	TA	TA	TA	TA	TA	TA	TA	TA	TA	TA	TT	TA	TA	TA	TA	TA	TA	TT	TA	TA	TA
ST4.03ch10pos50113571.1	C/T	ST4.03ch10	50113571	+	CT	CT	TT	CT	CT	CT	CT	CT	CT	CT	CT	CT	CT	CT	CT	CT	CT	CT	TT	TT	CT	CT	CT	CT	CT	CT	TT	CT	TT	TT	CT	CT	CT	CT	TT	CT	CT	CT	CT	CT	CT	TT	CT	TT	CT
ST4.03ch10pos53214799.1	C/T	ST4.03ch10	53214799	+	CC	CC	CC	CC	CT	CC	CT	CC	CC	CT	CC	CC	CC	CC	CC	CT	CC	CC	CC	CC	CC	CC	CC	CC	CC	CC	CC	CC	CC	CT	CT	CC	CC	CC	CT	CT	CT	CT	CT	CC	CC	CT	CC	CC	CC
ST4.03ch10pos53341063.1	C/T	ST4.03ch10	53341063	+	CC	CC	CC	CT	CT	CC	CC	CC	CC	CC	CC	CT	CC	CT	CC	CC	CT	CC	CC	CC	CC	CT	CT	NN	CT	CT	CC	CT	CC	CC	NN	CT	CT	CT	CC	CC	CC	CC	CT	CT	CT	CC	CT	CC	CT
ST4.03ch10pos53507192.1	C/G	ST4.03ch10	53507192	+	CG	CG	CG	CG	CG	CG	CG	CG	CG	CG	CG	CG	CG	CG	CG	CG	CG	CG	CG	CG	CG	CG	CG	NN	CG	CG	CG	CG	CG	CG	CG	CG	CG	NN	CG	CG	CG	CG	NN	CG	CG	CG	CG	CG	CG
ST4.03ch10pos56297441.1	A/G	ST4.03ch10	56297441	+	AA	AA	AG	AA	AA	AA	AA	AA	AA	AG	AA	AA	AA	GG	AA	AA	GG	AA	AG	AA	AA	AG	AA	AA	AG	GG	GG	AA	AG	AA	AA	AG	NN	AA	NN	AA	AA	AA	NN	AA	AA	AG	AA	GG	AA
ST4.03ch11pos130633.1	C/G	ST4.03ch11	130633	+	CC	CG	CG	CG	CG	CG	CC	CC	CG	CC	CG	CG	CG	CC	CG	CC	CC	GG	CG	CC	CG	CC	CG	CG	CC	CC	CG	CG	CC	CC	CG	CG	CC	CG	CG	CC	CC	CC	CG	CG	CG	CC	CC	CG	CG
ST4.03ch11pos2237730.1	A/G	ST4.03ch11	2237730	+	AA	AA	AA	AA	AA	AA	AA	AA	AG	AA	AA	AA	AA	AA	AA	AA	AA	AA	AA	AA	AA	AA	AG	NN	AA	AA	AA	AA	AG	AA	AG	AG	AA	AG	AA	GG	AG	AG	AG	AG	AA	AA	AA	AA	AA
ST4.03ch11pos3066025.1	T/G	ST4.03ch11	3066025	+	TT	TT	TT	TT	TT	TT	TT	TT	TG	TT	TT	TT	TT	TT	TT	TT	TT	TT	TT	TT	TT	TT	TG	TG	TT	TT	TT	TT	TG	TT	TG	TG	TT	TG	TT	TG	TG	TG	NN	TG	TT	TT	TT	TT	TT
ST4.03ch11pos4851049.1	T/A	ST4.03ch11	4851049	+	TA	TA	TT	AA	TA	TA	TA	TA	TA	TA	TA	AA	TA	TT	TA	AA	TT	TA	TT	TA	TT	TA	TT	TA	TT	TT	AA	TA	TT	AA	TA	TA	TA	TT	TA	TT	TT	TA	TA	TT	TA	TT	TT	AA	TA
ST4.03ch11pos8215697.1	C/T	ST4.03ch11	8215697	+	CC	CC	CC	CC	CC	CC	CC	CC	CC	CC	CT	CC	CT	CT	CC	CC	CT	CC	CC	CC	CC	CC	CC	CT	CT	CT	CC	CC	CC	CC	CC	CC	CC	CC	CC	CC	CC	CC	CC	CC	CC	CT	NN	CC	CC
ST4.03ch11pos8237656.1	C/T	ST4.03ch11	8237656	+	CC	CC	CC	CC	CC	CC	CC	CC	CC	CC	CT	CC	CT	CT	CC	CC	CT	CC	CC	CC	CC	CC	CC	CT	CT	CT	CC	CC	CC	CC	CC	CC	CC	CC	CC	CC	CC	CC	CC	CC	CC	CT	CT	CC	CC
ST4.03ch11pos8497992.1	T/C	ST4.03ch11	8497992	+	CC	CC	CC	CC	CC	CC	CC	CC	CC	CC	CC	CC	CC	CC	CC	CC	CC	CC	CC	CC	CC	CC	CC	CC	CC	CC	CC	CC	CC	CC	CC	CC	CC	CC	CC	CC	CC	CC	CC	CC	CC	CC	CC	CC	CC
ST4.03ch11pos11598935.1	A/G	ST4.03ch11	11598935	+	AG	AG	AG	AG	AG	AG	AG	AG	AG	AG	AG	AG	AG	AG	AG	AG	AG	AG	AG	AG	AG	AG	AG	NN	AG	AG	AG	AG	AG	AG	AG	AG	AG	AG	AG	AG	AG	AA	AG	AG	AG	AA	AG	AG	AG
ST4.03ch11pos11937522.1	T/C	ST4.03ch11	11937522	+	TC	TC	TC	TC	TC	TC	TC	TC	TC	TC	TC	NN	NN	TC	TC	TC	TC	TC	TC	TC	TC	TC	TC	TC	TC	TC	TC	TC	TC	TC	TC	TC	TC	TC	TC	TC	TC	TT	TC	TC	TC	TT	TC	TC	TC
ST4.03ch11pos15085438.1	G/C	ST4.03ch11	15085438	+	GG	GC	GG	GG	GC	GG	GG	GG	GG	GG	GG	GG	GG	GG	GG	GG	GG	GG	GG	GG	GG	GG	GG	GG	GG	GG	GC	GC	GG	GG	GG	GC	GG	GG	GC	GC	GC	NN	GG	GG	GC	GG	GG	GC	GC
ST4.03ch11pos15615535.1	G/C	ST4.03ch11	15615535	+	CC	CC	GC	GC	CC	GC	NN	CC	CC	GC	CC	GC	CC	GG	GC	CC	GG	CC	GC	GC	CC	GC	CC	CC	GG	GG	GG	CC	CC	GG	GC	GC	GC	CC	GC	GC	GC	GG	GC	GC	CC	GG	GC	GG	CC
ST4.03ch11pos16853211.1	T/A	ST4.03ch11	16853211	+	TT	TT	TT	TT	TT	TT	TA	TT	TT	TA	TT	TT	TT	TA	TT	TT	TA	TT	TT	TT	TT	TT	TT	TT	TA	TA	TT	TT	TT	TT	TT	TT	TT	TT	TT	TT	TT	TT	TT	TT	TT	TT	TT	TT	TT
ST4.03ch11pos18638113.1	T/A	ST4.03ch11	18638113	+	TT	TA	TT	TT	NN	TT	TA	TT	TT	NN	TA	TT	TA	TT	TT	TA	TT	TT	TT	TT	TA	TT	TT	TA	TT	TT	TA	TT	TT	TT	TT	TA	TT	TT	TA	TT	TT	TA	TT	TT	TT	TT	TT	TA	TT
ST4.03ch11pos21493286.1	C/T	ST4.03ch11	21493286	+	CC	CC	CT	CT	CC	CC	CC	CC	CC	CC	CC	CT	CC	CC	CC	CC	CC	CT	CT	CC	CC	CC	CC	CC	CC	CC	CC	CC	CC	CC	CC	CC	CC	CC	CT	CC	CT	CT	CC	CC	CC	CC	CT	CC	CC
ST4.03ch11pos21493290.1	T/C	ST4.03ch11	21493290	+	TT	TT	TC	TC	TT	TT	TT	TT	TT	TT	TT	TC	TT	TT	TT	TT	TT	TC	TC	TT	TT	TT	TT	TT	TT	TT	TT	TT	TT	TT	TT	TT	TT	TT	TC	TT	TC	TC	TT	TT	TT	TT	TC	TT	TT
ST4.03ch11pos23996101.1	C/T	ST4.03ch11	23996101	+	CC	CC	CC	CC	CT	CT	CC	CT	CC	CC	CT	CC	CT	CT	CT	CC	CT	CC	CC	CC	CT	CT	CC	CT	CT	CT	CC	CT	CC	CC	CC	CC	CT	CC	CT	CT	CC	CT	CC	CC	CT	CC	CT	CC	CT
ST4.03ch11pos24011508.1	A/G	ST4.03ch11	24011508	+	AG	AG	AG	AG	AG	AA	AG	AA	AA	AG	AA	AG	AA	AG	AA	AG	AG	AG	AG	AG	AG	AG	AG	AA	AG	AG	AG	AG	AA	AG	AG	NN	AG	AG	AG	AG	NN	AG	AG	AG	AA	AG	AA	AG	AA
ST4.03ch11pos24011509.1	C/T	ST4.03ch11	24011509	+	CT	CT	CT	CT	CT	CC	CT	CC	CC	CT	CC	CT	CC	CT	CC	CT	CT	CT	CT	CT	CT	CT	CT	CC	CT	CT	CT	CT	CC	CT	CT	NN	CT	CT	CT	CT	NN	CT	CT	CT	CC	CT	CC	CT	CC
ST4.03ch11pos26305460.1	C/A	ST4.03ch11	26305460	+	CC	NN	CC	CC	CC	CC	NN	CC	CC	CA	CA	CC	CA	CC	CC	CA	CC	CC	CC	CC	CA	CC	CC	NN	CC	CC	CA	CC	CC	CC	CC	CC	CC	CC	CC	CC	CC	CC	CC	CC	CC	CC	CC	CA	CC
ST4.03ch11pos33458773.1	C/A	ST4.03ch11	33458773	+	CC	CA	CC	CC	CC	CC	NN	CC	CC	CA	CC	CC	CC	CA	CC	CC	CA	CC	CC	CC	CA	NN	CC	CC	CA	CA	CC	CA	CA	CA	CA	CA	CC	CC	CA	CC	CC	CC	NN	CC	CC	CC	CA	CC	CC
ST4.03ch11pos33458779.1	A/G	ST4.03ch11	33458779	+	AA	AG	AA	AA	AA	AA	NN	AA	AA	AG	AA	AA	AA	AG	AA	AA	AG	AA	AA	AA	AG	NN	AA	AA	AG	AG	AA	AG	AG	AG	AG	AG	AA	AA	AG	AA	AA	AA	NN	AA	AA	AA	AG	AA	AA
ST4.03ch11pos35630995.1	G/A	ST4.03ch11	35630995	+	AA	GA	AA	GA	GA	AA	GA	AA	AA	GA	GA	GA	GA	GA	AA	AA	GA	AA	AA	AA	GA	AA	AA	NN	GA	GA	GA	GA	AA	GA	GA	GA	AA	AA	GA	GA	GA	AA	GA	GA	GA	AA	GA	GA	GA
ST4.03ch11pos35630998.1	T/C	ST4.03ch11	35630998	+	CC	TC	CC	TC	TC	CC	TC	CC	CC	TC	TC	TC	TC	TC	CC	CC	TC	CC	CC	CC	TC	CC	CC	NN	TC	TC	TC	NN	CC	TC	TC	TC	CC	CC	TC	TC	TC	CC	TC	TC	TC	CC	TC	TC	TC
ST4.03ch11pos43613059.1	C/T	ST4.03ch11	43613059	+	CT	CT	CT	CT	CT	CT	CT	CT	CT	CT	CT	CT	CT	CT	CT	CT	CT	CT	CT	CT	CT	CT	CT	CT	CT	CT	CT	CT	CT	CT	CT	CT	CT	CT	CT	TT	TT	CT	CT	CT	CT	CT	CT	CT	CT
ST4.03ch11pos44474623.1	T/C	ST4.03ch11	44474623	+	TT	TC	TC	TC	TC	TC	TC	CC	TC	TC	TC	TC	TC	TC	TC	TC	TC	TT	TC	TC	TC	TC	CC	TC	TC	TC	TC	TC	TC	TC	TC	TC	TT	CC	TC	CC	TC	TT	NN	TC	TC	TC	CC	TC	TC
ST4.03ch12pos1098016.1	T/C	ST4.03ch12	1098016	+	TT	TT	TC	TC	TC	TT	TT	TC	TT	TT	TT	TC	TT	TT	TT	TT	TT	TC	TC	TT	TT	TT	TT	TT	TT	TT	TT	TT	TT	TC	TC	NN	TT	TT	TC	TC	CC	TT	TT	TT	TC	TT	TT	TT	TC
ST4.03ch12pos2682698.1	T/C	ST4.03ch12	2682698	+	TT	TT	NN	TT	TT	TT	TC	TT	TT	TT	TT	TT	TT	TT	TT	TC	TT	TT	TT	TT	TT	TT	TC	TT	TT	TT	TT	TT	TT	TT	TC	TC	TT	TC	TC	TT	TT	TT	TC	TC	TT	TT	TT	TT	TT
ST4.03ch12pos2693112.1	T/C	ST4.03ch12	2693112	+	TT	TT	TT	TT	TT	TT	TT	TT	TT	TT	TT	TT	TT	TC	TT	TT	TC	TT	TT	TT	TT	TT	NN	TT	TC	TC	TC	TT	TT	TC	TC	NN	TT	NN	TT	TT	TT	TC	NN	NN	TT	TT	TC	TC	TT
ST4.03ch12pos3524862.1	A/G	ST4.03ch12	3524862	+	AG	AG	GG	AG	GG	GG	AG	AG	GG	AG	AA	AG	AA	AA	GG	GG	AA	AG	GG	GG	AA	AG	GG	AG	AA	AA	AA	GG	NN	GG	GG	NN	AG	GG	AG	GG	GG	GG	NN	GG	GG	AA	AA	AA	GG
ST4.03ch12pos6686861.1	G/T	ST4.03ch12	6686861	+	GG	GG	GG	GG	GG	GG	GG	GG	GG	GG	GG	GG	GG	GT	GG	GG	GT	GG	GG	GG	GG	GG	GG	GG	GT	GT	GG	GG	GG	GG	GG	GG	GG	GG	GG	GG	GG	GG	GG	GG	GG	GT	GT	GG	GG
ST4.03ch12pos9737219.1	T/C	ST4.03ch12	9737219	+	CC	CC	CC	CC	CC	CC	CC	CC	CC	TC	CC	CC	CC	TT	CC	CC	TT	CC	CC	CC	TC	CC	CC	CC	NN	TT	TC	CC	CC	CC	CC	TC	CC	CC	CC	CC	CC	CC	TC	CC	CC	CC	TT	TC	CC
ST4.03ch12pos9780481.1	G/T	ST4.03ch12	9780481	+	GG	GT	GT	GT	GT	GT	GG	GT	GT	GG	GT	GT	GT	GT	GT	GG	GT	GT	GT	GG	GG	GG	GG	GT	GT	GT	GT	GT	GG	GT	GT	GT	GG	GG	GT	GG	GT	TT	NN	NN	GT	GG	GT	GT	GT
ST4.03ch12pos12894928.1	G/A	ST4.03ch12	12894928	+	GG	GA	GA	GA	GA	AA	GA	AA	GA	GA	GA	GA	GA	GG	AA	GA	GG	GA	GA	GG	GG	GA	GG	GA	GG	GG	GG	GA	GG	GA	GA	GG	GA	GG	GA	GA	NN	NN	NN	GG	GA	GG	GG	GG	GA
ST4.03ch12pos13987666.1	C/T	ST4.03ch12	13987666	+	CT	CT	CT	CT	CT	CC	CT	NN	CT	CT	CT	CT	CT	CT	CT	CT	CT	CT	CT	CT	CT	CT	CT	CT	CT	CT	CT	CC	CT	CT	CT	CT	CT	CT	CC	NN	CT	CT	CT	CT	CT	CT	CT	CT	CT
ST4.03ch12pos17478791.1	G/A	ST4.03ch12	17478791	+	GA	GA	GG	GG	GG	GG	GG	GG	GG	GG	GA	GG	GA	GA	GG	GG	GA	GG	GG	GA	GG	NN	GG	GA	GA	GA	GG	GG	GA	GG	GG	GA	GG	GG	GG	GG	GG	GG	GG	GG	GG	GG	GA	GG	GG
ST4.03ch12pos17478813.1	T/A	ST4.03ch12	17478813	+	TT	TT	TT	TT	TT	TT	TT	TT	TT	TT	TT	TT	TT	TT	TT	TT	TT	TT	TT	TT	TA	TT	TT	TT	TT	TT	TT	TT	TT	TT	TT	TT	TT	TT	TA	TT	TT	TT	TT	TT	TT	TT	TT	TT	TT
ST4.03ch12pos17505617.1	C/A	ST4.03ch12	17505617	+	CC	CA	CA	CA	CA	CA	CC	AA	CA	CC	CA	CA	CA	CC	CA	CC	CC	CA	CA	CC	CC	CC	CC	CA	CC	CC	CC	NN	CC	CA	CA	CC	CC	CC	CC	CC	CA	CA	CA	CC	CA	CC	CC	CC	CA
ST4.03ch12pos17944611.1	T/C	ST4.03ch12	17944611	+	TC	TC	TT	TT	TT	TT	TT	TT	TT	TT	TC	TT	TC	TC	TT	TT	TC	TT	TT	TC	TT	TT	TT	TC	TC	TC	TT	TT	TC	TT	TT	NN	TT	TT	TT	TT	TT	NN	TT	TT	TT	TT	TC	TT	TT
ST4.03ch12pos20062913.1	T/A	ST4.03ch12	20062913	+	TA	TA	NN	TA	TA	TA	TA	TA	TA	TA	TA	TA	TA	TA	TA	TA	TA	TA	TA	TA	TA	TA	TA	TA	TA	TA	TA	TA	TA	TA	TA	TA	TA	TA	TA	TA	TA	TA	TA	TA	TA	TA	TA	TA	TA
ST4.03ch12pos20062940.1	G/C	ST4.03ch12	20062940	+	GC	GC	GC	GC	GG	GG	GG	GG	GG	GG	GG	GC	GG	GG	GG	GG	GG	GG	GC	GG	GG	GG	GG	GG	GG	GG	GG	GG	GG	GG	GG	GG	GG	GG	GG	GG	GC	GG	GG	GG	GG	GG	GG	GG	GG
ST4.03ch12pos22338451.1	G/A	ST4.03ch12	22338451	+	GG	GA	GA	GA	GA	GA	GG	AA	GA	GG	GA	GA	GA	GG	GA	GG	GG	GA	GA	GG	GG	GG	GG	GA	GG	GG	GG	GG	GG	GA	GA	GG	GG	GG	GG	GG	GA	GA	NN	GG	GA	GG	GG	GG	GA
ST4.03ch12pos25319166.1	A/C	ST4.03ch12	25319166	+	AC	AC	AA	AA	AA	AA	AA	AA	AA	AA	AC	AA	AC	AC	AA	AA	AC	AA	AA	AC	AA	AA	NN	AC	AC	AC	AA	AA	AC	AA	AA	AC	AA	AA	AC	AA	AA	NN	AA	AC	AA	AA	AC	AA	AA
ST4.03ch12pos26784999.1	T/C	ST4.03ch12	26784999	+	TC	TC	TT	TT	TT	TT	TT	TT	TT	TT	TC	TT	TC	TC	TT	TT	TC	TT	TT	TC	TT	TT	TT	TC	TC	TC	TT	TT	TC	TT	TT	TC	TT	TT	NN	TT	TT	TT	TT	TC	TT	TT	TC	TT	TT
ST4.03ch12pos27594872.1	T/A	ST4.03ch12	27594872	+	TA	TA	TT	TT	TT	TT	TT	TT	TT	TT	TA	TT	TA	TA	TT	TT	TA	TT	TT	TA	TT	TT	TT	NN	TA	TA	TT	TT	TA	TT	TT	TT	TT	TT	TT	TT	TT	TT	TT	TT	TT	TT	TA	TT	TT
ST4.03ch12pos28764196.1	G/A	ST4.03ch12	28764196	+	GA	GG	GG	GG	GG	GG	GG	GG	GG	GG	GA	GG	GA	GA	GG	GG	GA	GG	GG	GA	GG	GG	GG	GA	GA	GA	GG	GG	GA	GG	GG	GG	GG	GG	GG	GG	GG	GG	GG	GG	GG	GG	GA	GG	GG
ST4.03ch12pos32364900.1	C/T	ST4.03ch12	32364900	+	CT	CT	CC	CC	CC	CC	CC	CC	CC	CC	CT	CC	CT	CT	CC	CC	CT	CC	CC	CT	CC	CC	CC	CT	CT	CT	CC	CC	CT	CC	CC	CC	CC	CC	CT	CC	CC	CC	CC	CC	CC	CC	CT	CC	CC
ST4.03ch12pos32604382.1	A/G	ST4.03ch12	32604382	+	AG	AA	AA	AA	AA	AA	AA	AA	AA	AA	AG	AA	AG	AG	AA	AA	AG	AA	AA	AG	AG	AA	AA	AG	AG	AG	AA	AA	AG	AA	AA	AG	AA	AA	AG	AA	AA	AA	AA	AA	AA	AA	AG	AA	AA
ST4.03ch12pos35475713.1	C/T	ST4.03ch12	35475713	+	CC	CC	CC	CC	CC	CC	CC	CC	CC	CC	CC	CC	CC	CC	CC	CC	CC	CC	CC	CC	CT	CC	CC	CC	CC	CC	CC	CC	CC	CC	CC	NN	CC	CC	CT	CC	CC	CC	CC	CC	CC	CC	CC	CC	CC
ST4.03ch12pos35498346.1	T/G	ST4.03ch12	35498346	+	TT	TT	TT	TT	TT	TT	TT	TT	TT	TT	TT	TT	TT	TT	TT	TT	TT	TT	TT	TT	TG	TT	TT	TT	TT	TT	TT	TT	TT	TT	TT	TG	TT	TT	TG	TT	TT	TT	TT	TT	TT	TT	TT	TT	TT
ST4.03ch12pos36990977.1	C/T	ST4.03ch12	36990977	+	CT	CC	CC	CC	CC	CC	CC	CC	CC	CC	CT	CC	CT	CT	CC	CC	CT	CC	CC	CT	CC	CC	CC	CT	CT	CT	CC	CC	CT	CC	CC	CC	CC	CC	CC	CC	CC	CC	CC	CC	CC	CC	CT	CC	CC
ST4.03ch12pos36990978.1	C/G	ST4.03ch12	36990978	+	CG	CC	CC	CC	CC	CC	CC	CC	CC	CC	CG	CC	CG	CG	CC	CC	CG	CC	CC	CG	CC	CC	CC	CG	CG	CG	CC	CC	CG	CC	CC	CG	CC	CC	CC	CC	CC	CC	CC	CC	CC	CC	CG	CC	CC
ST4.03ch12pos36990980.1	A/C	ST4.03ch12	36990980	+	AA	AA	AA	AC	AC	AC	NN	AC	AC	AC	AA	AC	AA	AA	AC	AA	AA	AA	AA	AA	AC	AC	AA	AA	AA	AA	AA	AC	AA	AC	AC	AA	AC	AA	AC	AA	AC	AA	NN	AA	AC	AA	AA	AA	AC
ST4.03ch12pos36991007.1	T/C	ST4.03ch12	36991007	+	TC	TC	TC	TT	TT	TT	TT	TT	TT	TT	TT	TT	TT	TT	TT	TT	TT	TC	TC	TT	TT	TT	TT	TT	TT	TT	TT	TT	TC	TT	TT	TT	TT	TT	TT	TT	TC	NN	TT	TT	TT	TT	TT	TT	TT
ST4.03ch12pos37106690.1	G/A	ST4.03ch12	37106690	+	GG	GG	GG	GA	GG	GG	GG	NN	GG	GG	GG	NN	GG	GG	GG	GG	GG	GG	GG	GG	GG	GG	GG	GG	GG	GG	GG	GG	GA	GG	GG	GG	GA	GG	GA	GA	GG	GG	GG	GG	GG	GG	GG	GG	GG
ST4.03ch12pos37415706.1	G/A	ST4.03ch12	37415706	+	GG	GA	GG	GG	GA	GA	GA	GG	GG	GA	GG	GG	GG	GG	GA	GA	GG	GG	GG	GG	GG	GA	GG	GG	GG	GG	GG	GA	GG	GA	GA	NN	GA	GG	GG	GA	GA	GA	GA	GG	GA	GG	GG	GG	GA
ST4.03ch12pos37415713.1	C/T	ST4.03ch12	37415713	+	CT	CT	CC	CC	CC	CC	CC	CC	CC	CC	CT	CC	CT	CT	CC	CC	CT	CC	CC	CT	CC	CC	CC	CT	CT	CT	CC	CC	CT	CC	CC	CC	CC	CC	CC	CC	CC	CC	CC	CC	CC	CC	CT	CC	CC
ST4.03ch12pos37848959.1	G/A	ST4.03ch12	37848959	+	GA	GA	GA	GA	GA	GA	GA	GA	GA	GA	GA	GA	GA	GA	GA	GA	GA	GA	GA	GA	GA	GA	GA	GA	GA	GA	GA	GA	GA	GA	GA	GA	GA	GA	GA	GA	GA	GA	GA	GA	GA	GA	GA	GA	GA
ST4.03ch12pos37848960.1	G/T	ST4.03ch12	37848960	+	GT	GT	GT	GT	GT	GT	GT	GT	GT	GT	GT	GT	GT	GT	GT	GT	GT	GT	GT	GT	GT	GT	GT	GT	GT	GT	GT	GT	GT	GT	GT	GT	GT	GT	GT	GT	GT	GT	GT	GT	GT	GT	GT	GT	GT
ST4.03ch12pos40344551.1	A/G	ST4.03ch12	40344551	+	AG	AG	AG	AG	AG	AG	AG	AG	AG	AG	AG	AG	AG	AG	AG	AG	AG	AG	AG	AG	AG	AG	NN	AG	AG	AG	AG	NN	NN	AG	AG	AG	AG	AG	NN	GG	AG	AG	AG	AG	AG	AG	GG	AG	AG
ST4.03ch12pos40353237.1	A/G	ST4.03ch12	40353237	+	AG	AG	AG	AG	AG	AG	AG	AG	AG	AG	AG	AG	AG	AG	AG	AG	AG	AG	AG	AG	AG	AG	AG	NN	AG	AG	AG	GG	NN	AG	AG	AG	AG	AG	NN	GG	AG	AG	AG	AG	AG	AG	GG	AG	AG
ST4.03ch12pos40355337.1	A/G	ST4.03ch12	40355337	+	AG	AG	AG	AG	AG	AG	AG	AG	AG	AG	AG	AG	AG	AG	NN	AG	AG	AG	AG	AG	AG	AG	AG	AG	AG	AG	AG	GG	NN	AG	AG	AG	AG	AG	AG	GG	AG	AG	AG	AG	AG	AG	GG	AG	AG
ST4.03ch12pos42914621.1	C/T	ST4.03ch12	42914621	+	CT	CC	NN	CT	CC	CC	CC	CC	CC	CC	CC	CC	CC	CC	CC	CC	CC	CC	CT	CT	CC	CC	CC	CC	CC	CC	CC	CC	CC	CC	NN	CC	CC	CT	CC	CC	CT	CT	CC	CT	CC	CC	CC	CC	CC
ST4.03ch12pos42914623.1	A/C	ST4.03ch12	42914623	+	AC	AC	AC	AC	AA	AA	AC	AA	AC	AC	AC	AC	AC	AA	AA	AC	AA	AA	AC	AC	AC	AC	AC	AC	NN	AA	AC	AC	AC	AC	AC	AC	AC	AC	AC	AA	AC	AC	AC	AC	AA	AC	AA	AC	AA
ST4.03ch12pos42950944.1	G/C	ST4.03ch12	42950944	+	GC	GC	GC	GC	NN	GG	GC	GG	GC	GC	GC	GC	GC	GG	GG	GC	GG	GG	GC	GC	GC	GC	GC	GC	GG	GG	GC	GC	GC	GC	GC	GC	GC	GC	GC	GG	GG	GG	GC	GC	GG	GC	GG	GC	GG
ST4.03ch12pos44064363.1	T/G	ST4.03ch12	44064363	+	TG	TG	TT	TT	TT	TT	TT	TT	TT	TT	TG	TT	TG	TG	TT	TT	TG	TT	TT	TG	TT	TT	NN	TG	TG	TG	TT	TT	TG	TT	TT	TG	TT	TT	TG	TT	TT	TT	TT	TG	TT	TT	TG	TT	TT
ST4.03ch12pos48029982.1	G/T	ST4.03ch12	48029982	+	GG	GG	GG	GG	GG	GG	GG	GG	GG	GG	GG	GG	GG	GG	GG	GG	GG	GG	GG	GG	GT	GG	GG	GG	GG	GG	GG	GG	GG	GG	GG	GG	GG	GG	GT	GG	GG	GG	GG	GG	GG	GG	GG	GG	GG
ST4.03ch12pos53734406.1	T/C	ST4.03ch12	53734406	+	TT	TC	CC	TC	TC	TT	TC	TT	TT	TC	TT	TC	TT	TT	TT	TC	TT	CC	CC	TC	TT	TT	TT	TT	TT	TT	CC	TT	TT	TT	TT	TT	TT	TT	CC	TT	TT	TT	TT	TT	TT	TC	TT	CC	TT
ST4.03ch12pos56599625.1	T/C	ST4.03ch12	56599625	+	TC	TC	TT	TT	TT	TT	TT	TC	TT	TC	TC	TT	TC	CC	TT	TT	CC	TT	TT	TT	TC	TT	TT	TC	NN	CC	CC	TC	TC	CC	TC	TC	TT	TT	TC	TT	TT	TC	TC	TT	TT	CC	TC	CC	TT
ST4.03ch12pos56599640.1	C/T	ST4.03ch12	56599640	+	CT	CT	CC	CT	CC	CC	CC	CC	TT	CT	CT	CT	CT	CC	CC	CC	CC	CC	CC	CT	CT	CT	TT	CT	CC	CC	CC	CC	CT	CC	CT	CT	CT	TT	CT	CT	CC	CC	CT	TT	CC	CC	CC	CC	CC
ST4.03ch12pos56599641.1	T/C	ST4.03ch12	56599641	+	TC	TC	TT	TC	TT	TT	TT	TT	CC	TC	TC	TC	TC	TT	TT	TT	TT	TT	TT	TC	TC	TC	CC	TC	TT	TT	TT	TT	TC	TT	TC	TC	TC	CC	TC	TC	TT	TT	TC	CC	TT	TT	TT	TT	TT
ST4.03ch12pos56599642.1	G/A	ST4.03ch12	56599642	+	GA	GA	GG	GA	GG	GG	GG	GG	AA	GA	GA	GA	GA	GG	GG	GG	GG	GG	GG	GA	GA	GA	AA	GA	GG	GG	GG	GG	GA	GG	GA	GA	GA	AA	GA	GA	GG	GG	GA	AA	GG	GG	GG	GG	GG
ST4.03ch12pos56599647.1	C/G	ST4.03ch12	56599647	+	CG	CG	CC	CG	CC	CC	CC	CC	GG	CG	CG	CG	CG	CC	CC	CC	CC	CC	CC	CG	CG	CG	GG	CG	CC	CC	CC	CC	CG	CC	CG	CG	CG	GG	CG	CG	CC	CC	CG	GG	CC	CC	CC	CC	CC
ST4.03ch12pos57168794.1	T/C	ST4.03ch12	57168794	+	TT	TC	CC	TC	TC	TC	NN	CC	TT	TC	TC	TC	TC	CC	TC	TT	CC	CC	CC	TC	TC	TC	TT	TC	CC	CC	TC	TC	TC	CC	TC	TC	TT	TT	TC	TT	TC	TC	TC	NN	TC	TC	TC	TC	TC
ST4.03ch12pos58784826.1	A/G	ST4.03ch12	58784826	+	AA	AA	AA	AA	AG	AG	AA	AG	AA	AA	AA	AA	AA	AG	AG	AA	AG	AA	AA	AA	AA	NN	AA	AA	AG	AG	GG	AA	AG	AA	AA	AA	AA	AA	AA	AA	AA	AA	AA	AA	AG	GG	AG	GG	AG
ST4.03ch12pos59047543.1	T/C	ST4.03ch12	59047543	+	TT	TC	TT	TT	TC	TC	TT	TC	TT	TT	TC	TT	TC	TC	TC	TT	TC	TC	TT	TT	TT	TT	TT	TC	TC	TC	CC	TC	TC	TC	TC	TC	TT	TT	CC	TT	TT	TC	NN	TC	TC	TC	TC	CC	TC
ST4.03ch12pos59427072.1	G/A	ST4.03ch12	59427072	+	GG	GG	GA	GA	GG	GG	GG	GG	GG	GG	GG	GA	GG	GG	GG	GG	GG	GA	GA	GA	GG	GG	GG	GG	GG	GG	GG	GG	GG	GG	GG	GA	GG	GG	GG	GG	GA	GG	GG	GG	GG	GG	GG	GG	GG
ST4.03ch12pos59444428.1	G/A	ST4.03ch12	59444428	+	GG	GG	GA	GA	GG	GG	GG	GG	GG	GG	GG	GA	GG	GG	GG	GG	GG	GA	GA	GA	GG	GG	GG	GG	GG	GG	GG	GG	GG	GG	GG	GG	GG	GG	GG	GG	NN	GG	GG	GG	GG	GG	GG	GG	GG
ST4.03ch12pos60851281.1	G/A	ST4.03ch12	60851281	+	GG	GG	GG	GG	GG	GG	GG	GG	GG	GG	NN	GG	GG	GG	GG	GG	GG	GA	GG	GG	GG	GG	GG	GA	GG	GG	GA	GG	GG	GA	GA	GG	GG	GG	GG	GG	GG	GA	NN	GG	GG	GG	GG	GA	GG
ST4.03ch12pos60851300.1	C/A	ST4.03ch12	60851300	+	CA	CA	CA	CA	CC	CC	CC	CC	CC	CC	CC	CA	CC	CC	CC	CC	CC	CC	CA	CA	CC	CC	CA	CA	CC	CC	CC	CC	CC	CC	CA	CA	CC	CA	CC	CC	CC	CC	CA	CA	CC	CC	CC	CC	CC
ST4.03ch12pos60851303.1	C/A	ST4.03ch12	60851303	+	CA	CA	CA	CA	CC	CC	CC	CC	CC	CC	CC	CA	CC	CC	CC	CC	CC	CC	CA	CA	CC	CC	CA	CA	CC	CC	CC	CC	CC	CC	CA	CA	CC	CA	CC	CC	CC	CC	CA	CA	CC	CC	CC	CC	CC
ST4.03ch12pos61092197.1	T/C	ST4.03ch12	61092197	+	TT	TC	TT	TC	TT	TT	TT	TT	TT	TC	TC	TC	TC	TT	TT	TT	TT	TT	TT	TT	TC	TC	TC	TC	TT	TT	TC	NN	TC	TT	TC	TC	TC	TC	TC	TT	TT	TT	TC	TC	TT	CC	TT	TC	TT
ST4.03ch01pos268514.1	G/A	ST4.03ch01	268514	+	AA	GG	GG	GG	AA	AA	AA	GG	AA	AA	AA	GG	GG	GG	AA	NN	GG	AA	AA	GG	GG	AA	GG	GG	GG	GG	AA	AA	GG	AA	GG	GG	GG	GG	GG	GG	AA	AA	GG	AA	AA	GG	AA	AA	AA
ST4.03ch01pos273724.1	G/A	ST4.03ch01	273724	+	AA	AA	GG	AA	GG	AA	GG	AA	AA	GG	AA	AA	AA	AA	AA	GG	GG	GG	GA	GG	GG	AA	GG	GG	AA	AA	AA	GG	AA	GG	GG	AA	AA	AA	GG	GG	AA	AA	GA	GA	GG	GA	GG	AA	GG
ST4.03ch01pos273805.1	C/T	ST4.03ch01	273805	+	TT	TT	TT	TT	TT	TT	TT	TT	TT	TT	TT	TT	TT	TT	TT	TT	TT	TT	TT	CC	CC	TT	TT	TT	TT	TT	TT	CC	TT	TT	TT	TT	TT	TT	TT	TT	TT	TT	TT	TT	CC	TT	TT	TT	CC
ST4.03ch01pos285974.1	A/G	ST4.03ch01	285974	+	AA	AA	AA	AA	AA	AA	AA	GG	GG	GG	AA	AA	AA	AA	AA	AA	AA	GG	GG	AA	AA	GG	GG	GG	GG	AA	GG	AA	AA	AA	AA	GG	AA	GG	AA	GG	AA	AA	GG	AA	AA	GG	GG	GG	AA
ST4.03ch01pos285985.1	G/A	ST4.03ch01	285985	+	GG	GG	GG	GG	GG	GG	GG	AA	AA	AA	GG	GG	GG	GG	GG	GG	GG	AA	AA	GG	GG	AA	AA	AA	AA	GG	AA	GG	GG	GG	GG	AA	GG	AA	GG	AA	GG	GG	AA	GG	GG	AA	AA	AA	GG
ST4.03ch01pos285994.1	C/T	ST4.03ch01	285994	+	CC	CC	CC	CC	CC	CC	CC	CC	CC	TT	CC	CC	CC	CC	CC	CC	CC	CC	CC	CC	CC	CC	CC	TT	TT	CC	CC	CC	CC	CC	CC	CC	CC	TT	CC	CC	CC	CC	CT	CC	CC	CC	TT	CC	CC
ST4.03ch01pos300589.1	A/C	ST4.03ch01	300589	+	AA	AA	AA	AA	AA	AA	AA	AA	AA	AA	AA	AA	AA	AA	AA	AA	AA	AA	AA	AA	AA	AC	AA	AA	AA	AA	AA	AA	AA	AA	AA	AA	AA	AA	AA	AA	AA	AA	AA	AA	AA	AA	AA	AA	AA
ST4.03ch01pos300640.1	G/A	ST4.03ch01	300640	+	GG	GG	GG	GG	GG	GG	GG	GG	GG	GG	GG	GG	GG	GG	GG	GG	GG	GG	GG	GG	GG	GG	GG	GG	GG	GG	GG	GG	GG	GG	GG	GG	GG	GG	GG	GG	GG	GG	GG	GG	GG	GG	GG	GG	GG
ST4.03ch01pos309769.1	C/A	ST4.03ch01	309769	+	CC	CC	CC	CC	CC	CC	CC	CC	CC	CC	CC	CC	CC	CC	CC	CC	CC	CC	CC	CC	CC	CC	CC	CC	CC	CC	CC	CC	CC	CC	CC	CC	CC	CC	CC	CC	CC	CC	CC	CC	CC	CC	CC	CC	CC
ST4.03ch01pos309775.1	C/A	ST4.03ch01	309775	+	CC	CC	CC	CC	CC	CC	CC	CC	CC	CC	CC	CC	CC	CC	CC	CC	CC	CC	CC	CC	CC	CA	CC	CC	CC	CC	CC	CC	CC	CC	CC	CC	CC	CC	CC	CC	CC	CC	CC	CC	CC	CC	CC	CC	CC
ST4.03ch01pos309803.1	C/G	ST4.03ch01	309803	+	CC	CC	CC	CC	CC	CC	CC	CC	CC	CG	CC	CC	CC	CC	CC	CC	CC	CC	CC	CC	CC	CC	CC	CC	CC	CC	CG	CC	CC	CC	CC	CC	CC	CC	CC	CC	CC	CC	CC	CC	CC	CC	CC	CG	CC
ST4.03ch01pos344117.1	T/C	ST4.03ch01	344117	+	TT	TT	TT	TT	TT	TT	TT	TT	TT	TT	TT	TT	TT	TT	TT	TT	TT	TT	TT	TT	TT	TT	TT	TT	TT	TT	CC	TT	TT	TT	CC	CC	TT	TT	CC	TT	TT	TT	CC	TT	TT	CC	TT	CC	TT
ST4.03ch01pos351629.1	C/T	ST4.03ch01	351629	+	CC	CC	CC	CC	CC	CC	CC	CC	CC	CC	CC	CC	CC	CC	CC	CC	CC	CC	CC	CC	CC	CC	CC	CC	CC	CC	CC	CC	CC	CC	CC	CT	CC	CC	CT	TT	CC	TT	CC	CC	CC	CC	CC	CC	CC
ST4.03ch01pos351668.1	G/A	ST4.03ch01	351668	+	GG	GG	GG	GG	GG	GG	GG	GG	GG	GG	GG	GG	GG	GG	GG	GG	GG	GG	GG	GG	GG	GG	GG	GG	GG	GG	GG	GG	GG	GG	GG	AA	GG	GG	AA	AA	GG	AA	GG	AA	GG	GG	GG	AA	GG
ST4.03ch01pos351732.1	T/C	ST4.03ch01	351732	+	TT	TT	TT	TT	TT	TT	TT	TT	TT	TT	TT	TT	TT	TT	TT	TT	TT	TT	TT	TT	TT	TT	TT	TT	TT	TT	TC	TT	TT	TT	TT	TC	TT	TT	CC	TT	TT	TT	TT	TC	TT	CC	TT	TC	TT
ST4.03ch01pos390094.1	G/A	ST4.03ch01	390094	+	GG	GG	GA	GG	GA	GG	GA	GG	GG	GA	GG	GG	GG	GA	GG	GA	GA	AA	GA	AA	GG	GG	GA	GG	GA	GA	GA	GA	GG	GA	GA	GA	GG	GA	GA	GA	GG	GG	GA	GA	GG	GA	GA	GA	GG
ST4.03ch01pos390104.1	G/T	ST4.03ch01	390104	+	GG	GG	GT	GG	GT	GG	GT	GG	GG	GT	GG	GG	GG	GT	GG	GT	GT	TT	GT	TT	GG	GG	GT	GG	GT	GT	GT	GT	GG	GT	GT	GT	GG	GT	GT	GT	GG	GG	GT	GT	GG	GT	GT	GT	GG
ST4.03ch01pos393237.1	T/C	ST4.03ch01	393237	+	TT	TT	TC	TT	TC	TT	TC	TT	TT	TC	TT	TT	TT	TC	TT	TC	TC	CC	TC	CC	TT	TT	TC	TT	TC	TC	TC	TC	TT	TC	TC	TC	TT	TC	TC	CC	TT	TC	TC	TC	TT	TC	TC	TC	TT
ST4.03ch01pos436125.1	T/C	ST4.03ch01	436125	+	TC	TC	TC	CC	TC	CC	TC	CC	CC	TC	CC	CC	CC	TC	CC	TC	TC	TT	TC	TT	TC	CC	TC	CC	TC	TC	TC	TC	TC	TT	TC	TC	CC	TC	TT	TT	CC	TC	TC	TC	CC	TC	TC	TC	CC
ST4.03ch01pos486668.1	G/T	ST4.03ch01	486668	+	GG	GG	GG	GT	GT	GG	GT	GG	GG	GT	GT	GG	GT	GG	GG	GT	GG	GG	GT	GG	GT	GT	GG	TT	GG	GG	GG	GT	GG	GG	GG	GT	GT	GG	GG	GT	GT	TT	GT	GT	TT	GG	GG	GG	TT
ST4.03ch01pos486681.1	C/T	ST4.03ch01	486681	+	CC	CC	CC	CT	CT	CC	CT	CC	CC	CT	CT	CC	CT	CC	CC	CT	CC	CC	CT	CC	CT	CT	CC	TT	CC	CC	CC	CT	CC	CC	CC	CT	CT	CC	CC	CC	CT	CT	CC	CC	TT	CC	CC	CC	TT
ST4.03ch01pos486703.1	A/T	ST4.03ch01	486703	+	AA	AA	AA	AT	AT	AA	AT	AA	AA	AT	AT	AA	AT	AA	AA	AT	AA	AA	AT	AA	AT	AT	AA	TT	AA	AA	AA	AT	AA	AA	AA	AT	AT	AA	AA	AT	AT	TT	AT	AT	TT	AA	AA	AA	TT
ST4.03ch01pos486704.1	G/T	ST4.03ch01	486704	+	GG	GG	GG	GT	GT	GG	GT	GG	GG	GT	GT	GG	GT	GG	GG	GT	GG	GG	GT	GG	GT	GT	GG	TT	GG	GG	GG	GT	GG	GG	GG	GT	GT	GG	GG	GT	GT	TT	GT	GT	TT	GG	GG	GG	TT
ST4.03ch01pos486724.1	A/C	ST4.03ch01	486724	+	AA	AA	AC	AC	CC	AA	AC	AA	AA	AC	AC	AC	CC	AA	AA	AC	AA	AA	AC	AA	AC	AC	AA	AC	AA	AA	AC	AA	AA	AA	AA	AC	AC	AA	CC	AA	AC	CC	AC	AC	CC	AA	AA	AC	CC
ST4.03ch01pos486757.1	A/G	ST4.03ch01	486757	+	AA	AA	AG	AG	GG	AA	AG	AA	AA	AG	AG	AG	GG	AA	AA	AG	AA	AA	AG	AA	AG	AG	AA	AG	AA	AA	AG	AA	AA	AA	AA	AG	AG	AA	GG	AA	AG	GG	AG	AG	GG	AA	AA	AG	GG
ST4.03ch01pos486776.1	G/A	ST4.03ch01	486776	+	GG	GG	GA	GA	AA	GG	GA	GG	GG	GA	GA	GA	AA	GG	GG	GA	GG	GG	GA	GG	GA	GA	GG	GA	GG	GG	GA	GG	GG	GG	GG	GA	GA	GG	AA	GG	GA	AA	GA	GA	AA	GG	GG	GA	AA
ST4.03ch01pos487307.1	T/C	ST4.03ch01	487307	+	TT	TT	TT	TT	TT	TT	TT	TT	TT	TT	TT	TT	TT	TT	TT	TT	TT	TT	TT	TT	TT	TT	TT	TT	TT	TT	CC	TT	TT	TT	TT	CC	TT	TT	TT	TT	TT	TT	TT	TT	TT	TT	TT	CC	TT
ST4.03ch01pos487331.1	T/C	ST4.03ch01	487331	+	TT	TT	TT	TT	TT	TT	TT	TT	TT	TT	TT	TT	TT	TT	TT	TT	TT	TT	TT	TT	TT	TT	TT	TT	TT	TT	CC	TT	TT	TT	TT	CC	TT	TT	TT	TT	TT	TT	TT	TT	TT	TT	TT	CC	TT
ST4.03ch01pos487588.1	G/A	ST4.03ch01	487588	+	GG	GG	GG	GG	GG	GG	GG	GG	GG	GG	GG	GG	GG	GG	GG	GG	GG	GG	GG	GG	GG	GG	GG	GG	GG	AA	GG	GG	GG	GG	GG	AA	GG	GG	AA	GG	GG	GG	GG	GG	GG	GG	GG	GG	GG
ST4.03ch01pos487653.1	C/T	ST4.03ch01	487653	+	CC	CC	CC	CC	CC	CC	CC	CC	CC	CC	CC	CC	CC	CC	CC	CC	CC	CC	CC	CC	CC	CC	CC	CC	CC	TT	CC	CC	CC	CC	CC	TT	CC	CC	TT	CC	CC	CC	CC	CC	CC	CC	CC	CC	CC
ST4.03ch01pos487654.1	A/T	ST4.03ch01	487654	+	AA	AA	AA	AA	AA	AA	AA	AA	AA	AA	AA	AA	AA	AA	AA	AA	AA	AA	AA	AA	AA	AA	AA	AA	AA	TT	AA	AA	AA	AA	AA	TT	AA	AA	TT	AA	AA	AA	AA	AA	AA	AA	AA	AA	AA
ST4.03ch01pos487656.1	A/C	ST4.03ch01	487656	+	AA	AA	AA	AA	AA	AA	AA	AA	AA	AA	AA	AA	AA	AA	AA	AA	AA	AA	AA	AA	AA	AA	AA	AA	AA	CC	AA	AA	AA	AA	AA	CC	AA	AA	CC	AA	AA	AA	AA	AA	AA	AA	AA	AA	AA
ST4.03ch01pos508227.1	T/A	ST4.03ch01	508227	+	AA	AA	AA	AA	AA	AA	AA	AA	AA	AA	AA	AA	AA	AA	AA	AA	AA	AA	AA	AA	AA	AA	AA	AA	AA	AA	AA	AA	AA	AA	AA	AA	AA	AA	TT	AA	AA	TT	AA	AA	AA	AA	AA	AA	TT
ST4.03ch01pos549739.1	C/A	ST4.03ch01	549739	+	CC	CC	CA	CA	CA	CC	CA	CC	CC	CA	CA	CA	CA	CC	CC	CA	CC	CA	CA	CA	CA	CA	CC	CC	CC	CC	CA	CA	CC	CC	CC	CA	CA	CC	AA	CA	CA	AA	CA	CA	AA	AA	CC	CA	AA
ST4.03ch01pos549753.1	G/T	ST4.03ch01	549753	+	GG	GG	GT	GT	GT	GG	GT	GG	GG	GT	GT	GT	GT	GG	GG	GT	GG	GG	GT	GG	GT	GT	GG	GG	GG	GG	GT	GT	GG	GG	GG	GT	GT	GG	GG	GG	GT	GT	GG	GG	TT	GG	GG	GT	TT
ST4.03ch01pos812418.1	T/C	ST4.03ch01	812418	+	TT	TT	TT	TT	TT	TT	TT	TT	TT	TT	TT	TT	TT	TT	TT	TT	CC	CC	CC	TT	TT	TT	TT	TT	TT	TT	TT	TT	CC	TT	TT	CC	TT	TT	TT	TT	TT	TT	CC	TT	TT	TT	TT	TT	TT
ST4.03ch01pos812424.1	G/C	ST4.03ch01	812424	+	GG	GG	GG	GG	GG	GG	GG	GG	GG	GG	GG	GG	GG	GG	GG	GG	CC	CC	CC	GG	GG	GG	GG	GG	GG	GG	GG	GG	CC	GG	GG	CC	GG	GG	GG	GG	GG	GG	CC	GG	GG	GG	GG	GG	GG
ST4.03ch01pos812447.1	T/C	ST4.03ch01	812447	+	TT	TT	TT	TT	TT	TT	TT	TT	TT	TT	TT	TT	TT	TT	TT	TT	CC	CC	CC	TT	TT	TT	CC	TT	TT	TT	TT	TT	CC	TT	TT	CC	TT	TT	TT	TT	TT	TT	CC	TT	TT	TT	TT	TT	TT
ST4.03ch01pos812481.1	A/G	ST4.03ch01	812481	+	AA	AA	AA	AA	AA	AA	AA	AA	AA	AA	AA	AA	AA	AA	AA	AA	GG	GG	GG	AA	AA	AA	GG	AA	AA	AA	AA	AA	GG	AA	AA	GG	AA	AA	AA	AA	AA	AA	GG	AA	AA	AA	AA	AA	AA
ST4.03ch01pos860036.1	A/C	ST4.03ch01	860036	+	AA	AA	AA	AA	AA	AA	AA	AA	AA	AA	AA	AA	AA	AA	AA	AA	AA	AA	AA	AA	AA	AA	AA	AA	AA	AA	AA	AA	AA	AA	AA	CC	AA	AA	AA	AA	AA	AA	CC	AA	AA	CC	AA	AA	CC
ST4.03ch01pos860044.1	A/G	ST4.03ch01	860044	+	AA	AA	AA	GG	AA	GG	AA	AA	AA	AA	AA	AA	GG	AA	AA	AA	AA	AA	AA	AA	AA	AA	AA	AA	AA	AA	AA	AA	AA	GG	AA	AA	AA	AA	AA	AA	AA	AA	AA	AA	AA	AA	GG	AA	AA
ST4.03ch01pos860087.1	C/T	ST4.03ch01	860087	+	CC	CC	CC	TT	CC	TT	CC	CC	CC	CC	CC	CC	TT	CC	CC	CC	CC	CC	CC	CC	CC	CC	CC	CC	CC	CC	CC	CC	CC	TT	CC	CC	CC	CC	CC	CC	CC	CC	CC	CC	CC	CC	TT	CC	CC
ST4.03ch01pos921996.1	A/G	ST4.03ch01	921996	+	AA	AA	AA	AA	AA	AA	AA	AA	AA	GG	AA	AA	AA	AA	AA	AA	AA	GG	AA	AA	AA	AA	GG	AA	AA	AA	AA	GG	AA	GG	AA	AA	AA	AA	AA	GG	AA	AA	GG	GG	AA	AA	AA	AA	AA
ST4.03ch01pos922001.1	C/G	ST4.03ch01	922001	+	CC	CC	CC	CC	CC	CC	CC	CC	CC	GG	CC	CC	CC	CC	CC	CC	CC	GG	CC	CC	CC	CC	GG	CC	CC	CC	CC	GG	CC	GG	CC	CC	CC	CC	CC	GG	CC	CC	GG	GG	CC	CC	CC	CC	CC
ST4.03ch01pos922109.1	G/A	ST4.03ch01	922109	+	GG	GG	AA	GG	AA	GG	AA	GG	GG	AA	GG	GG	GG	GG	GG	AA	GG	AA	AA	GG	GG	GG	AA	AA	GG	GG	GG	AA	GG	AA	AA	AA	GG	AA	GG	AA	GG	GG	AA	AA	GG	GG	AA	GG	GG
ST4.03ch01pos1012946.1	C/T	ST4.03ch01	1012946	+	CC	CC	CT	CC	CC	CC	CT	CC	CC	CT	CC	CC	CC	CC	CC	CT	CC	CT	CT	CT	CC	CC	CT	CC	CC	CC	CC	CT	CC	CT	CT	CT	CC	CT	CC	TT	CC	CC	CT	CT	CC	CC	CT	CC	CC
ST4.03ch01pos1012961.1	T/C	ST4.03ch01	1012961	+	TT	TT	TC	TT	TT	TT	TC	TT	TT	TC	TT	TT	TT	TT	TT	TC	TT	TC	TC	TC	TT	TT	TC	TT	TT	TT	TT	TC	TT	TC	TC	TC	TT	TC	TT	CC	TT	TT	TC	TC	TT	CC	TC	TT	TT
ST4.03ch01pos1013214.1	A/G	ST4.03ch01	1013214	+	AA	AA	AA	AA	AA	AA	AA	AA	AA	AA	AA	AA	AA	AA	AA	AA	AA	AG	AA	AG	AA	AA	AA	AA	AA	AA	AA	AA	AA	AA	AA	AA	AA	AA	GG	AA	AA	AA	AA	AA	AA	AA	AA	AA	AA
ST4.03ch01pos1043326.1	C/G	ST4.03ch01	1043326	+	CG	CC	CG	CC	CC	CC	CC	CC	CC	CC	CC	CC	CC	CC	CC	CC	CC	CC	CG	CC	CG	CC	CC	CC	CG	CC	CC	CC	CC	CC	CC	CC	CC	CC	CC	CC	CG	CC	CC	CC	CC	CC	CC	CC	CG
ST4.03ch01pos1043385.1	G/C	ST4.03ch01	1043385	+	GC	CC	GC	CC	CC	CC	GG	CC	CC	CC	CC	CC	CC	CC	CC	CC	CC	GG	GC	GG	GC	CC	CC	CC	GC	CC	CC	CC	CC	CC	CC	GC	CC	CC	GG	GG	GC	GC	CC	GC	CC	GG	CC	GC	GC
ST4.03ch01pos1043467.1	A/G	ST4.03ch01	1043467	+	GG	GG	GG	GG	AA	GG	GG	AA	GG	GG	AA	AA	AA	GG	AA	AA	AA	AG	GG	AA	AA	GG	GG	AA	AA	GG	GG	AA	GG	AA	GG	AA	GG	GG	AA	AA	AA	AA	GG	GG	AA	AA	AA	GG	AA
ST4.03ch01pos1043478.1	A/G	ST4.03ch01	1043478	+	GG	GG	GG	GG	AA	GG	GG	AA	GG	GG	AA	AA	AA	GG	AA	AA	AA	AG	GG	AA	AA	GG	GG	AA	AA	GG	GG	AA	GG	AA	GG	GG	GG	GG	AA	GG	AA	AA	GG	GG	AA	AA	AA	GG	AA
ST4.03ch01pos1046228.1	C/G	ST4.03ch01	1046228	+	CG	CC	CG	CC	CC	CG	CC	CC	CG	CC	CC	CC	CC	CC	CG	CC	CG	CC	CC	CC	CC	CC	CC	CC	CG	CC	CC	CC	CC	CC	CC	CC	CC	CC	CC	CC	CG	CG	CC	CC	CC	CC	CC	CG	CG
ST4.03ch01pos1046287.1	G/C	ST4.03ch01	1046287	+	CC	CC	GC	CC	CC	GC	CC	CC	GC	CC	CC	CC	CC	CC	GC	CC	GC	GG	CC	GG	CC	CC	CC	GG	GC	CC	CC	CC	CC	CC	CC	GC	CC	CC	GG	GG	GC	GC	CC	CC	CC	GG	CC	GC	GC
ST4.03ch01pos1046323.1	G/C	ST4.03ch01	1046323	+	GG	CC	GG	GG	GC	GG	GG	GG	GG	GG	GG	GG	GG	CC	GG	GG	GG	GG	CC	GG	GG	CC	GG	GG	CC	GG	GG	CC	GG	CC	GG	GG	GG	GG	GG	GG	GG	GG	GG	GG	CC	GG	CC	CC	CC
ST4.03ch01pos1046360.1	A/T	ST4.03ch01	1046360	+	AA	AA	TT	AA	TT	AA	TT	AA	AA	AA	AA	AA	AA	TT	AA	TT	TT	TT	TT	AA	TT	TT	AA	AA	TT	AA	TT	TT	AA	TT	TT	AA	AA	AA	AA	AA	AA	AA	TT	AA	TT	AA	TT	TT	AA
ST4.03ch01pos1046372.1	A/T	ST4.03ch01	1046372	+	AA	TT	TT	AA	AT	AA	TT	AA	AA	AA	AA	AA	AA	TT	AA	TT	AA	TT	TT	AA	AA	TT	AA	AA	TT	AA	AA	TT	AA	TT	TT	AA	AA	AA	AA	TT	AA	AA	TT	AA	TT	AA	TT	TT	TT
ST4.03ch01pos1046399.1	A/C	ST4.03ch01	1046399	+	AA	CC	CC	AA	CC	AA	CC	CC	CC	AA	AA	AA	CC	CC	CC	CC	CC	CC	CC	AA	CC	CC	AA	AA	CC	AA	CC	CC	AA	CC	CC	AA	CC	AA	AA	CC	CC	AA	CC	AA	CC	AA	CC	CC	CC
ST4.03ch01pos1071494.1	G/A	ST4.03ch01	1071494	+	GA	GG	GG	GA	GA	GA	GG	GA	AA	GA	GA	GA	GA	GA	GA	GG	GA	GG	GG	GG	GG	GA	GA	GA	GA	GA	GG	GG	GA	GG	GG	GA	GA	GA	GG	GG	GG	GG	GA	GA	GA	GG	GG	GG	GA
ST4.03ch01pos1077397.1	C/A	ST4.03ch01	1077397	+	CC	CC	CC	CC	CC	CC	CC	CC	CC	CC	CC	CC	CC	CC	CC	CC	CC	CC	CC	CC	CC	CC	CC	CC	AA	CC	CC	CC	CC	AA	AA	AA	CC	CC	CC	AA	CC	AA	AA	AA	CC	CC	CC	CC	CC
ST4.03ch01pos1077424.1	T/C	ST4.03ch01	1077424	+	TT	TT	TT	TT	TT	TT	TT	TT	TT	TT	TT	TT	TT	TT	TT	TT	TT	TT	TT	TT	TT	TT	TT	TT	CC	TT	TT	TT	TT	CC	CC	CC	TT	TT	TT	CC	TT	CC	CC	CC	TT	TT	TT	TT	TT
ST4.03ch01pos1077455.1	T/C	ST4.03ch01	1077455	+	TT	TT	TT	TT	TT	TT	TT	TT	TT	TT	TT	TT	TT	TT	TT	TT	TT	TT	TT	TT	TT	TT	TT	TT	CC	TT	TT	TT	TT	CC	CC	CC	TT	TT	TT	CC	TT	CC	CC	CC	TT	TT	TT	TT	TT
ST4.03ch01pos1118450.1	C/G	ST4.03ch01	1118450	+	CC	CC	CC	CC	CC	CC	CC	CC	CC	CC	CC	CC	CC	CC	CC	CC	CC	CC	CC	CC	CC	CC	CC	CC	CC	CC	CC	CC	CC	CC	CC	GG	CC	CC	GG	GG	CC	GG	CC	GG	CC	CC	CC	CC	CC
ST4.03ch01pos1144860.1	G/A	ST4.03ch01	1144860	+	AA	AA	AA	GA	AA	AA	AA	AA	AA	AA	AA	GG	AA	AA	AA	AA	AA	AA	AA	GG	GG	AA	AA	GG	AA	GA	AA	AA	AA	AA	AA	GG	AA	AA	GG	AA	GA	AA	AA	AA	AA	GG	GA	GA	AA
ST4.03ch01pos1146129.1	A/G	ST4.03ch01	1146129	+	AA	AA	AA	AA	AA	AA	AA	AA	AA	AA	AA	AA	AA	AA	AA	AA	AA	AA	AA	AA	AA	AA	AA	AA	AA	AA	AA	AA	AA	AA	GG	AA	AA	AA	AA	GG	AA	GG	AA	GG	AA	AA	AA	AA	AA
ST4.03ch01pos1146135.1	A/G	ST4.03ch01	1146135	+	AA	AA	AA	AA	AA	AA	AA	AA	AA	AA	AA	AA	AA	AA	AA	AA	AA	AA	AA	AA	AA	AA	AA	AA	AA	AA	AA	AA	AA	AA	GG	AA	AA	AA	AA	GG	AA	GG	AA	GG	AA	AA	AA	AA	AA
ST4.03ch01pos1146177.1	C/A	ST4.03ch01	1146177	+	CC	CC	CC	CC	CC	CC	CC	CC	CC	CC	CC	CC	CC	CC	CC	CC	CC	CC	CC	CC	CC	CC	CC	CC	CC	CC	CC	CC	CC	CC	AA	CC	CC	CC	CC	AA	CC	AA	CC	AA	CC	CC	CC	CC	CC
ST4.03ch01pos1146194.1	T/C	ST4.03ch01	1146194	+	TT	TT	TT	TT	TT	TT	TT	TT	TT	TT	TT	TT	TT	TT	TT	TT	TT	TT	TT	TT	TT	TT	TT	TT	TT	TT	TT	TT	TT	TT	CC	TT	TT	TT	TT	CC	TT	CC	TT	CC	TT	TT	TT	TT	TT
ST4.03ch01pos1146196.1	T/A	ST4.03ch01	1146196	+	TT	TT	TT	TT	TT	TT	TT	TT	TT	TT	TT	TT	TT	TT	TT	TT	TT	TT	TT	TT	TT	TT	TT	TT	TT	TT	TT	TT	TT	TT	AA	TT	TT	TT	TT	AA	TT	AA	TT	AA	TT	TT	TT	TT	TT
ST4.03ch01pos1155095.1	T/A	ST4.03ch01	1155095	+	TT	TT	TT	TT	TT	TT	TT	TT	TT	TT	TT	TT	TT	TT	TT	TT	TT	TT	TT	TT	TT	TT	TT	TT	TT	TT	TT	TT	TT	TT	TT	TT	TT	TT	TT	TT	TT	TT	TT	TT	TT	AA	TT	TT	TT
ST4.03ch01pos1155217.1	G/T	ST4.03ch01	1155217	+	GG	GG	GG	GG	GG	GG	GG	GG	GG	GG	GG	GG	GG	GG	GG	GG	GG	GG	GG	GG	GG	GG	GG	GG	GG	GG	GG	GG	GG	GG	GG	TT	GG	GG	GG	TT	GG	TT	GG	GG	GG	TT	GG	GG	GG
ST4.03ch01pos1155236.1	C/A	ST4.03ch01	1155236	+	CC	CC	CC	CC	CC	CC	CC	CC	CC	CC	CC	CC	CC	CC	CC	CC	CC	CC	CC	CC	CC	CC	CC	CC	CC	CC	CC	CC	CC	CC	CC	AA	CC	CC	CC	AA	CC	AA	CC	CC	CC	AA	CC	CC	CC
ST4.03ch01pos1155250.1	T/C	ST4.03ch01	1155250	+	TT	TT	TT	TT	TT	TT	TT	TT	TT	TT	TT	TT	TT	TT	TT	TT	TT	TT	TT	TT	TT	TT	TT	TT	TT	TT	TT	TT	TT	TT	TT	CC	TT	TT	TT	CC	TT	CC	CC	CC	TT	CC	TT	TT	TT
ST4.03ch01pos1155271.1	G/C	ST4.03ch01	1155271	+	GG	GG	GG	GG	GG	GG	GG	GG	GG	GG	GG	GG	GG	GG	GG	GG	GG	GG	GG	GG	GG	GG	GG	GG	GG	GG	GG	GG	GG	GG	GG	CC	GG	GG	GG	CC	GG	CC	CC	CC	GG	CC	GG	GG	GG
ST4.03ch01pos1155304.1	T/G	ST4.03ch01	1155304	+	TT	TT	TT	TT	TT	TT	TT	TT	TT	TT	TT	TT	TT	TT	TT	TT	TT	TT	TT	TT	TT	TT	TT	TT	TT	GG	TT	TT	TT	TT	TT	GG	TT	TT	GG	GG	TT	GG	GG	GG	TT	GG	TT	TT	TT
ST4.03ch01pos1155336.1	C/A	ST4.03ch01	1155336	+	CC	CC	CC	CC	CC	CC	CC	CC	CC	CC	CC	CC	CC	CC	CC	CC	CC	CC	CC	CC	CC	CC	CC	CC	CC	AA	CC	CC	CC	CC	CC	CA	CC	CC	CC	AA	CC	AA	AA	AA	CC	CC	CC	CC	CC
ST4.03ch01pos1155340.1	C/T	ST4.03ch01	1155340	+	CC	CC	CC	CC	CC	CC	CC	CC	CC	CC	CC	CC	CC	CC	CC	CC	CC	CC	CC	CC	CC	CC	CC	CC	CC	TT	CC	CC	CC	CC	CC	CT	CC	CC	CC	TT	CC	TT	TT	TT	CC	CC	CC	CC	CC
ST4.03ch01pos1155356.1	T/C	ST4.03ch01	1155356	+	TT	TT	TT	TT	TT	TT	TT	TT	TT	TT	TT	TT	TT	TT	TT	TT	TT	TT	TT	TT	TT	TT	TT	TT	TT	CC	TT	TT	TT	TT	TT	CC	TT	TT	CC	CC	TT	CC	CC	CC	TT	CC	TT	TT	TT
ST4.03ch01pos1155378.1	T/C	ST4.03ch01	1155378	+	TT	TT	TT	TT	TT	TT	TT	TT	TT	TT	TT	TT	TT	TT	TT	TT	TT	TT	TT	TT	TT	TT	TT	TT	TT	CC	TT	TT	TT	TT	TT	TC	TT	TT	TT	CC	TT	CC	CC	CC	TT	CC	TT	TT	TT
ST4.03ch01pos1155379.1	G/A	ST4.03ch01	1155379	+	GG	GG	GG	GG	GG	GG	GG	GG	GG	GG	GG	GG	GG	GG	GG	GG	GG	GG	GG	GG	GG	GG	GG	GG	GG	AA	GG	GG	GG	GG	GG	GA	GG	GG	GG	AA	GG	AA	AA	AA	GG	AA	GG	GG	GG
ST4.03ch01pos1155385.1	C/T	ST4.03ch01	1155385	+	CC	CC	CC	CC	CC	CC	CC	CC	CC	CC	CC	CC	CC	CC	CC	CC	CC	CC	CC	CC	CC	CC	CC	CC	CC	TT	CC	CC	CC	CC	CC	TT	CC	CC	TT	TT	CC	TT	TT	TT	CC	TT	CC	CC	CC
ST4.03ch01pos1155516.1	C/T	ST4.03ch01	1155516	+	CC	CC	TT	CC	TT	TT	TT	CC	CC	TT	TT	TT	CC	CC	CC	CC	CC	CC	CC	CC	CC	TT	TT	CC	CC	TT	CC	TT	CC	CC	CC	TT	CC	CC	TT	CC	CC	TT	CC	CC	TT	TT	TT	CC	CC
ST4.03ch01pos1155517.1	A/C	ST4.03ch01	1155517	+	AA	AA	CC	AA	AA	CC	CC	AA	AA	CC	CC	CC	AA	AA	AA	AA	AA	AA	AA	AA	AA	CC	CC	AA	AA	CC	AA	AA	AA	AA	AA	AA	AA	AA	CC	AA	AA	CC	CC	AA	AA	AA	AA	AA	AA
ST4.03ch01pos1155518.1	C/T	ST4.03ch01	1155518	+	CC	CC	TT	CC	TT	TT	TT	CC	CC	TT	TT	TT	CC	CC	CC	CC	CC	CC	CC	CC	CC	TT	TT	CC	CC	TT	CC	CC	CC	CC	CC	CC	CC	CC	TT	CC	CC	TT	TT	CC	TT	TT	TT	CC	CC
ST4.03ch01pos1155526.1	A/T	ST4.03ch01	1155526	+	TT	TT	TT	AT	TT	TT	TT	TT	TT	TT	TT	AT	TT	AT	TT	TT	AT	AT	TT	TT	AT	TT	TT	TT	AT	AT	AT	TT	TT	TT	TT	AT	TT	TT	AT	TT	AT	TT	TT	TT	TT	TT	AT	AT	TT
ST4.03ch01pos1155529.1	A/C	ST4.03ch01	1155529	+	AA	AA	AA	AA	AA	AA	AA	AA	AA	AA	AA	AA	AA	AA	AA	AA	AA	AA	AA	AA	AA	AC	AA	AA	AA	AA	AA	AA	AA	AA	AA	AA	AA	AA	AA	AA	AA	AA	AA	AA	AA	AA	AA	AA	AA
ST4.03ch01pos1191698.1	C/A	ST4.03ch01	1191698	+	AA	AA	AA	AA	AA	AA	AA	AA	AA	AA	AA	AA	AA	AA	AA	AA	AA	AA	AA	AA	AA	AA	AA	AA	AA	AA	AA	AA	AA	AA	AA	AA	AA	AA	CC	AA	AA	AA	AA	AA	AA	CC	AA	AA	AA
ST4.03ch01pos1191707.1	T/C	ST4.03ch01	1191707	+	CC	CC	CC	CC	CC	CC	CC	CC	CC	CC	CC	CC	CC	CC	CC	CC	CC	CC	CC	CC	CC	CC	CC	CC	CC	CC	CC	CC	CC	CC	CC	CC	CC	CC	TT	CC	CC	CC	CC	CC	CC	TT	CC	CC	CC
ST4.03ch01pos1191712.1	T/A	ST4.03ch01	1191712	+	AA	AA	AA	AA	AA	AA	AA	AA	AA	AA	AA	AA	AA	AA	AA	AA	AA	AA	AA	AA	AA	AA	AA	AA	AA	AA	AA	AA	AA	AA	AA	AA	AA	AA	TT	AA	AA	AA	AA	AA	AA	TT	AA	AA	AA
ST4.03ch01pos1191718.1	A/C	ST4.03ch01	1191718	+	CC	CC	CC	CC	CC	CC	CC	CC	CC	CC	CC	CC	CC	CC	CC	CC	CC	CC	CC	CC	CC	CC	CC	CC	CC	CC	CC	CC	CC	CC	CC	CC	CC	CC	AA	CC	CC	CC	CC	CC	CC	AA	CC	CC	CC
ST4.03ch01pos1191734.1	C/T	ST4.03ch01	1191734	+	TT	TT	TT	TT	TT	TT	TT	TT	TT	TT	TT	TT	TT	TT	TT	TT	TT	TT	TT	TT	TT	TT	TT	TT	TT	TT	TT	TT	TT	TT	TT	TT	TT	TT	CC	TT	TT	TT	TT	TT	TT	CC	TT	TT	TT
ST4.03ch01pos1191737.1	C/T	ST4.03ch01	1191737	+	TT	TT	TT	TT	TT	TT	TT	TT	TT	TT	TT	TT	TT	TT	TT	TT	TT	TT	TT	TT	TT	TT	TT	TT	TT	TT	TT	TT	TT	TT	TT	TT	TT	TT	CC	TT	TT	TT	TT	TT	TT	CC	TT	TT	TT
ST4.03ch01pos1191744.1	A/T	ST4.03ch01	1191744	+	TT	TT	TT	TT	TT	TT	TT	TT	TT	TT	TT	TT	TT	TT	TT	TT	TT	TT	TT	TT	TT	TT	TT	TT	TT	TT	TT	TT	TT	TT	TT	TT	TT	TT	AA	TT	TT	TT	TT	TT	TT	AA	TT	TT	TT
ST4.03ch01pos1191748.1	A/G	ST4.03ch01	1191748	+	GG	GG	GG	GG	GG	GG	GG	GG	GG	GG	GG	GG	GG	GG	GG	GG	GG	GG	GG	GG	GG	GG	GG	GG	GG	GG	GG	GG	GG	GG	GG	GG	GG	GG	AA	GG	GG	GG	GG	GG	GG	AA	GG	GG	GG
ST4.03ch01pos1191752.1	A/T	ST4.03ch01	1191752	+	TT	TT	TT	TT	TT	TT	TT	TT	TT	TT	TT	TT	TT	TT	TT	TT	TT	TT	TT	TT	TT	TT	TT	TT	TT	TT	TT	TT	TT	TT	TT	TT	TT	TT	AA	TT	TT	TT	TT	TT	TT	AA	TT	TT	TT
ST4.03ch01pos1191782.1	G/T	ST4.03ch01	1191782	+	TT	TT	TT	TT	TT	TT	TT	TT	TT	TT	TT	TT	TT	TT	TT	TT	TT	TT	TT	TT	TT	TT	TT	TT	TT	TT	TT	TT	TT	TT	TT	TT	TT	TT	GG	TT	TT	TT	TT	TT	TT	GG	TT	TT	TT
ST4.03ch01pos1264785.1	C/G	ST4.03ch01	1264785	+	CC	CC	CC	CC	CC	CC	CC	CC	CC	CC	CC	CC	CC	CC	CC	CC	CC	CC	CC	CC	CC	CC	CC	CC	CC	CC	CC	CC	CC	CC	CC	GG	CC	CC	CC	GG	CC	GG	CC	GG	CC	GG	CC	CC	CC
ST4.03ch01pos1264851.1	A/T	ST4.03ch01	1264851	+	AA	AA	AA	AA	AA	AA	AA	AA	AA	AA	AA	AA	AA	AA	AA	AA	AA	AA	AA	AA	AA	AA	AA	AA	AA	AA	AA	AA	AA	AA	AA	AA	AA	AA	AA	TT	AA	TT	AA	AA	AA	AA	AA	AA	AA
ST4.03ch01pos1270103.1	T/A	ST4.03ch01	1270103	+	TT	TT	TT	TT	TT	TT	TT	TT	TT	TT	TT	TT	TT	TT	TT	TT	TT	TT	TT	TT	TT	TT	TT	TT	TT	TT	TT	TT	TT	TT	TT	TA	TT	TT	TA	TT	TT	TT	TT	AA	TT	AA	TT	TT	TT
ST4.03ch01pos1279975.1	G/A	ST4.03ch01	1279975	+	AA	AA	AA	GG	AA	AA	AA	AA	AA	AA	AA	AA	AA	GA	AA	AA	GA	GA	AA	AA	GA	AA	GG	AA	GG	AA	GG	AA	AA	AA	AA	GA	AA	AA	GG	AA	GA	AA	AA	AA	AA	GG	GA	GA	AA
ST4.03ch01pos1304031.1	A/T	ST4.03ch01	1304031	+	AA	AA	AA	AA	AA	AA	AA	AA	AA	AA	AA	AA	AA	AA	AA	AA	AA	AA	AA	AA	AA	AA	AA	AA	AA	AA	AA	AA	AA	AA	TT	TT	AA	AA	AA	TT	AA	TT	AA	TT	AA	AA	AA	AA	AA
ST4.03ch01pos1304071.1	C/T	ST4.03ch01	1304071	+	CC	CC	CC	CC	CC	CC	CC	CC	CC	CC	CC	CC	CC	CC	CC	CC	CC	CC	CC	CC	CC	CC	CC	CC	CC	CC	CC	CC	CC	CC	TT	TT	CC	CC	CC	TT	CC	TT	CC	TT	CC	CC	CC	CC	CC
ST4.03ch01pos1304080.1	T/C	ST4.03ch01	1304080	+	TT	TT	TT	TT	TT	TT	TT	TT	TT	TT	TT	TT	TT	TT	TT	TT	TT	TT	TT	TT	TT	TT	TT	TT	TT	TT	TT	TT	TT	TT	CC	CC	TT	TT	TT	CC	TT	CC	TT	CC	TT	TT	TT	TT	TT
ST4.03ch01pos1304084.1	C/T	ST4.03ch01	1304084	+	CC	CC	CC	CC	CC	CC	CC	CC	CC	CC	CC	CC	CC	CC	CC	CC	CC	CC	CC	CC	CC	CC	CC	CC	CC	CC	CC	CC	CC	CC	TT	TT	CC	CC	CC	TT	CC	TT	CC	TT	CC	CC	CC	CC	CC
ST4.03ch01pos1304091.1	A/T	ST4.03ch01	1304091	+	AA	AA	AA	AA	AA	AA	AA	AA	AA	AA	AA	AA	AA	AA	AA	AA	AA	AA	AA	AA	AA	AA	AA	AA	AA	AA	AA	AA	AA	AA	TT	TT	AA	AA	AA	TT	AA	TT	AA	TT	AA	AA	AA	AA	AA
ST4.03ch01pos1304094.1	T/A	ST4.03ch01	1304094	+	TT	TT	TT	TT	TT	TT	TT	TT	TT	TT	TT	TT	TT	TT	TT	TT	TT	TT	TT	TT	TT	TT	TT	TT	TT	TT	TT	TT	TT	TT	AA	AA	TT	TT	TT	AA	TT	AA	TT	AA	TT	TT	TT	TT	TT
ST4.03ch01pos1319428.1	T/C	ST4.03ch01	1319428	+	TC	TT	TC	TC	TT	TT	TT	TC	TT	TT	TC	TT	TT	TT	TC	TT	TT	TT	TT	TT	TT	TT	TT	TT	TT	TT	TT	TC	TT	TC	TC	TT	TT	TT	TT	TT	TT	TT	TC	TT	TC	TT	TT	TT	TC
ST4.03ch01pos1319434.1	C/G	ST4.03ch01	1319434	+	CG	CC	CG	CG	CC	CG	CC	CG	CC	CG	CG	CC	CC	CC	CC	CC	CC	CC	CC	CC	CC	CG	CC	CC	CC	CC	CC	CG	CC	CG	CG	CC	CC	CC	CC	CC	CC	CC	CG	CC	CG	CC	CC	CC	CG
ST4.03ch01pos1320987.1	C/T	ST4.03ch01	1320987	+	TT	TT	TT	CT	TT	TT	TT	TT	TT	TT	TT	CT	TT	CT	TT	TT	CT	CT	TT	TT	CT	TT	TT	TT	CT	CT	TT	TT	TT	TT	TT	TT	TT	TT	CT	TT	CT	TT	TT	CT	TT	CT	CC	TT	TT
ST4.03ch01pos1321541.1	C/T	ST4.03ch01	1321541	+	TT	TT	TT	CT	TT	TT	TT	TT	TT	TT	TT	CT	TT	CT	TT	TT	CT	CT	TT	TT	CT	TT	TT	TT	CT	CT	TT	TT	TT	TT	TT	CT	TT	TT	CT	TT	CT	TT	TT	TT	TT	CT	CT	TT	TT
ST4.03ch01pos1337928.1	G/C	ST4.03ch01	1337928	+	CC	GG	GG	GG	CC	CC	CC	CC	CC	CC	CC	GG	GG	CC	GG	GG	CC	CC	GG	GG	GG	CC	GG	CC	GG	GG	GG	GG	CC	GG	GG	CC	GG	CC	GG	GG	CC	GG	CC	GG	CC	GG	GG	CC	CC
ST4.03ch01pos1337955.1	A/G	ST4.03ch01	1337955	+	GG	AA	AA	AA	GG	GG	GG	GG	GG	GG	GG	AA	AA	GG	AA	AA	GG	GG	AA	AA	AA	GG	AA	GG	AA	AA	AA	AA	GG	AA	AA	GG	AA	GG	AA	AA	GG	AA	GG	AA	GG	AA	AA	GG	GG
ST4.03ch01pos1342548.1	G/C	ST4.03ch01	1342548	+	GG	GG	GG	GG	GG	GG	GG	CC	CC	GG	GG	CC	GG	GG	GG	GG	GG	CC	GG	GG	GG	GG	GG	GG	CC	GG	GG	GG	GG	GG	GG	GG	GG	GG	GG	GG	GG	GG	GG	CC	GG	GG	CC	GG	GG
ST4.03ch01pos1342583.1	C/A	ST4.03ch01	1342583	+	CC	CC	CC	CC	CC	CC	CC	AA	AA	CC	CC	AA	CC	CC	CC	CC	CC	AA	CC	CC	CC	CC	CC	CC	AA	CC	CC	CC	CC	CC	CC	CC	CC	CC	CC	CC	CC	CC	CC	AA	CC	CC	AA	CC	CC
ST4.03ch01pos1342594.1	T/C	ST4.03ch01	1342594	+	TT	TT	TT	TT	TT	TT	TT	CC	CC	TT	TT	CC	TT	TT	TT	TT	TT	CC	TT	TT	TT	TT	TT	TT	CC	TT	TT	TT	TT	TT	TT	TT	TT	TT	TT	TT	TT	TT	TT	CC	TT	TT	CC	TT	TT
ST4.03ch01pos1342606.1	G/A	ST4.03ch01	1342606	+	GG	GG	GG	GG	GG	GG	GG	AA	AA	GG	GG	AA	GG	GG	GG	GG	GG	AA	GG	GG	GG	GG	GG	GG	AA	GG	GG	GG	GG	GG	GG	GG	GG	GG	GG	GG	GG	GG	GG	AA	GG	GG	AA	GG	GG
ST4.03ch01pos1342610.1	T/A	ST4.03ch01	1342610	+	TT	TT	TT	TT	TT	TT	TT	AA	AA	TT	TT	AA	TT	TT	TT	TT	TT	AA	TT	TT	TT	TT	TT	TT	AA	TT	TT	TT	TT	TT	TT	TT	TT	TT	TT	TT	TT	TT	TT	AA	TT	TT	AA	TT	TT
ST4.03ch01pos1342619.1	G/T	ST4.03ch01	1342619	+	GG	GG	GG	GG	GG	GG	GG	TT	TT	GG	GG	TT	GG	GG	GG	GG	GG	TT	GG	GG	GG	GG	GG	GG	TT	GG	GG	GG	GG	GG	GG	GG	GG	GG	GG	GG	GG	GG	GG	TT	GG	GG	TT	GG	GG
ST4.03ch01pos1342620.1	T/G	ST4.03ch01	1342620	+	TT	TT	TT	TT	TT	TT	TT	GG	GG	TT	TT	GG	TT	TT	TT	TT	TT	GG	TT	TT	TT	TT	TT	TT	GG	TT	TT	TT	TT	TT	TT	TT	TT	TT	TT	TT	TT	TT	TT	GG	TT	TT	GG	TT	TT
ST4.03ch01pos1342626.1	G/A	ST4.03ch01	1342626	+	GG	GG	GG	GG	GG	GG	GG	AA	AA	GG	GG	AA	GG	GG	GG	GG	GG	AA	GG	GG	GG	GG	GG	GG	AA	GG	GG	GG	GG	GG	GG	GG	GG	GG	GG	GG	GG	GG	GG	AA	GG	GG	AA	GG	GG
ST4.03ch01pos1342631.1	C/T	ST4.03ch01	1342631	+	CC	CC	CC	CC	CC	CC	CC	TT	TT	CC	CC	TT	CC	CC	CC	CC	CC	TT	CC	CC	CC	CC	CC	CC	TT	CC	CC	CC	CC	CC	CC	CC	CC	CC	CC	CC	CC	CC	CC	TT	CC	CC	TT	CC	CC
ST4.03ch01pos1356437.1	G/A	ST4.03ch01	1356437	+	GG	GG	AA	AA	GG	GG	AA	AA	GG	GA	AA	GG	GG	AA	GG	AA	AA	GG	GG	GG	GG	GG	AA	GG	AA	GG	GG	GG	AA	GG	GG	AA	AA	GG	GG	GG	GG	AA	AA	GA	GA	GG	GG	GG	GG
ST4.03ch01pos1372272.1	C/T	ST4.03ch01	1372272	+	CC	CC	CC	CC	CC	CC	CC	CC	CC	CC	CC	CC	CC	CC	CC	CC	CC	CC	CC	CC	CC	CC	CC	CC	CC	CC	CC	CC	CC	CC	CC	CC	CC	CC	CC	CC	CC	CC	TT	CC	CC	CC	CC	TT	CC
ST4.03ch01pos1372273.1	C/T	ST4.03ch01	1372273	+	CC	CC	CC	CC	CC	CC	CC	CC	CC	CC	CC	CC	CC	CC	CC	CC	CC	CC	CC	CC	CC	CC	CC	CC	CC	CC	CC	CC	CC	CC	CC	CC	CC	CC	CC	CC	CC	CC	TT	CC	CC	CC	CC	TT	CC
ST4.03ch01pos1372274.1	G/T	ST4.03ch01	1372274	+	GG	GG	GG	GG	GG	GG	GG	GG	GG	GG	GG	GG	GG	GG	GG	GG	GG	GG	GG	GG	GG	GG	GG	GG	GG	GG	GG	GG	GG	GG	GG	GG	GG	GG	GG	GG	GG	GG	TT	GG	GG	GG	GG	TT	GG
ST4.03ch01pos1372275.1	G/A	ST4.03ch01	1372275	+	GG	GG	GG	GG	GG	GG	GG	GG	GG	GG	GG	GG	GG	GG	GG	GG	GG	GG	GG	GG	GG	GG	GG	GG	GG	GG	GG	GG	GG	GG	GG	GG	GG	GG	GG	GG	GG	GG	AA	GG	GG	GG	GG	AA	GG
ST4.03ch01pos1372287.1	A/G	ST4.03ch01	1372287	+	AA	AA	AA	AA	AA	AA	AA	AA	AA	AA	AA	AA	AA	AA	AA	AA	AA	AA	AA	AA	AA	AA	AA	AA	AA	AA	AA	AA	AA	AA	AA	AA	AA	AA	AA	AA	AA	AA	GG	AA	AA	AA	AA	GG	AA
ST4.03ch01pos1372348.1	C/A	ST4.03ch01	1372348	+	CC	CC	CC	CC	CC	CC	CC	CC	CC	CC	CC	CC	CC	CC	CC	CC	CC	CC	CC	CC	CC	CC	CC	CC	CC	CC	CC	CC	CC	CC	CC	CC	CC	CC	CC	CC	CC	CC	AA	CC	CC	CC	CC	AA	CC
ST4.03ch01pos1372354.1	C/G	ST4.03ch01	1372354	+	CC	CC	CC	CC	CC	CC	CC	CC	CC	CC	CC	CC	CC	CC	CC	CC	CC	CC	CC	CC	CC	CC	CC	CC	CC	CC	CC	CC	CC	CC	CC	CC	CC	CC	CC	CC	CC	CC	GG	CC	CC	CC	CC	GG	CC
ST4.03ch01pos1375348.1	C/T	ST4.03ch01	1375348	+	CC	CT	CC	CT	CC	CT	CC	CT	CC	CC	CC	CT	CC	CT	CT	CC	CT	CC	CT	CT	CT	CC	CC	CC	CT	CT	CT	CC	CC	CC	CC	CT	CC	CC	CT	CC	TT	CC	CC	CC	CC	TT	CT	CT	CC
ST4.03ch01pos1399775.1	A/C	ST4.03ch01	1399775	+	AA	CC	AC	AC	AA	AA	AA	AA	AA	AA	AA	CC	AA	AC	AC	AA	AC	AA	AC	CC	AC	AA	AA	AA	AC	CC	AA	AA	AA	AA	AA	AC	AA	AA	CC	AC	CC	AC	AA	AA	AA	CC	AC	AC	AA
ST4.03ch01pos1399816.1	A/G	ST4.03ch01	1399816	+	AA	GG	AG	AG	AA	AA	AA	AA	AA	AA	AA	GG	AA	AG	AG	AA	AG	AA	AG	GG	AG	AA	AA	AA	AG	GG	AA	AA	AA	AA	AA	AG	AA	AA	GG	AG	GG	AG	AA	AA	AA	GG	AG	AG	AA
ST4.03ch01pos1399818.1	C/A	ST4.03ch01	1399818	+	CC	AA	CA	CA	CC	CC	CC	CC	CC	CC	CC	AA	CC	CA	CA	CC	CA	CC	CA	AA	CA	CC	CC	CC	CA	AA	CC	CC	CC	CC	CC	CA	CC	CC	AA	CA	AA	CA	CC	CC	CC	AA	CA	CA	CC
ST4.03ch01pos1399827.1	T/A	ST4.03ch01	1399827	+	TT	AA	TA	TA	TT	TT	TT	TT	TT	TT	TT	AA	TT	TA	TA	TT	TA	TT	TA	AA	TA	TT	TT	TT	TA	AA	AA	TT	TT	TT	TT	TA	TT	TT	AA	TA	AA	TA	TT	TT	TT	AA	TA	AA	TT
ST4.03ch01pos1399832.1	T/C	ST4.03ch01	1399832	+	TT	CC	TC	TC	TT	TT	TT	TT	TT	TT	TT	CC	TT	TC	TC	TT	TC	TT	TC	CC	TC	TT	TT	TT	TC	CC	CC	TT	TT	TT	TT	TC	TT	TT	CC	TT	CC	TT	TT	TT	TT	CC	TC	CC	TT
ST4.03ch01pos1402360.1	A/G	ST4.03ch01	1402360	+	GG	GG	GG	GG	GG	GG	GG	GG	GG	GG	GG	GG	GG	GG	GG	GG	GG	GG	GG	GG	GG	GG	AA	AA	GG	GG	GG	GG	GG	GG	GG	GG	GG	GG	GG	AA	GG	AG	GG	GG	GG	GG	GG	GG	GG
ST4.03ch01pos1406828.1	T/G	ST4.03ch01	1406828	+	GG	GG	GG	GG	GG	GG	GG	GG	GG	GG	GG	GG	GG	GG	GG	GG	GG	TT	GG	GG	GG	GG	GG	GG	GG	TT	GG	GG	GG	GG	GG	GG	GG	GG	TT	GG	GG	GG	GG	GG	GG	GG	GG	GG	GG
ST4.03ch01pos1406870.1	A/G	ST4.03ch01	1406870	+	GG	GG	GG	GG	GG	GG	GG	GG	GG	GG	GG	GG	GG	GG	GG	GG	GG	AA	GG	GG	GG	GG	GG	GG	GG	AA	AA	GG	GG	GG	GG	GG	GG	GG	AA	AA	GG	AA	GG	GG	GG	GG	GG	AA	GG
ST4.03ch01pos1417105.1	A/T	ST4.03ch01	1417105	+	TT	TT	TT	TT	TT	TT	TT	TT	TT	TT	TT	TT	TT	AA	TT	TT	TT	TT	TT	TT	TT	TT	AA	TT	TT	AA	AA	TT	TT	TT	TT	TT	TT	AA	AA	TT	AA	TT	TT	TT	TT	AA	TT	AA	TT
ST4.03ch01pos1417120.1	T/C	ST4.03ch01	1417120	+	CC	CC	CC	CC	CC	CC	CC	CC	CC	CC	CC	CC	CC	TT	CC	CC	CC	CC	CC	CC	CC	CC	TT	CC	CC	TT	TT	CC	CC	CC	CC	CC	CC	TT	TT	CC	TT	CC	CC	CC	CC	TT	CC	TT	CC
ST4.03ch01pos1417126.1	C/T	ST4.03ch01	1417126	+	TT	TT	TT	TT	TT	TT	TT	TT	TT	TT	TT	TT	TT	CC	TT	TT	TT	TT	TT	TT	TT	TT	CC	TT	TT	CC	CC	TT	TT	TT	TT	TT	TT	CC	CC	TT	CC	TT	TT	TT	TT	CC	TT	CC	TT
ST4.03ch01pos1488150.1	G/A	ST4.03ch01	1488150	+	GG	GG	GG	AA	GG	GG	GG	GG	GG	GG	GG	GG	GG	GG	AA	GG	AA	GG	GG	GG	AA	GG	GG	GG	GG	GG	AA	GG	GG	GG	GG	GG	GG	GG	GG	GG	AA	GG	GG	GG	GG	GG	AA	AA	GG
ST4.03ch01pos1489427.1	A/G	ST4.03ch01	1489427	+	GG	GG	GG	GG	GG	GG	GG	GG	GG	GG	GG	GG	GG	GG	GG	GG	GG	AG	GG	GG	GG	GG	GG	GG	GG	GG	GG	GG	GG	GG	GG	GG	GG	GG	GG	GG	GG	GG	GG	GG	GG	AA	GG	GG	GG
ST4.03ch01pos1505983.1	A/G	ST4.03ch01	1505983	+	AA	AA	AA	AA	AA	AA	AA	AA	AA	AA	AA	AA	AA	AA	AA	AA	AA	AA	AA	AA	AA	AA	AA	AA	AA	AA	AA	AA	AA	AA	AA	AG	AA	AA	GG	AG	AA	AG	AA	AA	AA	GG	AA	AA	AA
ST4.03ch01pos1505984.1	A/T	ST4.03ch01	1505984	+	AA	AA	AA	AA	AA	AA	AA	AA	AA	AA	AA	AA	AA	AA	AA	AA	AA	AA	AA	AA	AA	AA	AA	AA	AA	AA	AA	AA	AA	AA	AA	AT	AA	AA	TT	AT	AA	AT	AA	AA	AA	TT	AA	AA	AA
ST4.03ch01pos1506024.1	T/C	ST4.03ch01	1506024	+	TT	TT	TT	TT	TT	TT	TT	TT	TT	TT	TT	TT	TT	TT	TT	TT	TT	TT	TT	TT	TT	TT	TT	TT	TT	TT	TT	TT	TT	TT	TT	TC	TT	TT	TT	TC	TT	TC	TT	TT	TT	CC	TT	TT	TT
ST4.03ch01pos1506028.1	A/C	ST4.03ch01	1506028	+	AA	AA	AA	AA	AA	AA	AA	AA	AA	AA	AA	AA	AA	AA	AA	AA	AA	AA	AA	AA	AA	AA	AA	AA	AA	AA	AA	AA	AA	AA	AA	AC	AA	AA	CC	AC	AA	AC	AA	AA	AA	CC	AA	AA	AA
ST4.03ch01pos1539926.1	T/A	ST4.03ch01	1539926	+	TT	TT	AA	AA	TT	TT	AA	AA	TT	AA	TT	AA	TT	AA	TT	TT	AA	AA	AA	AA	AA	TT	TT	TT	AA	AA	AA	AA	TT	AA	AA	TA	TT	TT	TT	TA	AA	TA	AA	TT	TT	TT	TT	AA	AA
ST4.03ch01pos1594586.1	A/T	ST4.03ch01	1594586	+	AA	TT	TT	TT	AA	TT	TT	TT	AA	AA	AA	TT	AA	TT	TT	AA	AA	TT	TT	TT	TT	AA	AA	AA	TT	TT	TT	AA	AA	TT	AA	TT	AA	AA	AA	AA	TT	AA	TT	AA	AA	AA	AA	AA	AA
ST4.03ch01pos1598599.1	C/T	ST4.03ch01	1598599	+	TT	CC	CC	CC	TT	CC	CC	TT	CC	CC	CC	CC	CC	CC	CC	CC	CC	CC	CC	CC	CC	TT	CC	CC	CC	CC	CC	TT	CC	CC	CC	CC	TT	CC	TT	CC	CC	CC	CC	CC	TT	CC	CC	CC	TT
ST4.03ch01pos1598621.1	A/T	ST4.03ch01	1598621	+	TT	AA	AA	AA	TT	AA	AA	TT	AA	AA	AA	AA	AA	AA	AA	AA	AA	AA	AA	AA	AA	TT	AA	AA	AA	AA	AA	TT	AA	AA	AA	AA	TT	AA	TT	AA	AA	AA	AA	AA	TT	AA	AA	AA	TT
ST4.03ch01pos1598624.1	T/G	ST4.03ch01	1598624	+	GG	TT	TT	TT	GG	TT	TT	GG	TT	TT	TT	TT	TT	TT	TT	TT	TT	TT	TT	TT	TT	GG	TT	TT	TT	TT	TT	GG	TT	TT	TT	TT	GG	TT	GG	TT	TT	TT	TT	TT	GG	TT	TT	TT	GG
ST4.03ch01pos1598625.1	T/C	ST4.03ch01	1598625	+	CC	TT	TT	TT	CC	TT	TT	CC	TT	TT	TT	TT	TT	TT	TT	TT	TT	TT	TT	TT	TT	CC	TT	TT	TT	TT	TT	CC	TT	TT	TT	TT	CC	TT	CC	TT	TT	TT	TT	TT	CC	TT	TT	TT	CC
ST4.03ch01pos1629311.1	T/G	ST4.03ch01	1629311	+	TT	TT	TT	TT	TT	TT	TT	TT	TT	TT	TT	TT	TT	TT	TT	TT	TT	TT	TT	TT	TT	TT	TT	TT	TT	TT	TT	TT	TT	TT	TT	TT	TT	TT	TT	TT	TT	TT	TT	TT	TT	TT	TT	TT	TT
ST4.03ch01pos1634703.1	T/C	ST4.03ch01	1634703	+	CC	TT	TT	CC	CC	TT	CC	CC	CC	CC	CC	CC	CC	CC	CC	CC	CC	TT	CC	CC	CC	CC	TT	CC	CC	TT	CC	CC	CC	TT	TT	CC	CC	CC	TT	TT	CC	CC	CC	CC	CC	TT	CC	TT	CC
ST4.03ch01pos1634743.1	A/G	ST4.03ch01	1634743	+	GG	AA	AA	GG	GG	AA	GG	GG	GG	GG	GG	GG	GG	GG	GG	GG	GG	AA	GG	GG	AA	GG	AA	GG	GG	AA	GG	GG	GG	AA	AA	GG	GG	GG	AA	AA	GG	GG	GG	GG	GG	AA	GG	AA	GG
ST4.03ch01pos1642974.1	A/C	ST4.03ch01	1642974	+	CC	CC	CC	CC	CC	CC	CC	CC	CC	CC	CC	CC	CC	CC	CC	CC	CC	AC	CC	CC	CC	CC	CC	CC	CC	CC	AC	CC	CC	CC	CC	CC	CC	CC	CC	CC	CC	CC	CC	CC	CC	AC	CC	AC	CC
ST4.03ch01pos1670451.1	T/A	ST4.03ch01	1670451	+	TT	TT	TT	TT	TT	TT	TT	TT	TT	TT	TT	TT	TT	TT	TT	TT	TT	TT	TT	TT	TT	TT	TT	TT	TT	TT	TT	TT	TT	TT	TT	TA	TT	TT	TA	TA	TT	TA	TT	TA	TT	TA	TT	TT	TT
ST4.03ch01pos1670458.1	A/T	ST4.03ch01	1670458	+	TT	TT	TT	TT	TT	TT	TT	TT	TT	TT	TT	TT	TT	TT	TT	TT	TT	AT	TT	TT	TT	TT	TT	TT	TT	TT	AT	TT	TT	TT	TT	AT	TT	TT	TT	TT	TT	TT	TT	AT	TT	AT	TT	AT	TT
ST4.03ch01pos1671976.1	G/A	ST4.03ch01	1671976	+	GG	GG	GG	GG	GG	GG	GG	GG	GG	GG	GG	GG	GG	GG	GG	GG	GG	GG	GG	GG	GG	AA	GG	GG	GG	GG	GG	GG	GG	GG	GG	GG	GG	GG	GG	AA	GG	AA	GG	AA	GG	GG	GG	GG	GG
ST4.03ch01pos1672182.1	C/T	ST4.03ch01	1672182	+	TT	TT	TT	TT	TT	TT	TT	TT	TT	TT	TT	TT	TT	TT	TT	TT	TT	TT	TT	TT	TT	TT	TT	TT	TT	TT	TT	TT	TT	TT	TT	TT	TT	TT	TT	TT	TT	TT	TT	TT	TT	CC	TT	TT	TT
ST4.03ch01pos1679884.1	T/C	ST4.03ch01	1679884	+	CC	CC	CC	TT	CC	CC	CC	TT	CC	CC	CC	CC	CC	TT	TT	CC	CC	CC	TT	CC	CC	CC	TT	TT	TT	TT	CC	CC	TT	CC	TT	CC	CC	CC	TT	CC	TT	CC	CC	TT	CC	CC	TT	CC	CC
ST4.03ch01pos1679896.1	C/G	ST4.03ch01	1679896	+	GG	GG	GG	GG	GG	GG	GG	GG	GG	GG	GG	GG	GG	GG	GG	GG	GG	CG	GG	GG	GG	GG	GG	GG	GG	GG	CG	GG	GG	GG	GG	CG	GG	GG	CG	GG	GG	GG	GG	CG	GG	CC	GG	CG	GG
ST4.03ch01pos1681173.1	T/C	ST4.03ch01	1681173	+	TT	TT	TT	TT	TT	TT	TT	TT	TT	TT	TT	TT	TT	TT	TT	TT	TT	TT	TT	TT	TT	TT	TT	TT	TT	TT	CC	TT	TT	TT	TT	CC	TT	TT	TT	TT	TT	CC	CC	TT	TT	CC	TT	TT	TT
ST4.03ch01pos1681209.1	C/T	ST4.03ch01	1681209	+	CC	CC	CC	CC	CC	CC	CC	CC	CC	CC	CC	CC	CC	CC	CC	CC	CC	CC	CC	CC	CC	CC	CC	CC	CC	CC	CC	CC	CC	CC	CC	CC	CC	CC	CC	CC	CC	CC	TT	CC	CC	CC	CC	CC	CC
ST4.03ch01pos1681223.1	A/G	ST4.03ch01	1681223	+	AA	AA	AA	AA	AA	AA	AA	AA	AA	AA	AA	AA	AA	AA	AA	AA	AA	AA	AA	AA	AA	AA	AA	AA	AA	AA	GG	AA	AA	AA	AA	GG	AA	AA	AA	GG	AA	GG	GG	AA	AA	GG	AA	AA	AA
ST4.03ch01pos1711197.1	G/A	ST4.03ch01	1711197	+	AA	AA	AA	AA	AA	AA	AA	AA	AA	AA	AA	AA	AA	AA	AA	AA	AA	GA	AA	AA	AA	AA	AA	AA	AA	AA	GA	AA	AA	AA	AA	GA	AA	AA	GA	GA	AA	GA	AA	AA	AA	GG	AA	GA	AA
ST4.03ch01pos1719150.1	A/C	ST4.03ch01	1719150	+	CC	CC	CC	CC	CC	CC	CC	CC	CC	CC	CC	CC	CC	CC	CC	CC	CC	AC	CC	CC	CC	CC	CC	CC	CC	CC	AC	CC	CC	CC	CC	CC	CC	CC	CC	CC	CC	CC	CC	CC	CC	AC	CC	AC	CC
ST4.03ch01pos1737506.1	G/C	ST4.03ch01	1737506	+	GG	GG	GG	GG	GG	GG	GG	GG	GG	GG	GG	GG	GG	GG	GG	GG	GG	GG	GG	GG	GG	GG	GG	GG	GG	GG	GC	GG	GG	GG	GG	GC	GG	GG	GG	GC	GG	GC	GG	GC	GG	GG	GG	GC	GG
ST4.03ch01pos1740381.1	T/A	ST4.03ch01	1740381	+	AA	AA	AA	AA	AA	AA	AA	AA	AA	AA	AA	AA	AA	AA	AA	AA	AA	TA	AA	AA	AA	AA	AA	AA	AA	AA	TA	AA	AA	AA	AA	TA	AA	AA	AA	AA	AA	AA	AA	AA	AA	TT	AA	TA	AA
ST4.03ch01pos1740520.1	A/T	ST4.03ch01	1740520	+	AA	AA	AA	AA	AA	AA	AA	AA	AA	AA	AA	AA	AA	AA	AA	AA	AA	AA	AA	AA	AA	AA	AA	AA	AA	AA	AA	AA	AA	AA	AA	TT	AA	AA	AA	AA	AA	AA	AA	AA	AA	AA	AA	AA	AA
ST4.03ch01pos1745614.1	C/T	ST4.03ch01	1745614	+	CC	CC	CC	CC	CC	CC	CC	CC	CC	CC	CC	CC	CC	CC	CC	CC	CC	CC	CC	CC	CC	CC	CC	CC	CC	CC	TT	CC	CC	CC	CC	CT	CC	CC	TT	CT	CC	CT	CC	CT	CC	TT	CC	CT	CC
ST4.03ch01pos1828527.1	G/C	ST4.03ch01	1828527	+	CC	CC	CC	CC	CC	CC	CC	CC	CC	CC	CC	CC	CC	GC	CC	CC	GC	CC	CC	CC	CC	CC	CC	CC	GC	GC	CC	CC	CC	CC	CC	GC	CC	CC	GC	GC	CC	GC	CC	GC	CC	GC	GC	CC	CC
ST4.03ch01pos1841490.1	G/C	ST4.03ch01	1841490	+	GG	GG	GG	CC	GG	CC	GG	GG	CC	CC	CC	GG	GG	GG	CC	GG	CC	CC	GG	GG	GG	CC	GG	GG	CC	CC	GG	GG	GG	GG	GG	CC	CC	CC	GG	CC	CC	CC	CC	CC	CC	GG	CC	CC	GG
ST4.03ch01pos1841492.1	T/C	ST4.03ch01	1841492	+	CC	TT	CC	CC	CC	CC	CC	CC	CC	CC	CC	CC	CC	CC	CC	TT	CC	CC	CC	CC	CC	CC	TT	CC	CC	CC	CC	TT	CC	CC	CC	CC	CC	CC	CC	CC	CC	CC	CC	CC	CC	TT	TT	CC	CC
ST4.03ch01pos1841498.1	G/A	ST4.03ch01	1841498	+	GG	GG	GG	GG	GG	GG	GG	GG	GG	GG	GG	GG	GG	GG	GG	GG	GG	GG	GG	GG	GG	GG	GG	GG	GG	GG	GG	GG	GG	GG	GG	GG	GG	GG	GG	GG	GG	GG	GG	GG	GG	GG	GG	GG	GG
ST4.03ch01pos1841552.1	G/A	ST4.03ch01	1841552	+	GG	GG	GG	GG	GG	GG	GG	GG	GG	GG	GG	GG	GG	GG	GG	GG	GG	GG	GG	GG	GG	GG	GG	GG	GA	GG	GG	GG	GG	GG	GG	GG	GG	GG	GG	GG	GG	GG	GG	GG	GG	GG	GG	GG	GG
ST4.03ch01pos1841973.1	T/C	ST4.03ch01	1841973	+	CC	CC	CC	TT	CC	TT	CC	CC	TT	CC	TT	TT	TT	TT	TT	CC	TT	CC	CC	CC	TT	CC	TT	TT	CC	TT	CC	CC	TT	CC	CC	CC	CC	TT	CC	TT	CC	CC	CC	TT	CC	TT	CC	CC	CC
ST4.03ch01pos1842015.1	A/T	ST4.03ch01	1842015	+	TT	TT	TT	AA	TT	AA	TT	TT	AA	TT	AA	AA	AA	AA	AA	TT	AA	TT	TT	TT	AA	TT	AA	AA	TT	AA	TT	TT	AA	TT	TT	TT	TT	AA	TT	AA	TT	TT	TT	AA	TT	AA	TT	TT	TT
ST4.03ch01pos1842024.1	T/A	ST4.03ch01	1842024	+	AA	AA	AA	TT	AA	TT	AA	AA	TT	AA	TT	TT	TT	TT	TT	AA	TT	AA	AA	AA	TT	AA	TT	TT	AA	TT	AA	AA	TT	AA	AA	AA	AA	TT	AA	TT	AA	AA	AA	TT	AA	TT	AA	AA	AA
ST4.03ch01pos1842050.1	T/G	ST4.03ch01	1842050	+	TT	TT	TT	TT	TT	TT	TT	TT	TT	TT	TT	TT	TT	TT	TT	TT	TT	TT	TT	TT	TT	TT	TT	TT	TT	TT	TT	TT	TT	TT	TT	TT	TT	TT	TT	GG	TT	GG	GG	GG	TT	TT	TT	TT	TT
ST4.03ch01pos1842051.1	T/C	ST4.03ch01	1842051	+	TT	TT	TT	TT	TT	TT	TT	TT	TT	TT	TT	TT	TT	TT	TT	TT	TT	TT	TT	TT	TT	TT	TT	TT	TT	TT	TT	TT	TT	TT	TT	TT	TT	TT	TT	CC	TT	CC	CC	CC	TT	TT	TT	TT	TT
ST4.03ch01pos1842105.1	A/T	ST4.03ch01	1842105	+	AA	AA	AA	AA	AA	AA	AA	AA	AA	AA	AA	AA	AA	AA	AA	AA	AA	AA	AA	AA	AA	AA	AA	AA	AA	AA	AA	AA	AA	AA	AA	AA	AA	AA	AA	TT	AA	TT	TT	TT	AA	AA	AA	AA	AA
ST4.03ch01pos1842106.1	G/A	ST4.03ch01	1842106	+	GG	GG	GG	GG	GG	GG	GG	GG	GG	GG	GG	GG	GG	GG	GG	GG	GG	GG	GG	GG	GG	GG	GG	GG	GG	GG	GG	GG	GG	GG	GG	GG	GG	GG	GG	AA	GG	AA	AA	AA	GG	GG	GG	GG	GG
ST4.03ch01pos1858612.1	C/A	ST4.03ch01	1858612	+	AA	AA	AA	AA	AA	AA	AA	AA	AA	AA	CC	AA	AA	AA	AA	AA	AA	AA	AA	AA	AA	AA	CC	AA	AA	AA	AA	AA	AA	AA	AA	AA	AA	CC	CC	CC	AA	AA	AA	AA	AA	AA	AA	AA	AA
ST4.03ch01pos1926294.1	T/C	ST4.03ch01	1926294	+	CC	TT	TT	CC	TT	TT	CC	TT	TT	TT	TT	TT	TT	CC	TT	TT	TT	CC	CC	CC	TT	CC	TT	TT	TT	CC	TT	TT	TT	CC	TT	TT	CC	TT	TT	CC	TT	TT	CC	TT	CC	TT	TT	TT	CC
ST4.03ch01pos1927568.1	C/T	ST4.03ch01	1927568	+	TT	TT	TT	TT	TT	TT	TT	TT	TT	TT	TT	TT	TT	TT	TT	TT	TT	TT	TT	CC	TT	TT	TT	TT	CC	TT	TT	TT	TT	CC	TT	TT	TT	CC	CC	CC	TT	TT	TT	TT	TT	CC	CC	TT	TT
ST4.03ch01pos1927704.1	A/T	ST4.03ch01	1927704	+	AA	AA	AA	AA	AA	AA	AA	AA	AA	AA	AA	AA	AA	TT	AA	TT	TT	AA	AA	AA	AA	AA	AA	AA	TT	AA	AA	AA	AA	AA	AA	TT	AA	AA	AA	TT	AA	AA	TT	TT	AA	TT	TT	TT	AA
ST4.03ch01pos1927757.1	A/T	ST4.03ch01	1927757	+	AA	AA	AA	AA	AA	AA	AA	TT	AA	AA	AA	AA	AA	AA	AA	AA	AA	TT	TT	AA	AA	AA	AA	AA	AA	AA	AA	TT	AA	TT	TT	AA	AA	AA	AA	AA	TT	AA	AA	AA	AA	AA	AA	AA	AA
ST4.03ch01pos1927771.1	T/C	ST4.03ch01	1927771	+	TT	TT	TT	TT	TT	TT	TT	CC	TT	TT	TT	TT	TT	TT	TT	TT	TT	CC	CC	TT	TT	TT	TT	TT	TT	TT	TT	CC	TT	CC	CC	TT	TT	TT	TT	TT	CC	TT	TT	TT	TT	TT	TT	TT	TT
ST4.03ch01pos2033014.1	C/T	ST4.03ch01	2033014	+	CC	CC	CC	CC	CC	CC	CT	CC	CC	CC	CC	CC	CC	CT	CC	CC	CC	CC	CC	TT	CC	CC	TT	CC	TT	CT	CC	CC	CC	CC	CC	CC	CC	CT	CC	CT	CC	CC	CT	CC	CC	CC	TT	CC	CC
ST4.03ch01pos2033015.1	A/G	ST4.03ch01	2033015	+	AA	AA	AA	AA	AA	AA	AG	AA	AA	AA	AA	AA	AA	AG	AA	AA	AA	AA	AA	GG	AA	AA	GG	AA	GG	AG	AA	AA	AA	AA	AA	AA	AA	AG	AA	AG	AA	AA	AG	AA	AA	AA	GG	AA	AA
ST4.03ch01pos2033018.1	C/T	ST4.03ch01	2033018	+	CC	CC	CC	CC	CC	CC	CT	CC	CC	CC	CC	CC	CC	CT	CC	CC	CC	CC	CC	TT	CC	CC	TT	CC	TT	CT	CC	CC	CC	CC	CC	CC	CC	CT	CC	CT	CC	CC	CT	CC	CC	CC	TT	CC	CC
ST4.03ch01pos2033036.1	G/A	ST4.03ch01	2033036	+	AA	AA	AA	AA	AA	AA	GA	AA	AA	AA	AA	AA	AA	GA	AA	AA	GG	AA	AA	GG	AA	AA	GG	AA	GG	GA	GA	GG	AA	AA	AA	GA	AA	GA	GG	GG	AA	AA	GA	AA	AA	GG	GG	GA	AA
ST4.03ch01pos2033045.1	C/T	ST4.03ch01	2033045	+	CC	CC	CC	CC	CC	CC	CT	CC	CC	CC	CC	CC	CC	CT	CC	CC	CC	CC	CC	TT	CC	CC	TT	CC	TT	CT	CC	CC	CC	CC	CC	CC	CC	CT	CC	CT	CC	CC	CT	CC	CC	CC	TT	CC	CC
ST4.03ch01pos2046755.1	C/T	ST4.03ch01	2046755	+	TT	CC	CC	CC	CC	TT	CC	TT	CC	CC	TT	CC	TT	CC	CC	CC	TT	TT	TT	CC	CC	CC	TT	CC	CC	CC	TT	CC	CC	TT	CC	CC	CC	CC	TT	TT	TT	CC	CC	TT	CC	CC	CC	TT	CC
ST4.03ch01pos2046768.1	T/A	ST4.03ch01	2046768	+	AA	TT	TT	TT	TT	AA	TT	AA	TT	TT	AA	TT	AA	TT	TT	TT	AA	AA	AA	TT	TT	TT	AA	TT	TT	TT	AA	TT	TT	AA	TT	TT	TT	TT	TT	AA	AA	TT	TT	AA	TT	TT	TT	AA	TT
ST4.03ch01pos2048223.1	A/G	ST4.03ch01	2048223	+	GG	GG	GG	GG	GG	GG	GG	GG	GG	GG	GG	GG	GG	GG	GG	GG	GG	GG	GG	GG	GG	GG	GG	GG	GG	GG	GG	GG	GG	GG	GG	GG	GG	AA	GG	AA	GG	AA	GG	GG	GG	GG	AA	GG	GG
ST4.03ch01pos2048230.1	C/T	ST4.03ch01	2048230	+	TT	TT	TT	TT	TT	TT	TT	TT	TT	TT	TT	TT	TT	TT	TT	TT	TT	TT	TT	TT	TT	TT	TT	TT	TT	TT	CT	TT	TT	TT	TT	CT	TT	CC	CC	CC	TT	CC	TT	TT	TT	TT	CC	CT	TT
ST4.03ch01pos2068231.1	G/C	ST4.03ch01	2068231	+	GG	CC	GG	CC	CC	GG	CC	CC	GG	GG	CC	CC	CC	GG	CC	GG	CC	CC	GG	GG	CC	GG	GG	GG	GG	CC	CC	CC	GG	CC	CC	CC	CC	GG	GG	GG	CC	CC	GG	GG	GG	GG	GG	CC	CC
ST4.03ch01pos2068235.1	G/A	ST4.03ch01	2068235	+	GG	AA	GG	AA	GG	GG	AA	AA	GG	GG	AA	AA	AA	GG	AA	GG	GG	AA	GG	GG	AA	GG	GG	GG	GG	AA	GG	GG	GG	AA	AA	AA	GG	GG	GG	GG	AA	AA	GG	GG	GG	GG	GG	AA	GG
ST4.03ch01pos2076745.1	C/T	ST4.03ch01	2076745	+	CC	CC	CC	CC	TT	CC	TT	CC	CC	CC	CC	CC	CC	CC	CC	CC	CC	CC	CT	CC	CC	CT	CC	CC	CC	CC	CC	CC	CC	CC	CC	TT	TT	CC	CC	CC	CC	CC	CC	CC	CT	CC	TT	CC	CT
ST4.03ch01pos2076814.1	G/A	ST4.03ch01	2076814	+	AA	AA	GG	AA	GG	AA	GG	AA	AA	GA	AA	GG	AA	GG	AA	GG	GG	AA	GA	GG	AA	AA	GG	AA	AA	AA	GG	GG	AA	AA	AA	GG	GG	GG	GG	GG	AA	GG	GG	AA	GA	AA	GG	AA	GA
ST4.03ch01pos2079342.1	A/T	ST4.03ch01	2079342	+	TT	AA	AA	AA	AA	AA	TT	AA	AA	TT	AA	AA	AA	AA	AA	TT	AA	TT	AA	AA	AA	TT	AA	AA	AA	AA	AA	AA	AA	AA	AA	AA	AA	AA	AA	AA	AA	AA	AA	AA	TT	AA	AA	AA	TT
ST4.03ch01pos2079343.1	G/C	ST4.03ch01	2079343	+	CC	GG	GG	GG	GG	GG	GG	GG	GG	CC	GG	GG	GG	GG	GG	CC	GG	GG	GG	GG	GG	CC	GG	GG	GG	GG	GG	GG	GG	GG	GG	GG	GG	GG	GG	GG	GG	GG	CC	GG	CC	GG	GG	GG	CC
ST4.03ch01pos2079344.1	A/T	ST4.03ch01	2079344	+	TT	AA	AA	AA	TT	AA	TT	AA	TT	TT	AA	AA	AA	AA	TT	TT	AA	TT	TT	TT	AA	TT	AA	AA	AA	AA	TT	AA	AA	AA	AA	AA	TT	AA	AA	TT	AA	TT	TT	AA	TT	AA	AA	TT	TT
ST4.03ch01pos2079346.1	G/C	ST4.03ch01	2079346	+	CC	GG	GG	GG	GG	GG	CC	GG	GG	CC	CC	GG	GG	GG	GG	CC	GG	GG	CC	GG	GG	GC	GG	GG	GG	GG	GG	GG	GG	GG	GG	GG	GG	GG	GG	GG	GG	GG	GG	GG	GG	GG	GG	GG	GG
ST4.03ch01pos2079347.1	A/C	ST4.03ch01	2079347	+	CC	AA	AA	AA	CC	CC	CC	CC	CC	CC	CC	AA	AA	AA	CC	CC	AA	CC	CC	CC	CC	CC	AA	AA	CC	CC	CC	CC	AA	CC	CC	CC	CC	AA	AA	CC	AA	CC	CC	CC	CC	AA	AA	CC	CC
ST4.03ch01pos2079349.1	C/A	ST4.03ch01	2079349	+	AA	CC	CC	CC	CC	CC	AA	CC	CC	CA	CC	CC	CC	CC	AA	AA	CC	CC	CC	CC	CC	CA	CC	CC	CC	CC	AA	CC	CC	CC	CC	CC	CC	CC	CC	CC	CC	CC	CC	CC	AA	CC	CC	CC	AA
ST4.03ch01pos2079352.1	C/T	ST4.03ch01	2079352	+	TT	CC	CC	CC	CC	TT	TT	TT	TT	TT	TT	CC	CC	CC	TT	TT	TT	TT	TT	CC	TT	TT	CC	CC	CC	TT	TT	CC	CC	TT	TT	CC	TT	CC	CC	CC	CC	TT	TT	TT	TT	TT	CC	TT	TT
ST4.03ch01pos2079355.1	G/A	ST4.03ch01	2079355	+	GG	GG	GG	GG	GG	AA	GG	GG	GG	AA	GG	GG	GG	GG	GG	AA	GG	GG	GG	GG	GG	GA	GG	GG	GG	GG	GG	GG	GG	GG	GG	GG	GG	GG	GG	GG	GG	GG	GG	AA	GG	AA	GG	GG	GG
ST4.03ch01pos2080322.1	T/A	ST4.03ch01	2080322	+	AA	AA	TA	AA	TA	AA	TA	AA	AA	TA	AA	AA	AA	TA	AA	TT	TA	AA	TA	TA	AA	TA	TA	AA	TA	TA	TA	TA	AA	AA	TA	TA	TA	TA	TT	TT	AA	TT	TA	TA	TA	TA	TT	TA	TA
ST4.03ch01pos2080325.1	G/A	ST4.03ch01	2080325	+	GG	GG	GA	GG	GA	GG	GA	GG	GG	GA	GG	GG	GG	GA	GG	GA	GA	GG	GA	GG	GG	GA	GG	GG	GG	GA	GG	GA	GG	GG	GG	GA	GA	GG	GG	GG	GG	GA	GG	GG	GA	GA	GA	GG	GA
ST4.03ch01pos2080329.1	T/C	ST4.03ch01	2080329	+	CC	CC	CC	CC	CC	CC	TC	CC	CC	TC	CC	CC	CC	CC	CC	TC	CC	CC	CC	TC	CC	CC	TC	CC	CC	CC	CC	CC	CC	CC	TC	TC	CC	TC	CC	TC	CC	CC	TC	TC	CC	CC	TC	CC	CC
ST4.03ch01pos2147599.1	A/T	ST4.03ch01	2147599	+	AA	AA	AA	AA	AA	AA	TT	AA	AA	TT	AA	AA	AA	TT	AA	AA	TT	AA	AA	AA	AA	AA	AA	AA	TT	TT	AA	AA	AA	AA	AA	TT	AA	AA	AA	AA	AA	AA	AA	AA	AA	AA	AA	AA	AA
ST4.03ch01pos2147600.1	A/G	ST4.03ch01	2147600	+	AA	AA	AA	AA	AA	AA	GG	AA	AA	GG	AA	AA	AA	GG	AA	AA	GG	AA	AA	AA	AA	AA	AA	AA	GG	GG	AA	AA	AA	AA	AA	GG	AA	AA	AA	AA	AA	AA	AA	AA	AA	AA	AA	AA	AA
ST4.03ch01pos2147601.1	G/C	ST4.03ch01	2147601	+	GG	GG	GG	GG	GG	GG	CC	GG	GG	CC	GG	GG	GG	CC	GG	GG	CC	GG	GG	GG	GG	GG	GG	GG	CC	CC	GG	GG	GG	GG	GG	CC	GG	GG	GG	GG	GG	GG	GG	GG	GG	GG	GG	GG	GG
ST4.03ch01pos2147602.1	T/A	ST4.03ch01	2147602	+	TT	TT	TT	TT	TT	TT	AA	TT	TT	AA	TT	TT	TT	AA	TT	TT	AA	TT	TT	TT	TT	TT	TT	TT	AA	AA	TT	TT	TT	TT	TT	AA	TT	TT	TT	TT	TT	TT	TT	TT	TT	TT	TT	TT	TT
ST4.03ch01pos2147627.1	A/T	ST4.03ch01	2147627	+	AA	AA	AA	AA	AA	AA	TT	AA	AA	TT	AA	AA	AA	TT	AA	AA	TT	AA	AA	AA	AA	AA	AA	AA	TT	TT	AA	AA	AA	AA	AA	TT	AA	AA	AA	AA	AA	AA	AA	AA	AA	AA	AA	AA	AA
ST4.03ch01pos2147654.1	G/A	ST4.03ch01	2147654	+	GG	GG	GG	GG	GG	GG	AA	GG	GG	AA	GG	GG	GG	AA	GG	GG	AA	GG	GG	GG	GG	GG	GG	GG	AA	AA	GG	GG	GG	GG	GG	AA	GG	GG	GG	GG	GG	GG	GG	GG	GG	GG	GG	GG	GG
ST4.03ch01pos2147670.1	T/C	ST4.03ch01	2147670	+	TT	TT	TT	TT	TT	TT	CC	TT	TT	CC	TT	TT	TT	CC	TT	TT	CC	TT	TT	TT	TT	TT	TT	TT	CC	CC	TT	TT	TT	TT	TT	CC	TT	TT	TT	TT	TT	TT	TT	TT	TT	TT	TT	TT	TT
ST4.03ch01pos2254389.1	T/C	ST4.03ch01	2254389	+	CC	CC	CC	CC	CC	TT	TT	TT	TT	TT	TT	CC	CC	TT	TT	CC	TT	CC	CC	CC	CC	CC	TT	TT	TT	TT	TT	TT	TT	TT	TT	CC	CC	TT	TC	CC	CC	CC	CC	CC	CC	TC	CC	TT	CC
ST4.03ch01pos2254397.1	G/A	ST4.03ch01	2254397	+	AA	AA	AA	AA	GG	GG	GG	GG	GG	GG	GG	AA	GG	GG	GG	AA	GG	AA	AA	GG	AA	GG	GG	GG	GG	GG	GG	GG	GG	GG	GG	AA	GG	GG	GG	GG	AA	AA	AA	GG	AA	GA	AA	GG	AA
ST4.03ch01pos2254421.1	A/G	ST4.03ch01	2254421	+	AA	AA	AA	AA	AA	AA	AA	AA	AA	AA	AA	AA	GG	AA	AA	AA	AA	AA	AA	GG	AA	GG	AA	AA	AA	AA	AA	AA	AA	AA	AA	AA	GG	AA	AG	GG	AA	AA	AA	GG	AA	AA	AA	AA	AA
ST4.03ch01pos2254446.1	T/C	ST4.03ch01	2254446	+	TT	TT	TT	TT	TT	TT	TT	TT	TT	TT	TT	TT	CC	TT	TT	TT	TT	TT	TT	CC	TT	CC	TT	TT	TT	TT	TT	TT	TT	TT	TT	TT	CC	TT	TC	TT	TT	TT	TT	CC	TT	TT	TT	TT	TT
ST4.03ch01pos2254447.1	C/T	ST4.03ch01	2254447	+	CC	CC	CC	CC	CC	CC	CC	CC	CC	CC	CC	CC	TT	CC	CC	CC	CC	CC	CC	TT	CC	TT	CC	CC	CC	CC	CC	CC	CC	CC	CC	CC	TT	CC	CT	CC	CC	CC	CC	TT	CC	CC	CC	CC	CC
ST4.03ch01pos2254448.1	A/G	ST4.03ch01	2254448	+	GG	GG	GG	GG	GG	AA	AA	AA	AA	AA	AA	GG	GG	AA	AA	GG	AA	GG	GG	GG	GG	GG	AA	AA	AA	AA	AA	AA	AA	AA	AA	GG	GG	AA	AG	GG	GG	GG	GG	GG	GG	AG	GG	AA	GG
ST4.03ch01pos2254449.1	G/A	ST4.03ch01	2254449	+	GG	GG	GG	GG	GG	GG	GG	GG	GG	GG	GG	GG	AA	GG	GG	GG	GG	GG	GG	AA	GG	AA	GG	GG	GG	GG	GG	GG	GG	GG	GG	GG	AA	GG	GA	GG	GG	GG	GG	AA	GG	GG	GG	GG	GG
ST4.03ch01pos2254477.1	G/A	ST4.03ch01	2254477	+	GG	GG	GG	GG	GG	GG	GG	GG	GG	GG	GG	AA	GG	GG	GG	GG	GG	AA	GG	GG	AA	GG	GG	GG	GG	GG	GG	GG	GG	GG	GG	AA	GG	GG	GG	GG	GG	GG	GG	GG	AA	AA	GG	GG	GG
ST4.03ch01pos2254516.1	G/C	ST4.03ch01	2254516	+	GG	GG	GG	GG	GG	GG	GG	GG	GG	GG	GG	CC	GG	GG	GG	GG	GG	CC	GG	GG	CC	GG	GG	GG	GG	GG	GG	GG	GG	GG	GG	CC	GG	GG	GG	GG	GG	GG	GG	GG	CC	CC	GG	GG	GG
ST4.03ch01pos2254534.1	T/C	ST4.03ch01	2254534	+	TT	TT	TT	TT	TT	TT	TT	CC	TT	TT	TT	CC	TT	TT	TT	TT	TT	CC	TT	TT	CC	TT	TT	TT	TT	TT	TT	TT	TT	TT	TT	CC	TT	TT	TT	TT	TT	CC	TT	CC	CC	CC	TT	TT	TT
ST4.03ch01pos2423085.1	T/A	ST4.03ch01	2423085	+	AA	AA	AA	AA	AA	TT	TT	AA	AA	AA	TT	AA	TT	AA	AA	TT	AA	TT	AA	AA	AA	AA	TT	AA	AA	AA	AA	AA	AA	AA	AA	AA	AA	AA	TT	TT	AA	TT	AA	AA	AA	TT	TT	AA	AA
ST4.03ch01pos2423104.1	T/A	ST4.03ch01	2423104	+	AA	AA	AA	AA	AA	TT	TT	AA	AA	AA	TT	AA	TT	AA	AA	TT	AA	AA	AA	AA	AA	AA	TT	AA	AA	AA	AA	AA	AA	AA	AA	AA	AA	AA	TT	TT	AA	TT	AA	AA	AA	TT	TT	AA	AA
ST4.03ch01pos2423134.1	A/T	ST4.03ch01	2423134	+	TT	TT	TT	TT	TT	AA	AA	TT	TT	TT	AA	TT	TT	TT	TT	AA	TT	TT	TT	TT	TT	TT	AA	TT	TT	TT	TT	TT	TT	TT	TT	TT	TT	TT	AA	AA	TT	AA	TT	TT	TT	AA	AA	TT	TT
ST4.03ch01pos2425457.1	T/C	ST4.03ch01	2425457	+	CC	CC	TT	CC	CC	CC	CC	CC	CC	TT	CC	CC	TT	TT	TT	TT	TT	TT	CC	TT	CC	CC	TT	TT	TT	TT	TT	CC	CC	CC	CC	CC	CC	TT	TT	TT	CC	TT	CC	TT	CC	TT	TT	TC	TT
ST4.03ch01pos2451979.1	A/G	ST4.03ch01	2451979	+	GG	GG	GG	GG	GG	GG	GG	GG	GG	GG	GG	GG	GG	GG	GG	GG	GG	GG	GG	GG	GG	GG	GG	GG	GG	GG	AG	GG	GG	GG	GG	GG	GG	GG	GG	AA	GG	GG	GG	GG	GG	GG	GG	AG	GG
ST4.03ch01pos2452000.1	G/A	ST4.03ch01	2452000	+	AA	AA	AA	AA	AA	AA	AA	AA	AA	AA	AA	AA	AA	AA	AA	AA	AA	AA	AA	AA	AA	AA	AA	AA	AA	AA	GA	AA	AA	AA	AA	AA	AA	AA	AA	GG	AA	AA	AA	AA	AA	AA	AA	GA	AA
ST4.03ch01pos2452061.1	A/G	ST4.03ch01	2452061	+	GG	AA	GG	AA	AA	GG	AA	AA	AA	AA	AA	GG	GG	AA	GG	AA	GG	GG	AA	AA	GG	GG	AA	AA	AA	AA	AA	AA	AA	GG	GG	AA	GG	AA	AA	AA	GG	AA	GG	AA	GG	AA	AA	GG	AA
ST4.03ch01pos2452115.1	C/T	ST4.03ch01	2452115	+	TT	CC	TT	CC	CC	TT	CC	CC	CC	CC	CC	TT	TT	CC	TT	CC	TT	TT	CC	CC	TT	TT	CC	CC	CC	CC	CC	CC	CC	TT	TT	CC	TT	CC	CC	CC	TT	CC	TT	CC	TT	CC	CC	TT	CC
ST4.03ch01pos2452987.1	G/C	ST4.03ch01	2452987	+	GG	GG	GG	GG	GC	GG	GC	GG	GG	GC	GG	GG	GG	GG	GG	GC	GG	GG	GG	GC	GG	GG	GC	GG	GG	GG	GG	GG	GG	GG	GC	GC	GG	GC	GG	CC	GG	GC	GC	GC	GG	GG	GC	GG	GG
ST4.03ch01pos2452988.1	T/A	ST4.03ch01	2452988	+	TT	TT	TT	TT	TT	TT	TT	TT	TT	TT	TT	TT	TT	TA	TT	TT	TA	TT	TT	TT	TT	TT	TT	TT	TA	TA	TA	TT	TT	TT	TT	TA	TT	TT	TA	TT	TT	TT	TT	TT	TT	TA	TA	TA	TT
ST4.03ch01pos2452993.1	C/T	ST4.03ch01	2452993	+	CC	CC	CC	CC	CC	CC	CC	CC	CC	CC	CC	CC	CC	CT	CC	CC	CT	CC	CC	CC	CC	CC	CC	CC	CT	CT	CT	CC	CC	CC	CC	CT	CC	CC	CT	CC	CC	CC	CC	CC	CC	CT	CT	CT	CC
ST4.03ch01pos2453041.1	C/T	ST4.03ch01	2453041	+	CC	CC	CC	CC	CC	CC	CC	CC	CC	CT	CC	CC	CC	CC	CC	CC	CC	CC	CC	CC	CC	CT	CC	CC	CC	CC	CC	CC	CC	CC	CC	CC	CC	CC	CC	CC	CC	CC	CC	CC	CC	CC	CC	CC	CC
ST4.03ch01pos2453045.1	C/T	ST4.03ch01	2453045	+	CC	CC	CC	CC	CT	CC	CT	CC	CC	CT	CC	CC	CC	CC	CC	CT	CC	CC	CC	CT	CC	CC	CT	CC	CC	CC	CC	CC	CC	CC	CT	CT	CC	CT	CC	TT	CC	CT	CT	CT	CC	CC	CT	CC	CC
ST4.03ch01pos2487564.1	T/C	ST4.03ch01	2487564	+	CC	CC	CC	CC	CC	CC	CC	CC	CC	CC	CC	CC	CC	CC	CC	TT	TT	TT	CC	TT	TT	CC	CC	CC	TT	CC	TT	TT	CC	CC	CC	TT	CC	TT	TT	TT	CC	TT	CC	CC	CC	TT	TT	CC	CC
ST4.03ch01pos2487565.1	G/A	ST4.03ch01	2487565	+	AA	AA	AA	AA	AA	AA	AA	AA	AA	AA	AA	AA	AA	AA	AA	GG	GG	GG	AA	GG	GG	AA	AA	AA	GG	AA	GG	GG	AA	AA	AA	GG	AA	GG	GG	GG	AA	GG	AA	AA	AA	GG	GG	AA	AA
ST4.03ch01pos2487575.1	G/A	ST4.03ch01	2487575	+	AA	AA	AA	AA	AA	AA	AA	AA	AA	AA	AA	AA	AA	AA	AA	GG	GG	GG	AA	GG	GG	AA	AA	AA	GG	AA	GG	GG	AA	AA	AA	GG	AA	GG	GG	GG	AA	GG	AA	AA	AA	GG	GG	AA	AA
ST4.03ch01pos2487586.1	T/G	ST4.03ch01	2487586	+	GG	GG	GG	GG	GG	GG	GG	GG	GG	GG	GG	GG	GG	GG	GG	TT	TT	TT	GG	TT	TT	GG	GG	GG	TT	GG	TT	TT	GG	GG	GG	TT	GG	TT	TT	TT	GG	TT	GG	GG	GG	TT	TT	GG	GG
ST4.03ch01pos2487587.1	A/T	ST4.03ch01	2487587	+	TT	TT	TT	TT	TT	TT	TT	TT	TT	TT	TT	TT	TT	TT	TT	AA	AA	AA	TT	AA	AA	TT	TT	TT	AA	TT	AA	AA	TT	TT	TT	AA	TT	AA	AA	AA	TT	AA	TT	TT	TT	AA	AA	TT	TT
ST4.03ch01pos2487589.1	T/A	ST4.03ch01	2487589	+	AA	AA	AA	AA	AA	AA	AA	AA	AA	AA	AA	AA	AA	AA	AA	TT	TT	TT	AA	TT	TT	AA	AA	AA	TT	AA	TT	TT	AA	AA	AA	TT	AA	TT	AA	TT	AA	TT	AA	AA	AA	TT	TT	AA	AA
ST4.03ch01pos2487593.1	T/G	ST4.03ch01	2487593	+	GG	GG	GG	GG	GG	GG	GG	GG	GG	GG	GG	GG	GG	GG	GG	TT	TT	TT	GG	TT	TT	GG	GG	GG	TT	GG	TT	TT	GG	GG	GG	TT	GG	TT	TT	TT	GG	TT	GG	GG	GG	TT	TT	GG	GG
ST4.03ch01pos2489719.1	T/A	ST4.03ch01	2489719	+	AA	TT	AA	AA	AA	AA	AA	AA	AA	AA	AA	AA	AA	AA	AA	AA	AA	AA	TA	AA	AA	AA	TT	AA	AA	AA	AA	AA	AA	AA	AA	AA	AA	AA	TA	AA	AA	AA	TA	AA	AA	TA	AA	AA	AA
ST4.03ch01pos2489723.1	T/C	ST4.03ch01	2489723	+	CC	TT	CC	TT	TT	CC	TT	CC	CC	TC	TT	TT	TC	TC	CC	TT	TT	TC	TC	TT	TC	TC	TT	CC	TT	TT	TC	TT	CC	CC	CC	TC	TC	TT	TC	TT	TC	TT	TC	TC	TC	TT	TT	TC	TC
ST4.03ch01pos2528958.1	C/T	ST4.03ch01	2528958	+	CC	CC	CC	CC	CC	CC	CT	CC	CC	CC	CC	CC	CC	CC	CC	CT	CC	CC	CC	CT	CC	CC	CC	CC	CC	CC	CC	CC	CC	CC	CT	CC	CC	TT	CC	TT	CC	CC	CT	CT	CC	CC	CT	CC	CC
ST4.03ch01pos2529024.1	C/A	ST4.03ch01	2529024	+	CC	CC	CC	CC	CC	CC	CA	CC	CC	CC	CC	CC	CC	CC	CC	CA	CC	CC	CC	CA	CC	CC	CC	CC	CC	CC	CC	CC	CC	CC	CA	CC	CC	AA	CC	AA	CC	CC	CA	CA	CC	CC	CA	CC	CC
ST4.03ch01pos2529034.1	C/T	ST4.03ch01	2529034	+	CC	CC	CC	CC	CC	CC	CT	CC	CC	CC	CC	CC	CC	CC	CC	CT	CC	CC	CC	CT	CC	CC	CC	CC	CC	CC	CC	CC	CC	CC	CT	CC	CC	TT	CC	TT	CC	CC	CT	CT	CC	CC	CT	CC	CC
ST4.03ch01pos2529037.1	C/T	ST4.03ch01	2529037	+	CC	CC	CC	CC	CC	CC	CT	CC	CC	CC	CC	CC	CC	CT	CC	CT	TT	CC	CC	CT	CC	CC	CC	CC	CT	CT	CC	CC	CC	CC	CC	CC	CC	TT	CC	TT	CC	CC	CT	CT	CC	CC	TT	CC	CC
ST4.03ch01pos2549184.1	T/A	ST4.03ch01	2549184	+	TT	TT	TT	TT	TT	TT	TT	TT	TT	TT	TT	TT	TT	TA	TT	TT	TA	TT	TT	TT	TT	TT	TT	TT	TA	TA	TT	TT	TT	TT	TT	TT	TT	TT	TT	TT	TT	TT	TT	TT	TT	TT	TA	TT	TT
ST4.03ch01pos2556187.1	C/T	ST4.03ch01	2556187	+	TT	TT	CT	CT	CT	TT	CT	TT	TT	CT	CT	CT	CT	CT	TT	CC	CT	CT	CT	CT	CT	CT	CC	CT	CT	CT	CT	CT	TT	TT	CT	CT	CT	CT	CC	CC	CT	CC	CT	CT	CT	CC	CC	CT	CT
ST4.03ch01pos2556203.1	A/T	ST4.03ch01	2556203	+	AA	AA	AA	AA	AA	AA	AA	AA	AA	AA	AA	AA	AA	AT	AA	AA	AT	AA	AA	AA	AA	AA	AA	AA	AT	AT	AA	AA	AA	AA	AA	AA	AA	AA	AA	AA	AA	AA	AA	AA	AA	AA	AT	AA	AA
ST4.03ch01pos2556206.1	G/A	ST4.03ch01	2556206	+	GG	GG	GG	GA	GA	GG	GA	GG	GG	GA	GA	GA	GA	GG	GG	GA	GG	GA	GG	GG	GA	GA	GG	GA	GG	GG	GA	GA	GG	GG	GG	GA	GA	GG	GA	GG	GA	GA	GG	GG	GA	GG	GG	GA	GA
ST4.03ch01pos2556256.1	G/A	ST4.03ch01	2556256	+	GG	GG	GG	GG	GA	GG	GA	GG	GG	GA	GG	GG	GG	GG	GG	GA	GG	GG	GG	GA	GG	GG	AA	GA	GG	GG	GA	GG	GG	GG	GA	GA	GG	GA	GG	AA	GG	GA	GA	GA	GG	GA	GA	GA	GG
ST4.03ch01pos2556262.1	C/T	ST4.03ch01	2556262	+	TT	TT	CT	CT	CT	TT	CT	TT	TT	CT	CT	CT	CT	CT	TT	CC	CT	CT	CT	CT	CT	CT	CC	CT	CT	CT	CT	CT	TT	TT	CT	CT	CT	CT	CC	CC	CT	CC	CT	CT	CT	CC	CC	CT	CT
ST4.03ch01pos2588375.1	A/G	ST4.03ch01	2588375	+	AA	GG	AA	GG	GG	AA	GG	AA	GG	GG	GG	GG	GG	GG	AA	GG	GG	GG	AA	GG	GG	GG	GG	GG	GG	GG	GG	GG	AA	AA	GG	GG	GG	GG	GG	GG	GG	GG	GG	GG	GG	GG	GG	GG	GG
ST4.03ch01pos2589291.1	C/T	ST4.03ch01	2589291	+	TT	TT	TT	TT	TT	TT	TT	TT	TT	TT	TT	TT	TT	TT	TT	TT	TT	TT	TT	TT	TT	TT	TT	TT	TT	TT	TT	TT	TT	TT	TT	TT	TT	TT	TT	TT	TT	TT	TT	TT	TT	CC	TT	TT	TT
ST4.03ch01pos2589293.1	G/C	ST4.03ch01	2589293	+	CC	CC	CC	CC	CC	CC	CC	CC	CC	CC	CC	CC	CC	CC	CC	CC	CC	CC	CC	CC	CC	CC	CC	CC	CC	CC	CC	CC	CC	CC	CC	CC	CC	CC	CC	CC	CC	CC	CC	CC	CC	GG	CC	CC	CC
ST4.03ch01pos2589296.1	T/C	ST4.03ch01	2589296	+	TT	TT	TT	TT	TT	TT	TT	TT	TT	TT	TT	TT	TT	TT	TT	TT	TT	TT	TT	TT	TT	TT	TT	TT	TT	TT	TT	TT	TT	TT	TT	TT	TT	TT	TT	TT	TT	TC	TT	TT	TT	TT	TT	TT	TT
ST4.03ch01pos2589402.1	A/C	ST4.03ch01	2589402	+	AA	AA	AA	AA	CC	AA	CC	AA	AA	CC	AA	AA	CC	AA	AA	AA	AA	AA	AA	AA	CC	CC	AA	AA	CC	CC	CC	AA	AA	CC	CC	AA	CC	AA	AA	AA	CC	CC	AA	AA	CC	CC	AA	AA	AA
ST4.03ch01pos2589403.1	G/A	ST4.03ch01	2589403	+	GG	GG	GG	GG	AA	GG	AA	GG	GG	AA	GG	GG	AA	GG	GG	GG	GG	GG	GG	GG	AA	AA	GG	GG	AA	AA	GG	GG	GG	GG	AA	GG	AA	GG	GG	GG	AA	AA	GG	GG	AA	AA	GG	GG	GG
ST4.03ch01pos2589408.1	C/A	ST4.03ch01	2589408	+	CC	CC	CC	CC	AA	CC	AA	CC	CC	AA	CC	CC	AA	CC	CC	CC	CC	CC	CC	CC	AA	AA	CC	CC	AA	AA	AA	CC	CC	AA	AA	CC	AA	CC	CC	CC	AA	AA	CC	CC	AA	AA	CC	CC	CC
ST4.03ch01pos2589412.1	A/G	ST4.03ch01	2589412	+	AA	AA	AA	AA	GG	AA	GG	AA	AA	GG	AA	AA	GG	AA	AA	AA	AA	AA	AA	AA	GG	GG	AA	AA	GG	GG	GG	AA	AA	GG	GG	AA	GG	AA	AA	AA	GG	GG	AA	AA	GG	GG	AA	AA	AA
ST4.03ch01pos2590320.1	T/C	ST4.03ch01	2590320	+	TT	CC	TT	CC	CC	TT	CC	CC	TT	CC	CC	CC	CC	CC	TT	CC	CC	CC	TT	TT	CC	CC	TT	TT	CC	CC	CC	CC	TT	TT	CC	CC	CC	TT	CC	TT	CC	CC	CC	CC	CC	CC	TT	CC	CC
ST4.03ch01pos2590352.1	G/T	ST4.03ch01	2590352	+	GG	TT	GG	TT	TT	GG	TT	TT	GG	TT	TT	TT	TT	TT	GG	TT	TT	TT	GG	GG	TT	TT	GG	GG	TT	TT	TT	TT	GG	GG	TT	TT	TT	GG	TT	GG	TT	TT	TT	TT	TT	TT	GG	TT	TT
ST4.03ch01pos2638486.1	G/A	ST4.03ch01	2638486	+	GG	GG	GG	GG	AA	GG	GG	AA	GG	AA	GG	GG	GG	GG	GG	GG	GG	GG	GG	GG	GG	GG	GG	GG	GG	GG	GG	AA	GG	AA	AA	AA	GG	GG	GG	GG	GG	GG	AA	GG	AA	GG	GG	GG	AA
ST4.03ch01pos2642672.1	A/G	ST4.03ch01	2642672	+	AA	AA	AA	AA	GG	GG	GG	AA	GG	GG	AA	AA	AA	AA	GG	GG	AA	AA	AA	AA	AA	AA	GG	GG	AA	AA	AA	AA	GG	AA	GG	GG	AA	GG	GG	GG	AA	AA	GG	GG	AA	AA	GG	AA	AA
ST4.03ch01pos2642738.1	T/C	ST4.03ch01	2642738	+	TT	TT	TT	TT	CC	CC	CC	TT	CC	CC	TT	TT	TT	TT	CC	CC	TT	TT	TT	TT	TT	TT	CC	CC	TT	TT	TT	TT	CC	TT	CC	CC	TT	CC	CC	CC	TT	TT	CC	CC	TT	TT	CC	TT	TT
ST4.03ch01pos2666954.1	A/C	ST4.03ch01	2666954	+	AA	CC	AA	CC	AA	CC	CC	AA	AA	CC	AA	AA	AA	AA	CC	AA	AA	AA	AA	CC	AA	AA	CC	CC	CC	AA	CC	AA	CC	AA	CC	CC	AA	CC	AA	CC	AA	CC	CC	CC	AA	AA	CC	CC	AA
ST4.03ch01pos2666958.1	A/G	ST4.03ch01	2666958	+	AA	GG	AA	GG	AA	GG	GG	AA	AA	GG	AA	AA	AA	AA	GG	AA	AA	AA	GG	GG	AA	AA	GG	GG	GG	AA	GG	AA	GG	AA	GG	GG	AA	GG	AA	GG	AA	GG	GG	GG	AA	AA	GG	GG	AA
ST4.03ch01pos2666994.1	A/G	ST4.03ch01	2666994	+	AA	GG	AA	GG	AA	GG	GG	AA	AA	GG	AA	AA	AA	AA	GG	AA	AA	AA	AA	GG	AA	AA	GG	GG	GG	AA	GG	AA	GG	AA	GG	GG	AA	GG	AA	GG	AA	GG	GG	GG	AA	AA	GG	GG	AA
ST4.03ch01pos2666995.1	T/C	ST4.03ch01	2666995	+	TT	CC	TT	CC	TT	CC	CC	TT	TT	CC	TT	TT	TT	TT	CC	TT	TT	TT	TT	CC	TT	TT	CC	CC	CC	TT	CC	TT	CC	TT	CC	CC	TT	CC	TT	CC	TT	CC	CC	CC	TT	TT	CC	CC	TT
ST4.03ch01pos2667005.1	G/C	ST4.03ch01	2667005	+	GG	CC	GG	CC	GG	CC	CC	GG	GG	CC	GG	GG	GG	GG	CC	GG	GG	GG	GG	CC	GG	GG	CC	CC	CC	GG	CC	GG	CC	GG	CC	CC	GG	CC	GG	CC	GG	CC	CC	CC	GG	GG	CC	CC	GG
ST4.03ch01pos2685882.1	C/T	ST4.03ch01	2685882	+	CC	CC	CT	CC	CC	CC	CC	CC	CC	CC	CC	CC	CC	CC	CC	CC	CC	CT	TT	CT	CC	CC	CC	CC	CC	CC	CC	CC	CC	CT	CC	CC	CC	CC	CC	CC	CT	CC	CT	CT	CC	CC	CC	CC	CC
ST4.03ch01pos2690477.1	C/A	ST4.03ch01	2690477	+	CC	CC	CC	CC	AA	AA	AA	CC	CC	AA	CC	CC	CC	CC	AA	AA	CC	CC	CC	AA	CC	CC	AA	AA	CC	AA	AA	CC	AA	CC	AA	AA	CC	AA	AA	AA	CC	AA	AA	AA	CC	CC	AA	AA	CC
ST4.03ch01pos2690479.1	T/A	ST4.03ch01	2690479	+	TT	TT	TT	TT	AA	AA	AA	TT	TT	AA	TT	TT	TT	TT	AA	AA	TT	TT	TT	AA	TT	TT	AA	AA	TT	AA	AA	TT	AA	TT	AA	AA	TT	AA	AA	AA	TT	AA	AA	AA	TT	TT	AA	AA	TT
ST4.03ch01pos2690480.1	C/G	ST4.03ch01	2690480	+	CC	CC	CC	CC	GG	GG	GG	CC	CC	GG	CC	CC	CC	CC	GG	GG	CC	CC	CC	GG	CC	CC	GG	GG	CC	GG	GG	CC	GG	CC	GG	GG	CC	GG	GG	GG	CC	GG	GG	GG	CC	CC	GG	GG	CC
ST4.03ch01pos2690486.1	A/G	ST4.03ch01	2690486	+	AA	AA	AA	AA	GG	GG	GG	AA	AA	GG	AA	AA	AA	AA	GG	GG	AA	AA	AA	GG	AA	AA	GG	GG	AA	GG	GG	AA	GG	AA	GG	GG	AA	GG	GG	GG	AA	GG	GG	GG	AA	AA	GG	GG	AA
ST4.03ch01pos2690524.1	T/G	ST4.03ch01	2690524	+	TT	TT	TT	TT	GG	GG	GG	TT	TT	GG	TT	TT	TT	TT	GG	GG	TT	TT	TT	GG	TT	TT	GG	GG	TT	GG	GG	TT	GG	TT	GG	GG	TT	GG	GG	GG	TT	GG	GG	GG	TT	TT	GG	GG	TT
ST4.03ch01pos2690532.1	G/T	ST4.03ch01	2690532	+	GG	GG	GG	GG	TT	TT	TT	GG	GG	TT	GG	GG	GG	GG	TT	TT	GG	GG	GG	TT	GG	GG	TT	TT	GG	TT	TT	GG	TT	GG	TT	TT	GG	TT	TT	TT	GG	TT	TT	TT	GG	GG	TT	TT	GG
ST4.03ch01pos2690553.1	C/A	ST4.03ch01	2690553	+	CC	CC	CC	CC	AA	AA	AA	CC	CC	AA	CC	CC	CC	CC	AA	AA	CC	CC	CC	AA	CC	CC	AA	AA	CC	AA	AA	CC	AA	CC	AA	AA	CC	AA	AA	AA	CC	AA	AA	AA	CC	CC	AA	AA	CC
ST4.03ch01pos2705332.1	A/C	ST4.03ch01	2705332	+	AA	AA	AA	AA	AA	AA	AA	AA	AA	AA	AA	AA	AA	AA	AA	AA	AA	AA	AA	AA	AA	AA	AA	AA	AA	AA	AA	AA	AA	AA	AA	AA	AA	AA	AA	AA	AA	AA	AA	AA	AA	AA	AA	AA	AA
ST4.03ch01pos2705334.1	C/G	ST4.03ch01	2705334	+	CC	CC	CC	CC	CC	CC	CC	CC	CC	CC	CC	CC	CC	CC	CC	CC	CC	CC	CC	CC	CC	CC	CC	CC	CC	CC	CC	CC	CC	CC	CC	CC	CC	CC	CC	CC	CC	CC	CC	CC	CC	CC	CC	CC	CC
ST4.03ch01pos2705340.1	G/T	ST4.03ch01	2705340	+	GG	GG	GG	GG	GG	GG	GG	GG	GG	GG	GG	GG	GG	GG	GG	GG	GG	GG	GG	GG	GG	GG	GG	GG	GG	GG	GG	GG	GG	GG	GG	GG	GG	GG	GG	GG	GG	GG	GG	GG	GG	GG	GG	GG	GG
ST4.03ch01pos2705359.1	C/T	ST4.03ch01	2705359	+	CC	CC	CC	CC	CC	CC	CC	CC	CC	CC	CC	CC	CC	CC	CC	CC	CC	TT	CC	CC	CC	CC	CC	CC	CC	CC	CC	CC	CC	CC	CC	CC	CC	CC	CC	CC	CC	CC	CC	CC	CC	CC	CC	CC	CC
ST4.03ch01pos2705439.1	T/C	ST4.03ch01	2705439	+	TT	TT	CC	TT	TT	TT	TT	TT	TT	TT	TT	TT	TT	TT	TT	TT	TT	CC	CC	TC	TT	TT	TT	TT	TT	TT	TT	TT	TT	TC	TT	TT	TT	TT	TT	TT	CC	TT	TC	TT	TT	TT	TT	TT	TT
ST4.03ch01pos2729557.1	C/T	ST4.03ch01	2729557	+	CC	CC	CC	CC	CC	CC	CC	CC	CC	CT	CC	CC	CC	CT	CC	CC	CT	CC	CC	CC	CC	CC	CC	CC	CT	CT	CC	CC	CC	CC	CC	CT	CC	CC	CT	CC	CC	CT	CT	CC	CC	CC	CC	CC	CC
ST4.03ch01pos2730654.1	A/G	ST4.03ch01	2730654	+	AA	AA	AA	AA	AA	AA	AA	AA	AA	AA	AA	AA	AA	AA	GG	AA	AA	AA	AA	AA	AA	AA	AA	AA	AA	AA	GG	AA	AA	AA	GG	AA	AA	AA	AA	AA	AA	AA	AG	AG	AA	AA	GG	AA	AA
ST4.03ch01pos2733032.1	T/C	ST4.03ch01	2733032	+	TT	TT	TT	TT	TT	TT	CC	TT	TT	TT	TT	TT	TT	TT	TT	TT	TT	TT	TT	CC	TT	TT	TT	TT	TT	TT	TT	TT	TT	TT	TT	TT	TT	TT	TT	TT	TT	TT	TT	TT	TT	TT	TT	TT	TT
ST4.03ch01pos2772247.1	C/T	ST4.03ch01	2772247	+	CC	CC	CC	CC	TT	CC	CC	CC	CC	TT	CC	CC	TT	TT	CC	TT	CC	TT	CC	CC	CC	TT	CC	CC	CC	CC	CC	CC	CC	CC	CC	CC	TT	CC	TT	CC	TT	TT	CC	CC	CC	CC	CC	CC	CC
ST4.03ch01pos2772316.1	A/G	ST4.03ch01	2772316	+	GG	GG	GG	GG	GG	AG	AG	GG	GG	AG	GG	GG	GG	GG	AG	GG	GG	GG	GG	GG	GG	GG	AG	GG	GG	GG	AG	GG	AG	GG	AG	AG	GG	AG	GG	AG	GG	GG	AG	AG	GG	GG	AG	AG	GG
ST4.03ch01pos2772341.1	G/T	ST4.03ch01	2772341	+	GG	TT	GG	TT	TT	GG	GG	GG	GG	TT	TT	TT	TT	TT	GG	TT	GG	TT	GG	TT	GG	TT	GG	GG	TT	TT	GG	TT	GG	GG	GG	GG	GG	GG	TT	GG	TT	GG	GG	GG	TT	TT	GG	GG	GG
ST4.03ch01pos2772346.1	G/A	ST4.03ch01	2772346	+	GG	AA	GG	AA	AA	GG	AA	GG	AA	AA	AA	AA	AA	AA	GG	AA	GG	AA	GG	AA	GG	AA	GG	GG	AA	AA	AA	AA	GG	GG	GG	AA	GG	GG	AA	GG	AA	GG	GG	GG	AA	AA	AA	GG	GG
ST4.03ch01pos2802881.1	T/C	ST4.03ch01	2802881	+	TT	TT	TT	TC	TC	TT	TC	TT	TC	TC	TC	TC	TC	TC	TT	TC	TC	TC	TT	TT	TC	TC	TT	TC	TC	TC	TT	TC	TT	TT	TT	TC	TC	TT	CC	TT	TC	TC	TT	TT	TT	TC	TC	TT	TT
ST4.03ch01pos2822523.1	A/G	ST4.03ch01	2822523	+	GG	AG	AG	AG	AG	AG	AG	AG	AG	AG	AG	AG	AG	AG	AG	AA	AG	AA	AG	AA	AG	AG	AG	AG	AG	AG	AA	AA	AG	AA	AG	AG	AG	AG	AA	AA	AA	AA	AG	AG	AG	AA	AA	AA	AG
ST4.03ch01pos2822561.1	A/G	ST4.03ch01	2822561	+	AA	AA	AA	AA	AG	AA	AA	AG	AA	AA	AA	AA	AA	AA	AA	AA	AA	AA	AA	AA	AA	AA	AA	AA	AA	AA	AA	AA	AA	AG	AG	AG	AA	AA	AG	AG	AA	AG	AG	AG	AG	AA	AA	AA	AG
ST4.03ch01pos2822564.1	C/T	ST4.03ch01	2822564	+	CC	CC	CC	CC	CT	CC	CC	CT	CC	CC	CC	CC	CC	CC	CC	CC	CC	CC	CC	CC	CC	CC	CC	CC	CC	CC	CC	CC	CC	CT	CT	CT	CC	CC	CT	CT	CC	CT	CT	CT	CT	CC	CC	CC	CT
ST4.03ch01pos2822603.1	A/G	ST4.03ch01	2822603	+	AA	AA	AA	AA	AG	AA	AA	AG	AA	AA	AA	AA	AA	AA	AA	AA	AA	AA	AA	AA	AA	AA	AA	AA	AA	AA	AA	AA	AA	AG	AG	AG	AA	AA	AA	AG	AA	AG	AG	AG	AG	AA	AA	AA	AG
ST4.03ch01pos2848128.1	A/T	ST4.03ch01	2848128	+	AA	AA	AA	TT	TT	TT	TT	TT	TT	TT	TT	TT	TT	TT	TT	TT	TT	TT	AA	AA	TT	TT	TT	TT	TT	TT	AA	TT	AA	TT	TT	TT	TT	AA	TT	TT	TT	TT	TT	TT	AA	TT	TT	AA	TT
ST4.03ch01pos2857176.1	C/T	ST4.03ch01	2857176	+	CC	CC	CC	CC	CT	CC	CC	CT	CC	CC	CC	CC	CC	CC	CC	CC	CC	CC	CC	CC	CC	CC	CC	CC	CC	CC	CC	CC	CC	CT	CT	CT	CC	CC	CT	CT	CC	CT	CT	CC	CT	CC	CC	CC	CT
ST4.03ch01pos2950691.1	G/T	ST4.03ch01	2950691	+	GG	GG	GG	GG	TT	TT	TT	TT	GG	TT	TT	TT	TT	TT	TT	GG	GG	GG	TT	GG	TT	TT	GG	GG	TT	TT	GG	GG	GG	GG	TT	TT	GG	TT	GG	TT	GG	TT	TT	TT	TT	GG	GG	TT	GG
ST4.03ch01pos2950723.1	C/T	ST4.03ch01	2950723	+	CC	CC	CC	CC	TT	TT	TT	TT	CC	TT	TT	TT	TT	CC	TT	CC	CC	CC	TT	CC	TT	TT	CC	CC	TT	CC	CC	CC	CC	CC	TT	TT	CC	TT	CC	CC	CC	CC	TT	CC	TT	CC	CC	CC	CC
ST4.03ch01pos2950730.1	T/G	ST4.03ch01	2950730	+	TT	TT	TT	TT	GG	GG	GG	GG	TT	GG	GG	GG	GG	TT	GG	TT	TT	TT	GG	TT	GG	GG	TT	TT	GG	TT	TT	TT	TT	TT	GG	GG	TT	GG	TT	TT	TT	TT	GG	TT	GG	TT	TT	TT	TT
ST4.03ch01pos2950747.1	C/T	ST4.03ch01	2950747	+	CC	CC	CC	CC	TT	TT	TT	TT	CC	TT	TT	TT	TT	CC	TT	CC	CC	CC	TT	CC	TT	TT	CC	CC	TT	CC	CC	CC	CC	CC	TT	TT	CC	TT	CC	CC	CC	CC	TT	CC	TT	CC	CC	CC	CC
ST4.03ch01pos2950766.1	T/G	ST4.03ch01	2950766	+	TT	TT	TT	TT	GG	GG	GG	GG	TT	GG	GG	GG	GG	GG	GG	TT	TT	TT	GG	TT	GG	GG	TT	TT	GG	GG	TT	TT	TT	TT	GG	GG	TT	GG	TT	GG	TT	GG	GG	GG	GG	TT	TT	GG	TT
ST4.03ch01pos3062318.1	C/T	ST4.03ch01	3062318	+	CC	CC	CC	CC	CC	CC	TT	CC	CC	CC	CC	CC	CC	CC	TT	CC	CC	CC	TT	TT	CC	CC	CC	CC	CC	CC	TT	CC	CC	TT	TT	TT	CC	CC	CC	TT	TT	CC	TT	CC	CC	CC	CC	CC	CC
ST4.03ch01pos3062321.1	T/C	ST4.03ch01	3062321	+	TT	TT	TT	TT	TT	TT	CC	TT	TT	CC	TT	TT	TT	TT	CC	TT	TT	TT	CC	CC	TT	TT	TT	TT	TT	TT	CC	TT	TT	CC	CC	CC	TT	TT	TT	CC	CC	TT	CC	TT	TT	TT	TT	TT	TT
ST4.03ch01pos3062369.1	G/T	ST4.03ch01	3062369	+	GG	TT	TT	GG	TT	TT	TT	GG	GG	TT	GG	GG	GG	GG	TT	TT	GG	TT	TT	TT	GG	GG	TT	TT	GG	GG	TT	TT	TT	TT	TT	TT	GG	GG	GG	TT	TT	GG	TT	TT	GG	TT	TT	TT	GG
ST4.03ch01pos3062393.1	T/C	ST4.03ch01	3062393	+	TT	CC	CC	TT	CC	CC	CC	TT	TT	CC	TT	TT	TT	TT	CC	CC	TT	CC	CC	CC	TT	TT	CC	CC	TT	TT	CC	CC	CC	CC	CC	CC	TT	TT	TT	CC	CC	TT	CC	CC	TT	CC	CC	CC	TT
ST4.03ch01pos3087288.1	A/G	ST4.03ch01	3087288	+	GG	AG	GG	AG	AG	GG	AG	AG	AG	AG	AG	AG	AG	AA	GG	AA	AA	AA	GG	AA	AG	AG	GG	AG	AA	AA	AA	AA	GG	AA	AG	AG	AG	GG	AA	AA	AA	AA	AG	GG	AG	AA	AA	AA	AG
ST4.03ch01pos3087353.1	G/A	ST4.03ch01	3087353	+	GG	GG	GG	GG	GG	GG	GG	GG	GG	GA	GG	GG	GG	GG	GG	GG	AA	AA	GG	GG	GG	GG	GG	GG	GG	AA	GG	GG	GG	GG	GG	GG	GG	GG	GG	GG	GG	GG	GA	GG	GG	GG	GG	GG	GG
ST4.03ch01pos3087406.1	C/A	ST4.03ch01	3087406	+	CC	CC	CC	AA	CC	CC	CC	CC	CC	CC	CC	CC	CC	CC	CC	CC	CC	CC	CC	CC	CC	CA	CC	CC	CC	CC	CC	CC	CC	CC	CC	CC	CC	CC	CC	CC	CC	CC	CC	CC	CC	CC	CC	CC	CC
ST4.03ch01pos3087410.1	T/G	ST4.03ch01	3087410	+	TT	TT	TT	GG	TT	TT	GG	TT	TT	TT	TT	TT	TT	TT	TT	GG	TT	TT	TT	TT	TT	TT	TT	TT	TT	TT	TT	TT	TT	TT	TT	TT	TT	TT	TT	TT	TT	TT	TT	TT	TT	TT	TT	TT	TT
ST4.03ch01pos3087411.1	G/A	ST4.03ch01	3087411	+	GG	GG	GG	GG	AA	GG	GG	GG	GG	GA	AA	GG	GG	GG	GG	GG	GG	GG	GG	GG	GG	GA	GG	GG	GG	GG	GG	GG	AA	GG	GG	GG	GG	GG	GG	GG	GG	GG	GG	GG	GG	GG	GG	GG	GG
ST4.03ch01pos3087412.1	A/G	ST4.03ch01	3087412	+	AA	AA	AA	AA	GG	AA	AA	AA	AA	AA	GG	AA	AA	AA	AA	AA	AA	AA	AA	AA	AA	AG	AA	AA	AA	AA	AA	AA	GG	AA	AA	AA	AA	AA	AA	AA	AA	AA	AA	AA	AA	AA	AA	AA	AA
ST4.03ch01pos3087413.1	A/C	ST4.03ch01	3087413	+	AA	AA	AA	CC	CC	AA	AA	AA	AA	AA	CC	CC	AA	AA	AA	CC	CC	AA	AA	AA	AA	AC	AA	AA	AA	AA	AA	AA	CC	AA	AA	AA	AA	AA	AA	AA	AA	CC	AA	AA	AA	AA	AA	AA	AA
ST4.03ch01pos3087414.1	C/G	ST4.03ch01	3087414	+	GG	CC	CC	CC	GG	GG	CC	GG	GG	GG	GG	CC	CC	CC	CC	CC	CC	CC	CC	CC	CC	GG	CC	CC	CC	CC	GG	GG	GG	CC	CC	CC	GG	CC	CC	CC	GG	CC	GG	GG	GG	CC	GG	GG	GG
ST4.03ch01pos3087415.1	A/G	ST4.03ch01	3087415	+	AA	AA	AA	GG	GG	AA	GG	GG	AA	AA	GG	GG	AA	AA	AA	GG	GG	AA	AA	AA	AA	AG	AA	AA	AA	AA	AA	AA	GG	AA	AA	AA	AA	AA	AA	AA	AA	GG	AA	AA	AA	AA	AA	AA	AA
ST4.03ch01pos3103843.1	G/A	ST4.03ch01	3103843	+	GG	AA	GG	GG	GG	GG	GG	GG	GG	GA	GG	GG	GG	GA	GG	GG	GA	GG	GG	GG	GG	GG	GG	GG	GG	AA	GA	GG	GG	GG	GG	GA	GG	GG	GG	GA	GG	GA	GG	GG	GG	GG	GG	GA	GG
ST4.03ch01pos3122647.1	C/G	ST4.03ch01	3122647	+	CC	CC	CC	CC	CC	CC	CC	CC	CC	CC	CC	CC	CC	CC	CC	CC	CC	CC	CC	CC	CC	CC	CC	CC	CC	CC	CC	CC	CC	CC	CC	CC	CC	CC	GG	GG	CC	GG	CC	GG	CC	CC	CC	CC	CC
ST4.03ch01pos3127799.1	A/T	ST4.03ch01	3127799	+	TT	AA	TT	TT	TT	TT	AA	TT	TT	TT	TT	TT	TT	AA	TT	AA	AA	AA	TT	AA	AA	TT	TT	TT	AA	AA	TT	AA	TT	AA	TT	TT	TT	TT	TT	TT	AA	TT	TT	TT	TT	AA	AA	TT	TT
ST4.03ch01pos3155122.1	T/A	ST4.03ch01	3155122	+	AA	AA	AA	AA	AA	AA	AA	AA	AA	AA	AA	AA	AA	TT	AA	AA	TT	TT	TT	TT	AA	AA	AA	AA	AA	AA	AA	AA	AA	TT	AA	AA	AA	AA	AA	TT	TT	AA	AA	AA	AA	AA	AA	TT	AA
ST4.03ch01pos3155164.1	C/A	ST4.03ch01	3155164	+	AA	AA	AA	AA	AA	AA	AA	AA	AA	AA	AA	AA	AA	CC	AA	AA	CC	CC	CC	CC	AA	AA	AA	AA	AA	AA	AA	AA	AA	CC	AA	AA	AA	AA	AA	CC	CC	AA	AA	AA	AA	AA	AA	CC	AA
ST4.03ch01pos3180217.1	A/G	ST4.03ch01	3180217	+	GG	GG	GG	GG	GG	GG	GG	GG	GG	GG	GG	GG	GG	GG	GG	GG	GG	AA	GG	GG	GG	GG	AA	AA	GG	GG	GG	GG	GG	AA	AA	GG	GG	GG	GG	AA	GG	GG	GG	GG	GG	GG	GG	GG	GG
ST4.03ch01pos3180250.1	G/A	ST4.03ch01	3180250	+	AA	AA	GG	AA	AA	GA	GG	AA	AA	GA	AA	AA	AA	GG	GA	GG	GG	GG	GG	GG	AA	AA	GG	GG	GG	GG	GG	AA	AA	GG	GG	GA	AA	AA	GG	GG	GG	GG	GA	GA	AA	GG	GG	GG	AA
ST4.03ch01pos3299712.1	A/G	ST4.03ch01	3299712	+	AA	AA	AA	AA	AA	AA	AA	AA	AA	AA	AA	AA	AA	AA	AA	AA	AA	AA	AA	AA	AA	AA	AA	AA	AA	AA	AA	AA	AA	GG	GG	GG	AA	AA	AA	GG	AA	GG	GG	GG	AA	AA	AA	AA	AA
ST4.03ch01pos3299749.1	A/C	ST4.03ch01	3299749	+	AA	AA	AA	AA	AA	AA	AA	AA	AA	AA	AA	AA	AA	AA	AA	AA	AA	AA	AA	AA	AA	AA	AA	AA	AA	AA	AA	AA	AA	CC	CC	CC	AA	AA	AA	CC	AA	CC	CC	CC	AA	AA	AA	AA	AA
ST4.03ch01pos3384290.1	C/T	ST4.03ch01	3384290	+	CC	CC	TT	TT	CC	CC	CC	TT	CC	CC	CC	CC	CC	TT	TT	TT	TT	CC	TT	CC	CC	CC	CC	TT	TT	TT	TT	TT	TT	TT	TT	TT	CC	TT	TT	TT	CC	TT	TT	TT	TT	TT	TT	TT	TT
ST4.03ch01pos3384314.1	C/T	ST4.03ch01	3384314	+	CC	CC	CC	CC	CC	CC	CC	CC	CC	CC	CC	CC	CC	CT	CC	CC	CT	CC	CC	CC	CC	CC	CC	CC	CT	CT	CC	CC	CC	CC	CC	CC	CC	CC	CC	CC	CC	CC	CC	CC	CC	CC	CT	CC	CC
ST4.03ch01pos3384348.1	C/T	ST4.03ch01	3384348	+	CC	CC	TT	CC	CC	CC	CC	CC	CC	CC	CC	CC	CC	CT	CC	CC	CT	CC	TT	CC	CC	CC	CC	CC	CT	CT	CC	CC	CC	TT	TT	TT	CC	CC	CT	CC	CC	CC	TT	CC	CC	TT	CT	CC	CC
ST4.03ch01pos3384354.1	C/T	ST4.03ch01	3384354	+	CC	CC	TT	CC	CC	CC	CC	CC	CC	CC	CC	CC	CC	CT	CC	CC	CT	CC	TT	CC	CC	CC	CC	CC	CT	CT	CC	CC	CC	TT	TT	TT	CC	CC	CT	CC	CC	CC	TT	CC	CC	TT	CT	CC	CC
ST4.03ch01pos3384366.1	G/C	ST4.03ch01	3384366	+	GG	GG	GG	GG	GG	GG	GG	GG	GG	GG	GG	GG	GG	GC	GG	GG	GC	GG	GG	GG	GG	GG	GG	GG	GC	GC	GG	GG	GG	GG	GG	GG	GG	GG	GG	GG	GG	GG	GG	GG	GG	GG	GC	GG	GG
ST4.03ch01pos3384367.1	G/A	ST4.03ch01	3384367	+	GG	GG	GG	GG	GG	GG	GG	GG	GG	GG	GG	GG	GG	GA	GG	GG	GA	GG	GG	GG	GG	GG	GG	GG	GA	GA	GG	GG	GG	GG	GG	GG	GG	GG	GG	GG	GG	GG	GG	GG	GG	GG	GA	GG	GG
ST4.03ch01pos3384374.1	G/A	ST4.03ch01	3384374	+	GG	GG	AA	GG	GG	GG	GG	GG	GG	GG	GG	GG	GG	GA	GG	GG	GA	GG	AA	GG	GG	GG	GG	GG	GA	GA	GG	GG	GG	AA	AA	AA	GG	GG	GA	GG	GG	GG	AA	GG	GG	AA	GA	GG	GG
ST4.03ch01pos3404021.1	T/A	ST4.03ch01	3404021	+	TT	TT	TT	TT	TT	TT	TT	TT	TT	TT	TT	TT	TT	TT	TT	TT	TT	TT	TT	TT	TT	TT	TT	TT	TT	TT	TT	TT	TT	TT	TT	AA	TT	TT	TT	TT	TT	TT	TT	AA	TT	TT	TT	TT	TT
ST4.03ch01pos3478504.1	C/T	ST4.03ch01	3478504	+	CC	TT	TT	CC	CC	CC	CT	CC	CC	CT	CC	CC	CC	TT	CT	CC	CT	CC	CT	TT	TT	CC	CC	CC	CT	TT	CT	CC	TT	CC	CC	CT	CC	TT	TT	TT	CT	CT	CT	CT	CC	TT	TT	CT	CC
ST4.03ch01pos3484961.1	G/A	ST4.03ch01	3484961	+	AA	GA	GA	GA	AA	AA	AA	AA	AA	AA	AA	GA	AA	AA	AA	AA	AA	GA	GA	AA	AA	AA	AA	AA	AA	AA	GA	GA	AA	GA	GA	GA	AA	AA	AA	AA	GA	AA	GA	AA	AA	AA	AA	GA	AA
ST4.03ch01pos3484979.1	T/A	ST4.03ch01	3484979	+	TA	TT	TT	TA	AA	TA	TA	AA	AA	TA	AA	TA	AA	TA	TA	TA	TA	TA	TT	TT	TA	AA	TA	AA	TA	TA	TA	TA	TT	TA	TA	TA	AA	TA	TT	TT	TT	AA	TA	TA	AA	TT	TT	TA	AA
ST4.03ch01pos3484981.1	G/C	ST4.03ch01	3484981	+	GC	GC	GC	GG	GG	GC	GG	GG	GG	GC	GG	GG	GG	GC	GC	GG	GC	GG	GC	CC	GC	GG	GC	GG	GC	GC	GC	GC	CC	GG	GC	GC	GG	GC	GC	CC	GC	GG	GC	GC	GG	CC	CC	GC	GG
ST4.03ch01pos3485022.1	A/G	ST4.03ch01	3485022	+	AG	AA	AA	AG	GG	AG	AG	GG	GG	AG	GG	AG	GG	AG	AG	AG	AG	AG	AA	AA	AG	GG	AG	GG	AG	AG	AG	AG	AA	AG	AG	AG	GG	AG	AA	AA	AA	GG	AG	AG	GG	AA	AA	AG	GG
ST4.03ch01pos3485788.1	A/G	ST4.03ch01	3485788	+	AA	AA	AA	AA	GG	AA	GG	GG	GG	GG	GG	AA	GG	GG	GG	GG	AA	AA	AA	AA	GG	AA	AA	AA	GG	GG	GG	AA	AA	AG	AA	GG	AA	AA	GG	GG	AA	AA	AA	AA	AA	GG	AA	AA	AA
ST4.03ch01pos3485842.1	A/T	ST4.03ch01	3485842	+	AA	AA	AA	AA	AA	AA	AA	AA	AA	AA	AA	AA	AA	AT	AA	AA	AA	AA	AA	AA	TT	AA	AA	AA	TT	TT	TT	AA	AA	AA	AA	AA	AA	AA	AA	AA	AA	AA	AA	AA	AA	AA	AA	AA	AA
ST4.03ch01pos3498043.1	C/T	ST4.03ch01	3498043	+	CC	CC	CC	CC	CC	CC	CC	CC	CC	CC	CC	CC	CC	CC	CC	CC	CC	CC	CC	CC	CC	CC	CC	CC	CC	CC	CC	CC	CC	CC	CC	CC	CC	CC	CC	CC	CC	CC	CC	CC	CC	CC	CC	CC	CC
ST4.03ch01pos3498101.1	G/A	ST4.03ch01	3498101	+	GG	GG	GG	GG	GG	GG	GG	GG	GG	GG	GG	GG	GG	GG	GG	GG	GG	GG	GG	GG	GG	GG	GG	GG	GG	GG	GG	GG	GG	GG	GG	GG	GG	GG	GG	GG	GG	GG	GG	GG	GG	GG	GG	GG	GG
ST4.03ch01pos3556281.1	T/G	ST4.03ch01	3556281	+	TT	TT	TT	TT	TT	TT	TT	TT	TT	GG	TT	TT	TT	TT	TT	TT	TT	TT	TT	TT	TT	TT	TT	TT	TT	TT	TT	TT	TT	TT	TT	TT	TT	TT	GG	TT	TT	TT	TT	TT	TT	TT	TT	TT	TT
ST4.03ch01pos3556297.1	T/C	ST4.03ch01	3556297	+	TT	TT	TT	TT	TT	TT	TT	TT	TT	CC	TT	TT	TT	TT	TT	TT	TT	TT	TT	TT	TT	TT	TT	TT	TT	TT	TT	TT	TT	TT	TT	TT	TT	TT	CC	TT	TT	TT	TT	TT	TT	TT	TT	TT	TT
ST4.03ch01pos3563816.1	C/T	ST4.03ch01	3563816	+	CC	CC	CC	CC	CC	TT	CC	CC	CC	CC	CC	CC	CC	CC	CC	CC	CC	CC	CC	CC	CC	CC	CC	CC	CC	CC	CC	CC	CC	CC	CC	CC	TT	CC	TT	TT	CC	TT	TT	CC	CC	CC	CC	CC	CC
ST4.03ch01pos3563841.1	C/G	ST4.03ch01	3563841	+	CC	CC	CC	CC	CC	CC	CC	CC	CC	CC	CC	CC	CC	CC	CC	CC	CC	CC	CC	CC	CC	CC	CC	CC	CC	CC	CC	CC	CC	CC	CC	CC	CC	CC	GG	GG	CC	GG	GG	CC	CC	CC	CC	CC	CC
ST4.03ch01pos3563883.1	A/G	ST4.03ch01	3563883	+	AA	AA	AA	AA	AA	GG	AA	AA	AA	AA	AA	AA	AA	AA	AA	AA	AA	AA	AA	AA	AA	AA	AA	AA	AA	AA	AA	AA	AA	AA	AA	AA	GG	AA	GG	GG	AA	GG	GG	AA	AA	AA	AA	AA	AA
ST4.03ch01pos3563889.1	G/A	ST4.03ch01	3563889	+	GG	GG	GG	GG	GG	AA	GG	GG	GG	GG	GG	GG	GG	GG	GG	GG	GG	GG	GG	GG	GG	GG	GG	GG	GG	GG	GG	GG	GG	GG	GG	GG	AA	GG	AA	AA	GG	AA	AA	GG	GG	GG	GG	GG	GG
ST4.03ch01pos3564142.1	T/C	ST4.03ch01	3564142	+	TT	TT	CC	TT	TT	TT	CC	TT	TT	CC	TT	CC	TT	CC	TT	CC	CC	TT	CC	TT	TT	TT	TT	TT	CC	CC	TT	TT	TT	TT	TT	TC	TT	TT	TT	CC	TT	CC	CC	TC	TT	TT	TT	TT	TT
ST4.03ch01pos3564180.1	C/T	ST4.03ch01	3564180	+	CC	CC	TT	CC	CC	CC	TT	CC	CC	TT	CC	TT	CC	TT	CC	TT	TT	CC	TT	CC	CC	CC	CC	CC	TT	TT	CC	CC	CC	CC	CC	CC	CC	CC	CC	CC	CC	CC	CT	CC	CC	CC	CC	CC	CC
ST4.03ch01pos3564187.1	T/C	ST4.03ch01	3564187	+	TT	TT	CC	TT	TT	TT	CC	TT	TT	CC	TT	CC	TT	CC	TT	CC	CC	TT	CC	TT	TT	TT	TT	TT	CC	CC	TT	TT	TT	TT	TT	TT	TT	TT	TT	TT	TT	TT	TC	TT	TT	TT	TT	TT	TT
ST4.03ch01pos3577730.1	A/T	ST4.03ch01	3577730	+	AA	AA	AT	AA	AA	AA	AT	AA	AA	AT	AA	AA	AA	AT	AA	AT	TT	AA	AT	AA	AA	AA	AA	AA	AT	AT	AA	AA	AA	AA	AA	AT	AA	AA	AA	AA	AA	AA	AA	AA	AA	AA	AA	AA	AA
ST4.03ch01pos3577747.1	G/A	ST4.03ch01	3577747	+	GG	GG	GA	GG	GG	GG	GA	GG	GG	GA	GG	GG	GG	GA	GG	GA	AA	GG	GA	GG	GG	GG	GG	GG	GA	GA	GG	GG	GG	GG	GG	GA	GG	GG	GG	GG	GG	GG	GG	GG	GG	GG	GG	GG	GG
ST4.03ch01pos3577812.1	C/T	ST4.03ch01	3577812	+	CC	CC	CT	CC	CT	CC	CT	CC	CC	CT	CC	CC	CC	CT	CC	TT	CT	CC	CT	CC	CC	CC	CC	CC	CT	CT	CC	CC	CC	CC	CC	CT	CC	CC	CC	CC	CC	CC	CC	CC	CC	CC	CC	CC	CC
ST4.03ch01pos3577813.1	T/C	ST4.03ch01	3577813	+	TT	TT	TC	TT	TC	TT	TC	TT	TT	TC	TT	TT	TT	TC	TT	CC	TC	TT	TC	TT	TT	TT	TT	TT	TC	TC	TT	TT	TT	TT	TT	TC	TT	TT	TT	TT	TT	TT	TT	TT	TT	TT	TT	TT	TT
ST4.03ch01pos3577825.1	T/C	ST4.03ch01	3577825	+	TT	TT	TC	TT	TC	TT	TC	TT	TT	TC	TT	TT	TT	TC	TT	CC	TC	TT	TC	TT	TT	TT	TT	TT	TC	TC	TT	TT	TT	TT	TT	TC	TT	TT	TT	TC	TT	TC	TT	TT	TT	TT	TT	TT	TT
ST4.03ch01pos3577876.1	C/T	ST4.03ch01	3577876	+	TT	CT	CC	CT	CT	CT	CT	TT	CT	CT	TT	CT	TT	CC	CT	CC	CC	CT	CC	CC	TT	TT	TT	TT	CC	CC	CT	CT	CT	CT	CT	CT	TT	CT	CC	CC	CC	CT	CT	CT	TT	CT	CC	CT	TT
ST4.03ch01pos3577879.1	T/C	ST4.03ch01	3577879	+	CC	TC	TC	TC	CC	TC	CC	CC	TC	CC	CC	TC	CC	TC	TC	CC	TC	TC	TC	TT	CC	CC	CC	CC	TC	TC	TC	TC	TC	TC	TC	TC	CC	TC	CC	TC	TT	CC	TC	TC	CC	CC	TT	TC	CC
ST4.03ch01pos3580777.1	T/G	ST4.03ch01	3580777	+	TT	TT	TG	TG	TT	TG	TT	TT	TG	TT	TT	TG	TT	TG	TG	TT	TG	TG	TG	TG	TT	TT	TT	TG	TG	TG	TG	TG	TG	TG	TG	TG	TT	TG	TT	TG	TG	TT	TG	TG	TT	TG	GG	TG	TT
ST4.03ch01pos3580826.1	G/C	ST4.03ch01	3580826	+	CC	GC	GG	GC	GC	GC	GC	CC	GC	GC	CC	GC	CC	GG	GC	GC	GG	GC	GG	GG	CC	CC	CC	GC	GG	GG	GC	GC	GC	GC	GC	GC	CC	GC	GC	GG	GG	GC	GC	GC	CC	GC	GG	GC	CC
ST4.03ch01pos3580853.1	G/A	ST4.03ch01	3580853	+	AA	GA	GG	GA	GA	GA	GA	AA	GA	GA	AA	GA	AA	GG	GA	GA	GG	GA	GG	GG	AA	AA	AA	GA	GG	GG	GA	GA	GA	GA	GA	GA	AA	GA	GA	GG	GG	GA	GA	GA	AA	GA	GG	GA	AA
ST4.03ch01pos3580898.1	G/A	ST4.03ch01	3580898	+	AA	GG	GG	AA	GA	GG	GG	AA	AA	GA	AA	GG	AA	GG	GG	GG	GG	GG	GG	GG	AA	AA	AA	AA	GG	GG	AA	GG	GG	GG	GG	GA	AA	GG	GG	GG	GG	GA	GA	GG	AA	GG	GG	GG	AA
ST4.03ch01pos3580905.1	G/A	ST4.03ch01	3580905	+	AA	AA	GG	AA	AA	GG	AA	AA	AA	AA	AA	GG	AA	AA	AA	GG	AA	GG	GA	AA	AA	AA	AA	AA	AA	AA	AA	GG	AA	AA	GG	AA	AA	AA	AA	AA	GG	AA	AA	AA	AA	GG	AA	AA	AA
ST4.03ch01pos3580906.1	G/A	ST4.03ch01	3580906	+	AA	GG	GG	AA	GA	GG	GG	AA	AA	GA	AA	GG	AA	GG	GG	GG	GG	GG	GG	GG	AA	AA	AA	AA	GG	GG	AA	GG	GG	GG	GG	GA	AA	GG	GG	GG	GG	GA	GA	GG	AA	GG	GG	GG	AA
ST4.03ch01pos3600176.1	A/G	ST4.03ch01	3600176	+	GG	AA	AA	GG	GG	AA	AA	AA	GG	GG	AA	GG	GG	AA	AA	AA	AA	GG	AA	GG	GG	GG	AA	AA	AA	AA	AG	GG	GG	AA	GG	GG	AA	AA	GG	AA	GG	AA	GG	AA	GG	AA	GG	AA	GG
ST4.03ch01pos3615193.1	G/T	ST4.03ch01	3615193	+	GG	TT	TT	GG	TT	TT	TT	GG	TT	TT	GG	GG	GG	TT	TT	TT	TT	GG	TT	TT	GG	TT	TT	TT	TT	TT	GG	TT	TT	GG	TT	TT	TT	TT	TT	TT	GG	TT	TT	TT	GG	TT	TT	GG	GG
ST4.03ch01pos3615195.1	A/G	ST4.03ch01	3615195	+	AA	GG	GG	AA	GG	GG	GG	AA	GG	GG	AA	AA	AA	GG	GG	GG	GG	AA	GG	GG	AA	GG	GG	GG	GG	GG	AA	GG	GG	AA	GG	GG	GG	GG	GG	GG	AA	GG	GG	GG	AA	GG	GG	AA	AA
ST4.03ch01pos3615199.1	G/A	ST4.03ch01	3615199	+	GG	AA	AA	GG	AA	AA	AA	GG	AA	AA	GG	GG	GG	AA	AA	AA	AA	GG	AA	AA	GG	AA	AA	AA	AA	AA	GG	AA	AA	GG	AA	AA	AA	AA	AA	AA	GG	AA	AA	AA	GG	AA	AA	GG	GG
ST4.03ch01pos3615206.1	C/T	ST4.03ch01	3615206	+	CC	TT	TT	CC	TT	TT	TT	CC	TT	TT	CC	CC	CC	TT	TT	TT	TT	CC	TT	TT	CC	TT	TT	TT	TT	TT	CC	TT	TT	CC	TT	TT	TT	TT	TT	TT	CC	TT	TT	TT	CC	TT	TT	CC	CC
ST4.03ch01pos3615211.1	A/G	ST4.03ch01	3615211	+	AA	GG	GG	AA	GG	GG	GG	AA	GG	GG	AA	AA	AA	GG	GG	GG	GG	AA	GG	GG	AA	GG	GG	GG	GG	GG	AA	GG	GG	AA	GG	GG	GG	GG	GG	GG	AA	GG	GG	GG	AA	GG	GG	AA	AA
ST4.03ch01pos3615214.1	T/A	ST4.03ch01	3615214	+	TT	AA	AA	TT	AA	AA	AA	TT	AA	AA	TT	TT	TT	AA	AA	AA	AA	TT	AA	AA	TT	AA	AA	AA	AA	AA	TT	AA	AA	TT	AA	AA	AA	AA	AA	AA	TT	AA	AA	AA	TT	AA	AA	TT	TT
ST4.03ch01pos3615250.1	T/C	ST4.03ch01	3615250	+	TT	CC	CC	TT	CC	CC	CC	TT	CC	CC	TT	TT	TT	CC	CC	CC	CC	TT	CC	CC	TT	CC	CC	CC	CC	CC	TT	CC	CC	TT	CC	CC	CC	CC	CC	CC	TT	CC	CC	CC	TT	CC	CC	TT	TT
ST4.03ch01pos3615259.1	T/A	ST4.03ch01	3615259	+	TT	AA	AA	TT	AA	AA	AA	TT	AA	AA	TT	TT	TT	AA	AA	AA	AA	TT	AA	AA	TT	AA	AA	AA	AA	AA	TT	AA	AA	TT	AA	AA	AA	AA	AA	AA	TT	AA	AA	AA	TT	AA	AA	TT	TT
ST4.03ch01pos3615261.1	T/G	ST4.03ch01	3615261	+	TT	GG	GG	TT	GG	GG	GG	TT	GG	GG	TT	TT	TT	GG	GG	GG	GG	TT	GG	GG	TT	GG	GG	GG	GG	GG	TT	GG	GG	TT	GG	GG	GG	GG	GG	GG	TT	GG	GG	GG	TT	GG	GG	TT	TT
ST4.03ch01pos3615274.1	A/C	ST4.03ch01	3615274	+	AA	CC	CC	AA	CC	CC	CC	AA	CC	CC	AA	AA	CC	CC	CC	CC	CC	CC	CC	CC	AA	CC	CC	CC	CC	CC	AA	CC	CC	AA	CC	CC	CC	CC	CC	CC	AA	CC	CC	CC	AA	CC	CC	CC	AA
ST4.03ch01pos3615278.1	A/G	ST4.03ch01	3615278	+	AA	GG	GG	AA	GG	GG	GG	AA	GG	GG	AA	AA	GG	GG	GG	GG	GG	GG	GG	GG	AA	GG	GG	GG	GG	GG	AA	GG	GG	AA	GG	GG	GG	GG	GG	GG	AA	GG	GG	GG	AA	GG	GG	GG	AA
ST4.03ch01pos3615298.1	G/T	ST4.03ch01	3615298	+	GG	TT	TT	GG	TT	TT	TT	GG	TT	TT	GG	GG	TT	TT	TT	TT	TT	TT	TT	TT	GG	TT	TT	TT	TT	TT	GG	TT	TT	GG	TT	TT	TT	TT	TT	TT	GG	TT	TT	TT	GG	TT	TT	TT	GG
ST4.03ch01pos3615305.1	T/G	ST4.03ch01	3615305	+	TT	GG	GG	TT	GG	GG	GG	TT	GG	GG	TT	TT	GG	GG	GG	GG	GG	GG	GG	GG	TT	GG	GG	GG	GG	GG	TT	GG	GG	TT	GG	GG	GG	GG	GG	GG	TT	GG	GG	GG	TT	GG	GG	GG	TT
ST4.03ch01pos3615312.1	G/T	ST4.03ch01	3615312	+	GG	TT	TT	GG	TT	TT	TT	GG	TT	TT	GG	GG	TT	TT	TT	TT	TT	TT	TT	TT	GG	TT	TT	TT	TT	TT	GG	TT	TT	GG	TT	TT	TT	TT	TT	TT	GG	TT	TT	TT	GG	TT	TT	TT	GG
ST4.03ch01pos3615313.1	G/C	ST4.03ch01	3615313	+	GG	CC	CC	GG	CC	CC	CC	GG	CC	CC	GG	GG	CC	CC	CC	CC	CC	CC	CC	CC	GG	CC	CC	CC	CC	CC	GG	CC	CC	GG	CC	CC	CC	CC	CC	CC	GG	CC	CC	CC	GG	CC	CC	CC	GG
ST4.03ch01pos3615349.1	C/T	ST4.03ch01	3615349	+	CC	TT	TT	CC	TT	TT	TT	CC	TT	TT	CC	CC	TT	TT	TT	TT	TT	TT	TT	TT	CC	TT	TT	TT	TT	TT	CC	TT	TT	CC	TT	TT	TT	TT	TT	TT	CC	TT	TT	TT	CC	TT	TT	TT	CC
ST4.03ch01pos3615353.1	G/C	ST4.03ch01	3615353	+	GG	CC	CC	GG	CC	CC	CC	GG	CC	CC	GG	GG	CC	CC	CC	CC	CC	CC	CC	CC	GG	CC	CC	CC	CC	CC	GG	CC	CC	GG	CC	CC	CC	CC	CC	CC	GG	CC	CC	CC	GG	CC	CC	CC	GG
ST4.03ch01pos3615357.1	T/C	ST4.03ch01	3615357	+	TT	CC	CC	TT	CC	CC	CC	TT	CC	CC	TT	TT	CC	CC	CC	CC	CC	CC	CC	CC	TT	CC	CC	CC	CC	CC	TT	CC	CC	TT	CC	CC	CC	CC	CC	CC	TT	CC	CC	CC	TT	CC	CC	CC	TT
ST4.03ch01pos3616354.1	C/T	ST4.03ch01	3616354	+	TT	TT	TT	TT	TT	TT	TT	TT	TT	TT	TT	TT	TT	TT	TT	TT	TT	TT	TT	TT	TT	TT	TT	TT	TT	TT	CT	TT	TT	TT	TT	CT	TT	TT	CC	TT	TT	TT	TT	TT	TT	CC	TT	CT	TT
ST4.03ch01pos3616362.1	G/A	ST4.03ch01	3616362	+	GG	GG	GG	GG	GA	GG	GA	GG	GG	GA	GG	GG	GG	GA	GG	GA	GA	GG	GA	GG	GG	GG	GG	GG	GA	GA	GG	GG	GG	GG	GG	GG	GG	GG	GG	GG	GG	GG	GG	GG	GG	GG	GG	GG	GG
ST4.03ch01pos3616391.1	C/G	ST4.03ch01	3616391	+	CC	CC	CC	CC	CG	CC	CG	CC	CC	CG	CC	CC	CC	CG	CC	CG	CG	CC	CG	CC	CC	CC	CC	CC	CG	CG	CC	CC	CC	CC	CC	CC	CC	CC	CC	CC	CC	CC	CC	CC	CC	CC	CC	CC	CC
ST4.03ch01pos3616416.1	T/C	ST4.03ch01	3616416	+	TT	TT	TT	TT	TC	TT	TC	TT	TT	TC	TT	TT	TT	TC	TT	TC	TC	TT	TC	TT	TT	TT	TT	TT	TC	TC	TT	TT	TT	TT	TT	TT	TT	TT	TT	TT	TT	TT	TT	TT	TT	TT	TT	TT	TT
ST4.03ch01pos3616478.1	T/C	ST4.03ch01	3616478	+	CC	CC	TT	CC	CC	CC	CC	CC	TT	CC	CC	CC	CC	TT	CC	CC	TT	TC	TT	TT	CC	CC	CC	CC	TC	TT	CC	CC	CC	CC	CC	CC	CC	TC	TT	TT	TT	CC	CC	CC	CC	TT	TT	CC	CC
ST4.03ch01pos3616527.1	G/A	ST4.03ch01	3616527	+	AA	GG	AA	GG	AA	GG	AA	GG	GG	AA	AA	GG	AA	GG	GG	GG	GG	AA	GG	GG	AA	AA	GG	GG	GG	GG	GG	GG	GG	GG	GG	GG	GG	GG	GG	GG	GG	GG	GG	GG	GG	GG	GG	GG	GG
ST4.03ch01pos3616528.1	A/G	ST4.03ch01	3616528	+	AA	AA	GG	AA	GG	AA	GG	AA	AA	GG	AA	AA	GG	AA	AA	AA	AA	GG	AA	AA	GG	GG	AA	AA	AA	AA	AA	AA	AA	AA	AA	AA	AA	AA	AA	AA	AA	AA	AA	AA	AA	AA	AA	AA	AA
ST4.03ch01pos3625901.1	G/A	ST4.03ch01	3625901	+	GG	GG	GG	GG	GG	GG	GG	GG	GG	AA	GG	GG	GG	GG	GG	GG	GG	GG	GG	GG	GG	GG	GG	GG	GG	GG	AA	GG	GG	GG	GG	GG	GG	GG	GG	GG	GG	GG	GG	GG	GG	GG	GG	AA	AA
ST4.03ch01pos3625913.1	T/C	ST4.03ch01	3625913	+	TT	TT	TT	TT	TT	TT	TT	TT	TT	CC	TT	TT	TT	TT	TT	TT	TT	TT	TT	TT	TT	TT	TT	TT	TT	TT	CC	TT	TT	TT	TT	TT	TT	TT	TT	TT	TT	TT	TT	TT	TT	TT	TT	CC	CC
ST4.03ch01pos3625943.1	C/T	ST4.03ch01	3625943	+	CC	CC	CC	CC	CC	CC	CC	CC	CC	CC	CC	CC	CC	CC	CC	CC	CC	CC	CC	CC	CC	CC	CC	CC	CC	CC	TT	CC	CC	CC	CC	CC	CC	CC	CC	CC	CC	CC	CC	CC	CC	CC	CC	TT	CC
ST4.03ch01pos3625945.1	C/G	ST4.03ch01	3625945	+	CC	CC	CC	CC	CC	CC	CC	CC	CC	GG	CC	CC	CC	CC	CC	CC	CC	CC	CC	CC	CC	CC	CC	CC	CC	CC	GG	CC	CC	CC	CC	CC	CC	CC	CC	CC	CC	CC	CC	CC	CC	CC	CC	GG	GG
ST4.03ch01pos3625960.1	A/T	ST4.03ch01	3625960	+	AA	AA	AA	AA	AA	AA	AA	AA	AA	AA	AA	AA	AA	AA	AA	AA	AA	AA	AA	AA	AA	AA	AA	AA	AA	AA	AA	AA	AA	AA	AA	TT	AA	AA	AA	AA	AA	AA	AA	TT	AA	AA	AA	AA	AA
ST4.03ch01pos3626018.1	G/A	ST4.03ch01	3626018	+	GG	GG	AA	GG	GG	GG	GG	GG	GG	GG	GG	GG	GG	GG	GG	GG	GG	GG	GG	GG	GG	GG	GG	GG	GG	GG	GG	GG	GG	GG	GG	AA	GG	GG	AA	GG	GG	AA	GG	AA	GG	GG	GG	GG	GG
ST4.03ch01pos3635511.1	T/C	ST4.03ch01	3635511	+	CC	CC	CC	CC	CC	TT	TT	CC	TT	CC	CC	CC	CC	CC	CC	CC	CC	CC	CC	TT	CC	CC	TT	CC	CC	CC	CC	TT	CC	CC	CC	CC	CC	TT	TT	CC	CC	CC	CC	CC	CC	CC	CC	CC	CC
ST4.03ch01pos3635525.1	G/A	ST4.03ch01	3635525	+	GG	GG	GG	GG	GG	GG	GG	GG	GG	GG	GG	GG	GG	GA	GG	GG	AA	GG	GG	GG	GG	GG	GG	GG	AA	GA	GG	GG	GG	GG	GG	GA	GG	GG	GG	GG	GG	GG	GG	GG	GG	GG	AA	GG	GG
ST4.03ch01pos3635552.1	A/G	ST4.03ch01	3635552	+	GG	GG	GG	GG	GG	AA	AA	GG	AA	GG	GG	GG	GG	GG	GG	GG	GG	GG	GG	AA	GG	GG	AA	GG	GG	GG	GG	AA	GG	GG	GG	AG	GG	AA	AA	AA	GG	GG	GG	GG	GG	GG	GG	GG	GG
ST4.03ch01pos3635555.1	A/G	ST4.03ch01	3635555	+	GG	GG	GG	GG	GG	AA	AA	GG	AA	GG	GG	GG	GG	GG	GG	GG	GG	GG	GG	AA	GG	GG	AA	GG	GG	GG	GG	AA	GG	GG	GG	GG	GG	AA	AA	GG	GG	GG	GG	GG	GG	GG	GG	GG	GG
ST4.03ch01pos3635584.1	C/T	ST4.03ch01	3635584	+	CC	CC	CC	CC	CC	CC	CC	CC	CC	CC	CC	CC	CC	CT	CC	CC	TT	CC	CC	CC	CC	CC	CC	CC	TT	CT	TT	CC	CC	CC	CC	CT	CC	CC	CC	CC	CC	CC	CC	CC	CC	CC	TT	CT	CC
ST4.03ch01pos3657173.1	G/T	ST4.03ch01	3657173	+	GG	GG	TT	GG	TT	TT	TT	GG	TT	TT	GG	GG	GG	TT	TT	TT	TT	GG	TT	TT	GG	TT	TT	TT	TT	TT	GG	TT	TT	GG	TT	TT	TT	GG	TT	TT	GG	GG	TT	TT	GG	GG	TT	TT	GG
ST4.03ch01pos3657175.1	A/G	ST4.03ch01	3657175	+	AA	AA	GG	AA	GG	GG	GG	AA	GG	GG	AA	AA	AA	GG	GG	GG	GG	AA	GG	GG	AA	GG	GG	GG	GG	GG	AA	GG	GG	AA	GG	GG	GG	AA	GG	GG	AA	AA	GG	GG	AA	AA	GG	GG	AA
ST4.03ch01pos3657179.1	G/A	ST4.03ch01	3657179	+	GG	GG	AA	GG	AA	AA	AA	GG	AA	AA	GG	GG	GG	AA	AA	AA	AA	GG	AA	AA	GG	AA	AA	AA	AA	AA	GG	AA	AA	GG	AA	AA	AA	GG	AA	AA	GG	GG	AA	AA	GG	GG	AA	AA	GG
ST4.03ch01pos3657184.1	T/G	ST4.03ch01	3657184	+	TT	TT	GG	TT	GG	GG	GG	TT	GG	GG	TT	TT	TT	GG	GG	GG	GG	TT	GG	GG	TT	GG	GG	GG	GG	GG	TT	GG	GG	TT	GG	GG	GG	TT	GG	GG	TT	TT	GG	GG	TT	TT	GG	GG	TT
ST4.03ch01pos3657230.1	T/C	ST4.03ch01	3657230	+	TT	TT	CC	TT	CC	CC	CC	TT	CC	CC	TT	TT	TT	CC	CC	CC	CC	TT	CC	CC	TT	CC	CC	CC	CC	CC	TT	CC	CC	TT	CC	CC	CC	TT	CC	CC	TT	TT	CC	CC	TT	TT	CC	CC	TT
ST4.03ch01pos3657238.1	A/G	ST4.03ch01	3657238	+	AA	AA	GG	AA	GG	GG	GG	AA	GG	GG	AA	AA	AA	GG	GG	GG	GG	AA	GG	GG	AA	GG	GG	GG	GG	GG	AA	GG	GG	AA	GG	GG	GG	AA	GG	GG	AA	AA	GG	GG	AA	AA	GG	GG	AA
ST4.03ch01pos3657239.1	T/A	ST4.03ch01	3657239	+	TT	TT	AA	TT	AA	AA	AA	TT	AA	AA	TT	TT	TT	AA	AA	AA	AA	TT	AA	AA	TT	AA	AA	AA	AA	AA	TT	AA	AA	TT	AA	AA	AA	TT	AA	AA	TT	TT	AA	AA	TT	TT	AA	AA	TT
ST4.03ch01pos3657241.1	T/G	ST4.03ch01	3657241	+	TT	TT	GG	TT	GG	GG	GG	TT	GG	GG	TT	TT	TT	GG	GG	GG	GG	TT	GG	GG	TT	GG	GG	GG	GG	GG	TT	GG	GG	TT	GG	GG	GG	TT	GG	GG	TT	TT	GG	GG	TT	TT	GG	GG	TT
ST4.03ch01pos3657253.1	A/G	ST4.03ch01	3657253	+	AA	AA	GG	AA	GG	GG	GG	AA	GG	GG	AA	AA	AA	GG	GG	GG	GG	AA	GG	GG	AA	GG	GG	GG	GG	GG	AA	GG	GG	AA	GG	GG	GG	AA	GG	GG	AA	AA	GG	GG	AA	AA	GG	GG	AA
ST4.03ch01pos3657254.1	A/C	ST4.03ch01	3657254	+	AA	AA	CC	AA	CC	CC	CC	AA	CC	CC	AA	AA	AA	CC	CC	CC	CC	AA	CC	CC	AA	CC	CC	CC	CC	CC	AA	CC	CC	AA	CC	CC	CC	AA	CC	CC	AA	AA	CC	CC	AA	AA	CC	CC	AA
ST4.03ch01pos3658639.1	G/A	ST4.03ch01	3658639	+	GG	GG	GG	GG	GG	GG	GG	GG	GG	GG	GG	GG	GG	GG	GG	GG	GG	GG	GG	GG	GG	GG	GG	GG	GG	GG	GG	GG	GG	GG	GG	GG	GG	GG	GG	GG	GG	GG	GG	GG	GG	GG	GG	GG	GG
ST4.03ch01pos3658644.1	T/A	ST4.03ch01	3658644	+	TT	TT	TT	TT	TT	TT	TT	TT	TT	TT	TT	TT	TT	TT	TT	TT	TT	TT	TT	TT	TT	TT	TT	TT	TT	TT	TT	TT	TT	TT	TT	TT	TT	TT	TT	TT	TT	TT	TT	TT	TT	TT	TT	TT	TT
ST4.03ch01pos3658669.1	T/C	ST4.03ch01	3658669	+	TT	TT	TT	TT	TT	TT	TT	TT	TT	TT	TT	TT	TT	TT	TT	TT	TT	TT	TT	TT	TT	TC	TT	TT	TT	TT	TT	TT	TT	TT	TT	TT	TT	TT	TT	TT	TT	TT	TT	TT	TT	TT	TT	TT	TT
ST4.03ch01pos3658674.1	A/G	ST4.03ch01	3658674	+	AA	AA	AA	AA	AA	AA	AA	AA	AA	AA	AA	AA	AA	AA	AA	AA	AA	AA	AA	AA	AA	AG	AA	AA	AA	AA	AA	AA	AA	AA	AA	AA	AA	AA	AA	AA	AA	AA	AA	AA	AA	AA	AA	AA	AA
ST4.03ch01pos3658774.1	A/G	ST4.03ch01	3658774	+	AA	AA	AA	AA	AA	AA	AA	AA	AA	AA	AA	AA	AA	AA	GG	AA	AA	AA	AA	AA	AA	AA	AA	AA	AA	AA	AA	AA	AA	GG	AA	GG	AA	AA	GG	GG	AA	GG	AA	GG	AA	AA	AA	AA	AA
ST4.03ch01pos3658796.1	T/A	ST4.03ch01	3658796	+	TT	TT	TT	TT	TT	TT	TT	TT	TT	TT	TT	TT	TT	TT	AA	TT	TT	TT	TT	TT	TT	TT	TT	TT	TT	TT	TT	TT	TT	AA	TT	AA	TT	TT	AA	AA	TT	AA	TT	AA	TT	TT	TT	TT	TT
ST4.03ch01pos3658797.1	G/C	ST4.03ch01	3658797	+	GG	GG	GG	GG	GG	GG	GG	GG	GG	GG	GG	GG	GG	GG	CC	GG	GG	GG	GG	GG	GG	GG	GG	GG	GG	GG	GG	GG	GG	CC	GG	CC	GG	GG	CC	CC	GG	CC	GG	CC	GG	GG	GG	GG	GG
ST4.03ch01pos3678141.1	A/C	ST4.03ch01	3678141	+	AA	AA	AA	AA	AA	AA	AA	AA	AA	AA	AA	AA	AA	CC	AA	AA	AA	AA	AA	AA	AA	AA	AA	AA	AA	CC	AA	AA	AA	AA	AA	AA	AA	AA	AA	AA	AA	AA	AA	AA	AA	AA	CC	AA	AA
ST4.03ch01pos3678145.1	G/A	ST4.03ch01	3678145	+	GG	GG	GG	GG	GG	GG	GG	GG	GG	GG	GG	GG	GG	AA	GG	GG	GG	GG	GG	GG	GG	GG	GG	GG	GG	AA	GG	GG	GG	GG	GG	GG	GG	GG	GG	GG	GG	GA	GG	GG	GG	GG	AA	GG	GG
ST4.03ch01pos3687358.1	C/T	ST4.03ch01	3687358	+	CC	CC	CC	CC	CC	CC	CC	CC	CC	CC	CC	CC	CC	CT	CC	CC	CT	CC	CC	CC	CC	CC	CC	CC	CC	TT	CC	CC	CC	CC	CC	CC	CC	CC	CC	CC	CC	CC	CC	CC	CC	CC	CT	CC	CC
ST4.03ch01pos3687421.1	T/A	ST4.03ch01	3687421	+	TT	TT	TT	TT	TT	TT	TT	TT	TT	TT	TT	TT	TT	TA	TT	TT	TA	TT	TT	TT	TT	TT	TT	TT	TT	AA	TT	TT	TT	TT	TT	TT	TT	TT	TT	TT	TT	TT	TT	TT	TT	TT	TA	TT	TT
ST4.03ch01pos3692360.1	C/T	ST4.03ch01	3692360	+	TT	CC	CC	TT	TT	CC	CC	TT	CC	TT	TT	CC	TT	CC	TT	CC	CC	TT	CC	CC	TT	CC	CC	TT	CC	CC	CC	CC	CC	CC	TT	TT	TT	CC	CC	CC	CC	TT	TT	TT	TT	CC	CC	CT	TT
ST4.03ch01pos3692381.1	C/T	ST4.03ch01	3692381	+	TT	CC	CC	TT	TT	CC	CC	TT	CC	TT	TT	CC	TT	CC	TT	CC	CC	TT	CC	CC	TT	CC	CC	TT	CC	CC	CC	CC	CC	CC	TT	TT	TT	CC	CC	CC	CC	TT	TT	TT	TT	CC	CC	CT	TT
ST4.03ch01pos3692418.1	A/T	ST4.03ch01	3692418	+	TT	AA	AA	TT	TT	AA	AA	TT	AA	TT	TT	AA	TT	AA	TT	AA	AA	TT	AA	AA	TT	AA	AA	TT	AA	AA	AA	AA	AA	AA	TT	TT	TT	AA	AA	AA	AA	TT	TT	TT	TT	AA	AA	AT	TT
ST4.03ch01pos3697834.1	C/T	ST4.03ch01	3697834	+	CC	CC	CC	CC	CC	CC	CC	CC	CC	CC	CC	CC	CC	CT	CC	CC	CT	CC	CC	CC	CC	CC	CC	CC	CT	CT	CT	CC	CC	CC	CC	CC	CC	CC	CT	CC	CC	CC	CC	CC	CC	CC	CT	CT	CC
ST4.03ch01pos3697845.1	T/C	ST4.03ch01	3697845	+	TT	TT	TT	TT	TT	TT	TT	TT	TT	TT	TT	TT	TT	TC	TT	TT	TC	TT	TT	TT	TT	TT	TT	TT	TC	TC	TT	TT	TT	TT	TT	TT	TT	TT	TT	TT	TT	TT	TT	TT	TT	TT	TC	TT	TT
ST4.03ch01pos3697847.1	C/A	ST4.03ch01	3697847	+	CC	CC	CC	CC	CC	CC	CC	CC	CC	CC	CC	CC	CC	CA	CC	CC	CA	CC	CC	CC	CC	CC	CC	CC	CA	CA	CC	CC	CC	CC	CC	CC	CC	CC	CC	CC	CC	CC	CC	CC	CC	CC	CA	CC	CC
ST4.03ch01pos3697860.1	C/G	ST4.03ch01	3697860	+	CC	CC	CC	CC	CC	CC	CC	CC	CC	CC	CC	CC	CC	CG	CC	CC	CG	CC	CC	CC	CC	CC	CC	CC	CG	CG	CC	CC	CC	CC	CC	CC	CC	CC	CC	CC	CC	CC	CC	CC	CC	CC	CG	CC	CC
ST4.03ch01pos3697878.1	C/T	ST4.03ch01	3697878	+	CC	CC	CC	CC	CC	CC	CC	CC	CC	CC	CC	CC	CC	CC	CC	CC	CC	CC	CC	CC	CC	CC	CC	CC	CC	CC	CT	CC	CC	CC	CC	CC	CC	CC	CT	CC	CC	CC	CC	CC	CC	CC	CC	CT	CC
ST4.03ch01pos3697958.1	A/C	ST4.03ch01	3697958	+	AA	AA	AA	AA	AA	AA	AA	AA	AA	AA	AA	AA	AA	AC	AA	AA	AA	AA	AA	AA	AA	AA	AA	AA	AC	AA	AA	AA	AA	AA	AA	AA	AA	AA	AA	AA	AA	AA	AA	AA	AA	AA	AC	AA	AA
ST4.03ch01pos3697966.1	G/A	ST4.03ch01	3697966	+	AA	GG	GG	GG	GA	GG	GA	AA	GG	GA	AA	GA	AA	GA	GA	AA	GG	GA	GG	GG	AA	GA	AA	AA	GA	GG	AA	GG	AA	AA	GG	GA	GA	AA	GG	GG	GG	AA	GA	AA	AA	GA	GA	AA	AA
ST4.03ch01pos3697967.1	C/G	ST4.03ch01	3697967	+	GG	CC	CC	CC	CG	CC	CG	GG	CC	CG	GG	CG	GG	CG	CG	GG	CC	CG	CC	CC	GG	CG	GG	GG	CG	CC	GG	CC	GG	GG	CC	CG	CG	GG	CC	CC	CC	GG	CG	GG	GG	CG	CG	GG	GG
ST4.03ch01pos3719178.1	C/T	ST4.03ch01	3719178	+	TT	CC	CC	CC	CC	CC	CC	TT	CC	TT	TT	CC	TT	CC	TT	TT	CC	TT	CC	CC	TT	TT	CC	TT	CC	CC	CC	CC	CC	CC	TT	TT	TT	CC	CC	CC	CC	TT	CC	TT	CC	CC	CC	TT	TT
ST4.03ch01pos3719237.1	C/T	ST4.03ch01	3719237	+	TT	TT	CC	TT	TT	TT	TT	TT	CC	TT	TT	TT	TT	CC	TT	TT	CC	TT	CC	CC	TT	TT	TT	TT	TT	CC	TT	TT	TT	CC	TT	TT	TT	TT	TT	CC	CC	TT	TT	TT	TT	CC	CC	TT	TT
ST4.03ch01pos3719271.1	T/A	ST4.03ch01	3719271	+	AA	AA	TT	AA	AA	AA	AA	AA	TT	AA	AA	AA	AA	TT	AA	AA	TT	AA	TT	TT	AA	AA	AA	AA	AA	TT	AA	AA	AA	TT	AA	AA	AA	AA	AA	TT	TT	AA	AA	AA	AA	TT	TT	AA	AA
ST4.03ch01pos3719290.1	T/A	ST4.03ch01	3719290	+	AA	AA	TT	AA	AA	AA	AA	AA	TT	AA	AA	AA	AA	TT	AA	AA	TT	AA	TT	TT	AA	AA	AA	AA	AA	TT	AA	AA	AA	TT	AA	AA	AA	AA	AA	TT	TT	AA	AA	AA	AA	TT	TT	AA	AA
ST4.03ch01pos3719291.1	G/T	ST4.03ch01	3719291	+	TT	TT	GG	TT	TT	TT	TT	TT	GG	TT	TT	TT	TT	GG	TT	TT	GG	TT	GG	GG	TT	TT	TT	TT	TT	GG	TT	TT	TT	GG	TT	TT	TT	TT	TT	GG	GG	TT	TT	TT	TT	GG	GG	TT	TT
ST4.03ch01pos3723406.1	C/A	ST4.03ch01	3723406	+	CC	CC	CC	CC	CC	CC	CC	CC	CC	CC	CC	CC	CC	AA	CC	CC	AA	CC	CC	CC	CC	CC	CC	CC	CC	AA	CC	CC	CC	CC	CC	CC	CC	CC	CC	CC	CC	CC	CC	CC	CC	CC	AA	CC	CC
ST4.03ch01pos3723426.1	T/G	ST4.03ch01	3723426	+	TT	TT	TT	TT	TT	TT	GG	TT	TT	TT	TT	TT	TT	GG	TT	TT	GG	TT	TT	TT	TT	TT	TT	TT	TT	GG	TT	TT	TT	TT	TT	TT	TT	TT	TT	TT	TT	TT	TT	TT	TT	TT	GG	TT	TT
ST4.03ch01pos3762993.1	T/C	ST4.03ch01	3762993	+	CC	TT	TT	TT	TC	TT	TT	CC	TT	TC	CC	TT	TT	TT	TT	TT	TT	TT	TT	TT	CC	TT	TT	TT	TT	TT	CC	CC	TC	CC	CC	TT	TT	TT	CC	TC	TT	CC	TC	TT	CC	CC	TT	CC	TT
ST4.03ch01pos3763012.1	G/T	ST4.03ch01	3763012	+	GG	GG	GG	GG	GG	GG	GG	GG	GG	GG	GG	GG	GG	TT	GG	GG	TT	GG	GG	GG	GG	GG	GG	GG	GG	GG	GT	GG	GG	GG	GG	GG	GG	GG	GG	GG	GG	GG	GG	GG	GG	GG	GT	GG	GG
ST4.03ch01pos3766767.1	G/T	ST4.03ch01	3766767	+	GT	GT	GG	TT	GT	GT	GT	GT	GG	GT	TT	TT	TT	GT	GG	GG	GT	TT	GT	GG	GT	GT	GG	TT	GT	GT	GT	GT	GG	GT	GT	GT	GG	GT	GG	GG	GT	TT	GT	GG	GT	GG	GG	GG	GG
ST4.03ch01pos3766770.1	T/G	ST4.03ch01	3766770	+	TG	TG	TG	TG	TG	TG	TG	TG	TG	TG	GG	GG	TT	TG	TG	GG	TG	TG	TG	TG	TG	TT	TT	GG	TG	TG	TG	TG	TG	TG	TG	TT	TG	TG	TT	TG	TG	TT	TG	TG	TG	TG	TG	TG	TG
ST4.03ch01pos3771252.1	G/A	ST4.03ch01	3771252	+	AA	GG	GG	GG	GG	AA	GG	GG	GG	GA	AA	GG	AA	AA	GG	GG	AA	AA	GG	GG	AA	GG	GG	GG	GG	AA	AA	GG	AA	AA	GG	AA	GA	AA	GG	GG	GG	AA	GA	AA	GG	AA	GG	AA	AA
ST4.03ch01pos3775868.1	T/C	ST4.03ch01	3775868	+	TC	TC	TC	CC	TC	TC	TC	TC	TT	TC	CC	CC	CC	TC	TC	TT	TC	CC	TC	TT	TC	TC	CC	CC	TC	TC	TC	TC	TT	TC	TC	TC	TC	TC	TT	TT	TC	CC	TC	TC	TC	TC	TT	TC	TC
ST4.03ch01pos3775910.1	C/T	ST4.03ch01	3775910	+	CT	CT	CT	TT	CT	CT	CT	CT	CC	CT	TT	TT	TT	TT	CT	CC	TT	TT	CT	CC	CT	CT	TT	TT	TT	TT	CT	CT	CC	CT	CT	CT	CT	CT	CC	CC	CT	TT	CT	CT	CT	CT	CT	CT	CT
ST4.03ch01pos3776879.1	T/A	ST4.03ch01	3776879	+	TA	TA	TA	AA	TA	TA	TA	TA	TT	TA	AA	AA	AA	TA	TA	TA	TA	AA	TA	TT	TA	TA	TA	AA	TA	TA	TA	TA	TT	TA	TA	TA	TA	TA	TT	TT	TA	AA	TA	TA	TA	TA	TT	TA	TA
ST4.03ch01pos3776880.1	A/T	ST4.03ch01	3776880	+	AA	AA	AA	AA	AA	AA	AA	AA	AA	AA	AA	AA	AA	AT	AA	AA	AT	AA	AA	AA	AA	AA	AA	AA	AT	AT	AA	AA	AA	AA	AA	AA	AA	AA	AA	AA	AA	AA	AA	AA	AA	AA	AT	AA	AA
ST4.03ch01pos3781697.1	G/T	ST4.03ch01	3781697	+	TT	TT	TT	TT	TT	TT	TT	TT	GG	TT	TT	TT	TT	TT	TT	TT	TT	TT	TT	GG	TT	TT	GG	TT	TT	TT	TT	GG	GG	TT	TT	TT	TT	TT	GG	GG	TT	TT	TT	TT	TT	GG	GG	TT	TT
ST4.03ch01pos3781743.1	T/C	ST4.03ch01	3781743	+	CC	CC	CC	CC	CC	CC	CC	CC	TT	CC	CC	CC	CC	CC	CC	CC	CC	CC	CC	TT	CC	CC	TT	CC	CC	CC	CC	TT	TT	CC	CC	CC	CC	CC	TT	TT	CC	CC	CC	CC	CC	TT	TT	CC	CC
ST4.03ch01pos3781745.1	A/G	ST4.03ch01	3781745	+	GG	GG	GG	GG	GG	GG	GG	GG	AA	GG	GG	GG	GG	GG	GG	GG	GG	GG	GG	AA	GG	GG	AA	GG	GG	GG	GG	AA	AA	GG	GG	GG	GG	GG	AA	AA	GG	GG	GG	GG	GG	AA	AA	GG	GG
ST4.03ch01pos3810132.1	C/A	ST4.03ch01	3810132	+	CA	CC	CC	AA	AA	CC	CC	AA	CC	AA	AA	AA	AA	CA	CA	CC	CC	AA	CA	CC	AA	CA	CC	AA	CC	AA	AA	AA	CC	AA	AA	CA	CA	CC	CC	CA	CA	AA	CA	AA	AA	CC	CC	CA	AA
ST4.03ch01pos3810162.1	T/G	ST4.03ch01	3810162	+	TG	TT	TT	GG	GG	TT	TT	GG	TT	GG	GG	GG	GG	TG	TG	TT	GG	GG	TG	TT	GG	TG	TT	GG	TT	GG	GG	GG	TT	GG	GG	TG	TG	TT	TT	TT	TG	GG	TG	GG	GG	TT	TT	TG	GG
ST4.03ch01pos3810184.1	A/T	ST4.03ch01	3810184	+	AT	AA	AA	TT	AA	AA	AA	AA	AA	TT	TT	TT	TT	AT	AT	AA	TT	TT	AT	AA	TT	AT	AA	TT	AA	TT	TT	TT	AA	AT	TT	AT	AT	AA	AA	AA	AT	AT	AT	TT	AT	AA	AA	AT	AT
ST4.03ch01pos3810188.1	G/A	ST4.03ch01	3810188	+	GA	GG	GG	AA	GG	GG	GG	GG	GG	AA	AA	AA	AA	GA	GA	GG	AA	AA	GA	GG	AA	GA	GG	AA	GG	AA	AA	AA	GG	GA	AA	GA	GA	GG	GG	GG	GA	GA	GA	AA	GA	GG	GG	GA	GA
ST4.03ch01pos3819615.1	T/G	ST4.03ch01	3819615	+	GG	TT	TT	GG	GG	TT	GG	GG	TT	GG	GG	GG	GG	GG	GG	GG	GG	GG	GG	TT	GG	GG	GG	GG	GG	GG	GG	GG	TT	GG	GG	TT	GG	TT	TT	TT	GG	GG	GG	GG	GG	GG	TT	GG	TT
ST4.03ch01pos3819628.1	C/T	ST4.03ch01	3819628	+	TT	TT	TT	TT	TT	TT	TT	TT	CC	TT	TT	TT	TT	TT	TT	TT	TT	TT	TT	CC	TT	TT	TT	TT	TT	TT	TT	TT	CC	TT	TT	TT	TT	TT	CC	CC	TT	TT	TT	TT	TT	TT	CC	TT	TT
ST4.03ch01pos3820208.1	T/A	ST4.03ch01	3820208	+	AA	TA	TT	TT	TT	TT	TT	TT	TT	TA	TT	TT	TT	TT	TT	TT	TT	TT	TT	TT	AA	TT	TT	TT	TT	TT	AA	TA	TA	TT	TT	TA	TT	TT	TA	TT	AA	TT	TT	TA	TT	AA	TT	AA	TT
ST4.03ch01pos3820215.1	C/T	ST4.03ch01	3820215	+	TT	CT	CC	CC	CC	CC	CC	CC	CC	CT	CC	CC	CC	CC	CC	CC	CC	CC	CC	CC	TT	CC	CC	CC	CC	CC	TT	CT	CT	CC	CC	CT	CC	CC	TT	CT	TT	TT	CC	CT	CC	TT	CC	TT	CC
ST4.03ch01pos3820310.1	C/A	ST4.03ch01	3820310	+	AA	CA	CC	CC	CC	CC	CA	CC	CC	CA	CC	CC	CC	CC	CC	CC	CC	CC	CC	CC	AA	CC	CC	CC	CC	CC	AA	CA	CA	CC	CC	CA	CC	CC	CA	CC	CC	CC	CC	CC	CC	AA	CC	AA	CC
ST4.03ch01pos3820311.1	T/A	ST4.03ch01	3820311	+	AA	TA	TT	TT	TT	TT	TA	TT	TT	TA	TT	TT	TT	TT	TT	TT	TT	TT	TT	TT	AA	TT	TT	TT	TT	TT	AA	TA	TA	TT	TT	TA	TT	TT	TA	TT	TT	TT	TT	TT	TT	AA	TT	AA	TT
ST4.03ch01pos3820342.1	G/A	ST4.03ch01	3820342	+	AA	GA	GG	GG	GG	GG	GA	GG	GG	GA	GG	GG	GG	GG	GG	GG	GG	GG	GG	GG	AA	GG	GG	GG	GG	GG	AA	GA	GA	GG	GG	GA	GG	GG	GA	GG	GG	GG	GG	GG	GG	AA	GG	AA	GG
ST4.03ch01pos3836246.1	T/C	ST4.03ch01	3836246	+	TT	TT	TT	TT	TT	TT	TT	TT	TT	TT	TT	TT	TT	TT	TT	TT	TT	TT	TT	TT	TT	TT	TT	TT	TT	TT	TT	TT	TT	TT	TT	TT	TT	TT	TC	TT	TT	TT	TT	TT	TT	TC	TT	TT	TT
ST4.03ch01pos3836253.1	G/A	ST4.03ch01	3836253	+	GG	GG	GG	GG	GG	GG	GG	GG	GG	GG	GG	GG	GG	GG	GG	GG	GG	GG	GG	GG	GG	GG	GG	GG	GG	GG	GG	GG	GG	GG	GG	GG	GG	GG	GG	GG	GG	GG	GG	GG	GG	GG	GG	GG	GG
ST4.03ch01pos3836264.1	A/G	ST4.03ch01	3836264	+	AA	AA	AA	AA	AA	AA	AA	AA	AA	AA	AA	AA	AA	AA	AA	AA	AA	AA	AA	AA	AA	AA	AA	AA	AA	AA	AA	AA	AA	AA	AA	AA	AA	AA	AG	AA	AA	AA	AA	AA	AA	AG	AA	AA	AA
ST4.03ch01pos3836273.1	G/A	ST4.03ch01	3836273	+	GG	GG	GG	GG	GG	GG	GG	GG	GG	GG	GG	GG	GG	GG	GG	GG	GG	GG	GG	GG	GG	GG	GG	GG	GG	GG	GG	GG	GG	GG	GG	GG	GG	GG	GA	GG	GG	GG	GG	GG	GG	GA	GG	GG	GG
ST4.03ch01pos3911781.1	G/C	ST4.03ch01	3911781	+	GG	GG	GG	GG	GG	GG	CC	GG	GG	CC	GG	GG	GG	CC	GG	GG	CC	GG	GG	GG	GG	GG	GG	GG	CC	CC	CC	GG	GG	GG	GG	CC	GG	GG	CC	GG	GG	GG	GG	GG	GG	CC	CC	CC	GG
ST4.03ch01pos3912069.1	A/G	ST4.03ch01	3912069	+	GG	AA	AA	GG	GG	AA	AG	GG	AA	AG	GG	GG	GG	AA	AG	AA	AA	GG	AG	AA	AG	AG	AA	GG	AA	AA	GG	AA	AA	GG	AG	AG	AG	AA	AA	AA	GG	GG	AG	AG	GG	GG	AA	GG	GG
ST4.03ch01pos3912112.1	A/G	ST4.03ch01	3912112	+	AG	AA	AA	AA	AG	AA	AA	AG	AA	AG	AG	GG	AA	AA	AG	AA	AA	GG	AG	AA	AG	AA	AA	AG	AA	AA	GG	AA	AA	GG	AA	AG	AG	AA	AA	AA	GG	GG	AG	AA	AG	GG	AA	AG	GG
ST4.03ch01pos3912115.1	G/A	ST4.03ch01	3912115	+	AA	GG	GG	AA	AA	GG	GG	AA	GG	GA	AA	AA	AA	GG	GA	GG	GG	AA	GA	GG	GA	GG	GG	AA	GG	GG	AA	GG	GG	AA	GG	GA	GA	GG	GG	GG	AA	AA	GA	GG	AA	AA	GG	AA	AA
ST4.03ch01pos3912116.1	A/G	ST4.03ch01	3912116	+	GG	AA	GG	GG	GG	AA	AA	GG	AA	AG	GG	GG	GG	AA	AG	AA	AA	GG	AG	AA	AG	AA	AA	GG	AA	AA	AA	AA	AA	GG	AA	AG	AG	AA	AA	AA	GG	GG	AG	AA	GG	GG	AA	AG	GG
ST4.03ch01pos3912119.1	A/T	ST4.03ch01	3912119	+	TT	AA	AA	TT	TT	AA	AA	TT	AA	AA	TT	TT	TT	AA	AT	AA	AA	TT	AA	AA	AT	AT	AA	TT	AA	AA	TT	AA	AA	TT	AT	AT	AT	AA	AA	AA	TT	TT	AT	AT	TT	TT	AA	TT	TT
ST4.03ch01pos3912729.1	G/A	ST4.03ch01	3912729	+	GG	GG	GG	GG	GG	GG	GG	GG	GG	GG	GG	GG	GG	AA	GG	GG	AA	GG	GG	GG	GG	GG	GG	GG	GA	AA	GG	GG	GG	GG	GG	GG	GG	GG	GG	GG	GG	GG	GG	GG	GG	GG	GA	GG	GG
ST4.03ch01pos3912736.1	A/G	ST4.03ch01	3912736	+	AA	AA	AA	AA	AA	AA	AA	AA	AA	AA	AA	AA	AA	AA	AA	AA	AA	AA	AA	AA	AA	AA	AA	AA	AA	AA	GG	AA	AA	AA	AA	AG	AA	AA	AG	AG	AA	GG	AA	AG	AA	AA	AA	GG	AA
ST4.03ch01pos3913671.1	A/G	ST4.03ch01	3913671	+	GG	GG	AA	GG	GG	GG	GG	GG	AA	GG	GG	GG	GG	GG	GG	GG	GG	GG	GG	GG	GG	GG	AA	AA	AA	GG	GG	GG	AA	GG	GG	GG	GG	GG	GG	GG	GG	GG	GG	GG	GG	GG	AA	GG	GG
ST4.03ch01pos3913696.1	G/A	ST4.03ch01	3913696	+	GG	GG	GG	GG	GG	GG	GG	GG	GG	AA	GG	GG	GG	AA	GG	GG	AA	GG	GG	GG	GG	GG	GG	GG	GG	AA	GA	GG	GG	GG	GG	GG	GG	GG	GG	GG	GG	GG	GG	GG	GG	GG	GG	GA	GG
ST4.03ch01pos3913716.1	T/A	ST4.03ch01	3913716	+	TT	AA	TT	TT	TT	TT	TT	TT	TT	AA	TT	TT	TT	AA	TT	TT	AA	TT	TT	TT	TT	TT	TT	TT	TT	AA	TA	TT	TT	TT	TT	TT	TT	TT	TT	TT	TT	TT	TT	TT	TT	TT	TT	TA	TT
ST4.03ch01pos3913744.1	A/G	ST4.03ch01	3913744	+	GG	AA	AA	GG	GG	GG	GG	GG	AA	AA	GG	GG	GG	AA	GG	GG	AA	GG	GG	GG	GG	GG	AA	AA	AA	AA	AG	GG	AA	GG	GG	AG	GG	GG	AA	AA	GG	AG	GG	AA	GG	GG	AA	AG	GG
ST4.03ch01pos3920339.1	A/T	ST4.03ch01	3920339	+	TT	TT	AA	AA	AA	TT	AA	TT	AA	TT	TT	AA	TT	AA	AA	TT	AA	AA	AA	TT	AA	TT	AA	TT	AA	AA	TT	AA	AA	AA	AA	TT	TT	TT	AA	AA	AA	TT	TT	TT	TT	TT	AA	TT	AA
ST4.03ch01pos3920403.1	T/A	ST4.03ch01	3920403	+	AA	AA	TT	TT	TT	AA	TT	AA	TT	AA	AA	TT	AA	TT	TT	AA	TT	TT	TT	TT	TT	AA	TT	AA	TT	TT	AA	TT	TT	TT	TT	AA	AA	AA	TT	TT	TT	AA	AA	AA	AA	TT	TT	AA	TT
ST4.03ch01pos3921010.1	A/G	ST4.03ch01	3921010	+	GG	AA	AA	GG	GG	AA	AA	GG	AA	AA	GG	GG	GG	AA	GG	AA	AA	GG	AA	AA	AA	AA	AA	AA	AA	AA	AA	AA	AA	GG	AA	GG	AA	AA	AA	AA	GG	GG	AA	AA	GG	AA	GG	GG	GG
ST4.03ch01pos3921054.1	G/A	ST4.03ch01	3921054	+	AA	GG	GG	AA	AA	GG	GG	AA	GG	GG	AA	AA	AA	GG	AA	GG	GG	AA	GG	GG	GG	GG	GG	GG	GG	GG	GG	GG	GG	AA	GG	AA	GG	GG	GG	GG	AA	AA	GG	GG	AA	GG	AA	AA	AA
ST4.03ch01pos3932288.1	T/A	ST4.03ch01	3932288	+	TT	AA	AA	AA	AA	AA	AA	AA	TT	AA	AA	AA	AA	AA	AA	AA	AA	AA	AA	TT	AA	AA	TT	AA	AA	AA	AA	AA	AA	AA	AA	AA	AA	TT	AA	TT	AA	AA	AA	AA	TT	AA	AA	AA	AA
ST4.03ch01pos3932318.1	G/A	ST4.03ch01	3932318	+	GG	AA	AA	AA	AA	AA	AA	AA	GG	AA	AA	AA	AA	AA	AA	AA	AA	AA	AA	GG	AA	AA	GG	AA	AA	AA	AA	AA	AA	AA	AA	AA	AA	GG	AA	GG	AA	AA	AA	AA	GG	AA	AA	AA	AA
ST4.03ch01pos3940242.1	G/A	ST4.03ch01	3940242	+	GG	GG	GG	GG	AA	AA	GG	GG	GG	GG	AA	GG	AA	GG	AA	GG	GG	GG	GG	AA	GG	AA	AA	AA	GG	GG	AA	GG	AA	GG	AA	GG	AA	AA	GG	GG	GG	GG	AA	AA	AA	GG	GG	AA	AA
ST4.03ch01pos3960178.1	T/C	ST4.03ch01	3960178	+	TT	TT	TT	TT	TC	TT	TT	TT	TT	TT	TT	TT	TT	TT	TT	TT	TT	TT	TT	TT	TT	TT	TT	TT	TT	TT	TC	TT	TT	TC	TC	TT	TT	TT	TT	TT	TT	TT	TC	TT	TC	TT	TT	TC	TC
ST4.03ch01pos3960263.1	A/G	ST4.03ch01	3960263	+	AA	GG	GG	GG	GG	AA	GG	AA	AA	GG	AA	GG	AA	GG	AA	AA	GG	GG	GG	AA	AA	GG	AA	AA	GG	GG	GG	GG	AA	AA	GG	GG	AA	AA	GG	GG	GG	GG	GG	GG	AA	GG	GG	GG	AA
ST4.03ch01pos3961746.1	G/T	ST4.03ch01	3961746	+	TT	GG	GG	TT	TT	TT	GT	TT	TT	TT	TT	TT	TT	TT	TT	GG	TT	TT	GT	GT	TT	TT	TT	TT	TT	TT	TT	TT	TT	TT	TT	TT	TT	TT	TT	GT	TT	GT	TT	TT	TT	GT	TT	TT	TT
ST4.03ch01pos3961888.1	T/G	ST4.03ch01	3961888	+	GG	GG	GG	GG	GG	GG	GG	GG	GG	GG	GG	GG	GG	GG	GG	GG	GG	GG	GG	GG	GG	GG	GG	GG	GG	GG	GG	GG	GG	GG	GG	GG	GG	GG	GG	GG	GG	GG	GG	GG	GG	GG	GG	GG	GG
ST4.03ch01pos3961889.1	C/G	ST4.03ch01	3961889	+	CC	CC	GG	CG	CC	CC	CG	CC	CC	GG	CC	CG	CC	GG	CC	CC	GG	GG	GG	CC	CC	CC	CC	CC	GG	GG	CC	CC	CC	CC	CC	CG	CC	CC	CC	CC	GG	CC	CC	CC	CC	GG	CC	CC	CC
ST4.03ch01pos3961909.1	T/A	ST4.03ch01	3961909	+	AA	AA	AA	AA	AA	AA	AA	AA	AA	AA	AA	AA	AA	AA	AA	AA	AA	AA	AA	AA	AA	AA	AA	AA	AA	AA	AA	AA	AA	AA	AA	AA	AA	AA	AA	AA	AA	AA	AA	AA	AA	AA	AA	AA	AA
ST4.03ch01pos3962636.1	A/G	ST4.03ch01	3962636	+	GG	AA	AA	AA	GG	GG	AA	GG	GG	AA	AA	GG	GG	AA	GG	AA	AA	AA	AA	GG	GG	GG	AA	AA	AA	AA	AA	AA	AA	GG	GG	GG	GG	AA	AA	GG	AA	AA	GG	GG	GG	AA	GG	AA	GG
ST4.03ch01pos3962646.1	T/C	ST4.03ch01	3962646	+	TT	TT	CC	TT	TT	TT	TT	TT	TT	CC	TT	CC	TT	CC	TT	TT	CC	CC	CC	TT	TT	TT	TT	TT	CC	TT	TT	TT	TT	TT	TT	TT	TT	TT	TT	TT	CC	TT	CC	TT	CC	TT	TT	CC	TT
ST4.03ch01pos3962657.1	C/T	ST4.03ch01	3962657	+	TT	CC	TT	CC	TT	TT	CC	TT	TT	TT	CC	TT	TT	TT	TT	CC	TT	TT	TT	TT	TT	TT	CC	CC	TT	CC	CC	CC	CC	TT	TT	TT	TT	CC	CC	TT	TT	CC	TT	TT	TT	CC	TT	TT	TT
ST4.03ch01pos3962668.1	G/A	ST4.03ch01	3962668	+	GG	GG	AA	GG	GG	GG	GG	GG	GG	AA	GG	AA	GG	AA	GG	GG	AA	AA	AA	GG	GG	GG	GG	GG	AA	GG	GG	GG	GG	GG	GG	GG	GG	GG	GG	GG	AA	GG	AA	GG	AA	GG	GG	AA	GG
ST4.03ch01pos3974138.1	G/T	ST4.03ch01	3974138	+	GG	GG	GG	GG	GT	GG	GG	GG	GG	GG	GG	GG	GG	GG	GG	GG	GG	GG	GG	GG	GG	GG	GG	GG	GG	GG	GG	GG	GG	GT	GT	GG	GG	GG	GG	GG	GG	GG	GG	GG	GT	GG	GG	GG	GT
ST4.03ch01pos3974163.1	G/A	ST4.03ch01	3974163	+	GA	GG	GG	GG	GG	GG	GG	GG	GG	GA	GG	GG	GG	GG	GG	GG	GG	GG	GG	GG	GA	GG	GG	GG	GG	GG	GA	GG	GA	GG	GG	GG	GG	GG	GA	GG	GG	GG	GG	GG	GG	GG	GG	GA	GG
ST4.03ch01pos3974193.1	A/G	ST4.03ch01	3974193	+	AA	GG	AG	AG	AA	AA	AG	AA	AA	AG	AA	AG	AA	AG	AA	AA	AG	GG	AG	AA	AA	AA	AA	AA	AG	AG	AG	AG	AA	AA	AA	AG	AA	AA	AG	AA	GG	AA	AA	AA	AA	AG	AA	AG	AA
ST4.03ch01pos3987572.1	A/G	ST4.03ch01	3987572	+	GG	GG	GG	GG	GG	AA	GG	AA	AA	GG	AA	GG	AA	GG	AA	AA	GG	GG	GG	GG	GG	AA	AA	AA	GG	GG	GG	GG	AG	GG	GG	GG	AA	AA	GG	AA	GG	AA	GG	GG	GG	GG	AA	GG	GG
ST4.03ch01pos3987639.1	T/G	ST4.03ch01	3987639	+	GG	GG	GG	GG	GG	TT	GG	TT	TT	GG	TT	GG	TT	GG	TT	TT	GG	GG	GG	GG	GG	TT	TT	TT	GG	GG	GG	GG	TG	GG	GG	GG	TT	TT	GG	TT	GG	TT	GG	GG	GG	GG	TT	GG	GG
ST4.03ch01pos3998651.1	G/C	ST4.03ch01	3998651	+	GG	CC	CC	CC	GG	CC	CC	CC	GG	CC	GG	CC	GG	CC	CC	CC	CC	GG	CC	GG	CC	CC	CC	GG	CC	CC	CC	CC	GG	CC	CC	CC	CC	CC	CC	GG	GG	CC	CC	CC	GG	GG	GG	CC	GG
ST4.03ch01pos3998652.1	C/T	ST4.03ch01	3998652	+	CC	TT	TT	TT	CC	TT	TT	TT	CC	TT	CC	TT	CC	TT	TT	TT	TT	CC	TT	CC	TT	TT	TT	CC	TT	TT	TT	TT	CC	TT	TT	TT	TT	TT	TT	CC	CC	TT	TT	TT	CC	CC	CC	TT	CC
ST4.03ch01pos3998653.1	T/G	ST4.03ch01	3998653	+	TT	GG	GG	GG	TT	GG	GG	GG	TT	GG	TT	GG	TT	GG	GG	GG	GG	TT	GG	TT	GG	GG	GG	TT	GG	GG	GG	GG	TT	GG	GG	GG	GG	GG	GG	TT	TT	GG	GG	GG	TT	TT	TT	GG	TT
ST4.03ch01pos4012356.1	A/G	ST4.03ch01	4012356	+	AA	AA	AA	AA	AA	AA	AA	AA	AA	GG	AA	AA	AA	AA	AA	AA	AA	GG	AA	AA	AA	AA	AA	AA	AA	AA	AA	AA	GG	AA	AA	AA	AA	AA	AA	AA	AA	AA	AA	AA	AA	AA	AA	GG	AA
ST4.03ch01pos4013620.1	C/G	ST4.03ch01	4013620	+	CC	CC	CC	CC	CC	CC	CC	CC	CC	CG	CC	CC	CC	CC	CG	CC	CC	CC	CC	CC	CC	CC	CC	CC	CC	CC	CC	CC	CC	CC	CC	CC	CC	CC	CC	CC	CC	CC	CC	CC	CC	CC	CC	CC	CC
ST4.03ch01pos4013621.1	T/A	ST4.03ch01	4013621	+	TT	TT	TT	TT	TT	TT	TT	TT	TT	TA	TT	TT	TT	TT	TA	TT	TT	TT	TT	TT	TT	TT	TT	TT	AA	TT	TT	TT	TT	TT	TT	TT	TT	TT	TT	TT	TT	TT	TT	TT	TT	TT	TT	TT	TT
ST4.03ch01pos4013623.1	T/G	ST4.03ch01	4013623	+	TG	GG	TT	GG	TG	TT	TG	TG	TG	TG	GG	TT	TG	TG	TG	GG	TG	TG	TG	GG	TT	TT	TT	TT	GG	TG	TT	TT	GG	TG	TG	TG	TG	TG	TT	TG	TG	TG	TG	TG	TG	GG	TG	TG	TT
ST4.03ch01pos4013726.1	T/C	ST4.03ch01	4013726	+	TT	TT	TT	TT	TT	TT	TT	TT	TT	TC	TT	TT	TT	TT	TT	TT	TT	TT	TT	TT	TC	TT	TT	TT	TT	TT	TC	TT	CC	TT	TT	TC	TT	TT	TT	TT	TT	TT	TT	TC	TT	TC	TT	TC	TT
ST4.03ch01pos4060691.1	C/T	ST4.03ch01	4060691	+	CT	CC	CC	CC	CT	CC	CC	CC	CC	TT	CC	CC	CC	CC	CC	CC	CC	CC	CC	CC	CT	CC	CC	CC	CC	CC	TT	CC	CC	CT	CT	CC	CC	CC	TT	CT	CC	CT	CT	CT	CT	CC	CC	CT	CT
ST4.03ch01pos4060693.1	C/G	ST4.03ch01	4060693	+	CG	CC	CC	CC	CC	CC	CC	CC	CC	CG	CC	CC	CC	CC	CC	CC	CC	CC	CC	CC	CG	CC	CC	CC	CC	CC	CC	CC	CC	CC	CC	CC	CC	CC	GG	CC	CC	CC	CC	CC	CC	CC	CC	CC	CC
ST4.03ch01pos4060698.1	G/A	ST4.03ch01	4060698	+	GA	GG	GG	GG	GG	GG	GG	GG	GG	GG	GG	GG	GG	GG	GG	GG	GG	GG	GG	GG	GA	GG	GG	GG	GG	GG	GG	GG	GG	GG	GG	GG	GG	GG	AA	GG	GG	GG	GG	GG	GG	GG	GG	GG	GG
ST4.03ch01pos4060699.1	T/C	ST4.03ch01	4060699	+	TC	TT	TT	TT	TC	TT	TT	TT	TT	TC	TT	TT	TT	TT	TT	TT	TT	TT	TT	TT	TC	TT	TT	TT	TT	TT	TC	TT	TT	TC	TC	TT	TT	TT	CC	TC	TT	TC	TC	TC	TC	TT	TT	TC	TC
ST4.03ch01pos4060700.1	G/T	ST4.03ch01	4060700	+	GT	GG	GG	GG	GG	GG	GG	GG	GG	GT	GG	GG	GG	GG	GG	GG	GG	GG	GG	GG	GT	GG	GG	GG	GG	GG	GG	GG	GG	GG	GG	GG	GG	GG	TT	GG	GG	GG	GG	GG	GG	GG	GG	GG	GG
ST4.03ch01pos4060761.1	G/A	ST4.03ch01	4060761	+	GA	GG	GG	GG	GG	GG	GG	GG	GG	GA	GG	GG	GG	GG	GG	GG	GG	GG	GG	GG	GA	GG	GG	GG	GG	GG	GG	GA	GG	GG	GG	GG	GG	GG	AA	GG	GG	GG	GG	GG	GG	GG	GG	GG	GG
ST4.03ch01pos4063601.1	G/C	ST4.03ch01	4063601	+	GG	GG	GG	GG	GG	GG	GG	GG	GG	GG	GG	GG	GG	GG	GG	GG	GG	GG	GG	GG	GG	CC	GG	GG	GG	GG	CC	GG	GG	GG	GG	CC	GG	GG	GG	GG	GG	GG	GG	CC	GG	GG	GG	CC	GG
ST4.03ch01pos4063668.1	A/G	ST4.03ch01	4063668	+	AA	AA	AA	AA	AA	AA	AA	AA	AA	AA	AA	AA	AA	AA	AA	AA	AA	AA	AA	AA	AA	GG	AA	AA	AA	AA	GG	AA	AA	AA	AA	GG	AA	AA	AA	AA	AA	AA	AA	GG	AA	AA	AA	GG	AA
ST4.03ch01pos4079383.1	T/C	ST4.03ch01	4079383	+	TT	TT	TT	TT	CC	TT	TT	CC	TT	TT	TT	TT	TT	TT	CC	TT	CC	TT	TT	TT	TT	TT	TT	TT	TT	TT	TT	CC	CC	TT	TT	TT	TT	TT	TT	TT	TT	TT	CC	TT	CC	TT	CC	CC	TT
ST4.03ch01pos4097536.1	G/A	ST4.03ch01	4097536	+	GG	GG	GG	GG	GG	GG	GG	GG	GG	GG	GG	GG	GG	AA	AA	GG	GG	GG	GG	GG	GG	AA	GG	GG	AA	GG	GG	GG	GG	GG	AA	AA	GG	GG	GG	AA	GG	AA	AA	AA	GG	GG	AA	GG	GG
ST4.03ch01pos4101876.1	A/G	ST4.03ch01	4101876	+	GG	GG	AA	AA	AA	GG	AA	AA	GG	AA	AA	AA	AA	GG	AA	AA	AA	AA	AA	AA	AA	AA	AA	AA	AA	GG	AA	AA	GG	AA	GG	GG	GG	AA	AA	GG	AA	AA	GG	GG	AA	AA	GG	AA	AA
ST4.03ch01pos4101878.1	C/A	ST4.03ch01	4101878	+	AA	AA	CC	CC	CC	AA	CC	CC	AA	CC	CC	CC	CC	AA	CC	CC	CC	CC	CC	CC	CC	CC	CC	CC	CC	AA	CC	CC	AA	CC	AA	AA	AA	CC	CC	AA	CC	CC	AA	AA	CC	CC	AA	CC	CC
ST4.03ch01pos4101879.1	A/G	ST4.03ch01	4101879	+	GG	GG	AA	AA	AA	GG	AA	AA	GG	AA	AA	AA	AA	GG	AA	AA	AA	AA	AA	AA	AA	AA	AA	AA	AA	GG	AA	AA	GG	AA	GG	GG	GG	AA	AA	GG	AA	AA	GG	GG	AA	AA	GG	AA	AA
ST4.03ch01pos4101938.1	A/C	ST4.03ch01	4101938	+	CC	CC	AA	AA	AA	CC	AA	AA	CC	AA	AA	AA	AA	CC	AA	AA	AA	AA	AA	AA	AA	AA	AA	AA	AA	CC	AA	AA	CC	AA	CC	CC	CC	AA	AA	CC	AA	AA	CC	CC	AA	AA	CC	AA	AA
ST4.03ch01pos4101957.1	T/G	ST4.03ch01	4101957	+	TT	GG	TT	TT	TT	GG	TT	TT	GG	TT	TT	TT	TT	GG	TT	TT	TT	TT	TT	TT	TT	TT	TT	TT	TT	GG	TT	TT	GG	TT	GG	GG	GG	TT	TT	GG	TT	TT	GG	GG	TT	TT	GG	TT	TT
ST4.03ch01pos4102413.1	T/C	ST4.03ch01	4102413	+	TT	TT	TT	TT	TT	TT	TT	TT	TT	TT	TT	TT	TT	TT	TT	TT	TT	TT	TT	TT	TT	TT	TT	TT	TT	TT	TT	TT	TT	TT	TT	TT	TT	TT	CC	TT	TT	CC	TT	TT	TT	CC	TT	TT	TT
ST4.03ch01pos4159272.1	C/T	ST4.03ch01	4159272	+	CC	CC	CC	CC	CC	CC	CC	CC	CC	CC	CC	CC	CC	CC	CC	CC	CC	CC	CC	CC	CC	CC	CC	CC	CC	CC	CC	CC	CC	CC	CC	CC	CC	CC	CC	TT	CC	TT	TT	CC	CC	CC	CC	CC	CC
ST4.03ch01pos4159291.1	A/T	ST4.03ch01	4159291	+	AA	AA	AA	AA	AA	AA	AA	AA	AA	AA	AA	AA	AA	AA	AA	AA	AA	AA	AA	TT	AA	AA	AA	AA	AA	AA	AA	AA	AA	AA	TT	TT	AA	AA	TT	TT	AA	TT	TT	AA	AA	AA	AA	AA	AA
ST4.03ch01pos4159315.1	A/T	ST4.03ch01	4159315	+	AA	AA	AA	AA	AA	AA	AA	AA	AA	AA	AA	AA	AA	AA	AA	AA	AA	AA	AA	TT	AA	AA	AA	AA	AA	AA	AA	AA	AA	AA	TT	AT	AA	AA	TT	AT	AA	AT	AA	AA	AA	AA	AA	AA	AA
ST4.03ch01pos4159316.1	T/G	ST4.03ch01	4159316	+	TT	TT	TT	TT	TT	TT	TT	TT	TT	TT	TT	TT	TT	TT	TT	TT	TT	TT	TT	GG	TT	TT	TT	TT	TT	TT	TT	TT	TT	TT	GG	GG	TT	TT	GG	GG	TT	GG	TT	TT	TT	TT	TT	TT	TT
ST4.03ch01pos4170824.1	A/C	ST4.03ch01	4170824	+	AA	AA	AA	CC	AA	AA	AA	AA	CC	AA	AA	CC	AA	AA	AA	AA	AA	AA	AA	AA	AA	AA	AA	AA	AA	AA	AA	AA	AA	AA	AA	CC	AA	AA	CC	AA	CC	AA	AA	CC	AA	AA	AA	AA	AA
ST4.03ch01pos4197873.1	G/A	ST4.03ch01	4197873	+	GG	AA	GG	AA	GG	GG	GG	AA	AA	GG	GG	GG	GG	GG	GG	GG	GG	GG	GG	AA	GG	GG	GG	GG	GG	GG	GG	AA	GG	GG	GG	GG	AA	GG	GG	AA	AA	GG	AA	GG	GG	GG	AA	GG	GG
ST4.03ch01pos4197879.1	T/C	ST4.03ch01	4197879	+	TT	CC	TT	CC	TT	TT	TT	CC	CC	TT	TT	TT	TT	TT	TT	TT	TT	TT	TT	CC	TT	CC	TT	TT	TT	TT	TT	CC	TT	TT	TT	TT	CC	TT	TT	CC	CC	TT	CC	TT	TT	TT	CC	TT	TT
ST4.03ch01pos4197882.1	C/T	ST4.03ch01	4197882	+	CC	TT	CC	TT	CC	CC	CC	TT	TT	CC	CC	CC	CC	CC	CC	CC	CC	CC	CC	TT	CC	TT	CC	CC	CC	CC	CC	TT	CC	CC	CC	CC	TT	CC	CC	TT	TT	CC	TT	CC	CC	CC	TT	CC	CC
ST4.03ch01pos4197942.1	T/C	ST4.03ch01	4197942	+	TT	CC	TT	CC	TT	TT	TT	CC	CC	TT	TT	TT	TT	TT	TT	TT	TT	TT	TT	CC	TT	TT	TT	TT	TT	TT	CC	CC	TT	TT	TT	TC	CC	TT	TT	CC	CC	CC	CC	TT	TT	TT	CC	TC	TT
ST4.03ch01pos4197948.1	C/T	ST4.03ch01	4197948	+	CC	TT	CC	TT	CC	CC	CC	TT	TT	CC	CC	CC	CC	CC	CC	CC	CC	CC	CC	TT	CC	CC	CC	CC	CC	CC	CC	TT	CC	CC	CC	CC	TT	CC	CC	TT	TT	CC	TT	CC	CC	CC	TT	CC	CC
ST4.03ch01pos4197950.1	T/C	ST4.03ch01	4197950	+	TT	CC	TT	CC	TT	TT	TT	CC	CC	TT	TT	TT	TT	TT	TT	TT	TT	TT	TT	CC	TT	TT	TT	TT	TT	TT	TT	CC	TT	TT	TT	TC	CC	TT	TT	CC	CC	CC	CC	TT	TT	TT	CC	TT	TT
ST4.03ch01pos4251377.1	A/T	ST4.03ch01	4251377	+	TT	TT	TT	AA	AA	AA	TT	AA	AA	TT	AA	AA	AA	TT	AA	AA	TT	AA	AA	AA	TT	AA	AA	AA	TT	TT	AA	TT	TT	AA	AA	TT	AA	AA	AA	AA	AA	AA	TT	AA	AA	AA	AA	AA	AA
ST4.03ch01pos4251382.1	A/G	ST4.03ch01	4251382	+	GG	GG	GG	AA	AA	AA	GG	AA	AA	GG	AA	AA	AA	GG	AA	AA	GG	AA	AA	AA	GG	AA	AA	AA	GG	GG	AA	GG	GG	AA	AA	GG	AA	AA	AA	AA	AA	AA	GG	AA	AA	AA	AA	AA	AA
ST4.03ch01pos4251390.1	G/A	ST4.03ch01	4251390	+	AA	AA	AA	GG	GG	GG	AA	GG	GG	AA	GG	GG	GG	AA	GG	GG	AA	GG	GG	GG	AA	GG	GG	GG	AA	AA	GG	AA	AA	GG	GG	AA	GG	GG	GG	GG	GG	GG	AA	GG	GG	GG	GG	GG	GG
ST4.03ch01pos4251450.1	T/C	ST4.03ch01	4251450	+	CC	CC	CC	TT	TT	TT	CC	TT	TT	CC	TT	TT	TT	CC	TT	TT	CC	TT	TT	TT	CC	TT	TT	TT	CC	CC	TT	CC	CC	TT	TT	CC	TT	TT	TT	TT	TT	TT	CC	TT	TT	TT	TT	TT	TT
ST4.03ch01pos4258257.1	G/T	ST4.03ch01	4258257	+	GG	GG	GG	GG	GG	GG	GG	GG	GG	GT	GG	GG	GG	GG	GG	GG	GG	GG	GG	GG	GG	GG	GG	GG	GG	GG	GG	GG	GG	GG	GG	GG	GG	GG	GG	GG	GG	GG	GG	GG	GG	GG	GG	GG	GG
ST4.03ch01pos4258310.1	G/A	ST4.03ch01	4258310	+	GG	GA	GA	GA	GG	GA	GG	GA	AA	GG	GG	GA	GG	GA	GA	GG	GA	GA	GA	GA	GG	GA	AA	GA	GA	GA	GA	AA	GA	GG	GA	GA	GA	GA	GA	GA	GA	GG	GA	GA	GG	GG	AA	GA	GG
ST4.03ch01pos4384053.1	T/C	ST4.03ch01	4384053	+	TT	TT	TT	TT	TT	TT	TT	TT	TT	TC	TT	TT	TT	CC	TT	TT	CC	TT	TT	TT	TT	TT	TT	TT	CC	CC	TC	TT	TT	TT	TT	TC	TT	TT	TC	CC	TT	CC	TC	TC	TT	TT	TT	TT	TT
ST4.03ch01pos4384072.1	G/A	ST4.03ch01	4384072	+	GG	GG	GG	GG	GG	GG	GG	GG	GG	GG	GG	GG	GG	GG	GG	GG	GG	GG	GG	GG	GG	GG	GG	GG	GG	GG	GG	GG	GG	GG	GG	GA	GG	GG	GA	AA	GG	AA	GG	GA	GG	GG	GG	GG	GG
ST4.03ch01pos4487812.1	G/T	ST4.03ch01	4487812	+	GG	GG	GG	GG	GG	GG	TT	GG	TT	TT	GG	GG	GG	TT	GG	GG	TT	GG	GG	GG	GG	GG	GG	GG	TT	TT	TT	GG	TT	GG	TT	TT	GG	TT	GG	TT	GG	TT	TT	GG	GG	GG	GG	TT	GG
ST4.03ch01pos4487843.1	G/C	ST4.03ch01	4487843	+	GG	GG	GG	GG	GG	GG	CC	GG	GG	CC	GG	GG	GG	CC	GG	GG	CC	GG	GG	GG	GG	GG	GG	GG	CC	CC	CC	GG	GG	GG	CC	CC	GG	GG	GG	GG	GG	GG	CC	GG	GG	GG	GG	CC	GG
ST4.03ch01pos4487885.1	G/T	ST4.03ch01	4487885	+	GG	GG	GG	GG	GG	GG	TT	GG	GG	TT	TT	GG	TT	TT	GG	GG	TT	TT	GG	GG	GG	GG	GG	TT	GG	TT	GT	GG	GG	GG	TT	GG	GG	GG	GG	GG	TT	GG	GG	GG	GG	TT	GG	GT	GG
ST4.03ch01pos4522855.1	G/T	ST4.03ch01	4522855	+	TT	TT	TT	TT	TT	TT	TT	TT	TT	GT	TT	TT	TT	GT	TT	TT	GT	TT	TT	TT	TT	TT	TT	TT	GT	GT	GT	TT	TT	TT	TT	TT	TT	TT	GT	TT	TT	TT	TT	TT	TT	TT	TT	TT	TT
ST4.03ch01pos4522922.1	T/A	ST4.03ch01	4522922	+	TT	TT	TT	TT	TT	TT	TT	TT	TT	TA	TT	TT	TT	TA	TT	TT	TA	TT	TT	TT	TT	TT	TT	TT	TA	TT	TA	TT	TT	TT	TT	TT	TT	TT	TT	TT	TT	TT	TT	TT	TT	TT	TT	TT	TT
ST4.03ch01pos4526156.1	A/C	ST4.03ch01	4526156	+	AA	AA	AA	AA	AA	AA	AA	AA	AA	AA	AA	AA	AC	AC	AA	AA	AC	AC	AA	AA	AA	AA	AA	AA	AC	AC	AC	AA	AA	AA	AA	AA	AA	AA	AA	AA	AC	AA	AA	AA	AA	AC	AA	AC	AA
ST4.03ch01pos4526162.1	A/C	ST4.03ch01	4526162	+	AC	AA	AA	AC	AC	AC	AC	AC	AC	AC	AC	AC	AC	AC	AC	AA	AC	AC	AC	AC	AC	AC	AA	AA	AC	AC	AC	AC	CC	AC	AC	AC	AC	AC	CC	AC	AC	AC	AC	AC	AC	AC	AC	AC	AC
ST4.03ch01pos4526167.1	A/C	ST4.03ch01	4526167	+	AC	AA	AA	AC	AC	AC	AC	AC	AC	AC	AC	AC	AC	AC	AC	AA	AC	AC	AC	AC	AC	AC	AA	AA	AC	AC	AC	AC	CC	AC	AC	AC	AC	AC	CC	AC	AC	AC	AC	AC	AC	AC	AC	AC	AC
ST4.03ch01pos4526170.1	C/T	ST4.03ch01	4526170	+	CT	CC	CT	CT	CT	CT	CT	CC	CC	CT	CT	CT	CT	CC	CC	CC	CC	CT	CT	CT	CT	CT	CC	TT	CC	CC	CC	CC	CC	CT	CT	CT	CT	CT	CC	CC	CT	CT	CT	CT	CT	CT	CC	CC	CT
ST4.03ch01pos4526193.1	G/T	ST4.03ch01	4526193	+	GT	GG	GG	GT	GT	GT	GT	GT	GT	GT	GT	GT	GT	GT	GT	GG	GT	GT	GT	GT	GT	GT	GG	GG	GT	GT	GT	GT	TT	GT	GT	GT	GT	GT	TT	GT	GT	GT	GT	GT	GT	GT	GT	GT	GT
ST4.03ch01pos4526228.1	T/G	ST4.03ch01	4526228	+	TG	TT	TT	TG	TG	TG	TG	TG	TG	TG	TG	TG	TG	TG	TG	TT	TG	TG	TG	TG	TG	TG	GG	TT	TG	GG	TG	GG	GG	TG	TG	TG	TG	TG	GG	TG	TG	TG	TG	TG	TG	TG	TG	TG	TG
ST4.03ch01pos4595624.1	A/T	ST4.03ch01	4595624	+	AA	AA	AA	AA	TT	AA	AT	TT	AA	AA	AA	AA	AA	AA	TT	AA	AA	AA	AA	AA	AA	AA	AA	TT	AA	AA	AA	AA	AA	AA	AA	AA	TT	AA	AA	AA	AA	AA	AA	AA	TT	AA	AA	AA	AA
ST4.03ch01pos4596613.1	T/A	ST4.03ch01	4596613	+	TT	TT	TA	TA	TT	TT	TT	TT	TA	TT	TT	TA	TT	TA	TT	TT	TA	TA	TT	TA	TT	TA	TA	TT	TT	TA	TT	TA	TT	TT	TT	TT	TA	TT	TT	TA	TA	TT	TA	TA	TT	TA	TA	TT	TT
ST4.03ch01pos4596665.1	C/A	ST4.03ch01	4596665	+	CA	CC	CC	CA	CA	CA	CA	CA	CC	CC	CA	CA	CA	CC	CA	CC	CC	CC	CC	CC	CA	CA	CA	CA	CC	CC	CA	CC	CC	CA	CC	CA	CA	CA	CC	CC	CC	CA	CA	CA	CA	CC	CC	CA	CA
ST4.03ch01pos4596778.1	T/C	ST4.03ch01	4596778	+	TT	TT	TT	TT	TT	TT	TT	TT	TT	TT	CC	TT	CC	CC	CC	CC	CC	TT	TT	TT	TT	CC	TT	TT	CC	CC	TT	TT	TT	TT	TT	CC	TT	TT	TT	TT	TT	CC	TT	TT	TT	TT	TT	TT	CC
ST4.03ch01pos4608920.1	A/G	ST4.03ch01	4608920	+	AA	AA	AA	AA	AA	AA	AA	AA	AA	AA	AA	AA	AA	AA	AA	AA	AA	AA	AA	AA	AA	AA	AA	AA	AA	AA	AA	AA	AA	AA	AA	AA	AA	AA	AA	AA	AA	AA	AA	AA	AA	AA	AA	AA	AA
ST4.03ch01pos4608934.1	A/T	ST4.03ch01	4608934	+	AA	AA	AA	AA	AA	AA	AA	AA	AA	AA	AA	AA	AA	AA	AA	AA	AA	AA	AA	AA	AA	AA	AA	AA	AA	AA	AA	AA	AA	AA	AA	AA	AA	AA	AA	AA	AA	AA	AA	AA	AA	AA	AA	AA	AA
ST4.03ch01pos4608935.1	A/T	ST4.03ch01	4608935	+	AA	AA	AA	AA	AA	AA	AA	AA	AA	AA	AA	AA	AA	AA	AA	AA	AA	AA	AA	AA	AA	AA	AA	AA	AA	AA	AA	AA	AA	AA	AA	AA	AA	AA	AA	AA	AA	AA	AA	AA	AA	AA	AA	AA	AA
ST4.03ch01pos4608988.1	A/G	ST4.03ch01	4608988	+	AA	AA	AA	AA	AA	AA	AA	AA	AA	AA	AA	AA	AA	AA	AA	AA	AA	AA	AA	AA	AA	AA	AA	AA	AA	AA	AA	AA	AA	AA	AA	AA	AA	AA	AA	AA	AA	AA	AA	AA	AA	AA	AA	AA	AA
ST4.03ch01pos4608994.1	G/A	ST4.03ch01	4608994	+	GG	GG	GG	GG	GG	GG	GG	GG	GG	GG	GG	GG	GG	GG	GG	GG	GG	GG	GG	GG	GG	GG	GG	GG	GG	GG	GG	GG	GG	GG	GG	GG	GG	GG	GG	GG	GG	GG	GG	GG	GG	GG	GG	GG	GG
ST4.03ch01pos4625527.1	C/A	ST4.03ch01	4625527	+	CC	CC	CC	CC	CC	CC	CC	CC	CC	CC	CC	CC	CC	CC	CC	CC	CC	CC	CC	CC	CC	CC	CC	CC	CC	CC	CC	CC	CC	CC	CC	CC	CC	CC	CC	CC	CC	CC	CC	AA	CC	AA	AA	CC	CC
ST4.03ch01pos4625530.1	C/G	ST4.03ch01	4625530	+	CC	CC	CC	CC	CC	CC	CC	CC	CC	GG	CC	CC	CC	GG	CC	CC	CC	CC	CC	GG	CC	CC	CC	CC	CC	CC	CC	CC	CC	CC	GG	CC	GG	CC	CC	GG	GG	GG	GG	GG	GG	GG	GG	GG	CC
ST4.03ch01pos4625536.1	C/T	ST4.03ch01	4625536	+	CC	CC	CC	CC	CC	CC	CC	CC	CC	CC	CC	CC	CC	CC	CC	CC	CC	CC	CC	TT	CC	CC	CC	CC	CC	CC	CC	CC	CC	CC	CC	CC	CT	CC	CC	CC	TT	CC	CC	CC	CC	CC	CC	CC	CC
ST4.03ch01pos4625607.1	G/C	ST4.03ch01	4625607	+	GG	GG	GG	GG	GG	GG	GG	GG	GG	GG	GG	GG	GG	GG	GG	GG	GG	GG	GG	GG	GG	CC	GG	GG	GG	CC	GG	GG	GG	GG	GG	CC	GG	GG	GG	GG	GG	GG	GG	GG	GG	GG	CC	GG	GG
ST4.03ch01pos4625611.1	G/A	ST4.03ch01	4625611	+	GG	GG	GG	GG	GG	GG	GG	GG	GG	GG	GG	GG	GG	GG	GG	GG	GG	GG	GG	GG	GG	GG	GG	GG	GG	GG	GG	GG	AA	GG	GG	GG	GA	GG	GG	GG	GG	AA	GA	GG	AA	GG	GG	GG	GG
ST4.03ch01pos4626250.1	T/G	ST4.03ch01	4626250	+	TT	TT	TT	TT	TG	TT	TT	TT	TT	TT	TT	TT	TT	TT	TT	TT	TT	TT	TT	TT	TT	TT	TT	TT	TT	TT	TT	TT	TT	TG	TG	TT	TT	TT	TG	TT	TT	TT	TG	TT	GG	TT	TT	TT	TG
ST4.03ch01pos4626256.1	T/A	ST4.03ch01	4626256	+	TA	TA	TT	TA	TT	TT	TT	TT	TA	TA	TA	TA	TA	TA	TT	TT	TA	TA	TA	AA	TA	TA	TT	TT	TA	TA	TT	TA	TA	TT	TA	TA	TA	TA	AA	TA	TA	TT	TA	TA	TT	TA	TA	TA	TT
ST4.03ch01pos4626257.1	T/A	ST4.03ch01	4626257	+	AA	TA	AA	TA	AA	AA	AA	AA	TA	AA	AA	TA	AA	TA	AA	AA	TA	TA	TA	TT	AA	TA	AA	TT	TA	TA	AA	TA	AA	AA	TA	TA	TA	TA	TT	TA	TA	AA	TA	TA	AA	TA	TA	AA	AA
ST4.03ch01pos4626264.1	A/G	ST4.03ch01	4626264	+	AA	AG	AA	AG	AA	AA	AA	AA	AG	AA	AA	AG	AA	AG	AA	AA	AG	AG	AG	GG	AA	AG	AA	AA	AG	AG	AA	AG	AA	AA	AG	AG	AG	AG	AG	AG	AG	AA	AG	AG	AA	AG	AG	AA	AA
ST4.03ch01pos4626279.1	G/T	ST4.03ch01	4626279	+	GG	GG	GG	GG	GT	GG	GG	GG	GG	GG	GG	GG	GG	GG	GG	GG	GG	GG	GG	GG	GG	GG	GG	GG	GG	GG	GG	GG	GG	GT	GT	GT	GG	GG	GT	GG	GG	GG	GT	GT	TT	GG	GG	GG	GT
ST4.03ch01pos4626305.1	A/G	ST4.03ch01	4626305	+	AA	AA	AA	AA	AG	AA	AA	AA	AA	AA	AA	AA	AA	AA	AA	AA	AA	AA	AA	AA	AA	AA	AA	AA	AA	AA	AA	AA	AA	AG	AG	AG	AA	AA	AG	AA	AA	AA	AG	AG	GG	AA	AA	AA	AG
ST4.03ch01pos4626315.1	T/C	ST4.03ch01	4626315	+	TT	TC	TT	TC	TT	TT	TT	TT	TC	TT	TT	TC	TT	TC	TT	TT	TC	TC	TC	CC	TT	TC	TT	TT	TC	TC	TT	TC	TT	TT	TC	TC	TC	TC	TC	TC	TC	TT	TC	TC	TT	TC	TC	TT	TT
ST4.03ch01pos4642531.1	T/C	ST4.03ch01	4642531	+	TT	TT	TT	TT	TT	TT	TT	TT	TT	TT	TT	CC	TT	TT	TT	TT	TT	TT	TC	TT	TT	TT	CC	TT	TT	TT	TC	CC	TT	TT	TT	TC	TC	TT	CC	CC	TC	TT	TC	TC	TC	TT	CC	TC	TC
ST4.03ch01pos4642538.1	G/A	ST4.03ch01	4642538	+	GG	GG	GG	GG	GG	GG	GG	GG	GG	GG	GG	AA	GG	GG	GG	GG	GG	GG	GA	GG	GG	GG	AA	GG	GG	GG	GA	AA	GG	GG	GG	GG	GA	GG	GG	GG	GA	GG	GA	GA	GA	GG	AA	GA	GA
ST4.03ch01pos4642567.1	T/C	ST4.03ch01	4642567	+	TT	TT	TT	TT	TT	TT	TT	TT	TT	TT	TT	CC	TT	TT	TT	TT	TT	TT	TC	TT	TT	TT	CC	TT	TT	TT	TC	CC	TT	TT	TT	TC	TC	TT	CC	CC	TC	TT	TC	TC	TC	TT	CC	TC	TC
ST4.03ch01pos4642568.1	C/A	ST4.03ch01	4642568	+	CC	CC	CC	CC	CC	CC	CC	CC	CC	CC	CC	AA	CC	CC	CC	CC	CC	CC	CA	CC	CC	CC	AA	CC	CC	CC	CA	AA	CC	CC	CC	CA	CA	CC	AA	AA	CA	CC	CA	CA	CA	CC	AA	CA	CA
ST4.03ch01pos4689433.1	G/A	ST4.03ch01	4689433	+	AA	AA	GA	AA	GA	AA	GA	GG	GA	GA	AA	AA	AA	AA	GA	GG	AA	AA	GG	GA	AA	AA	AA	AA	AA	AA	GA	AA	GA	GA	AA	AA	AA	AA	GG	GA	AA	GA	GA	AA	GA	GA	AA	GA	GA
ST4.03ch01pos4749642.1	C/T	ST4.03ch01	4749642	+	CC	CC	CT	CC	CT	TT	TT	CC	CC	CT	CT	CC	TT	TT	CC	TT	CC	CT	TT	CC	CC	CT	CC	CC	CC	TT	CT	CC	CC	CC	TT	CT	CT	CC	CC	CT	CC	CC	CT	TT	CC	CC	TT	CT	CT
ST4.03ch01pos4749657.1	T/C	ST4.03ch01	4749657	+	CC	TT	TC	CC	TC	TT	TT	TT	TT	TC	TC	TT	TC	TC	CC	TC	TT	TC	TC	TC	CC	TC	TT	CC	CC	TT	TC	TT	CC	CC	TT	TC	TC	TT	CC	TT	TT	TT	TC	CC	CC	CC	TC	TC	TC
ST4.03ch01pos4749665.1	C/G	ST4.03ch01	4749665	+	CC	CC	CG	CC	CG	GG	CC	CC	CC	CG	CG	CC	CG	CG	CC	CG	CC	CG	CG	CC	CC	CG	CC	CC	CC	GG	CG	CC	CC	CC	GG	CG	CG	CC	CC	CG	CC	CC	CG	CG	CC	CC	CG	CG	CG
ST4.03ch01pos4749709.1	G/A	ST4.03ch01	4749709	+	GA	GG	GG	GG	GG	GG	GG	GG	GG	GA	GA	GG	GA	GG	GA	GG	GG	GG	GA	GA	GA	GA	GG	AA	AA	GG	GG	GG	GA	GG	GG	GG	GA	GG	AA	GG	GG	GG	GA	GA	AA	GA	GA	GA	GA
ST4.03ch01pos4749724.1	C/T	ST4.03ch01	4749724	+	CT	CC	CT	CC	CT	TT	TT	CC	CC	CT	CT	CC	TT	TT	CT	CT	CC	CT	TT	TT	CT	CT	CC	TT	TT	TT	CT	CC	TT	CC	TT	CT	CT	CC	TT	TT	CC	CC	CT	TT	TT	TT	TT	CT	CT
ST4.03ch01pos4912049.1	G/A	ST4.03ch01	4912049	+	GA	GG	GG	AA	GA	GG	GA	GA	GG	GG	AA	AA	GG	GG	GA	GA	GG	GG	GG	GG	GA	GA	GG	GG	GG	GG	GG	GG	GG	GA	GA	GA	GA	AA	GG	GG	GG	AA	GA	GA	GA	GG	GG	GG	GA
ST4.03ch01pos4912054.1	T/C	ST4.03ch01	4912054	+	TT	TT	TT	TT	TC	TT	TT	TT	TT	TT	TT	TT	TT	TT	TT	TT	TT	TT	TT	TT	TT	TT	TT	TT	TT	TT	TT	TT	TT	TC	TT	TC	TT	TT	TT	TT	TT	TT	TC	TT	TC	TT	TT	TT	TC
ST4.03ch01pos4923348.1	A/C	ST4.03ch01	4923348	+	CC	AA	AA	AA	CC	CC	CC	AA	AA	CC	AA	AA	AA	AA	AA	CC	AA	AA	CC	CC	AA	AA	AA	AA	AA	CC	CC	AA	AA	CC	AA	CC	AA	AA	AA	CC	CC	CC	AA	AA	AA	AA	AA	AA	AA
ST4.03ch01pos4930793.1	G/T	ST4.03ch01	4930793	+	GG	TT	TT	TT	GG	TT	GG	GG	TT	GG	GG	GG	GG	TT	GG	GG	TT	TT	TT	TT	GG	GG	GG	GG	TT	TT	TT	TT	GG	GG	GG	TT	GG	GG	GG	TT	TT	GG	TT	GG	GG	TT	TT	TT	GG
ST4.03ch01pos4930799.1	T/C	ST4.03ch01	4930799	+	TT	CC	CC	CC	TT	CC	TT	TT	CC	TT	TT	TT	TT	CC	TT	TT	CC	CC	CC	CC	TT	TT	TT	TT	CC	CC	CC	CC	TT	TT	TT	CC	TT	TT	TT	CC	CC	TT	CC	TT	TT	CC	CC	CC	TT
ST4.03ch01pos4952159.1	A/G	ST4.03ch01	4952159	+	AA	AA	AA	AA	GG	GG	AA	AA	AA	AA	AA	AA	GG	AA	AA	AA	AA	AA	AA	AA	AA	AA	GG	AA	AA	AA	AA	AA	AA	GG	GG	GG	AA	AA	AA	AA	AA	GG	GG	AA	AA	AA	AA	AA	GG
ST4.03ch01pos4952171.1	A/G	ST4.03ch01	4952171	+	AA	AA	GG	GG	GG	GG	AA	GG	AA	GG	AA	AA	GG	GG	GG	GG	AA	GG	AA	GG	AA	GG	GG	AA	GG	GG	AA	AA	AA	GG	GG	GG	GG	AA	GG	GG	GG	GG	GG	AA	AA	AA	GG	GG	GG
ST4.03ch01pos4954982.1	C/T	ST4.03ch01	4954982	+	CT	CT	CC	CT	CT	CT	CT	CT	CC	CT	CT	CT	CT	CC	CT	CT	CC	CC	CC	CC	CT	CT	CT	CT	CC	CC	CC	CC	CC	CT	CT	CT	CT	CT	CC	CC	CC	CT	CT	CT	CT	CC	CC	CC	CT
ST4.03ch01pos4959733.1	A/T	ST4.03ch01	4959733	+	TT	TT	TT	TT	TT	TT	TT	TT	TT	TT	TT	TT	TT	TT	TT	TT	TT	TT	TT	TT	TT	TT	TT	TT	TT	TT	AT	TT	TT	TT	TT	TT	TT	TT	AT	TT	TT	TT	TT	TT	TT	AT	TT	TT	TT
ST4.03ch01pos4959758.1	G/T	ST4.03ch01	4959758	+	GT	GT	GG	GT	GT	GT	GT	GT	GG	GT	GT	GT	GT	GG	GT	GT	GG	GG	GG	GG	GT	GT	GT	GT	GG	GG	GG	GG	GG	GT	GT	GT	GT	GT	GG	GG	GG	GT	GT	GT	GT	GG	GG	GG	GT
ST4.03ch01pos4959782.1	C/G	ST4.03ch01	4959782	+	GG	GG	GG	GG	GG	GG	GG	GG	GG	GG	GG	GG	GG	GG	GG	GG	GG	GG	GG	GG	GG	GG	GG	GG	GG	GG	CG	GG	GG	GG	GG	GG	GG	GG	CG	GG	GG	GG	GG	GG	GG	CG	GG	GG	GG
ST4.03ch01pos4959808.1	T/C	ST4.03ch01	4959808	+	CC	CC	CC	CC	CC	CC	CC	CC	CC	CC	CC	CC	CC	CC	CC	CC	CC	CC	CC	CC	CC	CC	CC	CC	CC	CC	TC	CC	CC	CC	CC	CC	CC	CC	TC	CC	CC	CC	CC	CC	CC	TC	CC	CC	CC
ST4.03ch01pos4961672.1	T/C	ST4.03ch01	4961672	+	CC	CC	CC	CC	CC	TT	CC	CC	CC	CC	CC	TT	CC	CC	CC	CC	CC	CC	CC	TT	CC	CC	TT	CC	CC	CC	CC	TT	CC	CC	TT	CC	CC	TT	CC	CC	CC	CC	CC	CC	CC	TT	TT	CC	CC
ST4.03ch01pos4961678.1	T/C	ST4.03ch01	4961678	+	CC	CC	CC	CC	CC	TT	CC	CC	CC	CC	CC	TT	CC	CC	CC	CC	CC	CC	CC	TT	CC	CC	TT	CC	CC	CC	CC	TT	CC	CC	TT	CC	CC	TT	CC	CC	CC	CC	CC	CC	CC	TT	TT	CC	CC
ST4.03ch01pos4961679.1	G/A	ST4.03ch01	4961679	+	AA	AA	AA	AA	AA	GG	AA	AA	AA	AA	AA	GG	AA	AA	AA	AA	AA	AA	AA	GG	AA	AA	GG	AA	AA	AA	AA	GG	AA	AA	GG	AA	AA	GG	AA	AA	AA	AA	AA	AA	AA	GG	GG	AA	AA
ST4.03ch01pos5053169.1	T/C	ST4.03ch01	5053169	+	TT	TT	TT	TT	TT	TT	TT	TT	TT	TT	TT	TT	TT	TT	TT	TT	TT	TT	TT	TT	TT	TT	TT	TT	TT	TT	TT	TT	TT	TT	TT	TT	TT	TT	TT	TT	TT	TT	TT	TT	TT	TT	TT	TT	TT
ST4.03ch01pos5053242.1	G/A	ST4.03ch01	5053242	+	AA	AA	AA	AA	GG	AA	AA	AA	AA	AA	AA	AA	AA	AA	AA	AA	AA	AA	AA	AA	AA	AA	AA	GG	AA	AA	AA	AA	AA	GG	GG	AA	AA	AA	AA	AA	AA	GG	AA	AA	GG	GG	AA	AA	GG
ST4.03ch01pos5053277.1	A/G	ST4.03ch01	5053277	+	GG	GG	GG	GG	AA	GG	GG	GG	GG	GG	GG	GG	GG	GG	GG	GG	GG	GG	GG	GG	GG	GG	GG	AA	GG	GG	GG	GG	GG	AA	AA	GG	GG	GG	GG	GG	GG	AA	GG	GG	GG	AA	GG	GG	GG
ST4.03ch01pos5056627.1	A/C	ST4.03ch01	5056627	+	AA	AA	CC	AA	AA	AA	AA	AA	AA	CC	CC	AA	AA	CC	CC	CC	CC	AA	CC	CC	AA	CC	AA	AA	AA	AA	AA	CC	AA	CC	CC	AA	AA	AA	AA	AA	AA	AA	AA	CC	AA	AA	AA	AA	AA
ST4.03ch01pos5056629.1	T/G	ST4.03ch01	5056629	+	TT	TT	GG	TT	TT	TT	TT	TT	TT	GG	GG	TT	TT	GG	GG	GG	GG	TT	GG	GG	TT	GG	TT	TT	TT	TT	TT	GG	GG	GG	GG	TT	TT	TT	TT	TT	TT	TT	TT	GG	TT	TT	TT	TT	TT
ST4.03ch01pos5064575.1	T/A	ST4.03ch01	5064575	+	TT	TT	TT	TT	AA	TT	TT	TT	TT	TT	TT	TT	TT	TT	TT	TT	TT	TT	TT	TT	TT	TT	TT	TT	TT	TT	TT	TT	TT	AA	AA	AA	TT	TT	TT	TT	TT	TT	AA	TT	AA	AA	TT	TT	AA
ST4.03ch01pos5064580.1	G/A	ST4.03ch01	5064580	+	GG	GG	GG	GG	AA	GG	GG	GG	GG	GG	GG	GG	GG	GG	GG	GG	GG	GG	GG	GG	GG	GG	GG	GG	GG	GG	GG	GG	GG	AA	AA	AA	GG	GG	GG	GG	GG	GG	AA	GG	AA	AA	GG	GG	AA
ST4.03ch01pos5064619.1	G/C	ST4.03ch01	5064619	+	GG	GG	GG	GG	CC	GG	GG	GG	GG	GG	GG	GG	GG	GG	GG	GG	GG	GG	GG	GG	GG	GG	GG	GG	GG	GG	GG	GG	GG	CC	CC	CC	GG	GG	GG	GG	GG	GG	CC	GG	CC	CC	GG	GG	CC
ST4.03ch01pos5077678.1	C/T	ST4.03ch01	5077678	+	CC	CC	CC	CC	CC	CC	CC	CC	CC	CC	CC	CC	CC	CC	CC	CC	CC	CC	CC	CC	CC	CC	CC	CC	CC	CC	CC	CC	CC	CC	CC	CC	CC	CC	CC	CC	CC	CC	CC	CC	CC	CC	CC	CC	CC
ST4.03ch01pos5077755.1	G/C	ST4.03ch01	5077755	+	GG	GG	CC	CC	GG	CC	GC	GG	CC	CC	GC	GC	CC	CC	GC	GC	CC	CC	CC	GG	CC	GC	GG	GG	CC	CC	CC	CC	CC	GG	CC	GC	GC	GG	GG	GC	CC	GG	GC	GC	GG	GG	CC	CC	GG
ST4.03ch01pos5077776.1	G/A	ST4.03ch01	5077776	+	GG	GG	AA	AA	GG	AA	GA	GG	AA	AA	GA	GA	AA	AA	GA	GA	AA	AA	AA	GG	AA	GA	GG	GG	AA	AA	AA	AA	AA	GG	AA	GA	GA	GG	GG	GA	AA	GG	GA	GA	GG	GG	AA	AA	GG
ST4.03ch01pos5077801.1	T/C	ST4.03ch01	5077801	+	TT	TT	CC	CC	TT	CC	TC	TT	CC	CC	TC	TC	CC	CC	TC	TC	CC	CC	CC	TT	CC	TC	TT	TT	CC	CC	CC	CC	CC	TT	CC	TC	TC	TT	TT	TC	CC	TT	TC	TC	TT	TT	CC	CC	TT
ST4.03ch01pos5077820.1	C/T	ST4.03ch01	5077820	+	TT	CC	TT	TT	TT	TT	TT	TT	TT	TT	TT	TT	TT	TT	TT	TT	TT	TT	TT	CC	TT	TT	TT	TT	TT	TT	TT	TT	TT	TT	TT	TT	TT	TT	TT	TT	TT	TT	TT	TT	TT	CC	TT	TT	TT
ST4.03ch01pos5079095.1	T/C	ST4.03ch01	5079095	+	TT	TT	TT	TT	TT	TT	TT	TT	TT	TT	TT	CC	TT	TT	CC	TT	CC	CC	TT	TT	TT	CC	TT	TT	CC	TT	TT	TT	TT	TT	TT	CC	TT	TT	TT	TT	TT	TT	CC	TT	TT	TT	TT	TT	TT
ST4.03ch01pos5079132.1	A/C	ST4.03ch01	5079132	+	AA	AA	AA	AA	AA	AA	AA	AA	AA	AA	AA	CC	AA	AA	CC	AA	CC	CC	AA	AA	AA	CC	AA	AA	CC	AA	AA	AA	AA	AA	AA	CC	AA	AA	AA	AA	AA	AA	CC	AA	AA	AA	AA	AA	AA
ST4.03ch01pos5096208.1	T/A	ST4.03ch01	5096208	+	TA	TA	TT	TA	AA	TA	TA	TA	TT	TA	TA	TA	TA	TT	TA	TA	TT	TT	TT	TT	TA	AA	TA	TA	TA	TT	TT	TT	TT	TA	TA	TA	TA	AA	TT	TT	TT	AA	TA	TA	TA	TT	TT	TT	TA
ST4.03ch01pos5096237.1	A/G	ST4.03ch01	5096237	+	AG	AG	AA	AG	GG	AG	AG	AG	AA	AG	AG	AG	AG	AA	AG	AG	AA	AA	AA	AA	AG	GG	AG	AG	AG	AA	AA	AA	AA	AG	AG	AG	AG	GG	AA	AA	AA	GG	AG	AG	AG	AA	AA	AA	AG
ST4.03ch01pos5096261.1	G/A	ST4.03ch01	5096261	+	GA	GA	GG	GA	AA	GA	GA	GA	GG	GA	GA	GA	GA	GG	GA	GA	GG	GG	GG	GG	GA	AA	GA	GA	GA	GG	GG	GG	GG	GA	GA	GA	GA	AA	GG	GG	GG	AA	GA	GA	GA	GG	GG	GG	GA
ST4.03ch01pos5124602.1	C/A	ST4.03ch01	5124602	+	CC	CC	CC	AA	AA	AA	AA	AA	AA	AA	CC	AA	AA	AA	AA	AA	CC	AA	CC	AA	CC	CC	CC	AA	CC	AA	CC	AA	AA	AA	CC	AA	AA	CC	CC	CC	AA	AA	AA	AA	AA	CC	AA	AA	CC
ST4.03ch01pos5124632.1	C/A	ST4.03ch01	5124632	+	CC	CC	CC	AA	AA	AA	AA	AA	AA	AA	CC	AA	AA	AA	AA	AA	CC	AA	CC	AA	CC	CC	CC	AA	CC	AA	CC	AA	AA	AA	CC	AA	AA	CC	CC	CC	AA	AA	AA	AA	AA	CC	AA	AA	CC
ST4.03ch01pos5126062.1	G/A	ST4.03ch01	5126062	+	GG	GG	GG	AA	AA	AA	GG	AA	AA	AA	GG	AA	AA	GG	AA	AA	AA	AA	GG	AA	AA	AA	GG	GG	GG	GG	GG	GG	GG	AA	GG	AA	GG	AA	GG	GG	AA	GG	AA	AA	AA	GG	AA	GG	AA
ST4.03ch01pos5126089.1	G/C	ST4.03ch01	5126089	+	GG	GG	GG	CC	CC	CC	GG	CC	CC	CC	GG	CC	CC	GG	CC	CC	CC	CC	GG	CC	CC	CC	GG	GG	GG	GG	GG	GG	GG	CC	GG	CC	GG	CC	GG	GG	CC	CC	CC	CC	CC	GG	CC	CC	CC
ST4.03ch01pos5126101.1	T/C	ST4.03ch01	5126101	+	TT	TT	TT	CC	CC	CC	TT	CC	CC	CC	TT	CC	CC	TT	CC	CC	CC	CC	TT	CC	CC	CC	TT	TT	TT	TT	TT	TT	TT	CC	TT	CC	TT	CC	TT	TT	CC	CC	CC	CC	CC	TT	CC	TT	CC
ST4.03ch01pos5126102.1	C/T	ST4.03ch01	5126102	+	CC	CC	CC	TT	TT	TT	CC	TT	TT	TT	CC	TT	TT	CC	TT	TT	TT	TT	CC	TT	TT	TT	CC	CC	CC	CC	CC	CC	CC	TT	CC	TT	CC	TT	CC	CC	TT	TT	TT	TT	TT	CC	TT	CC	TT
ST4.03ch01pos5161941.1	C/T	ST4.03ch01	5161941	+	CC	CC	CC	CT	CC	CC	CC	CC	CC	CC	CC	CT	CC	CT	CC	CC	CT	CT	CC	CT	CC	CC	CT	CC	CC	CT	CC	CC	CC	CC	CT	CC	CC	CT	CC	CT	CT	CC	CT	CT	CC	CC	CT	CC	CC
ST4.03ch01pos5161963.1	T/C	ST4.03ch01	5161963	+	CC	CC	TC	CC	CC	CC	CC	CC	CC	CC	CC	CC	CC	CC	CC	CC	CC	CC	TC	TC	CC	CC	CC	CC	CC	CC	TC	CC	CC	CC	CC	CC	CC	CC	TC	CC	CC	CC	CC	CC	CC	CC	CC	TC	CC
ST4.03ch01pos5162007.1	T/G	ST4.03ch01	5162007	+	TG	TG	TT	TG	TG	TG	TG	TG	TG	TG	TG	TG	TG	TG	TG	TG	TG	TG	TG	TG	TG	TG	TG	TG	TG	TG	TG	TG	TG	TG	TG	TG	TG	TG	TG	TG	TG	TG	TG	TG	TG	TG	TG	TG	TG
ST4.03ch01pos5162014.1	T/G	ST4.03ch01	5162014	+	TT	TT	TT	TT	TT	TT	TT	TT	TT	TG	TT	TT	TT	TT	TT	TT	TT	TT	TT	TT	TT	TG	TT	TT	TT	TT	TT	TT	TT	TT	TT	TT	TT	TT	TT	TT	TT	TT	TT	TT	TT	TT	TT	TT	TT
ST4.03ch01pos5162383.1	C/T	ST4.03ch01	5162383	+	CT	CT	CT	CT	CT	CT	CT	CT	CT	CT	CT	CT	CT	CT	CT	CT	CT	CT	CT	CT	CT	CT	CT	CT	CT	CT	CT	CT	CT	CT	CT	CT	CT	CT	CT	CT	CT	CT	CT	CT	CT	CT	CT	CT	CT
ST4.03ch01pos5162384.1	C/T	ST4.03ch01	5162384	+	CT	CT	CT	CC	CT	CT	CT	CT	CT	CT	CT	CC	CT	CT	CT	CT	CT	CT	CT	CC	CT	CT	CC	CT	CT	CT	CT	CT	CT	CT	CT	CT	CT	CC	CT	CT	CT	CT	CT	CC	CT	CT	CC	CT	CT
ST4.03ch01pos5162388.1	A/G	ST4.03ch01	5162388	+	AG	AG	AG	AG	AG	AG	AG	AG	AG	AG	AG	AG	AG	AG	AG	AG	AG	AG	AG	AG	AG	AG	AG	AG	AG	AG	AG	AG	AG	AG	AG	AG	AG	AG	AG	AG	AG	AG	AG	AG	AG	AG	AG	AG	AG
ST4.03ch01pos5162393.1	G/A	ST4.03ch01	5162393	+	GG	GA	GA	GA	GG	GG	GG	GG	GG	GG	GG	GA	GG	GA	GG	GG	GA	GA	GA	GA	GG	GG	GA	GG	GA	GA	GA	GA	GG	GG	GA	GA	GG	GA	GG	GA	GA	GG	GA	GA	GG	GG	GA	GG	GG
ST4.03ch01pos5162418.1	C/A	ST4.03ch01	5162418	+	CC	CC	CA	CA	CC	CC	CC	CC	CC	CC	CC	CA	CC	CA	CC	CC	CC	CA	CA	CA	CC	CC	CA	CC	CA	CA	CC	CA	CC	CC	CA	CA	CC	CA	CC	CA	CC	CC	CC	CA	CC	CC	CA	CA	CC
ST4.03ch01pos5162421.1	T/C	ST4.03ch01	5162421	+	TC	TC	TC	TC	TC	TC	TC	TC	TC	TC	TC	TC	TC	TC	TC	TC	TC	TC	TC	TC	TC	TC	TC	TC	TC	TC	TC	TC	TC	TC	TC	TC	TC	TC	TC	TC	TC	TC	TC	TC	TC	TC	TC	TC	TC
ST4.03ch01pos5162424.1	C/T	ST4.03ch01	5162424	+	CT	CT	CT	CC	CT	CT	CT	CT	CT	CT	CT	CC	CT	CT	CT	CT	CT	CT	CT	CC	CT	CT	CC	CT	CT	CT	CT	CT	CT	CT	CT	CT	CT	CC	CT	CT	CT	CT	CT	CC	CT	CT	CC	CT	CT
ST4.03ch01pos5162449.1	T/G	ST4.03ch01	5162449	+	TT	TT	TT	TT	TT	TT	GG	TT	GG	GG	TT	TT	GG	GG	TT	TT	GG	GG	GG	TT	TT	TT	TT	GG	GG	GG	GG	GG	GG	GG	GG	GG	TG	TT	TT	GG	GG	GG	TG	TT	TT	TT	GG	GG	TT
ST4.03ch01pos5162460.1	C/T	ST4.03ch01	5162460	+	CC	CC	CC	CC	CC	CC	TT	CC	TT	TT	CC	CC	TT	CC	CC	CC	TT	TT	CC	CC	CC	CC	CC	TT	CC	CT	TT	CC	TT	TT	TT	TT	CT	CC	CC	CC	TT	TT	CC	CC	CC	CC	CC	CT	CC
ST4.03ch01pos5162464.1	C/T	ST4.03ch01	5162464	+	CC	CC	CC	CC	CC	CC	TT	CC	TT	TT	CC	CC	TT	CC	CC	CC	TT	TT	CC	CC	CC	CC	CC	TT	CC	CT	TT	CC	TT	TT	TT	TT	CT	CC	CC	CC	TT	TT	CC	CC	CC	CC	CC	CT	CC
ST4.03ch01pos5174999.1	T/C	ST4.03ch01	5174999	+	TC	TC	TC	TC	TC	TC	TC	TC	CC	TC	TC	TC	TC	TC	TC	TC	TC	TC	TC	TC	TC	TT	TC	TC	TC	TC	TC	TC	CC	TC	TC	TC	TC	TC	TC	TC	TC	TC	TC	TC	TC	CC	TC	TC	TC
ST4.03ch01pos5175008.1	C/T	ST4.03ch01	5175008	+	CC	CC	CC	CT	CC	CC	CC	CC	CC	CC	CC	CT	CC	CT	CC	CC	CT	CT	CT	CT	CC	CC	CT	CC	CT	CT	CT	CT	CC	CC	CC	CT	CC	CT	CC	CT	CT	CC	CT	CT	CC	CC	CT	CT	CC
ST4.03ch01pos5175037.1	A/G	ST4.03ch01	5175037	+	GG	GG	AG	GG	GG	GG	GG	GG	GG	GG	GG	GG	GG	GG	GG	GG	GG	GG	AG	AG	GG	GG	GG	GG	GG	GG	AG	GG	GG	GG	GG	GG	GG	GG	AG	GG	GG	GG	GG	GG	GG	GG	GG	AG	GG
ST4.03ch01pos5175045.1	T/A	ST4.03ch01	5175045	+	TA	TA	TT	TA	TA	TA	TA	TA	TT	TA	TA	TA	TA	TT	TA	TA	TT	TT	TT	TT	TA	AA	TA	TA	TT	TT	TT	TT	TT	TA	TA	TA	TA	TA	TT	TT	TT	TA	TA	TA	TA	TT	TT	TT	TA
ST4.03ch01pos5175081.1	T/G	ST4.03ch01	5175081	+	TT	TT	TT	TT	TT	TT	TT	TT	TT	TT	TT	TT	TT	TT	TT	TT	TT	TT	TT	TT	TT	TG	TT	TT	TT	TT	TT	TT	TT	TT	TT	TT	TT	TT	TT	TT	TT	TT	TT	TT	TT	TT	TT	TT	TT
ST4.03ch01pos5175475.1	T/C	ST4.03ch01	5175475	+	TT	TC	TC	TC	TT	TT	TT	TT	CC	TT	TT	TC	TT	CC	TT	TT	CC	CC	TC	TC	TT	TT	TC	TT	TC	CC	TC	CC	CC	TT	TC	TC	TT	TC	TT	CC	CC	TT	TC	TC	TT	TT	CC	TC	TT
ST4.03ch01pos5175479.1	A/G	ST4.03ch01	5175479	+	AA	AG	AG	AG	AA	AA	AA	AA	GG	AA	AA	AG	AA	GG	AA	AA	GG	GG	AG	AG	AA	AA	AG	AA	AG	GG	AG	GG	GG	AA	AG	AG	AA	AG	AA	GG	GG	AA	AG	AG	AA	AA	GG	AG	AA
ST4.03ch01pos5175503.1	A/G	ST4.03ch01	5175503	+	AA	AG	AG	AG	AA	AA	AA	AA	GG	AG	AA	AG	AA	GG	AA	AA	GG	GG	AG	AG	AA	AG	AG	AA	AG	GG	AG	GG	GG	AA	AG	AG	AA	AG	AA	GG	GG	AA	AG	AG	AA	AA	GG	AG	AA
ST4.03ch01pos5175521.1	T/C	ST4.03ch01	5175521	+	TT	TC	TC	TC	TT	TT	TT	TT	CC	TC	TT	TC	TT	CC	TT	TT	CC	CC	TC	TC	TT	TC	TC	TT	TC	CC	TC	CC	CC	TT	TC	TC	TT	TC	TT	CC	CC	TT	TC	TC	TT	TT	CC	TC	TT
ST4.03ch01pos5175536.1	T/C	ST4.03ch01	5175536	+	TT	TC	TC	TC	TT	TT	TT	TT	CC	TC	TT	TC	TT	CC	TT	TT	CC	CC	TC	TC	TT	TC	TC	TT	TC	CC	TC	CC	CC	TT	TC	TC	TT	TC	TT	CC	CC	TT	TC	TC	TT	TT	CC	TC	TT
ST4.03ch01pos5176098.1	T/A	ST4.03ch01	5176098	+	TT	AA	TT	AA	TT	TT	TT	TT	TT	TT	TT	AA	TT	AA	TT	TT	AA	AA	AA	AA	TT	TT	AA	AA	AA	AA	AA	AA	TT	TT	AA	TA	TT	AA	TT	AA	AA	AA	AA	AA	TT	TT	AA	AA	TT
ST4.03ch01pos5195755.1	C/T	ST4.03ch01	5195755	+	CC	CC	CC	CC	CC	CC	CC	CC	CC	CC	CC	CC	CC	CC	CC	CC	CC	CC	CC	CC	CC	CC	CC	CC	TT	CC	CC	CC	CC	CC	TT	TT	CC	CC	TT	CC	CC	CC	TT	CC	CC	TT	CC	TT	CC
ST4.03ch01pos5195780.1	A/G	ST4.03ch01	5195780	+	AA	AA	AA	AA	AA	AA	AA	AA	AA	AA	AA	AA	AA	AA	AA	AA	AA	AA	AA	AA	AA	AA	AA	AA	GG	AA	AA	AA	AA	AA	GG	GG	AA	AA	GG	AA	AA	AA	GG	AA	AA	GG	AA	GG	AA
ST4.03ch01pos5195786.1	A/T	ST4.03ch01	5195786	+	AA	AA	AA	AA	AA	AA	AA	AA	AA	AA	AA	AA	AA	AA	AA	AA	AA	AA	AA	AA	AA	AA	AA	AA	TT	AA	AA	AA	AA	AA	TT	TT	AA	AA	TT	AA	AA	AA	TT	AA	AA	TT	AA	TT	AA
ST4.03ch01pos5195840.1	C/T	ST4.03ch01	5195840	+	CC	CC	CC	CC	CC	CC	CC	CC	CC	CC	CC	CC	CC	CC	CC	CC	CC	CC	CC	CC	CC	CC	CC	CC	CC	CC	CC	CC	CC	CC	CC	CT	CC	CC	CC	CC	CC	CC	CT	CC	CC	CC	CC	CC	CC
ST4.03ch01pos5306422.1	T/C	ST4.03ch01	5306422	+	TT	TT	TT	TT	TT	TT	TT	TT	TT	TT	TT	TT	TT	TT	TT	TT	TT	TT	TT	TT	TT	TT	TT	TT	TT	TT	CC	TT	TT	TT	TT	TT	TT	TT	CC	TT	TT	TT	TT	TT	TT	TT	TT	CC	TT
ST4.03ch01pos5306454.1	C/T	ST4.03ch01	5306454	+	CC	CC	CC	CC	CC	CC	CC	CC	CC	CC	CC	CC	CC	CC	CC	CC	CC	CC	CC	CC	CC	CC	CC	CC	CC	CC	TT	CC	CC	CC	CC	CC	CC	CC	TT	CC	CC	CC	CC	CC	CC	CC	CC	TT	CC
ST4.03ch01pos5306528.1	G/A	ST4.03ch01	5306528	+	AA	AA	AA	AA	AA	AA	AA	AA	AA	AA	AA	AA	AA	AA	AA	AA	AA	AA	AA	GG	AA	AA	AA	AA	AA	AA	AA	AA	AA	AA	AA	AA	AA	AA	AA	AA	AA	AA	AA	AA	AA	AA	GG	AA	AA
ST4.03ch01pos5306558.1	G/T	ST4.03ch01	5306558	+	TT	TT	TT	TT	TT	TT	TT	TT	TT	TT	TT	TT	TT	TT	TT	TT	TT	TT	TT	GG	TT	TT	TT	TT	TT	TT	TT	TT	TT	TT	TT	TT	TT	TT	TT	TT	TT	TT	TT	TT	TT	TT	GG	TT	TT
ST4.03ch01pos5306566.1	C/G	ST4.03ch01	5306566	+	GG	GG	GG	GG	GG	GG	GG	GG	GG	GG	GG	GG	GG	GG	GG	GG	GG	GG	GG	CC	GG	GG	GG	GG	GG	GG	GG	GG	GG	GG	GG	GG	GG	GG	GG	GG	GG	GG	GG	GG	GG	GG	CC	GG	GG
ST4.03ch01pos5306579.1	C/T	ST4.03ch01	5306579	+	TT	TT	TT	TT	TT	TT	TT	TT	TT	TT	TT	TT	TT	TT	TT	TT	TT	TT	TT	CC	TT	TT	TT	TT	TT	TT	TT	TT	TT	TT	TT	TT	TT	TT	TT	TT	TT	TT	TT	TT	TT	TT	CC	TT	TT
ST4.03ch01pos5306587.1	T/C	ST4.03ch01	5306587	+	CC	CC	CC	CC	CC	CC	CC	CC	CC	CC	CC	CC	CC	CC	CC	CC	CC	CC	CC	TT	CC	CC	CC	CC	CC	CC	CC	CC	CC	CC	CC	CC	CC	CC	CC	CC	CC	CC	CC	CC	CC	CC	TT	CC	CC
ST4.03ch01pos5306595.1	G/A	ST4.03ch01	5306595	+	AA	AA	AA	AA	AA	AA	AA	AA	AA	AA	AA	AA	AA	AA	AA	AA	AA	AA	AA	GG	AA	AA	AA	AA	AA	AA	AA	AA	AA	AA	AA	AA	AA	AA	AA	AA	AA	AA	AA	AA	AA	AA	GG	AA	AA
ST4.03ch01pos5307386.1	G/T	ST4.03ch01	5307386	+	GG	GG	GG	GG	GG	GG	GG	GG	GG	GG	GG	GG	GG	GG	GG	GG	GG	GG	GG	GG	GG	GG	GG	GG	GG	GG	GG	GG	GG	GG	GG	TT	GG	GG	TT	GG	GG	GG	GG	GG	GG	GG	GG	GG	GG
ST4.03ch01pos5307441.1	G/A	ST4.03ch01	5307441	+	GG	GG	GG	GG	GG	GG	GG	GG	GG	GG	GG	GG	GG	GG	GG	GG	GG	GG	GG	GG	GG	GG	GG	GG	GG	GG	GG	GG	GG	GG	GG	AA	GG	GG	AA	GG	GG	GG	GG	GG	GG	GG	GG	GG	GG
ST4.03ch01pos5332177.1	C/T	ST4.03ch01	5332177	+	TT	TT	CC	CC	TT	CC	TT	CC	CC	TT	CC	CC	CC	CC	CC	CC	CC	CC	CC	CC	TT	CC	CC	CC	CC	CC	CC	TT	TT	TT	TT	TT	CC	CC	CC	CC	CC	CC	TT	CC	TT	TT	CC	CC	TT
ST4.03ch01pos5332203.1	T/C	ST4.03ch01	5332203	+	CC	CC	TT	TT	CC	TT	CC	TT	TT	CC	TT	TT	TT	TT	TT	TT	TT	TT	TT	TT	CC	TT	TT	TT	TT	TT	TT	CC	CC	CC	CC	CC	TT	TT	TT	TT	TT	TT	CC	TT	CC	CC	TT	TT	CC
ST4.03ch01pos5332241.1	G/A	ST4.03ch01	5332241	+	AA	AA	GG	GG	AA	GG	AA	GG	GG	AA	GG	GG	GG	GG	GG	GG	GG	GG	GG	GG	AA	GG	GG	GG	GG	GG	GG	AA	AA	AA	AA	AA	GG	GG	GG	GG	GG	GG	AA	GG	AA	AA	GG	GG	AA
ST4.03ch01pos5332242.1	A/C	ST4.03ch01	5332242	+	CC	CC	AA	AA	CC	AA	CC	AA	AA	CC	AA	AA	AA	AA	AA	AA	AA	AA	AA	AA	CC	AA	AA	AA	AA	AA	AA	CC	CC	CC	CC	CC	AA	AA	AA	AA	AA	AA	CC	AA	CC	CC	AA	AA	CC
ST4.03ch01pos5332247.1	A/G	ST4.03ch01	5332247	+	GG	GG	AA	AA	GG	AA	GG	AA	AA	GG	AA	AA	AA	AA	AA	AA	AA	AA	AA	AA	GG	AA	AA	AA	AA	AA	AA	GG	GG	GG	GG	GG	AA	AA	AA	AA	AA	AA	GG	AA	GG	GG	AA	AA	GG
ST4.03ch01pos5332261.1	G/C	ST4.03ch01	5332261	+	CC	CC	GG	GG	CC	GG	CC	GG	GG	CC	GG	GG	GG	GG	GG	GG	GG	GG	GG	GG	CC	GG	GG	GG	GG	GG	GG	CC	CC	CC	CC	CC	GG	GG	GG	GG	GG	GG	CC	GG	CC	CC	GG	GG	CC
ST4.03ch01pos5350042.1	C/T	ST4.03ch01	5350042	+	TT	CC	CC	CC	TT	CC	CC	TT	TT	TT	TT	CC	CC	CC	TT	CC	TT	CC	CC	CC	CC	TT	CC	CC	CC	TT	TT	CC	CC	CC	CC	TT	TT	CC	CC	TT	CC	CC	CC	TT	TT	TT	CC	CC	CC
ST4.03ch01pos5350088.1	A/G	ST4.03ch01	5350088	+	AA	AA	AA	AA	AA	AA	AA	AA	AA	AA	AA	AA	AA	AA	AA	AA	AA	AA	AA	AA	AA	AA	AA	AA	AA	AA	AA	AA	AA	AA	AA	AA	AA	AA	AA	AA	AA	AA	AA	AA	AA	AA	AA	AA	AA
ST4.03ch01pos5383327.1	A/G	ST4.03ch01	5383327	+	GG	AA	GG	GG	GG	GG	GG	GG	GG	GG	GG	AA	GG	GG	GG	GG	GG	AA	AA	AA	AA	GG	GG	GG	GG	GG	AA	GG	GG	GG	AA	GG	GG	AA	AA	AA	AA	GG	GG	GG	GG	AA	AA	AA	AA
ST4.03ch01pos5383379.1	A/C	ST4.03ch01	5383379	+	CC	AA	CC	CC	CC	CC	CC	CC	CC	CC	CC	AA	CC	CC	CC	CC	CC	AA	AA	AA	AA	CC	CC	CC	CC	CC	AA	CC	CC	CC	AA	CC	CC	AA	AA	AA	AA	CC	CC	CC	CC	AA	AA	AA	AA
ST4.03ch01pos5383393.1	G/A	ST4.03ch01	5383393	+	AA	GG	AA	AA	AA	AA	AA	AA	AA	AA	AA	GG	AA	AA	AA	AA	AA	GG	GG	GG	GG	AA	AA	AA	AA	AA	GG	AA	AA	AA	GG	AA	AA	GG	GG	GG	GG	AA	AA	AA	AA	GG	GG	GG	GG
ST4.03ch01pos5383395.1	C/T	ST4.03ch01	5383395	+	TT	CC	TT	TT	TT	TT	TT	TT	TT	TT	TT	CC	TT	TT	TT	TT	TT	CC	CC	CC	CC	TT	TT	TT	TT	TT	CC	TT	TT	TT	CC	TT	TT	CC	CC	CC	CC	TT	TT	TT	TT	CC	CC	CC	CC
ST4.03ch01pos5383401.1	A/G	ST4.03ch01	5383401	+	GG	AA	GG	GG	GG	GG	GG	GG	GG	GG	GG	AA	GG	GG	GG	GG	GG	AA	AA	AA	AA	GG	GG	GG	GG	GG	AA	GG	GG	GG	AA	GG	GG	AA	AA	AA	AA	GG	GG	GG	GG	AA	AA	AA	AA
ST4.03ch01pos5384674.1	G/A	ST4.03ch01	5384674	+	AA	AA	GG	GG	AA	GG	AA	GG	GG	AA	GG	GG	GG	GG	GG	GG	GG	GG	GG	GG	AA	GG	GG	GG	GG	GG	GG	AA	AA	AA	AA	GA	GG	GG	GG	GG	GG	GG	GA	GG	AA	GG	GG	GG	AA
ST4.03ch01pos5384682.1	C/T	ST4.03ch01	5384682	+	TT	TT	CC	CC	TT	CC	TT	CC	CC	TT	CC	CC	CC	CC	CC	CC	CC	CC	CC	CC	TT	CC	CC	CC	CC	CC	CC	TT	TT	TT	TT	CT	CC	CC	CC	CC	CC	CC	CT	CC	TT	CC	CC	CC	TT
ST4.03ch01pos5384686.1	A/G	ST4.03ch01	5384686	+	GG	GG	AA	AA	GG	AA	GG	AA	AA	GG	AA	AA	AA	AA	AA	AA	AA	AA	AA	AA	GG	AA	AA	AA	AA	AA	AA	GG	GG	GG	GG	AG	AA	AA	AA	AA	AA	GG	AG	AA	GG	AA	AA	AA	GG
ST4.03ch01pos5384690.1	T/C	ST4.03ch01	5384690	+	CC	CC	TT	TT	CC	TT	CC	TT	TT	CC	TT	TT	TT	TT	TT	TT	TT	TT	TT	TT	CC	TT	TT	TT	TT	TT	TT	CC	CC	CC	CC	TC	TT	TT	TT	TT	TT	TT	TC	TT	CC	TT	TT	TT	CC
ST4.03ch01pos5384694.1	C/T	ST4.03ch01	5384694	+	TT	TT	CC	CC	TT	CC	TT	CC	CC	TT	CC	CC	CC	CC	CC	CC	CC	CC	CC	CC	TT	CC	CC	CC	CC	CC	CC	TT	TT	TT	TT	CT	CC	CC	CC	CC	CC	CC	CT	CC	TT	CC	CC	CC	TT
ST4.03ch01pos5392454.1	C/T	ST4.03ch01	5392454	+	CC	TT	TT	TT	TT	TT	TT	TT	TT	TT	CC	TT	CC	TT	TT	TT	TT	TT	TT	TT	TT	TT	CC	CC	TT	TT	TT	TT	TT	TT	TT	TT	TT	TT	TT	TT	TT	CC	TT	TT	TT	TT	TT	TT	TT
ST4.03ch01pos5392455.1	T/G	ST4.03ch01	5392455	+	TT	GG	GG	GG	GG	GG	GG	GG	GG	GG	TT	GG	TT	GG	GG	GG	GG	GG	GG	GG	GG	GG	TT	TT	GG	GG	GG	GG	GG	GG	GG	GG	GG	GG	GG	GG	GG	TT	GG	GG	GG	GG	GG	GG	GG
ST4.03ch01pos5392456.1	T/C	ST4.03ch01	5392456	+	TT	CC	CC	CC	CC	CC	CC	CC	CC	CC	TT	CC	TT	CC	CC	CC	CC	CC	CC	CC	CC	CC	TT	TT	CC	CC	CC	CC	CC	CC	CC	CC	CC	CC	CC	CC	CC	TT	CC	CC	CC	CC	CC	CC	CC
ST4.03ch01pos5392481.1	C/G	ST4.03ch01	5392481	+	CC	GG	GG	GG	GG	GG	GG	GG	GG	GG	CC	GG	CC	GG	GG	GG	GG	GG	GG	GG	GG	GG	CC	CC	GG	GG	GG	GG	GG	GG	GG	GG	GG	GG	GG	GG	GG	CC	GG	GG	GG	GG	GG	GG	GG
ST4.03ch01pos5392492.1	G/A	ST4.03ch01	5392492	+	GG	AA	AA	AA	AA	AA	AA	AA	AA	AA	GG	AA	GG	AA	AA	AA	AA	AA	AA	AA	AA	AA	GG	GG	AA	AA	AA	AA	AA	AA	AA	AA	AA	AA	AA	AA	AA	GG	AA	AA	AA	AA	AA	AA	AA
ST4.03ch01pos5392498.1	G/T	ST4.03ch01	5392498	+	GG	GG	GG	GG	GG	GG	GG	GG	GG	GG	GG	GG	GG	GG	GG	GG	GG	GG	GT	TT	GT	GG	GG	GG	GG	GG	GG	GG	GG	GG	GG	GG	GG	GG	GG	GG	GG	GG	GG	GG	GG	GG	GG	GG	GG
ST4.03ch01pos5392536.1	T/C	ST4.03ch01	5392536	+	TT	CC	CC	CC	CC	CC	CC	CC	CC	CC	TT	CC	TT	CC	CC	CC	CC	CC	CC	CC	CC	CC	TT	TT	CC	CC	CC	CC	CC	CC	CC	CC	CC	CC	CC	CC	CC	TT	CC	CC	CC	CC	CC	CC	CC
ST4.03ch01pos5392543.1	A/G	ST4.03ch01	5392543	+	AA	GG	GG	GG	GG	GG	GG	GG	GG	GG	AA	GG	AA	GG	GG	GG	GG	GG	GG	GG	GG	GG	AA	AA	GG	GG	GG	GG	GG	GG	GG	GG	GG	GG	GG	GG	GG	AA	GG	GG	GG	GG	GG	GG	GG
ST4.03ch01pos5422267.1	G/A	ST4.03ch01	5422267	+	AA	GA	GA	AA	AA	AA	AA	AA	AA	AA	AA	AA	AA	AA	AA	AA	AA	GG	GA	GG	AA	AA	AA	AA	AA	AA	GG	AA	AA	AA	AA	GA	AA	AA	GG	AA	GG	AA	AA	GA	AA	AA	AA	GG	AA
ST4.03ch01pos5439820.1	A/T	ST4.03ch01	5439820	+	AT	AT	AT	AT	AT	TT	TT	TT	AT	AT	TT	AT	TT	TT	TT	TT	TT	AA	AT	AA	AA	AT	AT	TT	TT	TT	AA	AA	AT	AT	AT	AT	AT	AT	AA	AA	AA	AT	AT	AT	AT	AA	AT	AA	AT
ST4.03ch01pos5439857.1	T/A	ST4.03ch01	5439857	+	TA	TA	TA	TA	AA	AA	AA	AA	AA	TA	AA	TA	AA	AA	AA	AA	AA	TT	TA	TT	TA	AA	TA	AA	AA	AA	TA	TA	TA	AA	TA	TA	AA	TA	TA	TA	TT	AA	TA	TA	AA	TA	TA	TA	AA
ST4.03ch01pos5451362.1	A/G	ST4.03ch01	5451362	+	AA	AA	AA	AA	AA	AA	AA	AA	AA	AA	AA	AA	AA	AA	AA	AA	AA	AA	AA	AA	AA	AA	AA	AA	AA	AA	AA	AA	AA	AA	AA	AA	AA	AA	GG	AA	AA	AA	AA	AA	AA	AA	AA	AA	AA
ST4.03ch01pos5451421.1	C/A	ST4.03ch01	5451421	+	CC	CC	CC	CC	CC	CC	CC	CC	CC	CC	CC	CC	CC	CC	CC	CC	CC	CC	CC	CC	CC	CC	CC	CC	CC	CC	CC	CC	CC	CC	CC	CC	CC	CC	AA	CC	CC	CC	CC	CC	CC	CC	CC	CC	CC
ST4.03ch01pos5481090.1	G/T	ST4.03ch01	5481090	+	GG	GG	GG	GG	GG	GG	GG	GG	GG	GG	GG	GG	GG	GG	GG	GG	GG	GG	GG	GG	GG	GG	TT	GG	GG	GG	GT	GG	GG	GG	GG	GG	GG	GG	GG	GG	GG	GG	GG	GG	TT	GG	GG	GG	TT
ST4.03ch01pos5504959.1	G/A	ST4.03ch01	5504959	+	AA	GA	GG	AA	AA	AA	GA	AA	GG	AA	AA	AA	AA	AA	AA	AA	AA	GG	GG	GG	GG	AA	GA	AA	AA	AA	GA	GG	GG	AA	AA	GA	AA	AA	GG	GG	GG	AA	AA	GA	AA	GG	AA	AA	AA
ST4.03ch01pos5505021.1	G/A	ST4.03ch01	5505021	+	GG	GA	GG	GG	GG	GG	GG	GG	GG	GG	GG	GG	GG	GG	GG	GG	GG	GG	GG	GG	GG	GG	GG	GG	GG	GG	GG	GG	GG	GG	GG	AA	GG	GG	AA	GG	GG	GG	GG	AA	GG	GG	GG	GG	GG
ST4.03ch01pos5505039.1	C/T	ST4.03ch01	5505039	+	CC	CT	CC	CC	CC	CC	CC	CC	CC	CC	CC	CC	CC	CC	CC	CC	CC	CC	CC	CC	CC	CC	CC	CC	CC	CC	CC	CC	CC	CC	CC	TT	CC	CC	TT	CC	CC	CC	CC	TT	CC	CC	CC	CC	CC
ST4.03ch01pos5506593.1	C/G	ST4.03ch01	5506593	+	CC	CC	CC	GG	GG	CC	CG	CG	CC	CC	GG	CC	CC	CC	GG	CC	GG	CC	CC	CC	CC	CC	CC	CC	CC	CC	CC	CC	CC	GG	CC	CC	CG	CC	CC	CC	CC	GG	CC	CC	GG	GG	GG	CC	GG
ST4.03ch01pos5507819.1	G/A	ST4.03ch01	5507819	+	GA	GG	GG	GA	GA	GA	GA	GA	GG	GA	AA	GA	AA	AA	GA	GA	AA	GG	GG	GG	GG	GA	GA	AA	AA	AA	GA	GG	GG	AA	GA	GA	GA	GA	GA	GA	GG	AA	GA	GA	AA	GA	GA	GA	AA
ST4.03ch01pos5742904.1	C/T	ST4.03ch01	5742904	+	CC	CC	CC	CC	CC	CC	CC	CC	CC	CC	CC	CC	CC	CC	CC	CC	CC	CC	CC	CC	CC	CC	CC	CC	CC	CC	CC	CC	CC	CC	CC	CC	CC	CC	CC	CC	CC	CC	CC	CC	CC	CC	CC	CC	CC
ST4.03ch01pos5742930.1	T/C	ST4.03ch01	5742930	+	TT	TT	TT	TT	TT	TT	TT	TT	TT	TT	TT	TT	TT	TT	TT	TT	TT	TT	TT	TT	TT	TT	TT	TT	TT	TT	TT	TT	TT	TT	TT	TT	TT	TT	TT	TT	TT	TT	TT	TT	TT	TT	TT	TT	TT
ST4.03ch01pos5768337.1	T/C	ST4.03ch01	5768337	+	TT	TT	TT	CC	TT	TT	TT	TT	TT	TT	CC	CC	CC	CC	TT	CC	CC	TT	TT	TT	TT	TC	TT	CC	CC	CC	CC	CC	TT	CC	CC	CC	CC	TT	CC	TT	CC	CC	TT	CC	TT	CC	CC	CC	TT
ST4.03ch01pos5768345.1	T/G	ST4.03ch01	5768345	+	TT	TT	TT	GG	TT	TT	TT	TT	TT	TT	GG	TT	GG	GG	TT	GG	GG	TT	TT	TT	TT	TG	TT	GG	GG	GG	TT	GG	TT	GG	TT	GG	GG	TT	GG	TT	GG	GG	TT	GG	TT	GG	GG	TG	TT
ST4.03ch01pos5768356.1	G/A	ST4.03ch01	5768356	+	GG	GG	GG	AA	GG	GG	GG	GG	GG	GG	AA	AA	AA	AA	GG	AA	AA	GG	GG	GG	GG	GA	GG	AA	AA	AA	AA	AA	GG	AA	AA	AA	AA	GG	AA	GG	AA	AA	GG	AA	GG	AA	AA	AA	GG
ST4.03ch01pos5768366.1	T/C	ST4.03ch01	5768366	+	TT	TT	TT	TT	TT	TT	TT	TT	TT	TT	TT	CC	TT	TT	TT	TT	TT	TT	TT	TT	TT	TC	TT	TT	TT	TT	TT	TT	TT	TT	TT	TT	TT	TT	TT	TT	TT	TT	TT	TT	TT	TT	TT	TT	TT
ST4.03ch01pos5768384.1	C/G	ST4.03ch01	5768384	+	CC	CC	CC	GG	CC	CC	CC	CC	CC	CC	GG	CC	GG	GG	CC	GG	GG	CC	CC	CC	CC	CG	CC	GG	GG	GG	CC	GG	CC	GG	GG	GG	GG	CC	GG	CC	GG	GG	CC	GG	CC	GG	GG	CG	CC
ST4.03ch01pos5768410.1	G/C	ST4.03ch01	5768410	+	GG	GG	GG	CC	GG	GG	GG	GG	GG	GG	CC	GG	CC	CC	GG	CC	CC	GG	GG	GG	GG	GG	GG	CC	CC	CC	GG	CC	GG	CC	CC	CC	CC	GG	CC	GG	CC	CC	GG	CC	GG	CC	CC	GC	GG
ST4.03ch01pos5768414.1	T/G	ST4.03ch01	5768414	+	TT	TT	TT	TT	TT	TT	TT	TT	TT	TT	TT	TT	TT	GG	TT	TT	GG	TT	TT	TT	TT	TT	TT	TT	GG	GG	TT	TT	TT	TT	TT	GG	TT	TT	GG	TT	TT	TT	TT	TT	TT	TT	TT	TT	TT
ST4.03ch01pos5865333.1	T/C	ST4.03ch01	5865333	+	TT	TT	CC	CC	CC	TT	CC	CC	CC	CC	TT	CC	TT	CC	TT	CC	CC	TT	TT	CC	TT	TT	CC	TT	CC	CC	TT	CC	TT	CC	CC	CC	CC	CC	CC	TT	TT	TT	CC	CC	TT	CC	TT	TT	TT
ST4.03ch01pos5865336.1	G/A	ST4.03ch01	5865336	+	GG	GG	GG	GG	AA	GG	AA	AA	AA	AA	GG	AA	GG	GG	GG	AA	GG	GG	GG	GG	GG	GG	AA	GG	GG	AA	GG	AA	GG	AA	AA	AA	GG	GG	AA	GG	GG	GG	AA	GG	GG	AA	GG	GG	GG
ST4.03ch01pos5865386.1	A/C	ST4.03ch01	5865386	+	AA	AA	AA	AA	CC	AA	CC	CC	CC	CC	AA	CC	AA	AA	AA	CC	AA	AA	AA	AA	AA	AA	CC	AA	AA	CC	AA	CC	AA	CC	CC	CC	AA	AA	CC	AA	AA	AA	CC	AA	AA	CC	AA	AA	AA
ST4.03ch01pos5870754.1	A/G	ST4.03ch01	5870754	+	AA	GG	AA	AA	GG	AA	AA	AA	AA	AA	AA	AA	AA	AA	AA	AA	AA	AA	AA	AA	AA	AA	AA	AA	AA	AA	AA	AA	AA	GG	GG	GG	AA	AA	AA	AA	AA	AA	GG	AA	AA	GG	AA	AA	AA
ST4.03ch01pos5870755.1	C/T	ST4.03ch01	5870755	+	CC	TT	CC	CC	TT	CC	CC	CC	CC	CC	CC	CC	CC	CC	CC	CC	CC	CC	CC	CC	CC	CC	CC	CC	CC	CC	CC	CC	CC	TT	TT	TT	CC	CC	CC	CC	CC	CC	TT	CC	CC	TT	CC	CC	CC
ST4.03ch01pos5870812.1	G/T	ST4.03ch01	5870812	+	GG	TT	GG	GG	TT	GG	GG	GG	GG	GG	GG	GG	GG	GG	GG	GG	GG	GG	GG	GG	GG	GG	GG	GG	GG	GG	GG	GG	GG	TT	TT	TT	GG	GG	GG	GG	GG	GG	TT	GG	GG	TT	GG	GG	GG
ST4.03ch01pos5870873.1	G/T	ST4.03ch01	5870873	+	GT	GT	GG	TT	GG	GT	GG	GT	GG	GG	GG	GT	GG	GG	GT	GG	GG	GG	GG	GG	GG	GT	TT	GT	GG	GG	GG	GT	GG	GG	GT	GT	GT	TT	GG	GG	GG	GG	GT	GT	TT	GG	GG	GG	TT
ST4.03ch01pos5870890.1	C/A	ST4.03ch01	5870890	+	CA	CC	CC	CC	CC	CC	CC	CA	CC	CC	CC	CC	CC	CC	CC	CC	CC	CC	CA	CC	CC	CC	CC	CC	CC	CC	CC	CC	CC	CC	CC	CC	CC	CC	CC	CC	CC	CC	CC	CC	CC	CC	CA	CA	CC
ST4.03ch01pos5870922.1	G/T	ST4.03ch01	5870922	+	GG	GG	GT	GG	GT	GT	GT	GT	GT	GT	GT	GT	GT	GT	GT	TT	GG	GG	GT	GG	GG	GG	GG	GG	GG	GG	GG	GG	GG	GG	GG	GT	GG	GG	GG	GT	GG	GT	GG	GT	GG	GG	GG	GT	GG
ST4.03ch01pos5877400.1	T/G	ST4.03ch01	5877400	+	TT	TT	TT	GG	GG	GG	GG	GG	GG	GG	TT	TT	TT	TT	GG	GG	TT	TT	GG	TT	TT	TT	TT	TT	TT	TT	TT	TT	TT	GG	TT	GG	TT	TT	TT	TT	TT	GG	GG	TT	TT	TT	TT	TT	TT
ST4.03ch01pos5877401.1	T/G	ST4.03ch01	5877401	+	TT	TT	TT	GG	GG	GG	GG	GG	GG	GG	TT	TT	TT	TT	GG	GG	TT	TT	GG	TT	TT	TT	TT	TT	TT	TT	TT	TT	TT	GG	TT	GG	TT	TT	TT	TT	TT	GG	GG	TT	TT	TT	TT	TT	TT
ST4.03ch01pos5877412.1	A/G	ST4.03ch01	5877412	+	AA	AA	AA	GG	GG	GG	GG	GG	GG	GG	AA	AA	AA	AA	GG	GG	AA	AA	GG	AA	AA	AA	AA	AA	AA	AA	AA	AA	AA	GG	AA	GG	AA	AA	AA	AA	AA	GG	GG	AA	AA	AA	AA	AA	AA
ST4.03ch01pos5877431.1	G/A	ST4.03ch01	5877431	+	GG	GG	GG	AA	AA	AA	AA	AA	AA	AA	GG	GG	GG	GG	AA	AA	GG	GG	AA	GG	GG	GG	GG	GG	GG	GG	GG	GG	GG	AA	GG	AA	GG	GG	GG	GG	GG	AA	AA	GG	GG	GG	GG	GG	GG
ST4.03ch01pos5877440.1	C/T	ST4.03ch01	5877440	+	CC	CC	CC	TT	TT	TT	TT	TT	TT	TT	CC	CC	CC	CC	TT	TT	CC	CC	TT	CC	CC	CC	CC	CC	CC	CC	CC	CC	CC	TT	CC	TT	CC	CC	CC	CC	CC	TT	TT	CC	CC	CC	CC	CC	CC
ST4.03ch01pos5910680.1	A/G	ST4.03ch01	5910680	+	AA	AA	AA	AA	AA	AA	AA	AA	AA	AA	AA	AA	AA	AA	AA	AA	AA	AA	AA	AA	AA	AA	AA	AA	AA	AA	AA	AA	AA	GG	AA	GG	AA	AA	AA	AA	AA	AA	AA	GG	AA	AA	AA	AA	AA
ST4.03ch01pos5910715.1	T/G	ST4.03ch01	5910715	+	TT	TT	TT	TT	TT	TT	TT	TT	TT	TT	TT	TT	TT	TT	TT	TT	TT	TT	TT	TT	TT	TT	TT	TT	TT	TT	TT	TT	TT	TT	TT	GG	TT	TT	TT	TT	TT	TT	TT	GG	TT	TT	TT	TT	TT
ST4.03ch01pos5962132.1	A/G	ST4.03ch01	5962132	+	AA	AA	AA	AA	AA	GG	AA	AA	AA	AA	AA	AA	GG	AA	GG	AA	AA	AA	AA	AA	AA	AA	AA	AA	AA	AA	GG	AA	AA	AA	AA	GG	AA	AA	AA	GG	AA	GG	AA	AA	AA	AA	AA	GG	AA
ST4.03ch01pos5962135.1	A/G	ST4.03ch01	5962135	+	AA	AA	AA	AA	AA	GG	AA	AA	AA	AA	AA	AA	GG	AA	GG	AA	AA	AA	AA	AA	AA	AA	AA	AA	AA	AA	GG	AA	AA	AA	AA	GG	AA	AA	AA	GG	AA	GG	AA	AA	AA	AA	AA	GG	AA
ST4.03ch01pos5962136.1	T/A	ST4.03ch01	5962136	+	TT	TT	TT	TT	TT	AA	TT	TT	TT	TT	TT	TT	AA	TT	AA	TT	TT	TT	TT	TT	TT	TT	TT	TT	TT	TT	AA	TT	TT	TT	TT	AA	TT	TT	TT	AA	TT	AA	TT	TT	TT	TT	TT	AA	TT
ST4.03ch01pos5962203.1	C/T	ST4.03ch01	5962203	+	CC	CC	CC	CC	CC	TT	CC	CC	CC	CC	CC	CC	TT	CC	TT	CC	CC	CC	CC	CC	CC	CC	CC	CC	CC	CC	TT	CC	CC	CC	CC	TT	CC	CC	CC	CC	CC	CC	CC	CC	CC	CC	CC	TT	CC
ST4.03ch01pos6009163.1	G/C	ST4.03ch01	6009163	+	CC	GG	GG	GG	GG	GG	GG	GG	GG	GG	GG	GG	GG	GG	GG	GG	GG	GG	GG	GG	GG	GG	GG	GG	GG	GG	GG	GG	GG	GG	GG	CC	GG	GG	GG	GG	GG	GG	GG	CC	GG	GG	GG	GG	GG
ST4.03ch01pos6009175.1	A/G	ST4.03ch01	6009175	+	GG	AA	AA	AA	AA	AA	AA	AA	AA	AA	AA	AA	AA	AA	AA	AA	AA	AA	AA	AA	AA	AA	AA	AA	AA	AA	AA	AA	AA	AA	AA	GG	AA	AA	AA	AA	AA	AA	AA	GG	AA	AA	AA	AA	AA
ST4.03ch01pos6086740.1	T/A	ST4.03ch01	6086740	+	TT	TT	TT	TT	TT	TT	TT	TT	TT	TT	TT	TT	AA	TT	TT	TT	AA	TT	TT	TT	TT	TT	TT	AA	AA	TT	TT	TT	TT	TT	TT	TT	TT	TT	AA	AA	TT	TT	TT	TT	TA	TT	TT	TT	TT
ST4.03ch01pos6086743.1	C/T	ST4.03ch01	6086743	+	CC	CC	CC	CC	CC	CC	CC	CC	CC	CC	CC	CC	TT	CC	CC	CC	CC	CC	CC	CC	CC	CC	CC	TT	TT	CC	CC	CC	CC	CC	CC	CC	CC	CC	TT	TT	CC	CC	CC	CC	CT	CC	CC	CC	CC
ST4.03ch01pos6086745.1	C/T	ST4.03ch01	6086745	+	CC	CC	CC	CC	CC	CC	CC	CC	CC	CC	CC	CC	TT	CC	CC	CC	CC	CC	CC	CC	CC	CC	CC	TT	TT	CC	CC	CC	CC	CC	CC	CC	CC	CC	TT	TT	CC	CC	CC	CC	CT	CC	CC	CC	CC
ST4.03ch01pos6086778.1	G/T	ST4.03ch01	6086778	+	GG	GG	GG	GG	GG	GG	GG	GG	GG	GG	GG	GG	TT	GG	GG	GG	TT	GG	GG	GG	GG	GG	GG	TT	TT	GG	GG	GG	GG	GG	GG	GG	GG	GG	TT	TT	GG	GG	GG	GG	GT	GG	GG	GG	GG
ST4.03ch01pos6144303.1	G/A	ST4.03ch01	6144303	+	GG	GG	GG	GG	GA	GG	GG	GG	GG	GG	GG	GG	GG	GG	GG	GG	GG	GG	GG	GG	GG	GG	GG	GG	GG	GG	GA	GG	GG	GA	GA	GA	GG	GG	GA	GG	GG	GG	GA	GG	GA	GA	GG	GA	GA
ST4.03ch01pos6187598.1	C/T	ST4.03ch01	6187598	+	CC	TT	CT	TT	CT	TT	CT	TT	CT	CT	CC	TT	CT	CT	TT	TT	CT	CC	CT	CC	CC	CT	TT	CC	CT	CC	CT	CT	CT	CT	CT	CT	CT	TT	CC	CT	CT	CT	CT	CT	CT	CC	TT	CT	CC
ST4.03ch01pos6187629.1	G/A	ST4.03ch01	6187629	+	GG	GG	GG	GG	GA	GG	GG	GG	GG	GG	GG	GG	GG	GG	GG	GG	GG	GG	GG	GG	GG	GG	GG	GG	GG	GG	GA	GG	GG	GA	GA	GG	GG	GG	GG	GG	GG	GG	GG	GG	GA	GA	GG	GA	AA
ST4.03ch01pos6188115.1	C/A	ST4.03ch01	6188115	+	CA	CA	CA	AA	AA	AA	CA	AA	CA	CA	CA	AA	CA	CA	AA	AA	CA	CA	CA	CA	CA	CA	AA	AA	CA	CA	AA	CA	CA	AA	AA	CA	CA	AA	AA	AA	AA	AA	CA	CA	AA	CA	AA	AA	AA
ST4.03ch01pos6188123.1	C/T	ST4.03ch01	6188123	+	CC	CC	CC	CC	CT	CC	CC	CC	CC	CC	CC	CC	CC	CC	CC	CC	CC	CC	CC	CC	CC	CC	CC	CC	CC	CC	CT	CC	CC	CT	CT	CT	CC	CC	CT	CC	CC	CC	CT	CC	CT	CT	CC	CT	CT
ST4.03ch01pos6188141.1	C/T	ST4.03ch01	6188141	+	CT	CT	CT	TT	CT	TT	CT	TT	CT	CT	CT	TT	CT	CT	TT	TT	CT	CT	CT	CT	CC	CT	TT	TT	CT	CT	CT	CT	CT	CT	CT	CT	CT	TT	CC	CT	CT	CT	CT	CT	CT	CC	TT	CT	CT
ST4.03ch01pos6188177.1	T/G	ST4.03ch01	6188177	+	TT	TT	TT	TT	TT	TT	TT	TT	TT	TT	TT	TT	TT	TT	TT	TT	TT	TT	TT	TT	TT	TG	TT	TT	TT	TT	TT	TT	TT	TT	TT	TT	TT	TT	TT	TT	TT	TT	TT	TT	TT	TT	TT	TT	TT
ST4.03ch01pos6192963.1	G/A	ST4.03ch01	6192963	+	AA	GG	GG	GG	AA	GG	GG	AA	GG	GG	AA	GG	GG	AA	GG	AA	AA	GG	GG	GG	GG	AA	AA	AA	AA	AA	GG	AA	GG	AA	AA	GG	AA	GG	GG	GG	GA	GG	AA	GG	AA	GG	AA	AA	GG
ST4.03ch01pos6192986.1	G/T	ST4.03ch01	6192986	+	TT	GG	GG	GG	TT	GG	GG	TT	GG	GG	TT	GG	TT	TT	GG	TT	GG	GG	GG	GG	GG	TT	TT	TT	TT	TT	GG	TT	GG	TT	TT	GG	TT	GG	GG	GG	GT	GG	TT	GG	TT	GG	TT	TT	GG
ST4.03ch01pos6193003.1	T/G	ST4.03ch01	6193003	+	GG	TT	TT	TT	GG	TT	TT	GG	TT	TT	GG	TT	TT	GG	TT	GG	TT	TT	TT	TT	TT	TT	GG	GG	GG	GG	TT	GG	TT	GG	GG	TT	GG	TT	TT	TT	TG	TT	GG	TT	GG	TT	GG	GG	TT
ST4.03ch01pos6193608.1	C/T	ST4.03ch01	6193608	+	TT	CC	TT	TT	TT	TT	TT	TT	TT	TT	TT	TT	TT	TT	TT	TT	TT	TT	TT	TT	CC	TT	TT	CC	TT	TT	TT	TT	CC	TT	TT	TT	CT	TT	TT	TT	TT	TT	TT	TT	TT	TT	TT	TT	TT
ST4.03ch01pos6193609.1	T/G	ST4.03ch01	6193609	+	GG	TT	GG	GG	GG	GG	GG	GG	GG	GG	GG	GG	GG	GG	GG	GG	GG	GG	GG	GG	TT	GG	GG	TT	GG	GG	GG	GG	TT	GG	GG	GG	TG	GG	GG	GG	GG	GG	GG	GG	GG	GG	GG	GG	GG
ST4.03ch01pos6193621.1	T/C	ST4.03ch01	6193621	+	TT	TT	TT	CC	CC	TC	TC	CC	TT	TT	TT	CC	TT	TT	CC	CC	TT	TT	TT	TT	TT	TT	CC	TT	TT	TT	CC	TT	TT	CC	TT	TC	TT	TT	TC	CC	CC	TC	TC	CC	CC	TT	CC	CC	CC
ST4.03ch01pos6193625.1	G/A	ST4.03ch01	6193625	+	GG	GG	GG	AA	AA	GA	GA	AA	GG	GG	GG	AA	GG	GG	AA	AA	GG	GG	GG	GG	GG	GG	AA	GG	GG	GG	AA	GG	GG	AA	GG	GA	GG	GG	GA	GA	AA	GA	GA	AA	AA	GG	AA	AA	AA
ST4.03ch01pos6193626.1	T/C	ST4.03ch01	6193626	+	TT	TT	TT	CC	CC	TC	TC	CC	TT	TT	TT	CC	TT	TT	CC	CC	TT	TT	TT	TT	TT	TT	CC	TT	TT	TT	CC	TT	TT	CC	TT	TC	TT	CC	TC	CC	CC	TC	TC	CC	CC	TT	CC	CC	CC
ST4.03ch01pos6193642.1	G/T	ST4.03ch01	6193642	+	GG	GG	GG	TT	GT	GT	GT	TT	GG	GG	GG	TT	GG	GG	TT	TT	GG	GG	GG	GG	GG	GG	TT	GG	GG	GG	GT	GG	GG	GT	GG	GG	GG	GG	GG	TT	TT	GT	GT	TT	GT	GG	TT	GT	GT
ST4.03ch01pos6193683.1	T/G	ST4.03ch01	6193683	+	TG	TG	TG	TT	TT	GG	GG	TT	TG	TG	TG	TT	TG	TG	TT	TT	TG	TG	TG	TG	TG	TT	TT	GG	GG	TG	TT	GG	TG	TT	GG	TG	TG	TT	TG	TT	TT	TT	TG	GG	TT	GG	TT	TT	TT
ST4.03ch01pos6194884.1	C/T	ST4.03ch01	6194884	+	CC	CC	CC	CC	TT	CC	CC	CC	CC	CC	CC	CC	CC	CC	CC	CC	CC	CC	CC	CC	CC	CC	CC	CC	CC	CC	TT	CC	CC	TT	CC	TT	CC	CC	CC	CC	CC	CC	TT	CC	TT	TT	CC	TT	TT
ST4.03ch01pos6194901.1	A/C	ST4.03ch01	6194901	+	AA	AA	AA	AA	CC	AA	AA	AA	AA	AA	AA	AA	AA	AA	AA	AA	AA	AA	AA	AA	AA	AA	AA	AA	AA	AA	CC	AA	AA	CC	AA	CC	AA	AA	AA	AA	AA	AA	CC	AA	CC	CC	AA	CC	CC
ST4.03ch01pos6195271.1	G/A	ST4.03ch01	6195271	+	GA	GA	GA	AA	AA	AA	GA	AA	GG	GA	GA	AA	GA	GA	AA	AA	GA	GA	GA	GA	GG	GA	AA	AA	AA	GA	AA	GG	GA	AA	AA	GA	GA	AA	GG	GA	AA	GA	GA	AA	AA	GG	AA	AA	AA
ST4.03ch01pos6195300.1	T/C	ST4.03ch01	6195300	+	TC	TC	TC	CC	CC	CC	TC	CC	TT	TC	TC	CC	TC	TC	CC	CC	TC	TC	TC	TC	TT	TC	CC	CC	CC	TC	CC	TT	TC	CC	CC	TC	TC	CC	TT	TC	CC	TC	TC	CC	CC	TT	CC	CC	CC
ST4.03ch01pos6195309.1	A/G	ST4.03ch01	6195309	+	AG	AG	AG	GG	GG	GG	AG	GG	AA	AG	AG	GG	AG	AG	GG	GG	AG	AG	AG	AG	AA	AG	GG	GG	GG	AG	GG	AA	AG	GG	GG	AG	AG	GG	AA	GG	GG	GG	AG	GG	GG	AA	GG	GG	GG
ST4.03ch01pos6195340.1	A/G	ST4.03ch01	6195340	+	AA	AA	AA	AA	AA	AA	AA	AA	AA	AA	AA	AA	AA	AA	AA	AA	AA	AA	AA	AA	AA	AA	AA	AA	AA	AA	AA	AA	AA	AA	AA	AA	AA	AA	AA	AA	AA	AA	AA	AA	AA	AA	AA	AA	AA
ST4.03ch01pos6195342.1	A/T	ST4.03ch01	6195342	+	AA	AA	AA	AA	AA	AA	AA	AA	AA	AA	AA	AA	AA	AA	AA	AA	AA	AA	AA	AA	AA	AA	AA	AA	AA	AA	AA	AA	AA	AA	AA	AA	AA	AA	AA	AA	AA	AA	AA	AA	AA	AA	AA	AA	AA
ST4.03ch01pos6196088.1	C/T	ST4.03ch01	6196088	+	CC	CC	CC	CC	CT	CC	CC	CC	CC	CC	CC	CC	CC	CC	CC	CC	CC	CC	CC	CC	CC	CC	CC	CC	CC	CC	CT	CC	CC	CT	CC	CC	CC	CC	CC	CC	CC	CC	CC	CC	CT	CT	CC	CT	CT
ST4.03ch01pos6196164.1	A/G	ST4.03ch01	6196164	+	GG	GG	GG	GG	GG	GG	GG	GG	GG	GG	GG	GG	GG	GG	GG	GG	GG	GG	GG	GG	AA	GG	GG	GG	GG	GG	GG	GG	GG	GG	GG	GG	GG	GG	GG	AG	GG	AG	GG	GG	GG	GG	GG	GG	GG
ST4.03ch01pos6196201.1	T/G	ST4.03ch01	6196201	+	GG	GG	GG	GG	TG	GG	GG	GG	GG	GG	GG	GG	GG	GG	GG	GG	GG	GG	GG	GG	TT	GG	GG	GG	GG	GG	TG	GG	GG	TG	TG	TG	GG	GG	TT	TG	GG	TG	GG	GG	TG	TT	GG	TG	TG
ST4.03ch01pos6199434.1	G/T	ST4.03ch01	6199434	+	GG	GG	GG	GG	GG	GG	GG	GG	GG	GG	GG	GG	GG	GG	GG	GG	GG	GG	GG	GG	GG	GG	GG	GG	GG	GG	GG	GG	GG	GG	TT	GG	GG	GG	TT	GG	TT	GG	GG	TT	GG	GG	TT	TT	GG
ST4.03ch01pos6217577.1	C/T	ST4.03ch01	6217577	+	CC	CC	CC	CC	CC	CC	CC	CC	CC	CC	CC	CC	CC	CC	CC	CC	CC	CC	CC	CC	CC	CC	CC	CC	CC	CC	TT	CC	CC	TT	CC	CC	CC	CC	CC	CC	CC	CC	CC	CC	TT	CC	CC	CT	TT
ST4.03ch01pos6217716.1	G/A	ST4.03ch01	6217716	+	GG	GG	GG	AA	AA	GG	GG	GG	GG	GG	GG	GG	GG	GG	AA	GG	GG	GG	GG	GG	GG	GG	GG	GG	GG	AA	GG	GG	GG	AA	GG	AA	AA	GG	AA	AA	GG	GG	AA	AA	AA	GG	AA	GG	GG
ST4.03ch01pos6219601.1	A/T	ST4.03ch01	6219601	+	AA	AA	TT	TT	TT	TT	TT	TT	TT	TT	TT	TT	AA	TT	AA	TT	AA	AA	AA	AA	AA	AT	TT	AA	AA	AA	TT	TT	TT	TT	TT	AA	AA	AA	AA	TT	AA	TT	TT	TT	TT	TT	TT	TT	TT
ST4.03ch01pos6219738.1	C/T	ST4.03ch01	6219738	+	CC	CC	CC	CC	CC	CC	CC	CC	CC	CC	CC	CC	CC	CC	CC	CC	CC	CC	CC	CC	CC	CC	CC	CC	CC	CC	TT	CC	CC	CC	CC	CC	CC	CC	CC	CC	CC	CC	CC	CC	CC	TT	CC	TT	CC
ST4.03ch01pos6288564.1	C/T	ST4.03ch01	6288564	+	CT	CC	CT	TT	CT	TT	CC	TT	TT	CC	CC	TT	CC	CC	TT	CC	CC	CC	CT	CC	CC	CT	CT	CC	CC	CC	CC	CT	CC	CC	CC	CT	CT	CC	CC	CC	CC	CC	CT	CT	TT	CC	CC	CC	TT
ST4.03ch01pos6288572.1	C/G	ST4.03ch01	6288572	+	CG	CC	CG	GG	CG	GG	CC	GG	GG	CC	CC	GG	CC	CC	GG	CC	CC	CC	CG	CC	CC	CG	CG	CC	CC	CC	CC	CG	CC	CC	CC	CG	CG	CC	CC	CC	CC	CC	CG	CG	GG	CC	CC	CC	GG
ST4.03ch01pos6288573.1	G/T	ST4.03ch01	6288573	+	GT	GG	TT	TT	TT	TT	TT	TT	TT	TT	TT	TT	TT	TT	TT	TT	TT	TT	TT	TT	TT	TT	GT	GG	TT	TT	TT	TT	TT	TT	TT	GT	TT	GG	TT	GT	TT	TT	GT	GT	TT	TT	TT	TT	TT
ST4.03ch01pos6295317.1	G/A	ST4.03ch01	6295317	+	GA	GA	GG	GG	GA	GG	GG	GG	GA	GA	GG	GG	GG	GG	GG	GG	GG	GG	GG	GG	GA	GA	GG	GG	GG	GG	GA	GA	GA	GA	GG	GG	GA	GG	GG	GG	GG	GG	GG	GG	GA	GA	GG	GA	GA
ST4.03ch01pos6295486.1	A/C	ST4.03ch01	6295486	+	AA	CC	CC	CC	AA	CC	AA	AA	AA	CC	AA	AA	AA	AA	CC	AA	CC	AA	CC	AA	CC	AA	AA	CC	CC	CC	AA	AA	CC	AA	AA	AA	CC	AA	CC	AA	CC	AA	CC	AA	CC	AA	CC	AA	CC
ST4.03ch01pos6295489.1	G/A	ST4.03ch01	6295489	+	GG	AA	AA	GG	GG	AA	GG	GG	GG	AA	GG	GG	GG	GG	GG	GG	AA	GG	AA	GG	AA	AA	GG	AA	AA	GG	GG	GG	AA	GG	GG	GG	AA	GG	AA	GG	GG	GG	AA	GG	GG	GG	GG	GG	AA
ST4.03ch01pos6295668.1	T/G	ST4.03ch01	6295668	+	TG	TG	TT	TT	TG	TT	TG	TT	TG	TG	TT	TT	TT	TT	TT	TT	TT	TT	TT	TT	TG	TG	TT	TT	TT	TT	TG	TG	TG	TG	TG	TG	TG	TT	TG	TG	TT	TG	TG	TT	TG	TG	TT	TG	TG
ST4.03ch01pos6302538.1	A/T	ST4.03ch01	6302538	+	AT	AT	AA	AA	AT	AA	AT	AA	AT	AT	AA	AA	AA	AA	AA	AA	AA	AA	AA	AA	AT	AT	AA	AA	AA	AA	AT	AT	AT	AT	AT	AT	AT	AA	AT	AT	AA	AT	AT	AA	AT	AT	AA	AT	AT
ST4.03ch01pos6451801.1	G/T	ST4.03ch01	6451801	+	GG	GG	GG	GG	TT	GG	GG	GG	GG	GG	GG	GG	GG	GG	GG	GG	GG	GG	GG	GG	GG	GG	GG	GG	GG	GG	TT	GG	GG	TT	TT	GG	GG	GG	TT	TT	GG	TT	TT	GG	TT	TT	GG	TT	TT
ST4.03ch01pos6451833.1	G/A	ST4.03ch01	6451833	+	GG	GG	GG	GG	AA	GG	GG	GG	GG	GG	GG	GG	GG	GG	GG	GG	GG	GG	GG	GG	GG	GG	GG	GG	GG	GG	AA	GG	GG	AA	AA	GG	GG	GG	AA	AA	GG	AA	AA	GG	AA	AA	GG	AA	AA
ST4.03ch01pos6452475.1	A/G	ST4.03ch01	6452475	+	AA	AA	AA	AA	GG	AA	AA	AA	AA	AA	AA	AA	AA	AA	AA	AA	AA	AA	AA	AA	AA	AA	AA	AA	AA	AA	GG	AA	AA	GG	GG	AA	AA	AA	GG	GG	AA	GG	AA	AA	GG	AA	AA	GG	GG
ST4.03ch01pos6460917.1	A/G	ST4.03ch01	6460917	+	AG	AG	AA	AA	AG	AA	AA	AA	AG	AA	AA	AA	AA	AA	AA	AA	AA	AA	AA	AA	AG	AA	AA	AA	AA	AA	AG	AG	AG	AG	AA	AG	AG	AA	AG	AG	AA	AG	AG	AA	AG	AG	AA	AG	AG
ST4.03ch01pos6460918.1	T/A	ST4.03ch01	6460918	+	TA	TA	TT	TT	TA	TT	TT	TT	TA	TT	TT	TT	TT	TT	TT	TT	TT	TT	TT	TT	TA	TT	TT	TT	TT	TT	TA	TA	TA	TA	TT	TA	TA	TT	TA	TA	TT	TA	TA	TT	TA	TA	TT	TA	TA
ST4.03ch01pos6460936.1	A/T	ST4.03ch01	6460936	+	AT	AT	AA	AA	AT	AA	AA	AA	AT	AA	AA	AA	AA	AA	AA	AA	AA	AA	AA	AA	AT	AA	AA	AA	AA	AA	AT	AT	AT	AT	AA	AA	AT	AA	AA	AA	AA	AA	AT	AA	AT	AT	AA	AA	AT
ST4.03ch01pos6587684.1	C/G	ST4.03ch01	6587684	+	CC	CC	CC	CC	CC	CC	CC	CC	CC	CC	CC	CC	CC	CC	CC	CC	CC	CC	CC	CC	CC	CC	CC	CC	CC	CC	GG	CC	CC	GG	CC	GG	CC	CC	CC	CC	CC	CC	GG	CC	GG	GG	CC	GG	CC
ST4.03ch01pos6587730.1	A/T	ST4.03ch01	6587730	+	AA	AA	AA	AA	AA	AA	AA	AA	AA	AA	AA	AA	AA	AA	AA	AA	AA	AA	AA	AA	AA	AA	AA	AA	AA	AA	TT	AA	AA	TT	AA	TT	AA	AA	AA	AA	AA	AA	TT	AA	TT	TT	AA	TT	AA
ST4.03ch01pos6589437.1	C/T	ST4.03ch01	6589437	+	CT	CT	CC	CC	CT	CC	CC	CC	CT	CT	CC	CC	CC	CC	CC	CC	CC	CC	CC	CC	CT	CT	CC	CC	CC	CC	CT	CC	CT	CT	CT	CC	CT	CC	CC	CC	CC	CC	CT	CC	CT	CT	CC	CT	CT
ST4.03ch01pos6589444.1	C/T	ST4.03ch01	6589444	+	CT	CT	CC	CC	CC	CC	CC	CC	CT	CT	CC	CC	CC	CC	CC	CC	CC	CC	CC	CC	CT	CT	CC	CC	CC	CC	CC	CC	CT	CC	CC	CC	CT	CC	CC	CC	CC	CC	CC	CC	CC	CC	CC	CC	CC
ST4.03ch01pos6589453.1	T/G	ST4.03ch01	6589453	+	TG	TG	TT	TT	TG	TT	TT	TT	TG	TT	TT	TT	TT	TT	TT	TT	TT	TT	TT	TT	TG	TG	TT	TT	TT	TT	TG	TT	TG	TG	TG	TT	TG	TT	TT	TT	TT	TT	TG	TT	TG	TG	TT	TG	TG
ST4.03ch01pos6589498.1	C/T	ST4.03ch01	6589498	+	CC	CC	CC	CC	CT	CC	CC	CC	CC	CC	CC	CC	CC	CC	CC	CC	CC	CC	CC	CC	CC	CC	CC	CC	CC	CC	CT	CC	CC	CT	CT	CC	CC	CC	CC	CC	CC	CC	CC	CC	CT	CT	CC	CT	CT
ST4.03ch01pos6627645.1	T/C	ST4.03ch01	6627645	+	TT	TT	TT	TT	TT	TT	TT	TT	TT	TT	TT	TT	TT	CC	TT	TT	TT	TT	TT	TT	TT	TT	TT	TT	TT	TT	CC	TT	TT	TT	TT	TT	TT	TT	TT	TT	TT	TT	TT	TT	TT	TT	TT	TT	TT
ST4.03ch01pos6766888.1	C/A	ST4.03ch01	6766888	+	CC	CC	CC	CC	CC	CC	CC	CC	CC	CC	CC	CC	CC	AA	CC	CC	AA	CC	CC	CC	CC	CC	CC	CC	AA	AA	AA	CC	CC	CC	CC	CC	CC	CC	CC	CC	CC	CC	CC	CC	CC	CC	CC	AA	CC
ST4.03ch01pos6766970.1	A/C	ST4.03ch01	6766970	+	AA	AA	AA	AA	AA	AA	AA	AA	AA	AA	AA	AA	AA	CC	AA	AA	CC	AA	AA	AA	AA	AA	AA	AA	CC	CC	CC	AA	AA	AA	AA	AA	AA	AA	AA	AA	AA	AA	AA	AA	AA	AA	AA	CC	AA
ST4.03ch01pos6768034.1	C/T	ST4.03ch01	6768034	+	CC	CC	CC	CC	CC	CC	CC	CC	CC	CC	CC	CC	CC	CC	CC	CC	CC	CC	CC	CC	CC	CC	CC	CC	CC	CC	TT	CC	CC	TT	TT	CC	CC	CC	CC	TT	TT	TT	CC	CC	CC	CC	CC	TT	TT
ST4.03ch01pos6780854.1	A/G	ST4.03ch01	6780854	+	GG	GG	GG	GG	AA	GG	GG	GG	GG	GG	GG	GG	GG	GG	GG	GG	GG	GG	GG	GG	GG	AA	AA	GG	GG	GG	GG	GG	GG	GG	GG	GG	GG	GG	GG	AA	GG	GG	GG	GG	GG	GG	GG	GG	GG
ST4.03ch01pos6780876.1	A/T	ST4.03ch01	6780876	+	TT	TT	TT	TT	AA	TT	TT	TT	TT	TT	TT	TT	TT	TT	TT	TT	TT	TT	TT	TT	TT	TT	AA	TT	TT	TT	TT	TT	TT	TT	TT	TT	TT	TT	TT	AA	TT	TT	TT	TT	TT	TT	TT	TT	TT
ST4.03ch01pos6790530.1	T/C	ST4.03ch01	6790530	+	TT	TT	TT	TT	CC	TT	TT	TT	CC	CC	TT	TT	TT	TT	TT	TT	TT	TT	TT	TT	TT	CC	TT	TT	TT	TT	CC	TT	TT	CC	CC	CC	CC	TT	TT	TT	TT	TT	CC	TT	CC	CC	TT	CC	CC
ST4.03ch01pos6933544.1	C/T	ST4.03ch01	6933544	+	CC	TT	CC	CC	CC	CC	TT	CC	CC	CC	CC	TT	CC	CC	CC	CC	CC	CC	CC	CC	CC	CC	CC	CC	CC	TT	CC	CC	CC	CC	CC	TT	CC	CC	CC	CC	CC	CC	CC	TT	CC	CC	CC	CC	CC
ST4.03ch01pos6933561.1	C/A	ST4.03ch01	6933561	+	CC	AA	CC	CC	CC	CC	AA	CC	CC	CC	CC	AA	CC	CC	CC	CC	CC	CC	CC	CC	CC	CC	CC	CC	CC	AA	CC	CC	CC	CC	CC	AA	CC	CC	CC	CC	CC	CC	CC	AA	CC	CC	CC	CC	CC
ST4.03ch01pos6933598.1	C/A	ST4.03ch01	6933598	+	CC	AA	CC	CC	CC	CC	AA	CC	CC	CC	CC	AA	CC	CC	CC	CC	CC	CC	CC	CC	CC	CC	CC	CC	CC	AA	CC	CC	CC	CC	CC	AA	CC	CC	CC	CC	CC	CC	CC	AA	CC	CC	CC	CC	CC
ST4.03ch01pos6949872.1	C/G	ST4.03ch01	6949872	+	CC	CC	CC	CC	CC	CC	CC	CC	CC	GG	CC	CC	CC	CC	CC	CC	CC	CC	CC	CC	GG	CC	CC	CC	CC	CC	GG	CC	GG	GG	CC	GG	CC	CC	CC	CC	CC	CC	GG	CC	CC	CC	CC	GG	CC
ST4.03ch01pos6949876.1	G/C	ST4.03ch01	6949876	+	GG	GG	GG	GG	GG	GG	GG	GG	GG	CC	GG	GG	GG	GG	GG	GG	GG	GG	GG	GG	CC	GG	GG	GG	GG	GG	CC	GG	CC	CC	GG	CC	GG	GG	GG	GG	GG	GG	CC	GG	GG	GG	GG	CC	GG
ST4.03ch01pos6949919.1	T/A	ST4.03ch01	6949919	+	TT	TT	TT	TT	TT	TT	TT	TT	TT	AA	TT	TT	TT	TT	TT	TT	TT	TT	TT	TT	AA	TT	TT	TT	TT	TT	AA	TT	AA	AA	TT	AA	TT	TT	TT	TT	TT	TT	AA	TT	TT	TT	TT	AA	TT
ST4.03ch01pos6949921.1	T/C	ST4.03ch01	6949921	+	TT	TT	TT	TT	TT	TT	TT	TT	TT	CC	TT	TT	TT	TT	TT	TT	TT	TT	TT	TT	CC	TT	TT	TT	TT	TT	CC	TT	CC	CC	TT	CC	TT	TT	TT	TT	TT	TT	CC	TT	TT	TT	TT	CC	TT
ST4.03ch01pos6949922.1	T/C	ST4.03ch01	6949922	+	TT	TT	TT	TT	TT	TT	TT	TT	TT	CC	TT	TT	TT	TT	TT	TT	TT	TT	TT	TT	CC	TT	TT	TT	TT	TT	CC	TT	CC	CC	TT	CC	TT	TT	TT	TT	TT	TT	CC	TT	TT	TT	TT	CC	TT
ST4.03ch01pos6949947.1	T/C	ST4.03ch01	6949947	+	TT	TT	TT	TT	TT	TT	TT	TT	TT	CC	TT	TT	TT	TT	TT	TT	TT	TT	TT	TT	CC	TT	TT	TT	TT	TT	CC	TT	CC	CC	TT	CC	TT	TT	TT	TT	TT	TT	CC	TT	TT	TT	TT	CC	TT
ST4.03ch01pos7137313.1	G/T	ST4.03ch01	7137313	+	TT	TT	GG	GG	GG	GG	GG	GG	GG	TT	GG	GG	GG	GG	GG	GG	GG	GG	GG	GG	TT	GG	GG	GG	TT	GG	TT	TT	TT	GG	TT	TT	GG	GG	GG	GG	GG	GG	TT	GG	GG	GG	GG	TT	GG
ST4.03ch01pos7137316.1	G/C	ST4.03ch01	7137316	+	CC	CC	GG	GG	GG	GG	GG	GG	GG	CC	GG	GG	GG	GG	GG	GG	GG	GG	GG	GG	CC	GG	GG	GG	CC	GG	CC	CC	CC	GG	CC	CC	GG	GG	GG	GG	GG	GG	CC	GG	GG	GG	GG	CC	GG
ST4.03ch01pos7137329.1	T/C	ST4.03ch01	7137329	+	CC	CC	TT	TT	TT	TT	TT	TT	TT	CC	TT	TT	TT	TT	TT	TT	TT	TT	TT	TT	CC	TT	TT	TT	CC	TT	CC	CC	CC	TT	CC	CC	TT	TT	TT	TT	TT	TT	CC	TT	TT	TT	TT	CC	TT
ST4.03ch01pos7137340.1	T/A	ST4.03ch01	7137340	+	AA	AA	TT	TT	TT	TT	TT	TT	TT	AA	TT	TT	TT	TT	TT	TT	TT	TT	TT	TT	AA	TT	TT	TT	AA	TT	AA	AA	AA	TT	AA	AA	TT	TT	TT	TT	TT	TT	AA	TT	TT	TT	TT	AA	TT
ST4.03ch01pos7137388.1	G/C	ST4.03ch01	7137388	+	CC	CC	GG	GG	GG	GG	GG	GG	GG	CC	GG	GG	GG	GG	GG	GG	GG	GG	GG	GG	CC	GG	GG	GG	CC	GG	CC	CC	CC	GG	CC	CC	GG	GG	GG	GG	GG	GG	CC	GG	GG	GG	GG	CC	GG
ST4.03ch01pos7159393.1	C/G	ST4.03ch01	7159393	+	GG	CC	CC	CC	CC	CC	CC	CC	CC	GG	CC	CC	CC	CC	CC	CC	CC	CC	CC	CC	GG	CC	CC	CC	CC	CC	CG	GG	GG	CC	CC	GG	CC	CC	CC	CC	CC	CC	CC	CC	CC	CC	CC	CG	CC
ST4.03ch01pos7166127.1	A/G	ST4.03ch01	7166127	+	AA	AA	AA	AA	AA	AA	AA	AA	AA	AA	AA	AA	AA	AA	AA	AA	AA	AA	AA	AA	AA	AA	AA	AA	AA	AA	AA	AA	AA	AA	AA	AA	AA	AA	AA	AA	AA	AA	AA	AA	AA	AA	AA	AA	AA
ST4.03ch01pos7268927.1	A/G	ST4.03ch01	7268927	+	AA	AA	AA	AA	AA	AA	GG	AA	AA	AA	AA	AA	AA	AA	AA	AA	AA	AA	AA	AA	AA	AA	AA	AA	AA	AA	AA	AA	AA	GG	AA	GG	AA	AA	GG	AA	AA	GG	GG	AA	AA	AA	AA	AA	AA
ST4.03ch01pos7268969.1	C/T	ST4.03ch01	7268969	+	CC	CC	CC	CC	CC	CC	TT	CC	CC	CC	CC	CC	CC	CC	CC	CC	CC	CC	CC	CC	CC	CC	CC	CC	CC	CC	CC	CC	CC	TT	CC	TT	CC	CC	TT	CC	CC	TT	TT	CC	CC	CC	CC	CC	CC
ST4.03ch01pos7268973.1	G/A	ST4.03ch01	7268973	+	GG	GG	GG	GG	GG	GG	GG	GG	GG	GG	GG	GG	GG	GG	GG	GG	GG	GG	GG	GG	GG	GG	GG	GG	GG	GG	GG	GG	GG	GG	GG	GG	GG	GG	AA	GG	GG	GG	GG	GG	GG	GG	GG	GG	GG
ST4.03ch01pos7269230.1	A/C	ST4.03ch01	7269230	+	AA	AA	AA	AA	AA	AA	AA	AA	AA	AA	AA	AA	AA	AA	AA	AA	AA	AA	AA	AA	AA	AA	AA	AA	AA	AA	AA	AA	AA	AA	AA	AA	AA	AA	CC	AA	AA	AA	AA	AA	AA	AA	AA	AA	AA
ST4.03ch01pos7272441.1	G/C	ST4.03ch01	7272441	+	GC	GC	GC	CC	GC	CC	GC	CC	CC	GC	CC	CC	CC	GC	CC	CC	GC	GC	GC	GC	GC	CC	CC	CC	GC	GC	GG	GC	GC	GC	GC	GC	CC	CC	GC	GC	GC	GC	GC	CC	GC	CC	GC	GG	GC
ST4.03ch01pos7278119.1	T/C	ST4.03ch01	7278119	+	TC	TC	TT	TT	TT	TT	TT	TT	TT	TC	TT	TT	TT	TC	TT	TT	TC	TT	TT	TT	TC	TT	TT	TT	TC	TC	TC	TC	TC	TT	TT	TC	TT	TT	TC	TC	TC	TC	TT	TT	TT	TT	TC	TC	TT
ST4.03ch01pos7281017.1	C/T	ST4.03ch01	7281017	+	CC	CC	CC	CC	CC	CC	CC	CC	CC	CC	CC	CC	CC	CT	CC	CC	CT	CC	CC	CC	CC	CC	CC	CC	CT	CT	CT	CC	CC	CC	CC	CC	CC	CC	CC	CC	CC	CC	CC	CC	CC	CC	CT	CT	CC
ST4.03ch01pos7281031.1	T/A	ST4.03ch01	7281031	+	AA	AA	TA	AA	TA	AA	AA	AA	AA	AA	AA	AA	AA	TA	AA	AA	TA	TA	TA	TA	TT	AA	AA	AA	TA	TA	TT	AA	AA	TA	TA	TA	AA	AA	TA	TA	TA	TA	TA	AA	TA	AA	TA	TT	TA
ST4.03ch01pos7281063.1	G/T	ST4.03ch01	7281063	+	GG	GG	GG	GG	GG	GG	GG	GG	GG	GG	GG	GG	GG	GT	GG	GG	GT	GG	GG	GG	GG	GG	GG	GG	GT	GT	GT	GG	GG	GG	GG	GG	GG	GG	GT	GG	GG	GG	GG	GG	GG	GG	GT	GT	GG
ST4.03ch01pos7281076.1	G/A	ST4.03ch01	7281076	+	GG	GG	GG	GG	GG	GG	GG	GG	GG	GG	GG	GG	GG	GA	GG	GG	GA	GG	GG	GG	GG	GG	GG	GG	GA	GA	GA	GG	GG	GG	GG	GG	GG	GG	GA	GG	GG	GG	GG	GG	GG	GG	GA	GA	GG
ST4.03ch01pos7281079.1	C/A	ST4.03ch01	7281079	+	CC	CC	CC	CC	CC	CC	CC	CC	CC	CC	CC	CC	CC	CA	CC	CC	CA	CC	CC	CC	CC	CC	CC	CC	CA	CA	CA	CC	CC	CC	CC	CC	CC	CC	CA	CC	CC	CC	CC	CC	CC	CC	CA	CA	CC
ST4.03ch01pos7281089.1	T/C	ST4.03ch01	7281089	+	TT	TT	TT	TT	TT	TT	TT	TT	TT	TT	TT	TT	TT	TC	TT	TT	TC	TT	TT	TT	TT	TT	TT	TT	TC	TC	TC	TT	TT	TT	TT	TT	TT	TT	TC	TT	TT	TT	TT	TT	TT	TT	TC	TC	TT
ST4.03ch01pos7281100.1	G/A	ST4.03ch01	7281100	+	GG	GG	GG	GG	GG	GG	GG	GG	GG	GG	GG	GG	GG	GA	GG	GG	GA	GG	GG	GG	GG	GG	GG	GG	GA	GA	GA	GG	GG	GG	GG	GA	GG	GG	GA	GA	GA	GA	GG	GG	GG	GG	GA	GA	GG
ST4.03ch01pos7294932.1	C/T	ST4.03ch01	7294932	+	CC	CC	TT	CC	CT	CT	CT	CT	CT	CT	CC	CC	CC	CC	CT	CC	CC	CC	CC	CC	TT	CC	CC	CC	CC	CC	CC	CC	CC	CC	CC	CC	CC	CC	CC	CC	CC	CC	CC	CC	CC	CC	CC	CC	CC
ST4.03ch01pos7329444.1	T/C	ST4.03ch01	7329444	+	CC	TT	TT	TT	TT	TT	CC	TT	TT	CC	TT	CC	TT	CC	TT	CC	TT	TT	TT	TT	CC	CC	CC	TT	CC	CC	TT	TT	TT	CC	TT	CC	CC	TT	TT	CC	CC	CC	CC	CC	TT	TT	TT	CC	TT
ST4.03ch01pos7383534.1	A/G	ST4.03ch01	7383534	+	AA	AA	AA	AA	AA	GG	AA	GG	AA	AA	AA	AA	AA	AA	GG	AA	AA	AA	AA	AA	AA	AA	AA	AA	AA	AA	AA	AA	AA	AA	AA	GG	AA	AA	AA	GG	AA	AA	AA	GG	AA	AA	AA	AA	AA
ST4.03ch01pos7383537.1	A/G	ST4.03ch01	7383537	+	AA	AA	AA	AA	AA	GG	AA	GG	AA	AA	AA	AA	AA	AA	GG	AA	AA	AA	AA	AA	AA	AA	AA	AA	AA	AA	AA	AA	AA	AA	AA	GG	AA	AA	AA	GG	AA	AA	AA	GG	AA	AA	AA	AA	AA
ST4.03ch01pos7383569.1	C/T	ST4.03ch01	7383569	+	CC	CC	CC	CC	CC	TT	CC	TT	CC	CC	CC	CC	CC	CC	TT	CC	CC	CC	CC	CC	CC	CC	CC	CC	CC	CC	CC	CC	CC	CC	CC	TT	CC	CC	CC	TT	CC	CC	CC	TT	CC	CC	CC	CC	CC
ST4.03ch01pos7411344.1	A/G	ST4.03ch01	7411344	+	GG	GG	AG	GG	GG	GG	GG	GG	GG	GG	GG	GG	GG	GG	GG	GG	GG	AG	AG	AG	GG	GG	GG	GG	GG	GG	AG	GG	GG	GG	GG	GG	GG	GG	GG	AG	GG	AG	GG	GG	GG	GG	GG	AG	GG
ST4.03ch01pos7411350.1	A/C	ST4.03ch01	7411350	+	AA	AC	AC	AC	AC	AC	AC	AC	CC	AC	AC	AC	AC	AC	AC	AC	AC	AC	AC	AC	AA	AC	AC	AC	AC	AC	AC	AC	AC	AC	AC	AC	AC	AC	AA	AC	AC	AA	AC	AC	AC	CC	AC	AC	AC
ST4.03ch01pos7411386.1	G/A	ST4.03ch01	7411386	+	GA	GA	GG	GA	GA	GA	GA	GA	GG	GA	GA	GA	GA	GG	GA	GA	GG	GG	GG	GG	GA	GA	GA	GA	GG	GG	GG	GA	GG	GA	GA	GA	GA	GA	GA	GG	GG	GA	GA	GA	GA	GG	GG	GG	GA
ST4.03ch01pos7513627.1	G/T	ST4.03ch01	7513627	+	GG	GG	GG	GG	GG	GG	GG	GG	GG	GG	GG	GG	GG	TT	GG	GG	TT	GG	GG	GG	GG	TT	GG	GG	TT	TT	GT	GG	GG	GG	GG	GG	GG	GG	GG	GG	GG	GG	GG	GG	GG	GG	TT	GG	GG
ST4.03ch01pos7536755.1	G/A	ST4.03ch01	7536755	+	GG	AA	AA	GG	AA	AA	AA	AA	AA	GA	GG	GG	GG	GG	AA	AA	AA	GA	GA	AA	GG	GG	GG	GG	GG	AA	AA	GG	GA	GG	AA	GA	GG	GG	AA	AA	AA	AA	GA	AA	GG	GG	AA	AA	AA
ST4.03ch01pos7537648.1	A/T	ST4.03ch01	7537648	+	TT	AA	AT	AT	AA	TT	AT	AT	AT	TT	TT	TT	TT	AA	AT	AT	AA	TT	AA	AA	AT	TT	TT	TT	AA	AA	AA	AA	AA	AA	TT	AT	TT	TT	AA	AA	AA	AA	AT	TT	AA	AA	AA	AA	TT
ST4.03ch01pos7537649.1	C/T	ST4.03ch01	7537649	+	TT	CC	CT	CT	CC	TT	CT	CT	CT	TT	TT	TT	TT	CC	CT	CT	CC	TT	CC	CC	CT	TT	TT	TT	CC	CC	CC	CC	CC	CC	CC	CT	TT	TT	CC	CC	CC	CC	CT	TT	CC	CC	CC	CC	TT
ST4.03ch01pos7537650.1	T/C	ST4.03ch01	7537650	+	CC	TT	TC	TC	TT	CC	TC	TC	TC	CC	CC	CC	CC	TT	TC	TC	TT	CC	TT	TT	TC	CC	CC	CC	TT	TT	TT	TT	TT	TT	TT	TC	CC	CC	TT	TT	TT	TT	TC	CC	TT	TT	TT	TT	CC
ST4.03ch01pos7537687.1	G/C	ST4.03ch01	7537687	+	CC	GG	CC	CC	CC	CC	CC	CC	CC	CC	CC	CC	CC	GG	CC	CC	GG	CC	CC	GG	CC	CC	CC	CC	GG	GG	GG	CC	CC	GG	CC	CC	CC	CC	CC	GG	CC	CC	CC	CC	GG	CC	GG	CC	CC
ST4.03ch01pos7546439.1	G/A	ST4.03ch01	7546439	+	GG	AA	AA	GG	AA	AA	AA	GA	AA	AA	GG	GG	GG	GG	AA	AA	AA	GA	AA	AA	GG	GG	GG	GG	GG	GG	AA	GG	AA	GG	AA	AA	GG	GG	AA	AA	AA	AA	GA	AA	GG	GG	GG	AA	GG
ST4.03ch01pos7782519.1	T/A	ST4.03ch01	7782519	+	TT	TT	TT	TT	TT	TT	TT	TT	TT	TT	TT	TT	TT	TT	TT	TT	TT	TT	TT	TT	TT	TT	TT	TT	TT	AA	TT	TT	TT	TT	TT	TT	TT	TT	TT	TT	TT	TT	AA	TT	TT	TT	TT	TT	TT
ST4.03ch01pos7782564.1	G/T	ST4.03ch01	7782564	+	GG	GG	GG	GG	GG	GG	GG	GG	GG	GG	GG	GG	GG	GG	GG	GG	GG	GG	GG	GG	GG	GG	GG	GG	GG	TT	GG	GG	GG	GG	GG	GG	GG	GG	GG	GG	GG	GG	TT	GG	GG	GG	GG	GG	GG
ST4.03ch01pos7782566.1	C/A	ST4.03ch01	7782566	+	CC	CC	CC	CC	CC	CC	CC	CC	CC	CC	CC	CC	CC	CC	CC	CC	CC	CC	CC	CC	CC	CC	CC	CC	CC	AA	CC	CC	CC	CC	CC	CC	CC	CC	CC	CC	CC	CC	AA	CC	CC	CC	CC	CC	CC
ST4.03ch01pos7782580.1	C/T	ST4.03ch01	7782580	+	CC	CC	CC	CC	CC	CC	CC	CC	CC	CC	CC	CC	CC	CC	CC	CC	CC	CC	CC	CC	CC	CC	CC	CC	CC	TT	CC	CC	CC	CC	CC	CC	CC	CC	CC	CC	CC	CC	TT	CC	CC	CC	CC	CC	CC
ST4.03ch01pos7782584.1	C/G	ST4.03ch01	7782584	+	CC	CC	CC	CC	CC	CC	CC	CC	CC	CC	CC	CC	CC	CC	CC	CC	CC	CC	CC	CC	CC	CC	CC	CC	CC	GG	CC	CC	CC	CC	CC	CC	CC	CC	CC	CC	CC	CC	GG	CC	CC	CC	CC	CC	CC
ST4.03ch01pos8149075.1	G/A	ST4.03ch01	8149075	+	GG	GG	GG	GG	AA	GG	AA	GG	GG	AA	AA	GG	AA	AA	GG	AA	GG	GG	GG	GG	GG	GG	GG	AA	AA	AA	AA	GG	GG	AA	GG	AA	GG	GG	GG	GG	GG	AA	GG	GG	GG	GG	AA	AA	GG
ST4.03ch01pos8149149.1	G/T	ST4.03ch01	8149149	+	GG	GG	GG	GG	GG	GG	TT	GG	GG	GG	TT	GG	TT	GT	GG	GG	TT	GG	GG	GG	GG	GG	GG	GG	TT	GG	GT	GG	GG	GT	GG	GG	GG	GG	GG	GG	GG	GG	GT	GG	GG	GG	TT	GT	GG
ST4.03ch01pos8149150.1	C/G	ST4.03ch01	8149150	+	CC	CC	CC	CC	CC	CC	GG	CC	CC	CC	GG	CC	GG	CG	CC	CC	GG	CC	CC	CC	CC	CC	CC	CC	GG	CC	CG	CC	CC	CG	CC	CC	CC	CC	CC	CC	CC	CC	CG	CC	CC	CC	GG	CG	CC
ST4.03ch01pos8149160.1	G/A	ST4.03ch01	8149160	+	GG	GG	GG	GG	GG	GG	AA	GG	GG	GG	AA	GG	AA	GA	GG	GG	AA	GG	GG	GG	GG	GG	GG	GG	AA	GG	GA	GG	GG	GA	GG	GG	GG	GG	GG	GG	GG	GG	GA	GG	GG	GG	AA	GA	GG
ST4.03ch01pos8217831.1	T/G	ST4.03ch01	8217831	+	GG	TT	TT	GG	GG	GG	TT	GG	TT	TT	TT	GG	TT	TT	GG	TT	TT	TT	TT	TT	TT	GG	TT	TT	TT	TT	TT	GG	TT	TT	GG	GG	GG	GG	TT	TT	TT	TT	GG	GG	GG	TT	TT	TT	GG
ST4.03ch01pos8217862.1	T/C	ST4.03ch01	8217862	+	CC	TT	TT	CC	CC	CC	TT	CC	TT	TT	TT	CC	TT	TT	CC	TT	TT	TT	TT	TT	TT	CC	TT	TT	TT	TT	TT	CC	TT	TT	CC	CC	CC	CC	TT	TT	TT	TT	CC	CC	CC	TT	TT	TT	CC
ST4.03ch01pos8223407.1	A/T	ST4.03ch01	8223407	+	AA	AA	AA	AA	AA	AA	AA	AA	AA	AA	AA	AA	AA	AA	AA	AA	AA	AA	AA	AA	AA	AA	AA	AA	AA	AA	AA	AA	AA	AA	AA	AA	AA	AA	TT	AA	AA	AA	AA	AA	AA	AA	AA	AA	AA
ST4.03ch01pos8497048.1	T/A	ST4.03ch01	8497048	+	TA	TA	TA	TT	TT	TT	TT	TT	TA	TA	TT	TT	TT	TT	TT	TT	TT	TA	TA	TA	TA	TA	TT	TT	TT	TT	TT	TA	TA	TT	TT	TA	TA	TT	TA	TT	TA	TT	TT	TT	TT	TT	TT	TT	TT
ST4.03ch01pos8497736.1	G/A	ST4.03ch01	8497736	+	AA	AA	GG	GG	GG	GG	GG	GG	AA	AA	GG	GG	GG	GG	GG	AA	GG	GG	AA	GG	AA	GG	GG	GG	GG	GG	GG	GG	GG	AA	GG	GG	AA	GG	GG	GG	AA	GG	GG	GG	GG	GG	GG	GG	GG
ST4.03ch01pos8604353.1	C/A	ST4.03ch01	8604353	+	AA	CC	CC	CC	AA	AA	CC	AA	CC	CC	CC	AA	CC	CC	AA	CC	CC	CC	CC	CC	CC	AA	AA	AA	CC	CC	CC	AA	CC	CC	AA	CC	AA	CC	CC	CC	CC	CC	AA	AA	AA	CC	CC	CC	AA
ST4.03ch01pos8604355.1	A/G	ST4.03ch01	8604355	+	GG	AA	AA	AA	GG	GG	AA	GG	AA	AA	AA	GG	AA	AA	GG	AA	AA	AA	AA	AA	AA	GG	GG	GG	AA	AA	AA	GG	AA	AA	GG	AA	GG	AA	AA	AA	AA	AA	GG	GG	GG	AA	AA	AA	GG
ST4.03ch01pos8615735.1	C/T	ST4.03ch01	8615735	+	CC	CC	CT	CC	CT	CC	CC	CC	CC	CC	CT	CC	CT	CC	CC	CC	CC	CC	CT	CC	CC	CC	CC	TT	CC	CC	TT	CC	CC	CT	CT	CT	CC	CC	CC	CC	CC	CC	CT	CC	TT	CC	CC	TT	TT
ST4.03ch01pos8615778.1	C/T	ST4.03ch01	8615778	+	CC	CC	CC	CC	CT	CC	TT	CC	CC	CT	CT	CC	CT	CC	CC	TT	CC	CC	CC	CC	CC	CC	CC	CC	CC	CC	CC	CC	CC	CT	CT	CC	CC	CC	TT	CC	CC	TT	CT	CT	CC	CC	CC	CC	CC
ST4.03ch01pos8615779.1	T/A	ST4.03ch01	8615779	+	TT	TA	TA	AA	TT	TT	TT	TT	TT	TT	TT	AA	TT	TT	TT	TT	TT	TA	TA	TA	TT	TT	AA	TT	TT	TT	TT	TA	TT	TT	TA	TA	TT	AA	TT	AA	TA	TT	TA	TA	TT	AA	TT	TT	TT
ST4.03ch01pos8615781.1	G/A	ST4.03ch01	8615781	+	GG	GG	GG	GG	GG	GG	GG	GG	GG	GG	GG	GG	GG	AA	GG	GG	AA	GG	GG	GG	GG	GG	GG	GG	AA	AA	GG	GG	GG	GG	GG	GG	GG	GG	GG	GG	GG	GG	GG	GG	GG	GG	AA	GG	GG
ST4.03ch01pos8615796.1	T/A	ST4.03ch01	8615796	+	TT	TT	TT	TT	TA	TT	AA	TT	TT	TA	TA	TT	TA	TT	TT	AA	TT	TT	TT	TT	TT	TT	TT	TT	TT	TT	TT	TT	TT	TA	TA	TT	TT	TT	AA	TT	TT	AA	TA	TA	TT	TT	TT	TT	TT
ST4.03ch01pos8615804.1	C/T	ST4.03ch01	8615804	+	CC	CC	CC	CC	CT	CC	TT	CC	CC	CT	CT	CC	CT	CC	CC	TT	CC	CC	CC	CC	CC	CC	CC	CC	CC	CC	CC	CC	CC	CT	CT	CC	CC	CC	TT	CC	CC	TT	CT	CT	CC	CC	CC	CC	CC
ST4.03ch01pos8615808.1	A/G	ST4.03ch01	8615808	+	AA	AG	AG	GG	GG	AA	GG	AA	AA	AG	GG	GG	GG	GG	AA	GG	GG	AG	AG	AG	AA	AA	GG	GG	GG	GG	GG	AG	AA	GG	GG	AG	AA	GG	GG	GG	AG	GG	GG	GG	GG	GG	GG	GG	GG
ST4.03ch01pos8625209.1	G/T	ST4.03ch01	8625209	+	TT	GG	GG	TT	TT	TT	TT	TT	GG	TT	GG	TT	GG	TT	TT	GG	TT	GG	GG	GG	GG	TT	GG	GG	TT	GG	TT	TT	GG	GG	GG	TT	TT	GG	GG	GG	TT	TT	TT	TT	TT	GG	TT	GG	TT
ST4.03ch01pos8625210.1	T/C	ST4.03ch01	8625210	+	CC	TT	TT	CC	CC	CC	CC	CC	TT	CC	TT	CC	TT	CC	CC	TT	CC	TT	TT	TT	TT	CC	TT	TT	CC	TT	CC	CC	TT	TT	TT	CC	CC	TT	TT	TT	CC	CC	CC	CC	CC	TT	CC	TT	CC
ST4.03ch01pos8625211.1	A/G	ST4.03ch01	8625211	+	GG	AA	AA	GG	GG	GG	GG	GG	AA	GG	AA	GG	AA	GG	GG	AA	GG	AA	AA	AA	AA	GG	AA	AA	GG	AA	GG	GG	AA	AA	AA	GG	GG	AA	AA	AA	GG	GG	GG	GG	GG	AA	GG	AA	GG
ST4.03ch01pos8625250.1	G/A	ST4.03ch01	8625250	+	GG	GG	GG	GG	GG	GG	AA	GG	GG	AA	GG	GG	GG	GA	GG	GG	GG	GG	GG	GG	GG	GG	GG	GG	GG	GG	GG	GG	GG	GG	GG	GG	GG	GG	GG	GG	AA	AA	GG	GG	GG	GG	GG	GG	GG
ST4.03ch01pos8738480.1	G/C	ST4.03ch01	8738480	+	CC	CC	CC	CC	GG	GG	GG	GG	GG	GG	GG	CC	GG	GG	GG	GG	GG	GG	CC	CC	GG	GG	GG	CC	GG	GG	GG	GG	GG	GG	GG	CC	GG	CC	GG	GG	GG	GG	CC	CC	GG	GG	GG	CC	GG
ST4.03ch01pos8738481.1	T/A	ST4.03ch01	8738481	+	AA	AA	AA	AA	TT	TT	TT	TT	TT	TT	TT	AA	TT	TT	TT	TT	TT	TT	AA	AA	TT	TT	TT	AA	TT	TT	TT	TT	TT	TT	TT	AA	TT	AA	TT	TT	TT	TT	AA	AA	TT	TT	TT	AA	TT
ST4.03ch01pos8738484.1	G/A	ST4.03ch01	8738484	+	AA	AA	AA	AA	GG	GG	GG	GG	GG	GG	GG	AA	GG	GG	GG	GG	GG	GG	AA	AA	GG	GG	GG	AA	GG	GG	GG	GG	GG	GG	GG	AA	GG	AA	GG	GG	GG	GG	AA	AA	GG	GG	GG	AA	GG
ST4.03ch01pos8738489.1	A/T	ST4.03ch01	8738489	+	TT	TT	TT	TT	AA	AA	AA	AA	AA	AA	AA	TT	AA	AA	AA	AA	AA	AA	TT	TT	AA	AA	AA	TT	AA	AA	AA	AA	AA	AA	AA	TT	AA	TT	AA	AA	AA	AA	TT	TT	AA	AA	AA	TT	AA
ST4.03ch01pos8904260.1	C/T	ST4.03ch01	8904260	+	CC	CC	CC	CC	CC	CC	CC	CC	CC	CC	CC	CC	CC	CT	CC	CC	CT	CC	CC	CC	CT	CC	CC	CC	CT	CT	CC	CC	CC	CC	CC	CC	CC	CC	CC	CC	CC	CC	CC	CC	CC	CT	CT	CC	CC
ST4.03ch01pos8904286.1	G/A	ST4.03ch01	8904286	+	GG	GG	GG	GG	GG	GG	GG	GG	GG	GA	GG	GG	GG	GA	GG	GG	GA	GG	GG	GG	GA	GG	GG	GG	GA	GA	GG	GG	GG	GG	GG	GG	GG	GG	GG	GG	GG	GG	GG	GG	GG	GA	GA	GG	GG
ST4.03ch01pos8904308.1	T/G	ST4.03ch01	8904308	+	TT	TT	TT	TT	TT	TT	TT	TT	TT	TG	TT	TT	TT	TG	TT	TT	TG	TT	TT	TT	TG	TT	TT	TT	TG	TG	TT	TT	TT	TT	TT	TT	TT	TT	TT	TT	TT	TT	TT	TT	TT	TG	TG	TT	TT
ST4.03ch01pos8962807.1	C/T	ST4.03ch01	8962807	+	CC	CC	CC	TT	CC	CC	CC	TT	CC	CC	CC	CC	CC	CC	CC	CC	CC	CC	CC	CC	CC	CC	CC	CC	CC	CC	CC	CC	TT	CC	CC	CC	CC	CC	CC	CC	CC	CC	CC	CC	CC	CC	CC	CC	CC
ST4.03ch01pos8962837.1	A/G	ST4.03ch01	8962837	+	AA	AA	AA	GG	AA	AA	AA	GG	AA	AA	AA	AA	AA	AA	AA	AA	AA	AA	AA	AA	AA	AA	AA	AA	AA	AA	AA	AA	GG	AA	AA	GG	AA	AA	AA	AA	GG	AA	AA	AA	AA	AA	AA	AA	AA
ST4.03ch01pos8962841.1	T/A	ST4.03ch01	8962841	+	TT	TT	TT	AA	TT	TT	TT	AA	TT	TT	TT	TT	TT	TT	TT	TT	TT	TT	TT	TT	TT	TT	TT	TT	TT	TT	TT	TT	AA	AA	TT	AA	TT	TT	TT	TT	AA	AA	TT	TT	TT	TT	TT	TT	TT
ST4.03ch01pos8962842.1	A/G	ST4.03ch01	8962842	+	AA	AA	AA	GG	AA	AA	AA	GG	AA	AA	AA	AA	AA	AA	AA	AA	AA	AA	AA	AA	AA	AA	AA	AA	AA	AA	AA	AA	GG	AA	AA	GG	AA	AA	AA	AA	GG	AA	AA	AA	AA	AA	AA	AA	AA
ST4.03ch01pos8984327.1	G/A	ST4.03ch01	8984327	+	GG	GG	GG	GG	GG	GG	GG	GG	GG	GG	GG	GG	GG	GG	GG	GG	GG	GG	GG	GG	GG	GG	GG	GG	GG	GG	GG	GG	GG	GG	GG	GG	GG	AA	AA	GG	GG	GG	GG	GG	GG	GG	GG	GG	GG
ST4.03ch01pos8984333.1	G/A	ST4.03ch01	8984333	+	GG	GG	GG	GG	GG	GG	GG	GG	GG	GG	GG	GG	GG	GG	GG	GG	GG	GG	GG	GG	GG	GG	GG	GG	GG	GG	GG	GG	GG	GG	GG	GG	GG	AA	AA	GG	GG	GG	GG	GG	GG	GG	GG	GG	GG
ST4.03ch01pos8984338.1	G/A	ST4.03ch01	8984338	+	GG	GG	GG	GG	GG	GG	GG	GG	GG	GG	GG	GG	GG	GG	GG	GG	GG	GG	GG	GG	GG	GG	GG	GG	GG	GG	GG	GG	GG	GG	GG	GG	GG	AA	AA	GG	GG	GG	GG	GG	GG	GG	GG	GG	GG
ST4.03ch01pos8984351.1	A/C	ST4.03ch01	8984351	+	AA	AA	AA	AA	AA	AA	AA	AA	AA	AA	AA	AA	AA	AA	AA	AA	AA	AA	AA	AA	AA	AA	AA	AA	AA	AA	AA	AA	AA	AA	AA	AA	AA	CC	CC	AA	AA	AA	AA	AA	AA	AA	AA	AA	AA
ST4.03ch01pos8984358.1	G/A	ST4.03ch01	8984358	+	GG	GG	GG	GG	GG	GG	GG	GG	GG	GG	GG	GG	GG	GG	GG	GG	GG	GG	GG	GG	GG	GG	GG	GG	GG	GG	GG	GG	GG	GG	GG	GG	GG	AA	AA	GG	GG	GG	GG	GG	GG	GG	GG	GG	GG
ST4.03ch01pos8984359.1	C/T	ST4.03ch01	8984359	+	CC	CC	CC	CC	CC	CC	CC	CC	CC	CC	CC	CC	CC	CC	CC	CC	CC	CC	CC	CC	CC	CC	CC	CC	CC	CC	CC	CC	CC	CC	CC	CC	CC	TT	TT	CC	CC	CC	CC	CC	CC	CC	CC	CC	CC
ST4.03ch01pos8984403.1	C/A	ST4.03ch01	8984403	+	CC	CC	CC	CC	CC	CC	CC	CC	CC	CC	CC	CC	CC	CC	CC	CC	CC	CC	CC	CC	CC	CC	CC	CC	CC	CC	CC	CC	CC	CC	CC	CC	CC	AA	AA	CC	CC	CC	CC	CC	CC	CC	CC	CC	CC
ST4.03ch01pos8984408.1	A/G	ST4.03ch01	8984408	+	AA	AA	AA	AA	AA	AA	AA	AA	AA	AA	AA	AA	AA	AA	AA	AA	AA	AA	AA	AA	AA	AA	AA	AA	AA	AA	AA	AA	AA	AA	AA	AA	AA	GG	GG	AA	AA	AA	AA	AA	AA	AA	AA	AA	AA
ST4.03ch01pos9031165.1	G/A	ST4.03ch01	9031165	+	AA	GG	GG	GG	AA	GG	GG	GG	GG	AA	GG	GG	GG	GG	GG	GG	GG	AA	AA	GG	AA	GG	GG	GG	GG	AA	AA	GG	GG	GG	AA	GG	GG	GG	GG	GG	AA	GG	AA	AA	GG	GG	GG	AA	AA
ST4.03ch01pos9031250.1	G/A	ST4.03ch01	9031250	+	AA	GA	GG	GG	GG	GG	AA	GG	GG	GG	GG	GG	GG	AA	GG	GG	AA	GG	GG	GG	AA	GG	GG	GG	AA	AA	GG	GG	GG	GG	GG	GG	GG	GG	GG	GG	GG	GG	GG	GG	GG	GG	GG	GG	GG
ST4.03ch01pos9421738.1	A/T	ST4.03ch01	9421738	+	AT	AT	AT	AT	AT	AA	AT	AA	AT	TT	AA	AT	AA	TT	AA	AT	TT	AT	AT	AT	AA	TT	AT	AA	TT	TT	AA	AA	AA	TT	AT	AT	AT	AT	AT	AA	AA	AT	AT	AT	AA	TT	TT	AA	AA
ST4.03ch01pos9421773.1	C/A	ST4.03ch01	9421773	+	CC	CC	CC	CC	CC	CC	CC	CC	CC	CC	AA	CC	AA	CC	CC	CC	CC	CC	CC	CC	AA	CC	CC	CA	CC	CC	CC	CC	CC	CC	CC	CC	CC	CC	CC	CC	CC	CC	CC	CC	CC	CC	CC	CC	CC
ST4.03ch01pos9421774.1	G/A	ST4.03ch01	9421774	+	GG	GG	GG	GG	GG	GG	GG	GG	GG	GG	AA	GG	AA	GG	GG	GG	GG	GG	GG	GG	AA	GG	GG	GA	GG	GG	GG	GG	GG	GG	GG	GG	GG	GG	GG	GG	GG	GG	GG	GG	GG	GA	GG	GG	GG
ST4.03ch01pos9421786.1	A/T	ST4.03ch01	9421786	+	AT	AT	AT	AT	AT	AA	AT	AA	AT	AT	AA	AT	AA	TT	AA	AT	TT	AT	AT	AT	AA	AT	AT	AA	AT	TT	AA	AA	AA	TT	AT	AT	AT	AT	AT	AA	AA	AT	AT	AT	AA	AT	TT	AA	AA
ST4.03ch01pos9421796.1	C/A	ST4.03ch01	9421796	+	CC	CC	CC	CC	CC	CC	CC	CC	CC	CC	CC	CC	CC	CC	CC	CC	CC	CC	CC	CC	CC	CC	CC	CC	CC	CC	CC	CC	CC	CC	CC	CC	CC	CC	CC	CC	CC	CC	CC	CC	CC	CA	CC	CC	CC
ST4.03ch01pos9421797.1	C/A	ST4.03ch01	9421797	+	CC	CC	CA	CC	CC	CC	CC	CC	CC	CC	CC	CC	CC	CC	CC	CC	CC	CC	CA	CC	CC	CC	CC	CC	CC	CC	CC	CC	CC	CC	CC	CA	CC	CC	CC	CC	CC	CC	CC	CC	CC	CC	CC	CC	CC
ST4.03ch01pos9434180.1	G/T	ST4.03ch01	9434180	+	GG	GG	TT	GG	TT	GG	TT	TT	GG	GT	GG	GG	GG	TT	GG	GG	GG	TT	GG	GG	GG	GT	GG	TT	GG	GG	TT	GG	TT	GG	GG	GG	GT	GG	GG	GG	GG	GG	TT	GT	TT	GG	TT	TT	GT
ST4.03ch01pos9434188.1	G/A	ST4.03ch01	9434188	+	GG	GG	GG	GG	GG	GG	GG	GG	GG	GG	AA	GG	GG	GG	AA	GG	GG	GG	GG	AA	GG	GA	GG	GG	GG	GG	GG	GA	GG	GA	GG	GG	GG	GG	GG	GG	GG	GG	GG	GG	GG	GG	GG	GG	GG
ST4.03ch01pos9434205.1	A/G	ST4.03ch01	9434205	+	AA	AA	AA	AA	AA	GG	AA	AA	AA	AG	AA	GG	AA	AA	AA	AA	AA	AA	AA	AA	AA	AA	AA	AA	AA	AA	AA	AA	AA	AA	AA	AA	AG	AA	AG	AA	AA	AA	AA	AA	AA	AA	AA	AA	AA
ST4.03ch01pos9434228.1	A/T	ST4.03ch01	9434228	+	AA	TT	AA	AA	AA	AA	AA	AA	AA	AA	AA	AA	AA	AA	AA	AA	TT	AA	AA	AA	AA	AT	AA	AA	AA	AA	AA	AT	AA	AA	AA	AT	AA	TT	AA	AA	AA	AA	AA	AT	AA	AA	AA	AT	AT
ST4.03ch01pos9641083.1	T/C	ST4.03ch01	9641083	+	CC	TT	TT	TT	CC	CC	CC	TC	CC	CC	TT	TT	TT	TT	CC	CC	TT	TT	TT	TT	TT	TT	TT	TT	TT	TT	TT	TT	TT	TT	TT	CC	TT	TT	CC	TT	TT	TT	CC	TT	TT	TT	TT	TT	TT
ST4.03ch01pos9708099.1	A/G	ST4.03ch01	9708099	+	AA	AA	AA	AA	AA	AA	AA	AA	AA	AA	AA	AA	AA	AA	AA	AA	AA	AA	AA	AA	AA	AA	AA	AA	AA	AA	AA	AA	AA	GG	GG	AA	AA	AA	AA	AA	AA	GG	GG	AA	AA	AA	AA	AA	AA
ST4.03ch01pos9708106.1	T/C	ST4.03ch01	9708106	+	TT	TT	TT	TT	TT	TT	TT	TT	TT	TT	TT	TT	TT	TT	TT	TT	TT	TT	TT	TT	TT	TT	TT	TT	TT	TT	TT	TT	TT	CC	CC	TT	TT	TT	TT	TT	TT	CC	CC	TT	TT	TT	TT	TT	TT
ST4.03ch01pos9708141.1	A/G	ST4.03ch01	9708141	+	AA	AA	AA	AA	AA	AA	AA	AA	AA	AA	AA	AA	AA	AA	AA	AA	AA	AA	AA	AA	AA	AA	AA	AA	AA	AA	AA	AA	AA	GG	GG	AA	AA	AA	AA	AA	AA	GG	GG	AA	AA	AA	AA	AA	AA
ST4.03ch01pos9708151.1	A/G	ST4.03ch01	9708151	+	AA	AA	AA	AA	AA	AA	AA	AA	AA	AA	AA	AA	AA	AA	AA	AA	AA	AA	AA	AA	AA	AA	AA	AA	AA	AA	AA	AA	AA	GG	GG	AA	AA	AA	AA	AA	AA	GG	GG	AA	AA	AA	AA	AA	AA
ST4.03ch01pos9708166.1	A/C	ST4.03ch01	9708166	+	AA	AA	AA	AA	AA	AA	AA	AA	AA	AA	AA	AA	AA	AA	AA	AA	AA	AA	AA	AA	AA	AA	AA	AA	AA	AA	AA	AA	AA	CC	CC	AA	AA	AA	AA	AA	AA	CC	CC	AA	AA	AA	AA	AA	AA
ST4.03ch01pos9789631.1	C/T	ST4.03ch01	9789631	+	CC	CC	CC	CC	CC	CC	CC	CC	CC	CC	CC	CC	CC	CC	CC	CC	TT	TT	TT	CC	CC	CC	CC	CC	CC	CC	CC	CC	CC	CC	CC	CC	CC	CC	CC	CC	CC	CC	CC	CC	CC	CC	CC	CC	CC
ST4.03ch01pos9789648.1	G/T	ST4.03ch01	9789648	+	GG	GG	GG	GG	GG	GG	GG	GG	GG	GG	GG	GG	GG	GG	GG	GG	TT	TT	TT	GG	GG	GG	GG	GG	GG	GG	GG	GG	GG	GG	GG	GG	GG	TT	GG	GG	GG	GG	GG	GG	GG	GG	GG	GG	GG
ST4.03ch01pos9789698.1	T/C	ST4.03ch01	9789698	+	CC	TC	TC	TC	TC	TC	CC	TC	CC	TC	TT	TC	TT	CC	TC	CC	CC	TC	TC	CC	TC	TC	CC	TC	CC	CC	TC	TC	CC	CC	CC	TC	TC	CC	CC	TC	TT	TC	CC	CC	TT	CC	CC	TC	TT
ST4.03ch01pos9861487.1	C/A	ST4.03ch01	9861487	+	CC	CC	AA	CC	AA	CC	CC	CC	CC	CC	CC	CC	CC	CC	AA	CC	CC	CC	CC	CC	CC	CC	CC	CC	CC	CC	CC	AA	CC	CC	CC	CC	CC	CC	CC	CC	CC	CC	CC	CC	CC	CC	CC	CC	CC
ST4.03ch01pos10042470.1	T/C	ST4.03ch01	10042470	+	CC	CC	CC	CC	CC	TT	CC	TT	CC	CC	TT	CC	TT	CC	TT	CC	CC	CC	CC	CC	CC	CC	CC	CC	CC	CC	TT	CC	CC	CC	CC	CC	CC	CC	CC	TT	TT	CC	CC	CC	TT	CC	CC	TT	TT
ST4.03ch01pos10042493.1	C/A	ST4.03ch01	10042493	+	AA	AA	AA	AA	AA	CC	AA	CC	AA	AA	CC	AA	CC	AA	CC	AA	AA	AA	AA	AA	AA	AA	AA	AA	AA	AA	CC	AA	AA	AA	AA	AA	AA	AA	AA	CC	CC	AA	AA	AA	CC	AA	AA	CC	CC
ST4.03ch01pos10189941.1	A/G	ST4.03ch01	10189941	+	AA	AA	AA	AA	AA	AA	AA	AA	AA	GG	AA	AA	AA	AA	AA	AA	AA	AA	AA	AA	GG	GG	AA	AA	AA	AA	AA	AA	GG	AA	AA	AA	AA	AA	AA	AA	AA	GG	AA	AA	AA	GG	AA	AA	AA
ST4.03ch01pos10189948.1	A/T	ST4.03ch01	10189948	+	AA	AA	AA	AA	AA	AA	AA	AA	AA	TT	AA	AA	AA	AA	AA	AA	AA	AA	AA	AA	AA	TT	AA	AA	AA	AA	AA	AA	AA	AA	AA	AA	AA	AA	AA	AA	AA	TT	TT	AA	AA	AA	AA	AA	AA
ST4.03ch01pos10189970.1	C/A	ST4.03ch01	10189970	+	CC	CC	CC	CC	CC	CC	CC	CC	CC	CA	CC	CC	CC	CC	CC	CC	CC	CC	CC	CC	CC	AA	CC	CC	CC	CC	CC	CC	AA	CC	CC	CC	CC	CC	CC	CC	CC	AA	AA	CC	CC	AA	CC	CC	CC
ST4.03ch01pos10190096.1	C/A	ST4.03ch01	10190096	+	CC	CC	CC	AA	CC	CC	CC	CC	CC	CC	CC	CC	CC	CC	CC	CC	CC	CC	CC	CC	CC	CA	CC	CC	AA	AA	CC	CC	CC	CC	CC	AA	CC	CC	CC	CC	CC	CC	CC	CA	CC	AA	CC	CC	CC
ST4.03ch01pos10357635.1	T/C	ST4.03ch01	10357635	+	TC	TC	TC	TC	TC	TT	TC	TT	TC	TC	TT	TC	TT	CC	TT	TC	CC	TC	TC	TC	TC	TC	TC	TT	CC	CC	TT	TT	TC	CC	TC	TC	TC	TC	TC	TT	TT	TC	TC	TC	TT	CC	CC	TT	TT
ST4.03ch01pos10357680.1	C/A	ST4.03ch01	10357680	+	CA	CA	CA	CA	CA	CC	CA	CC	CA	CA	CC	CA	CC	AA	CC	CA	AA	CA	CA	CA	CA	CA	CA	CC	AA	AA	CC	CC	CA	AA	CA	CA	CA	CA	CA	CC	CC	CA	CA	CA	CC	AA	AA	CC	CC
ST4.03ch01pos10407271.1	T/G	ST4.03ch01	10407271	+	TG	TG	TG	TG	TG	TT	TG	TT	TG	TG	TT	TG	TT	GG	TT	TG	GG	TG	TG	TG	TG	TG	TG	TG	GG	GG	TT	TT	TG	GG	TG	TG	TG	TG	TG	TT	TT	TG	TG	TG	TT	GG	GG	TT	TT
ST4.03ch01pos10407272.1	C/A	ST4.03ch01	10407272	+	CC	CC	CC	CC	CC	CC	CC	CC	CC	CC	CC	CC	CC	AA	CC	CC	AA	CC	CC	CC	CC	CC	CC	CC	CA	AA	CC	CC	CC	CA	CA	CC	CC	CC	CC	CC	CC	CC	CC	CC	CC	CC	AA	CC	CC
ST4.03ch01pos10407273.1	T/G	ST4.03ch01	10407273	+	TT	TT	TT	TT	TT	TT	TT	TT	TT	TT	TT	TT	TT	GG	TT	TT	GG	TT	TT	TT	TT	TT	TT	TT	TG	GG	TT	TT	TT	TG	TG	TT	TT	TT	TT	TT	TT	TT	TT	TT	TT	TT	GG	TT	TT
ST4.03ch01pos10407275.1	A/T	ST4.03ch01	10407275	+	AA	AA	AA	AA	AA	AA	AA	AA	AA	AA	AA	AA	AA	TT	AA	AA	TT	AA	AA	AA	AA	AA	AA	AA	AT	TT	AA	AA	AA	AT	AT	AA	AA	AA	AA	AA	AA	AA	AA	AA	AA	AA	TT	AA	AA
ST4.03ch01pos10407313.1	T/C	ST4.03ch01	10407313	+	CC	TC	TC	TC	TC	CC	CC	CC	CC	TC	CC	TC	CC	CC	CC	CC	CC	TC	TC	CC	CC	CC	CC	CC	CC	CC	TC	TC	CC	CC	CC	TC	CC	CC	TC	TC	TT	TC	TC	CC	TC	CC	CC	TC	TC
ST4.03ch01pos10572116.1	G/A	ST4.03ch01	10572116	+	GG	GA	GA	GG	GG	GG	GG	GG	GG	GG	GG	GG	GG	GG	GG	GG	GG	GG	GA	AA	GG	GG	GG	GG	AA	AA	GG	GG	GG	GG	GG	GA	GG	GG	GA	GG	GG	GG	GA	GA	GG	GA	GG	GG	GG
ST4.03ch01pos10572117.1	G/T	ST4.03ch01	10572117	+	GG	GT	GT	GG	GG	GG	GG	GG	GG	GG	GG	GG	GG	GG	GG	GG	GG	GG	GT	TT	GG	GG	GG	GG	TT	TT	GG	GG	GG	GG	GT	GT	GG	GG	GT	GG	GG	GG	GG	GT	GG	GT	GG	TT	GG
ST4.03ch01pos10572129.1	T/G	ST4.03ch01	10572129	+	TT	TG	TG	TT	TT	TT	TT	TT	TT	TT	TT	TT	TT	TT	TT	TT	TT	TT	TG	GG	TT	TT	TT	TT	TT	TT	TT	TT	TT	TT	TT	TG	TT	TT	TG	TT	TT	TT	TT	TT	TT	TT	TT	TT	TT
ST4.03ch01pos10572132.1	C/T	ST4.03ch01	10572132	+	CC	CT	CT	CC	CC	CC	CC	CC	CC	CC	CC	CC	CC	CC	CC	CC	CC	CC	CT	TT	CC	CC	CC	CC	CC	CC	CC	CC	CC	CC	CC	CT	CC	CC	CT	CC	CC	CC	CC	CC	CC	CT	CC	CC	CC
ST4.03ch01pos10572135.1	G/A	ST4.03ch01	10572135	+	GG	AA	AA	GG	GG	GG	GG	GG	GG	GG	GG	GG	GG	GG	GG	GG	GG	GG	AA	AA	GG	GG	GG	GG	GG	GG	GG	GG	GG	GG	AA	AA	GG	GG	AA	GG	GG	GG	GG	AA	GG	AA	GG	GG	GG
ST4.03ch01pos10576305.1	C/T	ST4.03ch01	10576305	+	CC	TT	CC	CC	CC	CC	CC	CC	CC	CC	CC	CC	CC	CC	CC	CC	CC	CC	CC	CC	CC	CC	CC	CC	CC	TT	CC	CC	CC	CC	CC	TT	CC	CC	TT	CC	CC	CC	CC	TT	CC	CC	CC	CC	CC
ST4.03ch01pos10576316.1	A/C	ST4.03ch01	10576316	+	AA	CC	AA	AA	AA	AA	AA	AA	AA	AA	AA	AA	AA	AA	AA	AA	AA	AA	AA	AA	AA	AA	AA	AA	AA	CC	AA	AA	AA	AA	AA	CC	AA	AA	CC	AA	AA	AA	AA	CC	AA	AA	AA	AA	AA
ST4.03ch01pos10576318.1	G/A	ST4.03ch01	10576318	+	GG	AA	GG	GG	GG	GG	GG	GG	GG	GG	GG	GG	GG	GG	GG	GG	GG	GG	GG	GG	GG	GG	GG	GG	GG	AA	GG	GG	GG	GG	GG	AA	GG	GG	AA	GG	GG	GG	GG	AA	GG	GG	GG	GG	GG
ST4.03ch01pos10576331.1	A/C	ST4.03ch01	10576331	+	AA	CC	AA	AA	AA	AA	AA	AA	AA	AA	AA	AA	AA	AA	AA	AA	AA	AA	AA	AA	AA	AA	AA	AA	AA	CC	AA	AA	AA	AA	AA	CC	AA	AA	CC	AA	AA	AA	AA	CC	AA	AA	AA	AA	AA
ST4.03ch01pos10576336.1	G/A	ST4.03ch01	10576336	+	GG	AA	GG	GG	GG	GG	GG	GG	GG	GG	GG	GG	GG	GG	GG	GG	GG	GG	GG	GG	GG	GG	GG	GG	GG	AA	GG	GG	GG	GG	GG	AA	GG	GG	AA	GG	GG	GG	GG	AA	GG	GG	GG	GG	GG
ST4.03ch01pos10576345.1	C/A	ST4.03ch01	10576345	+	CC	AA	CC	CC	CC	CC	CC	CC	CC	CC	CC	CC	CC	CC	CC	CC	CC	CC	CC	CC	CC	CC	CC	CC	CC	AA	CC	CC	CC	CC	CC	AA	CC	CC	AA	CC	CC	CC	CC	AA	CC	CC	CC	CC	CC
ST4.03ch01pos10576350.1	C/T	ST4.03ch01	10576350	+	CC	TT	CC	CC	CC	CC	CC	CC	CC	CC	CC	CC	CC	CC	CC	CC	CC	CC	CC	CC	CC	CC	CC	CC	CC	TT	CC	CC	CC	CC	CC	TT	CC	CC	TT	CC	CC	CC	CC	TT	CC	CC	CC	CC	CC
ST4.03ch01pos10576356.1	C/T	ST4.03ch01	10576356	+	CC	TT	CC	CC	CC	CC	CC	CC	CC	CC	CC	CC	CC	CC	CC	CC	CC	CC	CC	CC	CC	CC	CC	CC	CC	TT	CC	CC	CC	CC	CC	TT	CC	CC	TT	CC	CC	CC	CC	TT	CC	CC	CC	CC	CC
ST4.03ch01pos10576364.1	T/C	ST4.03ch01	10576364	+	TT	CC	TT	TT	TT	TT	TT	TT	TT	TT	TT	TT	TT	TT	TT	TT	TT	TT	TT	TT	TT	TT	TT	TT	TT	CC	TT	TT	TT	TT	TT	CC	TT	TT	CC	TT	TT	TT	TT	CC	TT	TT	TT	TT	TT
ST4.03ch01pos10580987.1	C/A	ST4.03ch01	10580987	+	AA	AA	AA	AA	AA	AA	AA	AA	AA	AA	AA	AA	AA	CC	AA	AA	CC	AA	AA	AA	AA	AA	AA	AA	CC	CC	AA	AA	AA	CC	AA	AA	AA	AA	CC	AA	CC	AA	AA	AA	AA	AA	CC	AA	AA
ST4.03ch01pos10580992.1	A/C	ST4.03ch01	10580992	+	CC	CC	CC	CC	CC	CC	CC	CC	CC	CC	CC	CC	CC	AA	CC	CC	AA	CC	CC	CC	CC	CC	CC	CC	AA	AA	CC	CC	CC	AA	CC	CC	CC	CC	AA	CC	AA	CC	CC	CC	CC	CC	AA	CC	CC
ST4.03ch01pos10582521.1	A/G	ST4.03ch01	10582521	+	AA	GG	AA	GG	GG	AA	AA	AA	AA	AA	AA	AA	AA	AA	GG	AA	AA	GG	GG	GG	AA	GG	AA	AA	AA	AA	AA	AA	AA	AA	AA	GG	AA	GG	AA	GG	AA	AA	GG	GG	GG	AA	AA	GG	GG
ST4.03ch01pos10754187.1	G/C	ST4.03ch01	10754187	+	CC	CC	CC	CC	CC	GG	CC	CC	CC	CC	CC	CC	CC	GG	CC	CC	GG	CC	CC	CC	CC	CC	GG	GG	GG	GG	CC	CC	CC	GG	GG	CC	CC	CC	CC	GG	GG	GG	CC	CC	CC	GG	GG	CC	CC
ST4.03ch01pos10754222.1	T/C	ST4.03ch01	10754222	+	CC	CC	CC	CC	CC	TT	CC	CC	CC	CC	CC	CC	CC	TT	CC	CC	TT	CC	CC	CC	CC	CC	TT	TT	TT	TT	CC	CC	CC	TT	TT	CC	CC	CC	CC	TT	TT	TT	CC	CC	CC	TT	TT	CC	CC
ST4.03ch01pos10754246.1	G/T	ST4.03ch01	10754246	+	TT	TT	TT	TT	TT	GG	TT	TT	TT	TT	TT	TT	TT	GG	TT	TT	GG	TT	TT	TT	TT	TT	GG	GG	GG	GG	GT	TT	TT	GG	GG	TT	TT	TT	GG	GG	GG	GG	TT	TT	TT	GG	GG	GT	TT
ST4.03ch01pos10941009.1	T/C	ST4.03ch01	10941009	+	CC	TT	CC	CC	TC	CC	CC	TT	CC	TC	TT	CC	TT	TT	TC	CC	TT	CC	CC	CC	TT	TC	CC	TC	CC	TT	CC	TC	TT	CC	CC	TC	TC	CC	CC	CC	TC	CC	CC	CC	TT	TT	TT	CC	TT
ST4.03ch01pos10941029.1	A/G	ST4.03ch01	10941029	+	AG	AA	AG	AG	AG	AA	AG	AA	AA	AG	AA	GG	AA	AA	AA	AA	AA	AG	AA	AA	AA	AG	AA	AA	AA	AA	AG	AA	AA	GG	GG	AG	AG	GG	GG	AG	AG	GG	GG	AG	AA	AA	AA	AA	AA
ST4.03ch01pos11111168.1	A/G	ST4.03ch01	11111168	+	GG	AA	AA	AA	AA	AA	AA	AA	AA	AA	AA	GG	AA	AA	AA	AA	AA	GG	AA	AA	AA	GG	AA	AA	GG	AA	AA	AA	AA	AA	AA	AA	AA	AA	AA	AA	AA	AA	AA	AA	AA	AA	AA	AA	AA
ST4.03ch01pos11142907.1	T/G	ST4.03ch01	11142907	+	TT	TT	TT	TT	TT	TT	TT	TT	TT	TT	TT	TT	TT	TT	TT	TT	TT	GG	TT	TT	TT	GG	TT	TT	TT	TT	TT	TT	TT	GG	TT	GG	GG	TT	GG	TT	GG	TT	GG	GG	TT	TT	TT	TT	TT
ST4.03ch01pos11142941.1	A/G	ST4.03ch01	11142941	+	AA	AA	AA	AA	AA	AA	AA	AA	AA	AA	AA	AA	AA	AA	AA	AA	AA	GG	AA	AA	AA	GG	AA	AA	AA	AA	AA	AA	AA	GG	AA	GG	GG	AA	GG	AA	GG	AA	GG	GG	AA	AA	AA	AA	AA
ST4.03ch01pos11142949.1	G/A	ST4.03ch01	11142949	+	GG	GG	GG	GG	GG	GG	GG	GG	GG	GG	GG	GG	GG	GG	GG	GG	GG	AA	GG	GG	GG	AA	GG	GG	GG	GG	GG	GG	GG	AA	GG	AA	AA	GG	AA	GG	AA	GG	AA	AA	GG	GG	GG	GG	GG
ST4.03ch01pos11142972.1	T/C	ST4.03ch01	11142972	+	TT	TT	TT	TT	TT	TT	TT	TT	TT	TT	TT	TT	TT	TT	TT	TT	TT	CC	TT	TT	TT	CC	TT	TT	TT	TT	TT	TT	TT	CC	TT	CC	CC	TT	CC	TT	CC	TT	CC	CC	TT	TT	TT	TT	TT
ST4.03ch01pos11278543.1	T/C	ST4.03ch01	11278543	+	TC	TC	TC	TT	TC	TC	TC	TC	TC	TC	TT	TT	TT	TT	TC	TC	TT	TT	TC	TC	TT	TT	TC	TT	TT	TT	TC	TT	TC	TT	TC	TC	TT	TC	TT	TC	TT	TT	TC	TC	TT	TT	TT	TC	TT
ST4.03ch01pos11278564.1	G/A	ST4.03ch01	11278564	+	GA	GA	GA	AA	GG	GG	GA	GG	GA	GA	GG	AA	GG	GG	GG	GA	GG	AA	GA	GA	GG	GA	GA	GA	GG	GG	GA	GA	GG	GA	GA	GA	GA	GA	GA	GA	GA	AA	GA	GA	GG	GA	GG	GA	GG
ST4.03ch01pos11278616.1	C/A	ST4.03ch01	11278616	+	CA	CA	CA	CC	CA	CA	CA	CA	CA	CA	CC	CC	CC	CC	CA	CA	CC	CC	CA	CA	CC	CC	CA	CC	CC	CC	CA	CC	CA	CC	CA	CA	CC	CA	CA	CA	CC	CC	CA	CA	CC	CC	CC	CA	CC
ST4.03ch01pos11376983.1	G/A	ST4.03ch01	11376983	+	GG	GG	AA	AA	GG	AA	AA	AA	GG	GG	GG	AA	GG	GG	AA	GG	GG	AA	AA	AA	GG	GG	AA	GG	GG	GG	GG	AA	GG	GG	GG	AA	AA	AA	GG	GG	AA	AA	AA	AA	GG	AA	GG	AA	GG
ST4.03ch01pos11377035.1	T/C	ST4.03ch01	11377035	+	TT	TT	CC	CC	TT	CC	CC	CC	TT	TT	CC	CC	CC	TT	CC	TT	TT	CC	CC	CC	TT	CC	CC	TT	TT	TT	TT	CC	TT	TT	TT	CC	CC	CC	TT	TT	CC	CC	CC	CC	TT	CC	TT	CC	TT
ST4.03ch01pos11431338.1	C/G	ST4.03ch01	11431338	+	GG	GG	CG	GG	CG	GG	GG	GG	GG	CG	GG	GG	GG	CC	GG	GG	CC	GG	CG	GG	GG	GG	GG	GG	CC	CC	CG	CC	CC	CG	CG	CG	GG	GG	CC	CG	CG	CG	CG	GG	CG	CC	CC	CG	CG
ST4.03ch01pos11431357.1	T/G	ST4.03ch01	11431357	+	GG	GG	GG	TT	GG	GG	GG	GG	GG	TG	GG	GG	TT	TT	GG	TT	TT	GG	TG	GG	TT	GG	TT	TT	TT	TT	TT	TT	GG	TT	TT	TT	GG	TT	TT	TT	GG	TT	GG	GG	TT	TT	TT	GG	TT
ST4.03ch01pos11431383.1	T/C	ST4.03ch01	11431383	+	TT	TT	CC	TT	CC	CC	CC	CC	CC	TC	CC	CC	TT	TT	CC	TT	TT	CC	TC	CC	TT	CC	TT	TT	TT	TT	TT	TT	CC	TT	TT	TT	CC	TT	TT	TT	CC	TT	CC	CC	TT	TT	TT	CC	TT
ST4.03ch01pos11431392.1	G/A	ST4.03ch01	11431392	+	GG	GG	AA	GG	AA	AA	AA	AA	AA	GA	AA	AA	GG	GG	AA	GG	GG	AA	GA	AA	GG	GG	GG	GG	GG	GG	GG	GG	AA	GG	GG	GG	AA	GG	GG	GG	AA	GG	AA	AA	GG	GG	GG	AA	GG
ST4.03ch01pos11462559.1	T/A	ST4.03ch01	11462559	+	AA	TT	TT	AA	TT	AA	AA	AA	AA	TT	TT	TT	AA	TT	TT	AA	TT	AA	TT	AA	TT	TT	TT	TT	TT	TT	TT	TT	AA	TT	TT	TT	TT	TT	TT	TT	TT	TT	AA	TT	TT	TT	TT	TT	TT
ST4.03ch01pos11462561.1	A/T	ST4.03ch01	11462561	+	TT	AA	AA	TT	AA	AA	AA	TT	TT	AA	AA	AA	AA	AA	AA	TT	AA	TT	AA	TT	AA	AA	AA	AA	AA	AA	AA	AA	TT	AA	AA	AA	AA	AA	AA	AA	AA	AA	TT	AA	AA	AA	AA	AA	AA
ST4.03ch01pos11488469.1	T/C	ST4.03ch01	11488469	+	TT	TT	TT	TT	TT	CC	CC	CC	TT	TT	TT	TT	TT	TT	TT	TT	TT	TT	TT	TT	TT	CC	TT	TT	TT	TT	TT	TT	TT	TT	TT	TT	TT	TT	TT	TT	TT	TT	TT	TT	TT	TT	TT	TT	TT
ST4.03ch01pos11488490.1	G/T	ST4.03ch01	11488490	+	GG	GG	GG	GG	GG	TT	TT	TT	GG	GG	GG	GG	GG	GG	GG	GG	GG	GG	GG	GG	GG	TT	GG	GG	GG	GG	GG	GG	GG	GG	GG	GG	GG	GG	GG	GG	GG	GG	GG	GG	GG	GG	GG	GG	GG
ST4.03ch01pos11488491.1	G/T	ST4.03ch01	11488491	+	GG	GG	GG	GG	GG	TT	TT	TT	GG	GG	GG	GG	GG	GG	GG	GG	GG	GG	GG	GG	GG	TT	GG	GG	GG	GG	GG	GG	GG	GG	GG	GG	GG	GG	GG	GG	GG	GG	GG	GG	GG	GG	GG	GG	GG
ST4.03ch01pos11488498.1	G/T	ST4.03ch01	11488498	+	GG	GG	GG	GG	GG	TT	GG	TT	GG	GG	GG	GG	GG	GG	GG	GG	GG	GG	GG	GG	GG	TT	GG	GG	GG	GG	GG	GG	GG	GG	GG	GG	GG	GG	GG	GG	GG	GG	GG	GG	GG	GG	GG	GG	GG
ST4.03ch01pos11488507.1	G/A	ST4.03ch01	11488507	+	GG	GG	GG	GG	GG	AA	GG	AA	GG	GG	GG	GG	GG	GG	GG	GG	GG	GG	GG	GG	GG	AA	GG	GG	GG	GG	GG	GG	GG	GG	GG	GG	GG	GG	GG	GG	GG	GG	GG	GG	GG	GG	GG	GG	GG
ST4.03ch01pos11488523.1	T/C	ST4.03ch01	11488523	+	TT	TT	TT	TT	TT	CC	CC	CC	TT	TT	TT	TT	TT	TT	TT	TT	TT	TT	TT	TT	TT	CC	TT	TT	TT	TT	TT	TT	TT	TT	TT	TT	TT	TT	TT	TT	TT	TT	TT	TT	TT	TT	TT	TT	TT
ST4.03ch01pos11774402.1	T/C	ST4.03ch01	11774402	+	TT	CC	TT	TT	TT	TT	TT	TT	TT	TT	TT	TT	TT	TT	TT	TT	TT	TT	TT	TT	TT	TT	TT	TT	TT	CC	TT	TT	TT	TT	TT	CC	TT	TT	CC	TT	TT	TT	TT	CC	TT	TT	TT	TT	TT
ST4.03ch01pos11854170.1	C/T	ST4.03ch01	11854170	+	CC	CC	CC	CC	CC	CC	CC	TT	CC	CC	TT	CC	TT	CC	CC	CC	CC	CC	CC	CC	CC	CT	CC	CC	CC	CC	CC	TT	CC	CC	CC	CC	CT	CC	CC	CC	CC	CC	CC	CC	CT	CC	CC	CC	CT
ST4.03ch01pos11907444.1	A/G	ST4.03ch01	11907444	+	AA	GG	AA	GG	GG	AA	AA	AA	AA	AA	GG	AA	AA	AA	AA	AA	AA	AA	AA	AA	AA	AA	AA	GG	AA	AA	AA	AA	AA	GG	GG	AA	AA	AA	GG	AA	AA	AA	AA	GG	AA	AA	AA	AA	AA
ST4.03ch01pos11907511.1	T/C	ST4.03ch01	11907511	+	TT	CC	TT	CC	CC	TT	TT	TT	TT	TT	CC	TT	TT	TT	TT	TT	TT	TT	TT	TT	TT	TT	TT	CC	TT	TT	TT	TT	TT	CC	CC	TT	TT	TT	CC	TT	TT	TT	TT	CC	TT	TT	TT	TT	TT
ST4.03ch01pos12129156.1	C/T	ST4.03ch01	12129156	+	CC	CC	CC	CC	CC	CC	CC	TT	CC	CC	CC	CC	CC	CC	CC	CC	CC	TT	CC	CC	CC	CC	CC	CC	CC	CC	CC	CC	CC	CC	CC	TT	CC	CC	TT	CC	CC	CC	CC	CC	CC	CC	CC	CC	CC
ST4.03ch01pos12129161.1	A/G	ST4.03ch01	12129161	+	AA	AA	GG	AA	AA	AA	AA	GG	AA	AA	AA	AA	GG	AA	AA	AA	AA	GG	AA	AA	AA	AA	AA	AA	AA	AA	AA	AA	AA	AA	AA	GG	AA	AA	GG	AA	AA	AA	AA	AA	AA	AA	AA	GG	AA
ST4.03ch01pos12178220.1	G/A	ST4.03ch01	12178220	+	AA	GG	GG	GG	AA	AA	AA	AA	AA	AA	AA	GG	AA	AA	AA	AA	AA	AA	AA	AA	AA	AA	AA	AA	AA	AA	AA	AA	AA	GG	GG	AA	AA	AA	GG	AA	AA	GG	AA	AA	AA	GG	AA	AA	AA
ST4.03ch01pos12178226.1	G/T	ST4.03ch01	12178226	+	GG	GG	GG	GG	GT	GT	GG	GG	GG	GG	TT	GG	TT	GG	GT	GG	GG	GG	GG	GG	GT	TT	GG	GT	GG	GG	GG	TT	GG	GG	GG	GG	TT	GG	GG	GG	GG	GG	GG	GG	TT	GG	GG	GG	TT
ST4.03ch01pos12178239.1	T/C	ST4.03ch01	12178239	+	TT	TT	TT	TT	TC	TC	TT	TT	TT	TT	CC	TT	CC	TT	TC	TT	TT	TT	TT	TT	TC	CC	TT	TC	TT	TT	TT	CC	TT	TT	TT	TT	CC	TT	TT	TT	TT	TT	TT	TT	CC	TT	TT	TT	CC
ST4.03ch01pos12178264.1	C/G	ST4.03ch01	12178264	+	CG	CC	CC	CC	CG	CC	GG	CC	CC	CG	CC	CC	CC	CC	CC	GG	CC	CC	GG	CC	CC	CC	CC	CC	CC	CC	CC	CC	CC	CC	CC	CG	CC	CC	GG	CC	CC	CC	CG	CC	CC	CC	CC	CC	CC
ST4.03ch01pos12557105.1	T/G	ST4.03ch01	12557105	+	TT	TT	TT	TT	TT	TT	TT	TT	TT	TT	TT	GG	TT	TT	TT	TT	TT	TT	TT	GG	TT	GG	TT	TT	TT	TT	TT	TT	TT	TT	TT	TT	GG	TT	TT	TT	TT	TT	TT	TT	TT	TT	TT	TT	TT
ST4.03ch01pos12557115.1	G/T	ST4.03ch01	12557115	+	GG	GG	GG	GG	GG	GG	GG	GG	GG	GG	GG	TT	GG	GG	GG	GG	GG	GG	GG	TT	GG	GG	GG	GG	GG	GG	GG	GG	GG	GG	GG	GG	TT	GG	GG	GG	GG	GG	GG	GG	GG	GG	GG	GG	GG
ST4.03ch01pos12557125.1	C/A	ST4.03ch01	12557125	+	CC	CC	CC	CC	CC	CC	CC	CC	CC	CC	CC	AA	CC	CC	CC	CC	CC	CC	CC	AA	CC	AA	CC	CC	CC	CC	CC	CC	CC	CC	CC	CC	AA	CC	CC	CC	CC	CC	CC	CC	CC	CC	CC	CC	CC
ST4.03ch01pos12557135.1	G/T	ST4.03ch01	12557135	+	GG	GG	GG	GG	GG	GG	GG	GG	GG	GG	GG	TT	GG	GG	GG	GG	GG	GG	GG	TT	GG	GG	GG	GG	GG	GG	GG	GG	GG	GG	GG	GG	TT	GG	GG	GG	GG	GG	GG	GG	GG	GG	GG	GG	GG
ST4.03ch01pos12557137.1	G/A	ST4.03ch01	12557137	+	GG	GG	GG	GG	GG	GG	GG	GG	GG	GG	GG	AA	GG	GG	GG	GG	GG	GG	GG	AA	GG	AA	GG	GG	GG	GG	GG	GG	GG	GG	GG	GG	AA	GG	GG	GG	GG	GG	GG	GG	GG	GG	GG	GG	GG
ST4.03ch01pos12586735.1	A/G	ST4.03ch01	12586735	+	GG	AA	AA	AA	AA	AA	AG	GG	AA	AG	AA	AA	AA	AA	AA	AA	AA	AA	AA	AA	AA	AA	AA	AA	AA	AA	AA	AA	AA	AA	AA	AG	AA	AA	AA	AA	AG	AA	AA	AA	AA	AA	AA	AA	AA
ST4.03ch01pos12586750.1	A/C	ST4.03ch01	12586750	+	CC	AA	AA	AA	AA	AA	AC	CC	AA	AA	AA	AA	AA	AA	AA	AA	AA	AA	AA	AA	AA	AA	AA	AA	AA	AA	AA	AA	AA	AA	AA	AC	AA	AA	AA	AA	AC	AA	AA	AA	AA	AA	AA	AA	AA
ST4.03ch01pos12870986.1	G/T	ST4.03ch01	12870986	+	GG	GG	GG	GG	GG	TT	GG	GG	TT	GG	GG	GG	GG	GG	TT	GG	GG	GG	GG	GG	GG	GG	GG	GG	GG	GG	GG	GG	GG	GG	GG	GG	GG	GG	GG	GG	GG	GG	GG	GG	GG	GG	GG	GG	GG
ST4.03ch01pos12871005.1	G/A	ST4.03ch01	12871005	+	GG	GG	GG	GG	GG	GG	AA	GG	GG	AA	GG	GG	GG	AA	GG	GG	GG	AA	AA	GG	GG	GG	GG	GG	GG	GG	GG	GG	AA	GG	GG	GG	GG	GG	GG	GG	AA	GG	GG	GG	GG	GG	GG	AA	GG
ST4.03ch01pos12871009.1	C/A	ST4.03ch01	12871009	+	CC	CC	CC	CC	CC	AA	CC	CC	AA	CC	CC	CC	CC	CC	AA	CC	CC	CC	CC	CC	CC	CC	CC	CC	CC	CC	CC	CC	CC	CC	CC	CC	CC	CC	CC	CC	CC	CC	CC	CC	CC	CC	CC	CC	CC
ST4.03ch01pos12966599.1	C/A	ST4.03ch01	12966599	+	CA	CC	CC	CC	AA	CC	CA	AA	AA	CA	CC	CC	CC	CC	CC	CC	CC	CC	CC	CC	CC	CC	CC	CC	CC	CC	CC	CC	CA	CA	AA	CC	CC	CC	CC	CC	CA	CC	CC	CC	CA	CC	CC	CC	CC
ST4.03ch01pos13266749.1	A/C	ST4.03ch01	13266749	+	AA	AA	AA	AA	AC	AA	AA	AA	CC	AA	AA	AA	AA	AA	AA	CC	AA	AA	AA	AA	AA	AA	AA	AA	AA	AA	AA	AA	CC	CC	AA	AA	AA	AA	AA	AA	CC	AC	AA	AA	AA	AA	AA	AA	AA
ST4.03ch01pos13546478.1	T/C	ST4.03ch01	13546478	+	TT	TT	TT	TT	TT	TT	CC	TT	TT	TT	TT	TT	TT	TT	TT	TT	TT	TT	TT	TT	CC	TT	TT	TT	TT	CC	TT	TT	CC	TT	CC	CC	TT	TT	TT	CC	TT	CC	TC	TC	TT	CC	TT	TT	TT
ST4.03ch01pos13546489.1	C/T	ST4.03ch01	13546489	+	CC	CC	CC	CC	CC	CC	CC	CC	CC	CC	CC	CC	CC	CC	CC	CC	CC	CC	CC	CC	TT	CC	CC	CC	CC	TT	CC	CC	CC	CC	TT	TT	CC	CC	CC	TT	CC	TT	CT	CT	CC	CC	CC	CC	CC
ST4.03ch01pos13546553.1	C/T	ST4.03ch01	13546553	+	CC	CC	CC	CC	CC	TT	CC	CC	CC	CC	CC	CC	CC	CC	CC	CC	CC	CC	CC	CC	CC	CC	CC	CC	CC	TT	CC	CC	TT	CC	CT	TT	CC	CC	CC	TT	CC	TT	CT	CT	CC	TT	CC	CC	CC
ST4.03ch01pos13556005.1	C/T	ST4.03ch01	13556005	+	TT	TT	CC	TT	CT	CT	CT	CT	TT	CT	TT	CT	TT	CT	TT	CC	TT	CC	TT	CC	CT	TT	TT	TT	TT	TT	TT	CC	CC	CC	CT	CT	TT	CC	CC	CC	CC	CC	TT	TT	TT	CC	TT	CT	CT
ST4.03ch01pos13556026.1	T/C	ST4.03ch01	13556026	+	CC	CC	TT	CC	TC	TC	TC	TC	CC	TC	CC	TC	CC	TC	CC	TT	CC	TT	CC	TT	TC	CC	CC	CC	CC	CC	CC	TT	TT	TT	TC	TC	CC	TT	TT	TT	TT	TT	CC	CC	CC	TT	CC	TC	TC
ST4.03ch01pos13556028.1	G/C	ST4.03ch01	13556028	+	CC	CC	GG	CC	GC	GC	GC	GC	CC	GC	CC	GC	CC	GC	CC	GG	CC	GG	CC	GG	GC	CC	CC	CC	CC	CC	CC	GG	GG	GG	GC	GC	CC	GG	GG	GG	GG	GG	CC	CC	CC	GG	CC	GC	GC
ST4.03ch01pos13556034.1	G/A	ST4.03ch01	13556034	+	AA	AA	GG	AA	GA	GA	GA	GA	AA	GA	AA	GA	AA	GA	AA	GG	AA	GG	AA	GG	GA	AA	AA	AA	AA	AA	AA	GG	GG	GG	GA	GA	AA	GG	GG	GG	GG	GG	AA	AA	AA	GG	AA	GA	GA
ST4.03ch01pos13556035.1	A/T	ST4.03ch01	13556035	+	AA	AA	AA	AA	AA	AT	AT	AA	AA	AT	AA	AT	AA	AT	AA	AA	AA	AA	AA	AA	AT	AA	AA	AA	AA	AA	AA	AA	AA	AA	AT	AA	AA	AA	TT	AA	AA	TT	AA	AA	AA	TT	AA	AT	AT
ST4.03ch01pos13556040.1	T/A	ST4.03ch01	13556040	+	AA	AA	TT	AA	TA	TA	TA	TA	AA	TA	AA	TA	AA	TA	AA	TT	AA	TT	AA	TT	TA	AA	AA	AA	AA	AA	AA	TT	TT	TT	TA	TA	AA	TT	TT	TT	TT	TT	AA	AA	AA	TT	AA	TA	TA
ST4.03ch01pos13594962.1	C/T	ST4.03ch01	13594962	+	CC	CC	CC	CC	CC	CC	CC	CC	CC	CC	CC	CC	CC	CC	CC	CC	CC	CC	CC	CC	CC	CC	CC	CC	CC	CC	CC	CC	CC	CC	CC	CC	CC	CC	CC	CC	CC	CC	CC	CC	CC	CC	CC	CC	TT
ST4.03ch01pos13595222.1	C/T	ST4.03ch01	13595222	+	CC	CC	CC	CC	CC	CC	CC	CC	CC	CC	CC	CC	CC	CC	CC	CC	CC	CC	CC	CC	CC	CC	CC	CC	CC	CC	CC	CC	CC	CC	CC	CC	CC	CC	CC	CC	CC	CC	CC	CC	CC	CC	CC	CC	CC
ST4.03ch01pos13595291.1	T/C	ST4.03ch01	13595291	+	TT	TT	TT	TT	TT	TT	TT	TT	TT	TT	TT	TT	TT	TT	TT	TT	TT	TT	TT	TT	TT	TT	TT	TT	TT	TT	TT	TT	TT	TT	TT	TT	TT	TT	TT	TT	TT	TT	TT	TT	TT	TT	TT	TT	TT
ST4.03ch01pos13595484.1	C/T	ST4.03ch01	13595484	+	TT	TT	TT	TT	TT	TT	TT	TT	TT	TT	TT	TT	TT	TT	TT	TT	TT	TT	TT	TT	TT	TT	TT	TT	TT	TT	TT	TT	TT	CC	TT	TT	TT	TT	TT	CC	TT	TT	TT	TT	TT	TT	TT	TT	TT
ST4.03ch01pos13595553.1	T/C	ST4.03ch01	13595553	+	CC	CC	CC	CC	CC	CC	CC	CC	CC	CC	CC	CC	CC	CC	CC	CC	CC	CC	CC	CC	CC	CC	CC	CC	CC	CC	CC	CC	CC	TT	CC	CC	CC	CC	CC	TT	CC	CC	CC	CC	CC	CC	CC	CC	CC
ST4.03ch01pos13595565.1	C/A	ST4.03ch01	13595565	+	CC	CC	CC	CC	CC	CC	CC	CC	CC	CA	CC	CC	CC	CC	CC	CC	CC	CC	CC	CC	CC	CA	CC	CC	CC	CC	CC	CC	CC	CC	CC	CC	CC	CC	CC	CC	CC	CC	CC	CC	CC	CC	CC	CC	CC
ST4.03ch01pos13610017.1	A/C	ST4.03ch01	13610017	+	CC	CC	CC	AA	AA	AA	CC	CC	AA	CC	AA	AA	AA	CC	AA	CC	AA	CC	AA	AA	CC	CC	AA	AA	AA	AA	CC	AA	AA	AA	AA	AA	AA	AA	AA	AA	CC	AA	AA	AA	CC	AA	CC	CC	AA
ST4.03ch01pos13616331.1	T/C	ST4.03ch01	13616331	+	TT	TT	TT	TT	TT	TT	TT	TT	TT	TT	TT	TT	TT	TC	TT	TT	TC	TT	TT	TT	TT	TT	TT	TT	TC	TC	TT	TT	TT	TT	TT	TT	TT	TT	TC	TT	TT	TT	TT	TT	TT	TT	TC	TT	TT
ST4.03ch01pos13616958.1	T/A	ST4.03ch01	13616958	+	TT	TT	TA	TT	TT	TT	TT	TT	TT	TT	TT	TT	TT	TT	TT	TT	TT	TA	TA	TT	TT	TT	TT	TT	TT	TT	TT	TT	TT	TT	TT	TT	TT	TT	TT	TT	TA	TT	TT	TT	TT	TT	TT	TT	TT
ST4.03ch01pos13617023.1	G/A	ST4.03ch01	13617023	+	GG	GG	GG	GG	GG	GG	GG	GG	GG	GG	GG	GG	GG	GG	GG	GG	GG	GG	GG	GG	GG	GG	GG	GG	GG	GG	GG	GG	GG	GG	GG	GA	GG	GG	GA	GG	GG	GG	GG	GA	GG	GG	GG	GG	GG
ST4.03ch01pos13629320.1	C/A	ST4.03ch01	13629320	+	CC	CC	CC	CC	AA	CC	CC	CC	AA	CC	CC	CC	CC	CC	CC	CC	AA	CC	CC	CC	CC	CC	CC	CC	AA	AA	CC	CC	CC	CC	AA	AA	CC	CC	CC	CC	CC	CC	CC	CC	CC	CC	CC	CC	CC
ST4.03ch01pos13629393.1	A/G	ST4.03ch01	13629393	+	GG	AA	AA	GG	GG	GG	AA	GG	GG	GG	AA	AA	AA	GG	GG	GG	GG	AA	AA	AA	AA	AA	AA	AA	GG	GG	AA	AA	GG	AA	GG	GG	AA	AA	GG	GG	AA	GG	GG	AA	AA	AA	GG	AA	AA
ST4.03ch01pos13629394.1	T/C	ST4.03ch01	13629394	+	CC	TT	TT	CC	CC	CC	TT	CC	CC	CC	TT	TT	TT	CC	CC	CC	CC	TT	TT	TT	TT	TT	TT	TT	CC	CC	TT	TT	CC	TT	CC	CC	TT	TT	CC	CC	TT	CC	CC	TT	TT	TT	CC	TT	TT
ST4.03ch01pos13664361.1	C/A	ST4.03ch01	13664361	+	CC	CA	CA	CC	CC	CC	CA	CC	CC	CA	CA	CC	CA	AA	CC	CC	AA	CC	CA	CC	CA	CC	CC	CA	CA	AA	CC	CC	CA	CC	CC	CA	CC	CC	CA	CA	CC	CA	CA	CA	CC	CC	CA	CC	CC
ST4.03ch01pos13745559.1	G/A	ST4.03ch01	13745559	+	GA	GG	GA	GG	GA	GA	AA	GA	AA	GA	GG	GG	GG	GG	GA	AA	GG	GG	GG	GG	GG	GG	GG	GG	GA	GA	GG	GG	AA	AA	AA	GG	GG	GG	GG	GG	GG	GG	GA	GG	GA	GG	GG	GG	GA
ST4.03ch01pos13745581.1	G/A	ST4.03ch01	13745581	+	GG	GG	GA	AA	GG	GG	GG	GG	GG	GG	GG	AA	GG	GG	GG	GG	GG	GA	GA	GG	GG	GG	GG	GG	GG	GG	GG	GA	GG	GG	GG	GG	GG	GG	GG	GG	AA	GG	GG	GG	GG	GG	GG	GG	GG
ST4.03ch01pos13745583.1	C/G	ST4.03ch01	13745583	+	CG	CC	CC	CC	CG	CG	CC	CG	CC	CG	GG	CC	GG	CC	CG	CC	CC	CG	CC	GG	GG	GG	GG	GG	CC	CC	CC	CG	CC	CC	CC	CG	GG	GG	CC	CC	CC	CC	CG	CG	CG	CC	CG	CC	CG
ST4.03ch01pos13752055.1	T/A	ST4.03ch01	13752055	+	TT	TT	TA	TT	TA	AA	TA	TT	TT	TA	AA	TT	TT	TA	TA	TT	TT	TT	TT	TA	AA	TA	TT	TA	TT	TT	TT	TT	TT	TA	AA	TT	TT	TT	TT	TA	TT	TT	TA	TA	TT	TT	TT	TT	TT
ST4.03ch01pos13752069.1	C/G	ST4.03ch01	13752069	+	CC	CC	CC	CC	CC	CC	CC	CC	CC	CC	CC	CC	CC	CC	CC	CC	CC	CC	CC	CC	CC	CC	CC	CC	CC	CC	CC	CC	CC	CC	CC	CC	CC	CC	CC	CC	CC	GG	CC	CC	CC	CC	CC	CC	CC
ST4.03ch01pos13752090.1	G/A	ST4.03ch01	13752090	+	GG	GG	GG	AA	GG	GG	GG	GG	GG	GG	GG	AA	GG	GG	GG	GG	GG	GA	GA	GG	GG	GG	GG	GG	GG	GG	GG	GA	GG	GG	GG	GG	GG	GG	GG	GG	AA	GG	GG	GG	GG	GG	GG	GG	GG
ST4.03ch01pos13752116.1	G/A	ST4.03ch01	13752116	+	GG	GG	GA	GG	GA	AA	GA	GG	GG	GA	AA	GG	GG	GG	GA	GG	AA	GG	GG	GA	AA	GA	GG	GA	GG	GG	GG	GG	GG	GA	AA	GG	GG	GG	GG	GA	GG	GG	GA	GA	GG	GG	GG	GG	GG
ST4.03ch01pos13829687.1	C/A	ST4.03ch01	13829687	+	CC	AA	AA	CC	CC	AA	CC	CC	CC	CC	AA	CC	AA	CC	AA	CC	CC	CC	CC	CC	AA	CC	CC	CC	CC	CC	CC	AA	CC	CC	CC	CC	CC	CC	CC	AA	AA	CC	AA	CC	CC	CC	CC	AA	CC
ST4.03ch01pos13921496.1	T/G	ST4.03ch01	13921496	+	TT	TT	GG	GG	TT	TT	GG	TT	GG	GG	TG	GG	TG	GG	TT	GG	GG	TT	GG	TG	TG	TG	TT	TG	GG	GG	GG	TT	GG	GG	GG	TG	TG	TG	GG	GG	GG	GG	TG	TG	TT	TT	GG	GG	TT
ST4.03ch01pos13921537.1	A/C	ST4.03ch01	13921537	+	AA	AA	CC	CC	AA	AA	CC	AA	CC	CC	AC	CC	AC	CC	AA	CC	CC	AA	CC	AC	AC	AC	AA	AC	CC	CC	CC	AA	CC	CC	CC	AC	AC	AC	CC	CC	CC	CC	AC	AC	AA	AA	CC	CC	AA
ST4.03ch01pos13921560.1	T/A	ST4.03ch01	13921560	+	TT	TT	TT	TT	TT	TT	TT	TT	AA	TT	TT	TT	TT	AA	TT	TT	TT	TT	TT	TT	TT	AA	TT	TT	TT	AA	TT	TT	TT	TT	TT	TT	AA	TT	TT	AA	TT	AA	TA	AA	TT	TT	TT	AA	TT
ST4.03ch01pos13921561.1	C/T	ST4.03ch01	13921561	+	CC	CC	CC	CC	CC	CC	CC	CC	TT	CC	CC	CC	CC	TT	CC	CC	CC	CC	CC	CC	CC	TT	CC	CC	CC	TT	CC	CC	CC	CC	CC	CC	TT	CC	CC	TT	CC	TT	CT	TT	CC	CC	CC	TT	CC
ST4.03ch01pos13921588.1	G/T	ST4.03ch01	13921588	+	GG	GG	GG	GG	GG	GG	GG	GG	GG	GG	GG	GG	GG	GG	GG	GG	GG	GG	GG	GG	GG	GG	GG	GG	GG	GG	GG	GG	GG	GG	GG	GG	GG	GG	GG	GG	GG	GG	GG	GG	GG	GG	GG	GG	GG
ST4.03ch01pos13921608.1	C/T	ST4.03ch01	13921608	+	CC	CC	CC	CC	CC	CC	CC	CC	CC	CC	CC	CC	CC	TT	CC	CC	TT	CC	CC	CC	CC	CC	CC	CC	CC	TT	CC	CC	CC	CC	CC	CC	CC	CC	CC	CC	CC	CC	CC	CC	CC	CC	TT	CC	CC
ST4.03ch01pos13921617.1	T/A	ST4.03ch01	13921617	+	TT	TT	TT	TT	TT	TT	TT	TT	TT	TT	TT	TT	TT	TT	TT	TT	TT	TT	TT	TT	TT	TT	TT	TT	TT	TT	TT	TT	TT	TT	TT	TT	TT	TT	TT	TT	TT	TT	TT	TT	TT	TT	TT	TT	TT
ST4.03ch01pos13921669.1	G/A	ST4.03ch01	13921669	+	GG	GG	GG	GG	GG	GG	GG	GG	GG	GG	GG	GG	GG	GG	GG	GG	GG	GG	GG	GG	GG	GG	GG	GG	GG	GG	AA	GG	GG	GG	GG	GG	GG	GG	GG	GG	AA	GG	GG	GG	GG	GG	GG	AA	GG
ST4.03ch01pos14063152.1	T/G	ST4.03ch01	14063152	+	TT	TT	TT	TT	TT	TT	GG	TT	GG	GG	TT	GG	TT	TT	TT	TT	TT	TT	TT	TT	TT	TT	TT	TT	TT	TT	GG	TT	TT	TT	TT	TT	TT	TT	TT	GG	TT	GG	GG	TT	TT	TT	TT	GG	TT
ST4.03ch01pos14063153.1	A/C	ST4.03ch01	14063153	+	AA	AA	AA	AA	AA	AA	CC	AA	CC	CC	AA	CC	AA	AA	AA	AA	AA	AA	AA	AA	AA	AA	AA	AA	AA	AA	CC	AA	AA	AA	AA	AA	AA	AA	AA	CC	AA	CC	CC	AA	AA	AA	AA	CC	AA
ST4.03ch01pos14063155.1	T/G	ST4.03ch01	14063155	+	TT	TT	TT	TT	TT	TT	GG	TT	GG	GG	TT	GG	TT	TT	TT	TT	TT	TT	TT	TT	TT	TT	TT	TT	TT	TT	GG	TT	TT	TT	TT	TT	TT	TT	TT	GG	TT	GG	GG	TT	TT	TT	TT	GG	TT
ST4.03ch01pos14063156.1	G/A	ST4.03ch01	14063156	+	GG	GG	GG	GG	GG	GG	AA	GG	AA	AA	GG	AA	GG	GG	GG	GG	GG	GG	GG	GG	GG	GG	GG	GG	GG	GG	AA	GG	GG	GG	GG	GG	GG	GG	GG	AA	GG	AA	AA	GG	GG	GG	GG	AA	GG
ST4.03ch01pos14063179.1	T/C	ST4.03ch01	14063179	+	TT	TT	TT	TT	TT	TT	CC	TT	CC	CC	TT	CC	TT	TT	TT	TT	TT	TT	TT	TT	TT	TT	TT	TT	TT	TT	CC	TT	TT	TT	TT	TT	TT	TT	TT	CC	TT	CC	CC	TT	TT	TT	TT	CC	TT
ST4.03ch01pos14063221.1	C/A	ST4.03ch01	14063221	+	CC	CC	CC	CC	CC	CC	AA	CC	AA	AA	CC	AA	CC	CC	CC	CC	CC	CC	CC	CC	CC	CC	CC	CC	CC	CC	AA	CC	CC	CC	CC	CC	CC	CC	CC	AA	CC	AA	AA	CC	CC	CC	CC	AA	CC
ST4.03ch01pos14063226.1	T/C	ST4.03ch01	14063226	+	TT	TT	TT	TT	TT	TT	CC	TT	CC	CC	TT	CC	TT	TT	TT	TT	TT	TT	TT	TT	TT	TT	TT	TT	TT	TT	CC	TT	TT	TT	TT	TT	TT	TT	TT	CC	TT	CC	CC	TT	TT	TT	TT	CC	TT
ST4.03ch01pos14206992.1	T/C	ST4.03ch01	14206992	+	CC	CC	TT	CC	CC	TT	CC	TT	TT	CC	CC	CC	CC	TT	CC	CC	TT	CC	CC	CC	CC	CC	TT	CC	TT	TT	CC	CC	TT	CC	CC	CC	CC	CC	TT	CC	TT	CC	CC	CC	CC	TT	TC	CC	TT
ST4.03ch01pos14207031.1	G/C	ST4.03ch01	14207031	+	GG	GG	GG	GG	GG	GG	GG	GG	GG	CC	GG	GG	GG	GG	GG	GG	GG	GG	CC	GG	CC	GG	GG	GG	GG	GG	CC	GG	GG	GG	GG	GC	GG	GG	GG	GG	GG	GG	GG	GG	GG	GG	GC	GC	GG
ST4.03ch01pos14207036.1	G/C	ST4.03ch01	14207036	+	CC	CC	GG	CC	CC	GG	CC	GG	GG	GG	CC	CC	CC	GG	CC	CC	GG	CC	GG	CC	GG	CC	GG	CC	GG	GG	GG	CC	GG	CC	CC	GC	CC	CC	GG	CC	GG	CC	CC	GC	CC	GG	GG	GC	GG
ST4.03ch01pos14207047.1	T/C	ST4.03ch01	14207047	+	CC	CC	TT	CC	CC	TT	CC	TT	TT	CC	CC	CC	CC	TT	CC	CC	TT	CC	CC	CC	CC	CC	TT	CC	TT	TT	CC	CC	TT	CC	CC	CC	CC	CC	TT	CC	TT	CC	CC	CC	CC	TT	TC	CC	TT
ST4.03ch01pos14207056.1	C/A	ST4.03ch01	14207056	+	AA	AA	CC	AA	AA	CC	AA	CC	CC	AA	AA	AA	AA	CC	AA	AA	CC	AA	AA	AA	AA	AA	CC	AA	CC	CC	AA	AA	CC	AA	AA	AA	AA	AA	CC	AA	CC	AA	AA	AA	AA	CC	CA	AA	CC
ST4.03ch01pos14207521.1	G/C	ST4.03ch01	14207521	+	GG	GG	GG	CC	CC	GG	GG	GG	GG	GG	CC	GG	CC	GG	GG	GG	GG	GG	GG	CC	CC	CC	GG	GG	GG	GG	GG	GG	GG	GG	CC	GG	CC	GG	GG	CC	GG	CC	CC	GG	CC	GG	GG	GG	CC
ST4.03ch01pos14207524.1	A/T	ST4.03ch01	14207524	+	AA	AA	AA	TT	TT	AA	AA	AA	AA	TT	AA	AA	TT	AA	AA	AA	AA	AA	AA	TT	TT	TT	AA	AA	AA	AA	AA	AA	AA	TT	AA	AA	AA	AA	AA	TT	AA	TT	TT	AA	AA	AA	AA	AA	AA
ST4.03ch01pos14207526.1	C/T	ST4.03ch01	14207526	+	CC	CC	CC	TT	TT	CC	CC	CC	CC	CC	TT	CC	TT	CC	CC	CC	TT	CC	CC	TT	TT	TT	CC	CC	CC	CC	CC	CC	CC	CC	TT	TT	TT	CC	CC	TT	CC	TT	TT	CC	TT	TT	CC	CC	TT
ST4.03ch01pos14207576.1	G/A	ST4.03ch01	14207576	+	GG	GG	AA	GG	GG	GG	GG	GG	GG	GG	GG	GG	GG	GG	GG	GG	GG	GG	AA	GG	GG	GG	GG	GG	GG	GG	GG	GG	AA	GG	GG	GG	GG	GG	GG	GG	GG	GG	GG	GG	GG	GG	GG	GG	GG
ST4.03ch01pos14207604.1	G/C	ST4.03ch01	14207604	+	CC	GC	CC	CC	CC	CC	CC	CC	CC	CC	CC	CC	CC	GG	CC	CC	GG	CC	CC	CC	CC	CC	CC	CC	GG	GG	CC	CC	CC	CC	CC	GC	CC	CC	GG	CC	GG	CC	CC	GC	CC	GG	GG	CC	CC
ST4.03ch01pos14207605.1	G/T	ST4.03ch01	14207605	+	TT	GT	TT	TT	TT	TT	TT	TT	TT	TT	TT	TT	TT	GG	TT	TT	GG	TT	TT	TT	TT	TT	TT	TT	GG	GG	TT	TT	TT	TT	TT	GT	TT	TT	GG	TT	GG	TT	TT	GT	TT	GG	GG	TT	TT
ST4.03ch01pos14207607.1	T/C	ST4.03ch01	14207607	+	CC	TC	CC	CC	CC	CC	CC	CC	CC	CC	CC	CC	CC	TT	CC	CC	TT	CC	CC	CC	CC	CC	CC	CC	TT	TT	CC	CC	CC	CC	CC	TC	CC	CC	TT	CC	TT	CC	CC	TC	CC	TT	TT	CC	CC
ST4.03ch01pos14207635.1	C/T	ST4.03ch01	14207635	+	TT	TT	TT	TT	TT	TT	TT	TT	TT	TT	TT	TT	TT	CC	TT	TT	CC	TT	TT	TT	TT	TT	TT	TT	CC	CC	TT	TT	TT	TT	TT	CT	TT	TT	CC	TT	CC	TT	TT	CT	TT	CC	CT	TT	TT
ST4.03ch01pos14207661.1	T/C	ST4.03ch01	14207661	+	CC	CC	CC	CC	CC	CC	CC	CC	CC	CC	CC	CC	CC	CC	CC	CC	CC	CC	CC	CC	CC	CC	CC	CC	CC	CC	CC	CC	CC	CC	CC	CC	CC	CC	TT	CC	TT	CC	CC	CC	CC	TT	CC	CC	CC
ST4.03ch01pos14207674.1	A/G	ST4.03ch01	14207674	+	AA	AA	AA	AA	AA	AA	AA	AA	AA	AA	AA	AA	AA	GG	AA	AA	GG	AA	AA	AA	AA	AA	AA	AA	GG	GG	AA	AA	AA	AA	AA	AG	AA	AA	AA	AA	AA	AA	AA	AG	AA	AA	AG	AA	AA
ST4.03ch01pos14208292.1	A/G	ST4.03ch01	14208292	+	AA	AA	AA	AA	AA	AA	AA	AA	AA	AA	AA	AA	AA	GG	AA	AA	GG	AA	AA	AA	AA	AA	AA	AA	GG	GG	AA	AA	AA	AA	AA	AG	AA	AA	GG	AA	AA	AA	AA	AG	AA	AA	AG	AA	AA
ST4.03ch01pos14208399.1	T/G	ST4.03ch01	14208399	+	TT	TT	GG	TT	TT	TT	TT	TT	TT	TT	TT	TT	TT	TT	TT	TT	TT	TT	GG	TT	GG	TT	GG	TT	TT	TT	GG	TT	GG	TT	TT	GG	TT	TT	TT	TT	TT	TT	GG	GG	TT	TT	GG	GG	TT
ST4.03ch01pos14258179.1	T/G	ST4.03ch01	14258179	+	GG	TT	GG	TT	GG	GG	GG	GG	TT	GG	TT	TT	TT	GG	GG	TT	GG	TT	GG	GG	TT	GG	GG	GG	GG	GG	GG	GG	TT	GG	GG	GG	GG	GG	GG	GG	TT	GG	GG	GG	GG	TT	GG	GG	GG
ST4.03ch01pos14329038.1	T/C	ST4.03ch01	14329038	+	CC	TT	CC	CC	TT	CC	CC	CC	CC	TT	TT	CC	CC	TT	CC	TT	TT	CC	CC	TT	TT	CC	TT	TT	TT	TT	CC	TT	TT	TT	TT	TT	CC	TT	TT	TT	TT	CC	CC	CC	CC	TT	TT	CC	TT
ST4.03ch01pos14329064.1	C/T	ST4.03ch01	14329064	+	TT	CC	TT	TT	CC	TT	TT	TT	TT	CC	CC	TT	CC	CC	TT	CC	CC	CC	TT	CC	CC	TT	CC	CC	CC	CC	TT	CC	CC	CC	CC	CC	TT	CC	CC	CC	CC	TT	TT	TT	TT	CC	CC	TT	CC
ST4.03ch01pos14329119.1	T/C	ST4.03ch01	14329119	+	CC	TT	CC	CC	TT	CC	CC	CC	CC	TT	TT	CC	CC	TT	CC	TT	TT	CC	CC	TT	TT	CC	TT	TT	TT	TT	CC	TT	TT	TT	TT	TT	CC	TT	TT	TT	TT	CC	CC	CC	CC	TT	TT	CC	TT
ST4.03ch01pos14348152.1	A/G	ST4.03ch01	14348152	+	AG	AG	AG	AA	AG	AG	AG	AG	AG	AG	AA	AA	AA	AG	AG	AG	AG	AA	AG	AA	AA	AA	AA	AA	AG	AG	AA	AA	AG	AG	AG	AG	AA	AA	AG	AA	AA	AA	AG	AA	AG	AA	AA	AA	AG
ST4.03ch01pos14348161.1	A/G	ST4.03ch01	14348161	+	AA	AG	AG	AG	AA	AA	AA	AA	AA	AG	AA	AG	AA	AG	AA	AA	AG	AG	AG	AA	AG	AA	AA	AA	AG	AG	AG	AG	AG	AA	AA	AG	AA	AA	AG	AA	GG	AA	AA	AG	AA	AA	GG	AG	AA
ST4.03ch01pos14348174.1	A/G	ST4.03ch01	14348174	+	AA	AG	AG	AG	AA	AA	AA	AA	AA	AA	AA	AG	AA	AA	AA	AA	AA	AG	AG	AA	AA	AA	AA	AA	AA	AA	AA	AG	AA	AA	AA	AG	AA	AA	AG	AA	GG	AA	AA	AG	AA	AA	AA	AA	AA
ST4.03ch01pos14348210.1	C/T	ST4.03ch01	14348210	+	CT	CT	CT	CC	CT	CT	CT	CT	CT	CT	CC	CC	CC	CT	CT	CT	CT	CC	CT	CC	CC	CC	CC	CC	CT	CT	CC	CC	CT	CT	CT	CT	CC	CC	CT	CC	CC	CC	CT	CT	CT	CC	CC	CC	CT
ST4.03ch01pos14348212.1	C/T	ST4.03ch01	14348212	+	CC	CT	CT	CT	CC	CC	CC	CC	CC	CC	CC	CT	CC	CC	CC	CC	CC	CT	CT	CC	CC	CC	CC	CC	CC	CC	CC	CT	CC	CC	CC	CC	CC	CC	CC	CC	TT	CC	CC	CC	CC	CC	CC	CC	CC
ST4.03ch01pos14395303.1	G/T	ST4.03ch01	14395303	+	GG	GG	GG	GG	GG	GG	GG	GG	GG	GG	GG	GG	GG	GG	GG	GG	GG	GG	TT	GG	GG	GG	GG	GG	GG	GG	GG	GG	GG	GG	GG	GG	GG	GG	TT	GG	TT	GG	GG	TT	GG	GG	GG	GG	GG
ST4.03ch01pos14395338.1	C/T	ST4.03ch01	14395338	+	CC	CC	CC	CC	CC	CC	CC	CC	CC	CC	CC	CC	CC	CC	CC	CC	CC	CC	TT	CC	CC	CC	CC	CC	CC	CC	CC	CC	CC	CC	CC	CC	CC	CC	TT	CC	TT	CC	CC	TT	CC	CC	CC	CC	CC
ST4.03ch01pos14395357.1	C/T	ST4.03ch01	14395357	+	CC	CC	CC	CC	CC	CC	CC	CC	CC	CC	CC	CC	CC	CC	CC	CC	CC	CC	TT	CC	CC	CC	CC	CC	CC	CC	CC	CC	CC	CC	CC	CC	CC	CC	TT	CC	TT	CC	CC	TT	CC	CC	CC	CC	CC
ST4.03ch01pos14395371.1	C/T	ST4.03ch01	14395371	+	CC	CC	CC	CC	CC	CC	CC	CC	CC	CC	CC	CC	CC	CC	CC	CC	CC	CC	TT	CC	CC	CC	CC	CC	CC	CC	CC	CC	CC	CC	CC	CC	CC	CC	TT	CC	TT	CC	CC	TT	CC	CC	CC	CC	CC
ST4.03ch01pos14395372.1	C/T	ST4.03ch01	14395372	+	CC	CC	CC	CC	CC	CC	CC	CC	CC	CC	CC	CC	CC	CC	CC	CC	CC	CC	TT	CC	CC	CC	CC	CC	CC	CC	CC	CC	CC	CC	CC	CC	CC	CC	TT	CC	TT	CC	CC	TT	CC	CC	CC	CC	CC
ST4.03ch01pos14395374.1	T/C	ST4.03ch01	14395374	+	TT	TT	TT	TT	TT	TT	TT	TT	TT	TT	TT	TT	TT	TT	TT	TT	TT	TT	CC	TT	TT	TT	TT	TT	TT	TT	TT	TT	TT	TT	TT	TT	TT	TT	CC	TT	CC	TT	TT	CC	TT	TT	CC	TT	TT
ST4.03ch01pos14528607.1	T/G	ST4.03ch01	14528607	+	TT	GG	GG	GG	TT	TT	TT	TT	TT	TT	GG	GG	GG	TT	TT	TT	TT	GG	GG	TT	TT	TT	TT	GG	TT	TT	TT	GG	TT	TT	TT	GG	TT	TT	GG	TT	GG	TT	GG	TT	TT	TT	TT	TT	TT
ST4.03ch01pos14534694.1	A/G	ST4.03ch01	14534694	+	AA	AA	AA	GG	GG	AA	GG	AA	GG	GG	AA	GG	AA	AA	AA	GG	GG	AA	AA	GG	AA	GG	GG	GG	GG	AA	GG	AA	AA	GG	GG	GG	GG	GG	AA	GG	AA	GG	GG	GG	AA	AA	AA	GG	AA
ST4.03ch01pos14534723.1	A/C	ST4.03ch01	14534723	+	AA	AA	AA	CC	CC	AA	CC	AA	CC	CC	AA	CC	AA	AA	AA	CC	CC	AA	AA	CC	AA	CC	CC	CC	CC	AA	CC	AA	AA	CC	CC	CC	CC	CC	AA	CC	AA	CC	CC	CC	AA	AA	AA	CC	AA
ST4.03ch01pos14534745.1	C/G	ST4.03ch01	14534745	+	CC	CC	CC	CC	CC	CC	CC	CC	CC	GG	CC	CC	CC	CC	CC	GG	CC	CC	CC	GG	CC	GG	CC	CC	CC	CC	CC	CC	CC	CC	GG	CC	CC	CC	CC	CC	CC	GG	GG	CC	CC	CC	CC	CC	CC
ST4.03ch01pos14534775.1	A/G	ST4.03ch01	14534775	+	AA	AA	AA	AA	AA	AA	AA	AA	AA	GG	AA	AA	AA	AA	AA	GG	AA	AA	AA	GG	AA	GG	AA	AA	AA	AA	AA	AA	AA	AA	GG	AA	AA	AA	AA	AA	AA	GG	GG	AA	AA	AA	AA	AA	AA
ST4.03ch01pos14536530.1	A/C	ST4.03ch01	14536530	+	CC	AA	CC	AA	CC	CC	CC	CC	CC	CC	AA	AA	AA	CC	CC	CC	CC	AA	CC	AA	AA	AA	AA	AA	AA	CC	AA	AA	CC	CC	CC	CC	AA	AA	CC	AA	AA	AA	CC	AA	CC	CC	AA	AA	CC
ST4.03ch01pos14536532.1	T/G	ST4.03ch01	14536532	+	GG	TT	GG	TT	GG	GG	GG	GG	GG	GG	TT	TT	TT	GG	GG	GG	GG	TT	GG	TT	TT	TT	TT	TT	TT	GG	TT	TT	GG	GG	GG	GG	TT	TT	GG	TT	TT	TT	GG	TT	GG	GG	TT	TT	GG
ST4.03ch01pos14536549.1	A/T	ST4.03ch01	14536549	+	TT	AA	TT	AA	TT	TT	TT	TT	TT	TT	AA	AA	AA	TT	TT	TT	TT	AA	TT	AA	AA	AA	AA	AA	AA	TT	AA	AA	TT	TT	TT	TT	AA	AA	TT	AA	AA	AA	TT	AA	TT	TT	AA	AA	TT
ST4.03ch01pos14649049.1	A/G	ST4.03ch01	14649049	+	AA	AA	AA	AG	AG	AA	AG	AA	AG	AG	AA	AG	AA	AA	AA	AG	AA	AA	AA	AG	AA	AG	AG	AG	AA	AA	AG	AA	AA	AG	AG	AA	AG	AG	AA	GG	AA	GG	AG	AG	AA	AA	AA	AG	AA
ST4.03ch01pos14649115.1	G/T	ST4.03ch01	14649115	+	GT	GT	GT	GT	GT	GT	GG	GT	GG	GG	TT	GT	TT	GT	GT	GG	GT	TT	GT	GT	TT	GT	GT	GT	GT	GT	GT	TT	GG	GG	GT	GT	GT	GT	GT	GG	TT	GG	GT	GT	GT	GG	TT	GT	GT
ST4.03ch01pos14649121.1	T/A	ST4.03ch01	14649121	+	TA	TA	TA	TA	TA	TA	TT	TA	TT	TT	AA	TA	AA	TA	TA	TT	TA	AA	TA	TA	AA	TA	TA	TA	TA	TA	TA	AA	TT	TT	TA	TA	TA	TA	TA	TT	AA	TT	TA	TA	TA	TT	AA	TA	TA
ST4.03ch01pos14650147.1	A/T	ST4.03ch01	14650147	+	AA	TT	AA	AA	AA	TT	AA	TT	AA	AA	TT	AA	TT	AA	AA	AA	AA	TT	AA	AA	TT	AA	TT	TT	AA	TT	AA	AA	AA	AA	TT	TT	TT	AA	AA	AA	AA	AA	TT	TT	TT	AA	TT	TT	TT
ST4.03ch01pos14686922.1	A/T	ST4.03ch01	14686922	+	AA	AA	AA	AA	AA	AA	TT	AA	AT	AT	AA	AA	AA	AA	AA	AA	AA	AA	AA	AA	AA	AT	AA	AA	AA	AA	AT	AA	AA	AA	AT	AT	AT	TT	AA	TT	AA	TT	AT	AT	AA	AA	AA	TT	AA
ST4.03ch01pos14686940.1	C/A	ST4.03ch01	14686940	+	CC	CC	CC	CC	CC	CC	AA	CC	CA	CA	CC	CC	CC	CC	CC	CC	CC	CC	CC	CC	CC	CA	CC	CC	CC	CC	CA	CC	CC	CC	CA	CA	CA	AA	CC	CA	CC	CA	CA	CA	CC	CC	CC	AA	CC
ST4.03ch01pos14700065.1	G/C	ST4.03ch01	14700065	+	CC	CC	GG	GG	CC	CC	GG	CC	GG	GG	GC	GG	GC	GG	CC	GG	GG	GC	GG	GC	CC	GC	CC	GG	GG	GG	GG	GC	GG	GG	GG	GG	GC	GC	GG	GG	GG	GG	GC	CC	CC	GG	GG	GG	CC
ST4.03ch01pos14711805.1	T/A	ST4.03ch01	14711805	+	TT	AA	AA	AA	AA	TT	AA	TT	AA	AA	TT	AA	TT	AA	TT	AA	TT	TT	AA	AA	AA	AA	AA	AA	AA	AA	AA	TT	AA	AA	AA	AA	AA	AA	TT	TA	TT	TA	AA	AA	TT	TT	AA	AA	TT
ST4.03ch01pos14742384.1	C/G	ST4.03ch01	14742384	+	CC	CC	GG	CC	CC	CC	CC	CC	CC	GG	CC	CC	CC	CC	CC	CC	CC	CC	CC	CC	CG	CC	CC	CC	CC	CC	CC	CC	GG	CC	CC	GG	CC	CC	CC	CC	CC	CC	CC	CC	CC	CC	CG	CC	CC
ST4.03ch01pos14742387.1	C/T	ST4.03ch01	14742387	+	CC	CC	CC	CC	CC	CC	CC	CC	CC	CC	CC	CC	CC	CC	CC	CC	CC	CC	CC	CC	CC	CC	CC	CC	CC	CC	CC	CC	CC	CC	CC	CC	CC	CC	CC	CC	CC	CC	CC	CC	CC	CC	CC	CC	CC
ST4.03ch01pos14742395.1	A/C	ST4.03ch01	14742395	+	AA	AA	CC	AA	AA	AA	AA	AA	AA	CC	AA	AA	AA	AA	AA	AA	AA	AA	AA	AA	AC	AA	AA	AA	AA	AA	AA	AA	CC	AA	AA	CC	AA	AA	AA	AA	AA	AA	AA	AA	AA	AA	AC	AA	AA
ST4.03ch01pos14745367.1	C/T	ST4.03ch01	14745367	+	CC	CC	CC	CC	CC	CC	CC	CC	CC	CC	CC	CC	CC	CC	CC	CC	CC	CC	CC	CC	CC	CC	CC	CC	CC	CC	CC	CC	CC	CC	CC	CC	CC	CC	CC	CC	CC	CC	CC	CC	CC	CC	CC	CC	CC
ST4.03ch01pos14746367.1	C/T	ST4.03ch01	14746367	+	CC	TT	TT	CC	CC	CC	TT	TT	TT	TT	CC	CC	CC	CC	CC	CC	CC	CC	TT	CC	TT	CC	CC	CC	CC	CC	CC	CC	TT	TT	TT	CT	CC	CC	CT	TT	CC	TT	TT	CT	CC	CC	TT	CC	CC
ST4.03ch01pos14746383.1	T/C	ST4.03ch01	14746383	+	TT	TT	TT	TT	TT	TT	TT	TT	TT	TT	TT	TT	TT	TT	TT	TT	TT	TT	TT	TT	TT	CC	TT	TT	TT	CC	TT	TT	TT	TT	TT	TT	TT	TT	TT	TT	TT	TT	TT	TT	CC	TT	TT	TT	TT
ST4.03ch01pos14746411.1	C/T	ST4.03ch01	14746411	+	CC	CC	CC	CC	CC	CC	CC	CC	CC	CC	CC	CC	CC	CC	CC	CC	CC	CC	CC	CC	CC	CC	CC	CC	CC	CC	CC	CC	CC	CC	CC	CC	CC	CC	CC	CC	CC	CC	CC	CC	CC	CC	CC	CC	CC
ST4.03ch01pos14746412.1	G/A	ST4.03ch01	14746412	+	GG	GG	GG	GG	GG	GG	GG	GG	GG	GG	GG	GG	GG	GG	GG	GG	GG	GG	GG	GG	GG	GG	GG	GG	GG	AA	GG	GG	GG	GG	GG	GA	GG	GG	GA	GG	AA	GG	GG	GA	GG	GG	GG	GG	GG
ST4.03ch01pos14746422.1	C/A	ST4.03ch01	14746422	+	CC	CC	CC	CC	CC	CC	CC	CC	CC	CC	CC	CC	CC	CC	CC	CC	CC	CC	CC	CC	CC	CC	CC	CC	CC	CC	CC	CC	CC	AA	CA	CC	CC	CC	CA	AA	CC	AA	CA	CC	CC	CC	CC	CC	CC
ST4.03ch01pos14746423.1	T/G	ST4.03ch01	14746423	+	TT	TT	TT	TT	TT	TT	TT	TT	TT	TT	TT	TT	TT	TT	TT	TT	TT	TT	TT	TT	TT	TT	TT	TT	TT	TT	TT	TT	TT	GG	TG	TT	TT	TT	TG	GG	TT	GG	TT	TT	TT	TT	TT	TT	TT
ST4.03ch01pos14746437.1	T/C	ST4.03ch01	14746437	+	TT	CC	CC	TT	TT	TT	CC	CC	CC	CC	TT	TT	TT	TT	TT	TT	TT	TT	CC	TT	CC	TT	TT	TT	TT	CC	TT	TT	CC	CC	CC	CC	TT	TT	CC	CC	CC	CC	CC	CC	TT	TT	CC	TT	TT
ST4.03ch01pos14900186.1	T/C	ST4.03ch01	14900186	+	TT	TT	TT	TT	TC	TT	CC	TT	CC	CC	TT	CC	TT	TT	TT	CC	TT	TT	TT	TT	TT	TC	TT	TT	TT	TT	CC	TT	TT	CC	TC	TT	TC	TC	TT	TC	TT	TC	TC	TC	TT	TT	TT	CC	TT
ST4.03ch01pos14900198.1	A/G	ST4.03ch01	14900198	+	AA	AA	AA	AA	AG	AA	GG	AA	GG	GG	AA	GG	AA	AA	AA	GG	AA	AA	AA	AA	AA	AG	AA	AA	AA	AA	GG	AA	AA	GG	AG	AA	AG	AG	AA	AG	AA	AG	AG	AG	AA	AA	AA	GG	AA
ST4.03ch01pos14900204.1	C/T	ST4.03ch01	14900204	+	CC	CC	CC	CC	CT	CC	TT	CC	TT	TT	CC	TT	CC	CC	CC	TT	CC	CC	CC	CC	CC	CT	CC	CC	CC	CC	TT	CC	CC	TT	CT	CC	CT	CT	CC	CT	CC	CT	CT	CT	CC	CC	CC	TT	CC
ST4.03ch01pos15012628.1	A/T	ST4.03ch01	15012628	+	AA	AA	AA	AA	AA	AA	AA	AA	AA	AA	AA	AA	AA	AA	AA	AA	AA	AA	AA	AA	AA	AA	AA	AA	TT	AA	AA	AA	AA	AA	AA	AA	AA	AA	AA	TT	AA	AA	AA	AA	AA	AA	AA	AA	AA
ST4.03ch01pos15062897.1	T/C	ST4.03ch01	15062897	+	TT	TT	TT	CC	TT	TT	TT	TT	CC	TT	TT	CC	TT	TT	TT	TT	TT	TT	TT	TT	TT	TT	TT	TT	TT	TT	TT	TT	TT	TT	TT	CC	TT	TT	CC	TT	TT	TT	TT	CC	TT	TT	TT	TT	TT
ST4.03ch01pos15107915.1	T/C	ST4.03ch01	15107915	+	TT	TT	TT	TT	TT	TC	TT	TC	TT	TT	CC	TT	CC	TT	TC	TT	TT	TT	TT	TT	CC	TC	TT	TT	TT	TT	TT	CC	TT	TT	TT	TT	TC	TT	TT	TT	TT	TT	TT	TT	TT	TT	TT	TT	TT
ST4.03ch01pos15108901.1	G/A	ST4.03ch01	15108901	+	GG	AA	GG	GG	GG	AA	GG	GG	GG	GG	GG	GG	GG	GG	GG	GG	GG	GG	GG	GG	GG	GG	GG	GG	GG	GG	GG	AA	GG	GG	AA	AA	GG	GG	GG	AA	GG	AA	AA	GG	GG	GG	GG	GG	GG
ST4.03ch01pos15108906.1	C/A	ST4.03ch01	15108906	+	CC	AA	CC	CC	CC	AA	CC	CC	CC	CC	CC	CC	CC	CC	CC	CC	CC	CC	CC	CC	CC	CC	CC	CC	CC	CC	CC	AA	CC	CC	AA	AA	CC	CC	CC	AA	CC	AA	AA	CC	CC	CC	CC	CC	CC
ST4.03ch01pos15108946.1	A/G	ST4.03ch01	15108946	+	AA	GG	AA	AA	AA	GG	AA	AA	AA	AA	AA	AA	AA	AA	AA	AA	AA	AA	AA	AA	AA	AA	AA	AA	AA	AA	AA	GG	AA	AA	GG	GG	AA	AA	AA	GG	AA	GG	GG	AA	AA	AA	AA	AA	AA
ST4.03ch01pos15108961.1	A/C	ST4.03ch01	15108961	+	AA	CC	AA	AA	AA	CC	AA	AA	AA	AA	AA	AA	AA	AA	AA	AA	AA	AA	AA	AA	AA	AA	AA	AA	AA	AA	AA	CC	AA	AA	CC	CC	AA	AA	AA	CC	AA	CC	CC	AA	AA	AA	AA	AA	AA
ST4.03ch01pos15109366.1	T/C	ST4.03ch01	15109366	+	TC	TC	TT	TC	TC	TC	CC	TC	CC	CC	TT	TC	TT	TC	TC	CC	TC	TT	TT	TT	TT	TC	TT	TT	TC	TC	TT	TT	CC	CC	TC	TC	TC	TT	TT	TT	TT	TC	TC	TC	TT	TC	TT	TT	TC
ST4.03ch01pos15109385.1	G/A	ST4.03ch01	15109385	+	AA	AA	GA	AA	GA	GA	AA	GA	AA	AA	GG	AA	GA	AA	GA	AA	AA	AA	GA	AA	GG	GA	AA	GG	AA	AA	GG	GA	AA	AA	AA	GA	GA	AA	AA	AA	AA	AA	AA	GA	GG	GA	AA	GG	GA
ST4.03ch01pos15109400.1	T/G	ST4.03ch01	15109400	+	GG	GG	TG	GG	TG	TG	GG	TG	GG	GG	TT	GG	TG	GG	TG	GG	GG	GG	TG	GG	TT	TG	GG	TT	GG	GG	TT	TG	GG	GG	GG	TG	TG	GG	TT	GG	GG	GG	GG	TG	TT	TG	GG	TT	TG
ST4.03ch01pos15109427.1	A/T	ST4.03ch01	15109427	+	AT	AA	AA	AA	AT	AT	AT	AT	AT	AT	AA	AA	AA	AT	AT	AT	AT	AA	AA	AA	AA	AA	AA	AA	AT	AT	AA	AA	TT	AT	AT	AA	AA	AA	AA	AA	AA	AA	AA	AA	AA	AA	AA	AA	AT
ST4.03ch01pos15152288.1	C/T	ST4.03ch01	15152288	+	TT	TT	CC	CC	CC	CC	CC	CC	CC	CC	CC	CC	CC	TT	CC	CC	TT	TT	CC	TT	CC	CC	TT	TT	TT	TT	TT	CC	CC	CC	TT	TT	CC	TT	TT	CC	CC	CC	TT	TT	CC	CC	TT	TT	CC
ST4.03ch01pos15152591.1	G/A	ST4.03ch01	15152591	+	AA	AA	AA	GA	GA	AA	AA	AA	AA	AA	GG	GA	GG	GA	AA	AA	GA	AA	AA	AA	AA	AA	AA	AA	GA	GA	GA	AA	AA	GG	GA	GA	AA	AA	GG	GA	GA	GG	GA	GA	GA	AA	GA	GA	GA
ST4.03ch01pos15310070.1	T/C	ST4.03ch01	15310070	+	TC	TC	TT	TC	CC	CC	CC	CC	CC	CC	TT	TC	TT	TC	CC	CC	TC	TC	TT	TC	TT	CC	TC	TT	TC	TC	TT	TT	CC	CC	TC	TC	CC	TC	TC	TT	TT	TC	TC	TC	CC	CC	TT	TT	CC
ST4.03ch01pos15310095.1	G/A	ST4.03ch01	15310095	+	GA	GA	GA	AA	AA	AA	AA	AA	AA	AA	AA	AA	AA	GA	AA	AA	GA	GA	GA	GA	GG	AA	GA	AA	GA	GA	GG	AA	AA	AA	AA	GA	AA	GA	GA	AA	AA	AA	GA	GA	AA	AA	AA	GG	AA
ST4.03ch01pos15310131.1	A/T	ST4.03ch01	15310131	+	AA	AT	AA	AA	AT	TT	AT	TT	AT	AT	AA	AA	AA	AT	TT	AT	AT	AA	AA	AA	AA	AA	AA	AA	AT	AT	AA	AA	TT	AT	AA	AA	AA	AA	AA	AA	AA	AA	AT	AA	TT	AA	AA	AA	TT
ST4.03ch01pos15310132.1	G/A	ST4.03ch01	15310132	+	GG	GG	GG	GG	GG	GG	GG	GG	GG	GG	GG	GG	GG	GG	GG	GG	GG	GG	GG	GG	GG	GG	GG	GG	GG	GG	GG	GG	GG	GG	GG	GG	GG	GG	GA	AA	GG	GA	GG	GG	GG	GG	GG	GG	GG
ST4.03ch01pos15317038.1	C/T	ST4.03ch01	15317038	+	TT	TT	CC	CC	CC	CC	CC	CC	CC	CC	CC	CC	CC	TT	CC	CC	TT	TT	CC	TT	CC	CC	TT	TT	TT	TT	TT	CC	TT	CC	TT	TT	CC	TT	TT	CC	CC	CC	TT	TT	CC	CC	TT	TT	CC
ST4.03ch01pos15317209.1	A/C	ST4.03ch01	15317209	+	CC	CC	CC	AA	CC	CC	AA	AA	CC	CC	AA	AA	AA	CC	AA	AA	CC	CC	AA	CC	AA	AA	CC	CC	CC	CC	CC	CC	CC	AA	CC	CC	AA	CC	CC	AA	AA	CC	CC	CC	AA	AA	CC	CC	AA
ST4.03ch01pos15317269.1	G/A	ST4.03ch01	15317269	+	AA	AA	AA	GG	AA	AA	GG	GG	GG	AA	GG	GG	GG	AA	GG	GG	AA	AA	GG	AA	GG	GG	AA	AA	AA	AA	AA	GG	GG	GG	AA	AA	GG	AA	AA	GG	GG	AA	AA	AA	GG	GG	AA	AA	GG
ST4.03ch01pos15317343.1	G/A	ST4.03ch01	15317343	+	AA	GG	AA	GA	GA	AA	AA	AA	AA	AA	GG	GA	GG	GA	AA	AA	GA	AA	AA	AA	AA	AA	AA	GG	GA	GA	GA	AA	AA	GG	GA	GA	AA	AA	GG	GA	GA	GG	GA	GA	GA	AA	GA	GA	GA
ST4.03ch01pos15319104.1	A/T	ST4.03ch01	15319104	+	AA	AA	AA	AA	AA	AA	AA	AA	AA	AA	AA	AA	AA	AA	AA	AA	AA	AA	AA	AA	AA	AA	AA	AA	AA	AA	AA	AA	AA	AA	AA	AA	AA	AA	AA	AA	AA	AA	AA	AA	AA	AA	AA	TT	AA
ST4.03ch01pos15319105.1	G/C	ST4.03ch01	15319105	+	GG	GG	GG	GG	GG	GG	GG	GG	GG	GG	GG	GG	GG	GG	GG	GG	GG	GG	GG	GG	GG	GG	GG	GG	GG	GG	GG	GG	GG	GG	GG	GG	GG	GG	GG	GG	GG	GG	GG	GG	GG	GG	GG	CC	GG
ST4.03ch01pos15319107.1	G/T	ST4.03ch01	15319107	+	GG	GG	GG	GG	GG	GG	GG	GG	GG	GG	GG	GG	GG	GG	GG	GG	GG	GG	GG	GG	GG	GG	GG	GG	GG	TT	GG	GG	GG	GG	GG	GG	GG	GG	GG	GG	GG	GG	GG	GG	GG	GG	GG	TT	GG
ST4.03ch01pos15319109.1	T/C	ST4.03ch01	15319109	+	TT	TT	TT	TT	TT	TT	TT	TT	TT	TT	TT	TT	TT	TT	TT	TT	TT	TT	TT	TT	TT	TT	TT	TT	TT	CC	TT	TT	TT	TT	TT	TT	TT	TT	TT	TT	TT	TT	TT	TT	TT	TT	TT	CC	TT
ST4.03ch01pos15319110.1	G/C	ST4.03ch01	15319110	+	GG	GG	GG	GG	GG	GG	GG	GG	GG	GG	GG	GG	GG	GG	GG	GG	GG	GG	GG	GG	GG	GG	GG	GG	GG	GG	GG	GG	GG	GG	GG	GG	GG	GG	GG	GG	GG	GG	GG	GG	GG	GG	GG	GG	GG
ST4.03ch01pos15319189.1	C/G	ST4.03ch01	15319189	+	GG	GG	CC	GG	CC	CC	CC	CC	CC	CC	CC	CC	CC	GG	GG	CC	GG	GG	CC	GG	CC	CC	GG	GG	GG	GG	GG	CC	CC	CC	GG	GG	CC	GG	GG	CC	CC	CC	GG	GG	CC	CC	GG	GG	CC
ST4.03ch01pos15613724.1	C/T	ST4.03ch01	15613724	+	CC	CC	CC	CC	CC	CC	CC	CC	CC	CC	CC	CC	CC	CC	CC	CC	CC	CC	CC	CC	CC	CC	CC	CC	CC	CC	CC	CC	CC	CC	CC	CC	CC	CC	CC	CC	CC	CC	CC	CC	CC	CC	CC	CC	CC
ST4.03ch01pos15613733.1	G/T	ST4.03ch01	15613733	+	GG	GG	GG	GG	GG	GG	GG	GG	GG	GG	GG	GG	GG	GG	GG	GG	GG	GG	GG	GG	GG	GG	GG	GG	GG	GG	GG	GG	GG	GG	GG	GG	GG	GG	GG	GG	GG	GG	GG	GG	GG	GG	GG	GG	GG
ST4.03ch01pos15613747.1	C/T	ST4.03ch01	15613747	+	CC	CC	CC	CC	CC	CC	CC	CC	CC	CC	CC	CC	CC	CC	CC	CC	CC	CC	CC	CC	CC	CC	CC	CC	CC	CC	CC	CC	CC	CC	CC	CC	CC	CC	CC	CC	CC	CC	CC	CC	CC	CC	CC	CC	CC
ST4.03ch01pos15613749.1	G/A	ST4.03ch01	15613749	+	GG	GG	GG	GG	GG	GG	GG	GG	GG	GG	GG	GG	GG	GG	GG	GG	GG	GG	GG	GG	GG	GG	GG	GG	GG	GG	GG	GG	GG	GG	GG	GG	GG	GG	GG	GG	GG	GG	GG	GG	GG	GG	GG	GG	GG
ST4.03ch01pos15613782.1	C/A	ST4.03ch01	15613782	+	CC	CC	CC	AA	CC	CC	AA	CC	AA	AA	CC	AA	CC	CC	CC	AA	CC	CC	CC	CC	CC	AA	CC	CC	CC	CC	CC	CC	CC	AA	CC	CC	AA	CC	CC	CC	CC	AA	CC	CC	CC	AA	CC	CC	CC
ST4.03ch01pos15739480.1	G/A	ST4.03ch01	15739480	+	GG	GG	GG	GG	GG	GG	GG	GG	GG	GG	GG	GG	GG	GG	GG	GG	GG	GG	GG	GG	GG	GG	AA	GG	GG	GG	GG	GG	GG	GG	AA	GG	GG	AA	GG	GG	GG	GG	AA	AA	GG	GG	GG	GG	GG
ST4.03ch01pos15750943.1	T/C	ST4.03ch01	15750943	+	TT	TT	TC	TT	TC	TT	TT	TT	TT	TT	TT	TC	TT	TT	TT	TT	TT	TT	TT	TT	TT	TT	TT	TT	TT	TT	TT	TT	TT	TT	TT	TC	TT	TT	TT	CC	TT	TC	TT	TT	TT	TT	TT	TT	TC
ST4.03ch01pos15857570.1	T/C	ST4.03ch01	15857570	+	TT	TT	CC	TT	TT	TT	CC	TT	TT	CC	TT	TT	TT	TT	TT	TT	TT	TT	TT	TT	TT	TT	TT	TT	TT	TT	TT	TT	CC	TT	CC	CC	TT	TT	TT	TT	TT	TT	CC	TT	TT	TT	TT	TT	TT
ST4.03ch01pos15857583.1	C/T	ST4.03ch01	15857583	+	CC	CC	TT	CC	CC	CC	TT	CC	CC	TT	CC	CC	CC	CC	CC	CC	CC	CC	CC	CC	CC	CC	CC	CC	CC	CC	CC	CC	TT	CC	TT	TT	CC	CC	CC	CC	CC	CC	TT	CC	CC	CC	CC	CC	CC
ST4.03ch01pos15857589.1	C/A	ST4.03ch01	15857589	+	CC	CC	AA	CC	CC	CC	AA	CC	CC	AA	CC	CC	CC	CC	CC	CC	CC	CC	CC	CC	CC	CC	CC	CC	CC	CC	CC	CC	AA	CC	AA	AA	CC	CC	CC	CC	CC	CC	AA	CC	CC	CC	CC	CC	CC
ST4.03ch01pos15857659.1	A/G	ST4.03ch01	15857659	+	AA	AA	AA	GG	GG	AA	GG	AA	GG	GG	AA	GG	AA	AA	AA	GG	AA	AA	AA	GG	GG	GG	AA	AA	AA	AA	AA	AA	AA	GG	GG	GG	GG	AA	AA	AA	AA	GG	GG	AA	AA	GG	AA	AA	AA
ST4.03ch01pos15857669.1	G/A	ST4.03ch01	15857669	+	GG	GG	GG	AA	AA	GG	AA	GG	AA	AA	GG	AA	GG	GG	GG	AA	GG	GG	GG	AA	AA	AA	GG	GG	GG	GG	GG	GG	GG	AA	AA	AA	AA	GG	GG	GG	GG	AA	AA	GG	GG	AA	GG	GG	GG
ST4.03ch01pos15857682.1	T/C	ST4.03ch01	15857682	+	TT	TT	TT	CC	CC	TT	CC	TT	CC	CC	TT	CC	TT	TT	TT	CC	TT	TT	TT	CC	CC	CC	TT	TT	TT	TT	TT	TT	TT	CC	CC	CC	CC	TT	TT	TT	TT	CC	CC	TT	TT	CC	TT	TT	TT
ST4.03ch01pos16119847.1	C/A	ST4.03ch01	16119847	+	CC	CC	CC	AA	CC	CC	CC	CC	CC	CC	CC	AA	CC	CC	CC	CC	CC	AA	AA	CC	CC	CC	CC	CC	CC	CC	CC	CC	CC	CC	CC	CC	CC	CC	CC	CC	AA	CC	CC	CC	CC	CC	CC	CC	CC
ST4.03ch01pos16119860.1	A/T	ST4.03ch01	16119860	+	TT	TT	AA	TT	AA	AA	AA	AA	AA	AA	AA	TT	AA	AA	AA	AA	TT	TT	TT	TT	AA	AA	AA	AA	TT	AA	TT	AA	AA	AA	TT	TT	AA	TT	AA	TT	TT	TT	TT	TT	AA	AA	TT	TT	AA
ST4.03ch01pos16119889.1	C/T	ST4.03ch01	16119889	+	TT	TT	CC	TT	CC	CC	CC	CC	CC	CC	CC	TT	CC	CC	CC	CC	TT	TT	TT	TT	CC	CC	CC	CC	TT	CC	TT	CC	CC	CC	TT	TT	CC	TT	CC	TT	TT	TT	TT	TT	CC	CC	TT	TT	CC
ST4.03ch01pos16154754.1	T/G	ST4.03ch01	16154754	+	GG	TT	TT	TT	TT	TT	TT	TT	TT	GG	TT	TT	TT	TT	TT	TT	TT	TT	TT	TT	GG	GG	TT	TT	TT	TT	GG	TT	TT	TT	TT	TT	GG	TT	TT	TT	TT	TT	GG	TT	TT	TT	GG	TT	GG
ST4.03ch01pos16244899.1	A/T	ST4.03ch01	16244899	+	TT	AA	AA	AA	AA	AA	AA	AA	AA	TT	AA	AA	AA	AA	AA	AA	AA	AA	AA	AA	AA	TT	AA	AA	AA	AA	AA	AA	AA	AA	AA	AA	AA	AA	AA	AA	AA	AA	AA	AA	AA	AA	AA	AA	AA
ST4.03ch01pos16250189.1	G/C	ST4.03ch01	16250189	+	GG	GG	GG	GG	GG	GG	GG	GG	GG	GG	GG	GG	GG	GG	GG	GG	CC	CC	GG	GG	GG	CC	GG	GG	GG	GG	GG	CC	CC	CC	GG	GG	GG	GG	CC	GG	GG	GG	GG	GG	GG	GG	GG	GG	CC
ST4.03ch01pos16393115.1	G/A	ST4.03ch01	16393115	+	GG	GG	AA	GG	GG	GG	AA	GG	GG	GG	GG	GG	GG	GG	GG	GG	GG	AA	AA	GG	GG	GG	GG	GG	GG	GG	GG	GG	GG	GG	GG	GG	GG	GG	GG	GG	GA	GG	GG	GG	GG	GG	GG	GG	AA
ST4.03ch01pos16393189.1	A/G	ST4.03ch01	16393189	+	AA	AA	GG	AA	AA	AA	GG	AA	AA	AA	AA	AA	AA	AA	AA	AA	AA	GG	GG	AA	AA	AA	AA	AA	AA	AA	AA	AA	AA	AA	AA	AA	AA	AA	AA	AA	GG	GG	AA	AA	AA	AA	AA	AA	GG
ST4.03ch01pos16416200.1	C/T	ST4.03ch01	16416200	+	CC	TT	CC	CC	TT	CC	CC	CC	CC	CC	CC	CC	CC	CC	CC	CC	CC	CT	CC	CC	CC	CC	CC	CC	CC	CC	CC	CC	CC	TT	TT	CC	CC	TT	CT	CC	CT	CC	TT	TT	CC	CC	CC	CC	TT
ST4.03ch01pos16416228.1	T/C	ST4.03ch01	16416228	+	TT	CC	TT	TT	CC	TT	TT	TT	TT	TT	TT	TT	TT	TT	TT	TT	TT	TC	TT	TT	TT	TT	TT	TT	TT	TT	TT	CC	TT	CC	TT	TT	TT	CC	TT	TT	TC	TT	TT	CC	TT	TT	TT	TT	CC
ST4.03ch01pos16456918.1	C/A	ST4.03ch01	16456918	+	CC	CC	CC	CC	CC	CC	CC	CC	CC	CA	CC	CC	CC	CC	CC	CC	CC	CC	CC	CC	CC	CA	CC	CC	CC	CC	CC	CC	CC	CC	CC	CC	CC	CC	CC	CC	CC	CC	CC	CC	CC	CC	CC	CC	CC
ST4.03ch01pos16456919.1	C/A	ST4.03ch01	16456919	+	CC	CC	CC	CC	CC	CC	CC	CC	CC	CC	CC	CC	CC	CC	CC	CC	CC	CC	CC	CC	CC	CC	CC	CC	CC	CC	CC	CC	CC	CC	CC	CC	CC	CC	CC	CC	CC	CC	CC	CC	CC	CC	CC	CC	CC
ST4.03ch01pos16458045.1	C/G	ST4.03ch01	16458045	+	CC	CC	CC	CC	GG	CC	CC	CC	CC	GG	CC	CC	CC	CC	CC	CC	CC	CC	CC	GG	CC	CC	CC	GG	CC	CC	CC	GG	GG	CC	GG	CC	CC	CC	CC	GG	CC	CC	CC	CC	CC	CC	CC	CC	CC
ST4.03ch01pos16458046.1	T/C	ST4.03ch01	16458046	+	TT	TT	TT	TT	CC	TT	TT	TT	TT	CC	TT	TT	TT	TT	TT	TT	TT	TT	TT	CC	TT	TT	TT	CC	TT	TT	TT	CC	CC	CC	CC	TT	TT	TT	TT	CC	TT	TT	TT	TT	TT	TT	TT	TT	TT
ST4.03ch01pos16458068.1	G/A	ST4.03ch01	16458068	+	GG	GG	GG	GG	AA	GG	GG	GG	GG	AA	GG	GG	GG	GG	GG	GG	GG	GG	GG	AA	GG	GG	GG	AA	GG	GG	GG	AA	AA	AA	AA	GG	GG	GG	GG	AA	GG	GG	GG	GG	GG	GG	GG	GG	GG
ST4.03ch01pos16458072.1	T/G	ST4.03ch01	16458072	+	TT	TT	TT	TT	GG	TT	TT	TT	TT	GG	TT	TT	TT	TT	TT	TT	TT	TT	TT	GG	TT	TT	TT	GG	TT	TT	TT	GG	GG	GG	GG	TT	TT	TT	TT	GG	TT	TT	TT	TT	TT	TT	TT	TT	TT
ST4.03ch01pos16458649.1	A/G	ST4.03ch01	16458649	+	AA	AA	AA	AA	GG	AA	GG	AA	GG	GG	AA	AA	AA	GG	AA	AA	GG	AA	GG	AA	AA	GG	AA	AA	AA	AA	AA	AA	AA	AA	AA	GG	AA	GG	GG	GG	GG	AA	GG	GG	AA	GG	GG	GG	GG
ST4.03ch01pos16458650.1	A/G	ST4.03ch01	16458650	+	AA	AA	AA	AA	GG	AA	GG	AA	GG	GG	AA	AA	AA	GG	AA	AA	GG	AA	GG	AA	AA	GG	AA	AA	AA	AA	AA	AA	AA	AA	AA	GG	AA	GG	GG	GG	GG	AA	GG	GG	AA	GG	GG	GG	GG
ST4.03ch01pos16458668.1	C/G	ST4.03ch01	16458668	+	CC	CC	CC	CC	CC	CC	GG	CC	CC	GG	CC	CC	CC	CC	CC	CC	CC	CC	GG	CC	CC	GG	CC	CC	CC	CC	CC	CC	CC	CC	CC	GG	CC	GG	CC	GG	CC	CC	GG	GG	CC	CC	CC	CC	CC
ST4.03ch01pos16458669.1	T/C	ST4.03ch01	16458669	+	TT	TT	TT	TT	TT	TT	CC	TT	TT	CC	TT	TT	TT	TT	TT	TT	TT	TT	CC	TT	TT	CC	TT	TT	TT	TT	TT	TT	TT	TT	TT	TT	TT	CC	TT	CC	TT	TT	CC	CC	TT	TT	TT	TT	TT
ST4.03ch01pos16460277.1	T/C	ST4.03ch01	16460277	+	CC	TT	TT	TT	TT	CC	TT	TT	CC	TT	CC	TT	CC	TT	TT	TT	TT	TT	TT	TT	TT	TT	TT	CC	TT	TT	TT	CC	CC	TT	CC	TT	TT	CC	CC	TT	TT	TT	TT	TT	TT	TT	TT	CC	TT
ST4.03ch01pos16464969.1	G/C	ST4.03ch01	16464969	+	GG	GG	CC	CC	CC	CC	CC	CC	CC	CC	CC	CC	CC	CC	CC	CC	CC	CC	CC	CC	CC	CC	CC	CC	CC	CC	CC	CC	CC	CC	CC	CC	CC	CC	CC	CC	CC	CC	CC	CC	CC	CC	CC	CC	CC
ST4.03ch01pos16464976.1	T/G	ST4.03ch01	16464976	+	GG	GG	GG	GG	GG	GG	GG	GG	GG	GG	GG	GG	GG	GG	GG	GG	GG	GG	GG	GG	GG	GG	GG	GG	GG	GG	GG	GG	GG	GG	GG	GG	GG	GG	GG	GG	GG	GG	GG	GG	GG	GG	GG	GG	GG
ST4.03ch01pos16465038.1	T/G	ST4.03ch01	16465038	+	TT	TT	TT	TT	TT	TT	TT	TT	TT	TT	TT	TT	TT	TT	TT	TT	TT	TT	TT	TT	TT	TG	TT	TT	GG	GG	TT	TT	TT	TT	TT	TT	GG	TT	TT	TT	TT	TT	TT	TT	TT	TT	TT	TT	TT
ST4.03ch01pos16465040.1	T/C	ST4.03ch01	16465040	+	CC	CC	CC	CC	CC	CC	CC	CC	CC	CC	CC	CC	CC	CC	CC	CC	CC	CC	CC	CC	CC	CC	CC	CC	CC	CC	CC	CC	CC	CC	CC	CC	CC	CC	CC	CC	CC	CC	CC	CC	CC	CC	CC	CC	CC
ST4.03ch01pos16465042.1	G/A	ST4.03ch01	16465042	+	GG	AA	GA	GA	GA	AA	GA	GG	GA	AA	GG	GG	AA	AA	AA	AA	AA	AA	GG	AA	AA	AA	AA	GG	AA	AA	AA	AA	AA	AA	AA	GA	AA	AA	AA	AA	AA	AA	AA	AA	AA	AA	AA	AA	AA
ST4.03ch01pos16491192.1	T/A	ST4.03ch01	16491192	+	TT	AA	AA	TT	AA	AA	TT	AA	AA	AA	TT	TT	TT	TT	AA	TT	TT	TT	AA	TT	TT	TT	TT	TT	AA	AA	TT	TT	TT	TT	AA	AA	TT	TT	TT	TT	AA	TT	AA	TT	AA	TT	TT	TT	AA
ST4.03ch01pos16491217.1	G/T	ST4.03ch01	16491217	+	GG	TT	TT	GG	TT	TT	GG	TT	TT	TT	GG	GG	GG	GG	TT	GG	GG	GG	TT	GG	GG	GG	GG	GG	TT	TT	GG	GG	GG	GG	TT	TT	GG	GG	GG	GG	TT	GG	TT	GG	TT	GG	GG	GG	TT
ST4.03ch01pos16491221.1	C/A	ST4.03ch01	16491221	+	CC	AA	AA	CC	AA	AA	CC	AA	AA	AA	CC	CC	CC	CC	AA	CC	CC	CC	AA	CC	CC	CC	CC	CC	AA	AA	CC	CC	CC	CC	AA	AA	CC	CC	CC	CC	AA	CC	AA	CC	AA	CC	CC	CC	AA
ST4.03ch01pos16709812.1	C/T	ST4.03ch01	16709812	+	CC	CC	CC	CC	TT	CC	CC	CC	CC	CC	TT	CC	TT	TT	CC	CC	TT	CC	CC	CC	CC	CC	CC	TT	TT	TT	CC	CC	TT	CC	CC	TT	CC	CC	CC	TT	TT	TT	CC	CC	TT	TT	TT	CC	TT
ST4.03ch01pos16709814.1	G/C	ST4.03ch01	16709814	+	GG	GG	GG	GG	CC	GG	GG	GG	GG	GG	CC	GG	CC	CC	GG	GG	CC	GG	GG	GG	GG	GG	GG	CC	CC	CC	GG	GG	CC	GG	GG	CC	GG	GG	GG	CC	CC	CC	GG	GG	CC	CC	CC	GG	CC
ST4.03ch01pos16765519.1	C/T	ST4.03ch01	16765519	+	TT	CC	CT	CC	TT	TT	CC	TT	TT	CT	CC	CC	CC	TT	TT	TT	TT	CC	TT	CC	CC	CC	CC	CC	TT	TT	CC	CC	CC	TT	TT	TT	CC	CC	TT	CC	CC	CC	CC	CC	TT	CC	CC	CC	TT
ST4.03ch01pos16765528.1	A/G	ST4.03ch01	16765528	+	GG	AA	GG	AA	GG	GG	GG	GG	GG	GG	AA	AA	AA	GG	GG	GG	GG	AA	GG	AA	GG	AA	AA	AA	GG	GG	AA	AA	GG	GG	GG	GG	AA	AA	GG	AA	AA	AA	GG	AA	GG	AA	GG	AA	GG
ST4.03ch01pos16765538.1	G/A	ST4.03ch01	16765538	+	AA	GG	GA	GG	AA	AA	GG	AA	AA	GA	GG	GG	GG	AA	AA	AA	AA	GG	AA	GG	GG	GG	GG	GG	AA	AA	GG	GG	GG	AA	AA	AA	GG	GG	AA	GG	GG	GG	GG	GG	AA	GG	GG	GG	AA
ST4.03ch01pos16767964.1	A/C	ST4.03ch01	16767964	+	CC	AA	CC	AA	AA	CC	AA	AA	AA	CC	AA	AA	AA	AA	AA	AA	AA	AA	CC	AA	AA	AA	AA	AA	AA	AA	AA	AA	CC	CC	AA	AA	AA	AA	CC	AA	AA	AA	AA	AA	CC	AA	AA	AA	AA
ST4.03ch01pos16811473.1	G/A	ST4.03ch01	16811473	+	GG	GG	GG	GG	AA	GG	GG	GG	GG	GG	GG	GG	GG	GG	GG	GG	GG	GG	GG	GG	AA	AA	GG	GG	GG	GG	GG	GG	GG	GG	GG	GG	GG	GG	GG	GG	GG	GG	GG	GG	GG	GG	GG	GG	GG
ST4.03ch01pos16811494.1	T/C	ST4.03ch01	16811494	+	TT	CC	TT	TT	CC	TT	TT	TT	TT	TT	TT	TT	TT	TT	TT	TT	CC	TT	TT	TT	CC	CC	TT	TT	CC	TT	TT	TT	TT	TT	CC	TT	TT	TT	TT	TT	CC	CC	TT	TT	TT	TT	CC	TT	TT
ST4.03ch01pos16811501.1	G/A	ST4.03ch01	16811501	+	GG	GG	GG	GG	AA	GG	GG	GG	GG	GG	GG	GG	GG	GG	GG	GG	GG	GG	GG	GG	AA	AA	GG	GG	GG	GG	GG	GG	GG	GG	GG	GG	GG	GG	GG	GG	GG	GG	GG	GG	GG	GG	GG	GG	GG
ST4.03ch01pos16840777.1	G/A	ST4.03ch01	16840777	+	GG	GG	GG	AA	GG	GG	GG	GG	GG	GG	GG	GG	GG	GG	GG	AA	GG	GG	GG	GG	GG	GG	GG	GG	GG	GG	GG	GG	GG	GG	GG	GG	GG	GG	GG	GG	GG	GG	GG	GG	GG	GG	GG	GG	GG
ST4.03ch01pos16840795.1	C/T	ST4.03ch01	16840795	+	CC	CC	CC	CC	CC	CC	CC	TT	TT	CC	CC	CC	CC	TT	CC	CC	CC	CC	CC	CC	CC	CC	CC	CC	CC	CC	CC	CC	CC	CC	CC	CC	CC	CC	CC	CC	CC	CC	CC	CC	CC	CC	CC	CC	CC
ST4.03ch01pos16840796.1	A/G	ST4.03ch01	16840796	+	AA	AA	AA	GG	AA	AA	AA	GG	GG	AA	AA	AA	AA	GG	AA	GG	AA	AA	AA	AA	AA	AA	AA	AA	AA	AA	AA	AA	AA	AA	AA	AA	GG	AA	AA	AA	AA	AA	AA	AA	GG	AA	AA	AA	AA
ST4.03ch01pos16905749.1	C/T	ST4.03ch01	16905749	+	TT	CC	TT	TT	CC	CC	CC	CC	CC	CC	CC	TT	CC	TT	CC	CC	CC	TT	CC	TT	CC	CC	CC	CC	CC	TT	TT	CC	CC	CC	TT	TT	CC	TT	TT	TT	TT	TT	TT	TT	CC	CC	TT	TT	CC
ST4.03ch01pos16905750.1	C/G	ST4.03ch01	16905750	+	GG	CC	GG	GG	CC	CC	CC	CC	CC	CC	CC	GG	CC	GG	CC	CC	CC	GG	CC	GG	CC	CC	CC	CC	CC	GG	GG	CC	CC	CC	GG	GG	CC	GG	GG	GG	GG	GG	GG	GG	CC	CC	GG	GG	CC
ST4.03ch01pos16905762.1	C/T	ST4.03ch01	16905762	+	TT	CC	CC	CC	CC	CC	CC	CC	CC	CC	CC	CC	CC	TT	CC	CC	CC	CC	CC	TT	CC	CC	CC	CC	CC	TT	CT	CC	CC	CC	CC	CT	CC	CC	CC	CC	CC	CC	CT	TT	CC	CC	TT	CC	CC
ST4.03ch01pos16905796.1	A/G	ST4.03ch01	16905796	+	GG	AA	GG	GG	AA	AA	AA	AA	AA	AA	AA	GG	AA	GG	AA	AA	AA	GG	AA	GG	AA	AA	AA	AA	AA	GG	GG	AA	AA	AA	GG	GG	AA	GG	GG	GG	GG	GG	GG	GG	AA	AA	GG	GG	AA
ST4.03ch01pos16905803.1	A/G	ST4.03ch01	16905803	+	GG	AA	AA	AA	AA	AA	AA	AA	AA	AA	AA	AA	AA	GG	AA	AA	AA	AA	AA	GG	AA	AA	AA	AA	AA	GG	AG	AA	AA	AA	AA	AG	AA	AA	AA	AA	AA	AA	AG	GG	AA	AA	GG	AA	AA
ST4.03ch01pos16905835.1	G/A	ST4.03ch01	16905835	+	GG	GG	GG	GG	GG	GG	GG	GG	GG	GG	GG	GG	GG	GG	GG	GG	GG	GG	GG	GG	GG	GG	GG	GG	GG	GG	GA	GG	GG	GG	AA	GG	GG	GG	AA	AA	GG	GG	GG	GG	GG	GG	GG	GA	GG
ST4.03ch01pos17082603.1	G/A	ST4.03ch01	17082603	+	GG	GG	GG	GG	GG	GG	GG	GG	GG	GG	GG	GG	GG	GG	GG	GG	GG	GG	GG	GG	GG	GG	GG	GG	GG	GG	AA	GG	GG	GG	GG	GG	GG	GG	GG	AA	GG	AA	GG	GG	GG	GG	GG	AA	GG
ST4.03ch01pos17082604.1	A/G	ST4.03ch01	17082604	+	AA	AA	AA	AA	AA	AA	AA	AA	AA	AA	AA	AA	AA	AA	AA	AA	AA	AA	AA	AA	AA	AA	AA	AA	AA	AA	GG	AA	AA	AA	AA	AA	AA	AA	AA	GG	AA	GG	AA	AA	AA	AA	AA	GG	AA
ST4.03ch01pos17082613.1	G/A	ST4.03ch01	17082613	+	GG	GG	GG	GG	GG	GG	GG	GG	GG	GG	GG	GG	GG	GG	GG	GG	GG	GG	GG	GG	GG	GG	GG	GG	GG	GG	AA	GG	GG	GG	GG	GG	GG	GG	GG	AA	GG	AA	GG	GG	GG	GG	GG	AA	GG
ST4.03ch01pos17082646.1	G/T	ST4.03ch01	17082646	+	GG	GG	GG	GG	GG	GG	GG	GG	GG	GG	GG	GG	GG	GG	GG	GG	GG	GG	GG	GG	GG	GG	GG	GG	GG	GG	TT	GG	GG	GG	GG	GG	GG	GG	GG	TT	GG	TT	GG	GG	GG	GG	GG	TT	GG
ST4.03ch01pos17082652.1	T/C	ST4.03ch01	17082652	+	TT	TT	TT	TT	TT	TT	TT	TT	TT	TT	TT	TT	TT	TT	TT	TT	TT	TT	TT	TT	TT	TT	TT	TT	TT	TT	CC	TT	TT	TT	TT	TT	TT	TT	TT	CC	TT	CC	TT	TT	TT	TT	TT	CC	TT
ST4.03ch01pos17082667.1	C/T	ST4.03ch01	17082667	+	CC	CC	CC	CC	CC	CC	CC	CC	CC	CC	CC	CC	CC	CC	CC	CC	CC	CC	CC	CC	CC	CC	CC	CC	CC	CC	TT	CC	CC	CC	CC	CC	CC	CC	CC	TT	CC	TT	CC	CC	CC	CC	CC	TT	CC
ST4.03ch01pos17082685.1	A/T	ST4.03ch01	17082685	+	AA	AA	AA	AA	AA	AA	AA	AA	AA	AA	AA	AA	AA	AA	AA	AA	AA	AA	AA	AA	AA	AA	AA	AA	AA	AA	AA	AA	AA	AA	AA	AA	AA	AA	AA	TT	AA	TT	AA	AA	AA	AA	AA	TT	AA
ST4.03ch01pos17097582.1	T/C	ST4.03ch01	17097582	+	TT	CC	TT	CC	TT	TT	TT	TT	TT	TT	TT	CC	TT	TT	TT	TT	TT	CC	CC	TT	TT	TT	TT	TT	TT	TT	TT	CC	TT	TT	TT	CC	TT	TT	CC	TT	CC	TT	TT	TT	TT	TT	TT	TT	TT
ST4.03ch01pos17097611.1	C/A	ST4.03ch01	17097611	+	CC	AA	CC	AA	CC	CC	CC	CC	CC	CC	CC	AA	CC	CC	CC	CC	CC	AA	AA	CC	CC	CC	CC	CC	CC	CC	CC	AA	CC	CC	CC	AA	CC	CC	AA	CC	AA	CC	CC	CC	CC	CC	CC	CC	CC
ST4.03ch01pos17097618.1	A/G	ST4.03ch01	17097618	+	AA	GG	AA	GG	AA	AA	AA	AA	AA	AA	AA	GG	AA	AA	AA	AA	AA	GG	GG	AA	AA	AA	AA	AA	AA	AA	AA	GG	AA	AA	AA	GG	AA	AA	GG	AA	GG	AA	AA	AA	AA	AA	AA	AA	AA
ST4.03ch01pos17097648.1	T/C	ST4.03ch01	17097648	+	TT	CC	TT	CC	CC	CC	CC	TT	TT	TT	TT	CC	TT	TT	TT	TT	TT	CC	CC	TT	TT	TT	TT	TT	TT	TT	TT	CC	TT	TT	TT	CC	TT	TT	CC	TT	CC	TT	TT	TT	TT	TT	TT	TT	TT
ST4.03ch01pos17115125.1	C/T	ST4.03ch01	17115125	+	CC	CC	CC	CC	CC	CC	CC	CC	CC	CC	TT	CC	CC	CC	CC	CC	CC	CC	CC	CC	TT	CC	CC	CC	CC	CC	CC	CC	CC	CC	CC	CC	CC	CC	CC	CC	CC	CC	CC	CC	CC	CC	CC	CC	TT
ST4.03ch01pos17115129.1	T/G	ST4.03ch01	17115129	+	TT	TT	TT	TT	TT	TT	TT	TT	TT	TT	GG	TT	TT	TT	TT	TT	TT	TT	TT	TT	GG	TT	TT	TT	TT	TT	TT	TT	TT	TT	TT	TT	TT	TT	TT	TT	TT	TT	TT	TT	TT	TT	TT	TT	GG
ST4.03ch01pos17123793.1	G/A	ST4.03ch01	17123793	+	AA	GG	GG	GG	GG	GG	GG	GG	GG	GG	GG	GG	GG	AA	GG	GG	GG	AA	GG	AA	GG	GG	AA	GG	GG	AA	GG	GG	GG	GG	GG	AA	GG	AA	AA	GG	GG	GG	AA	GG	GG	GG	GG	GG	GG
ST4.03ch01pos17123794.1	T/C	ST4.03ch01	17123794	+	CC	TT	TT	TT	TT	TT	TT	TT	TT	TT	TT	TT	TT	CC	TT	TT	TT	CC	TT	CC	TT	TT	CC	TT	TT	CC	TT	TT	TT	TT	TT	CC	TT	CC	CC	TT	TT	TT	CC	TT	TT	TT	TT	TT	TT
ST4.03ch01pos17244168.1	G/A	ST4.03ch01	17244168	+	GG	GG	GG	GG	GG	GG	GG	GG	AA	AA	GG	GG	GG	AA	GG	GG	GG	GG	GG	GG	GG	GG	GG	GG	GG	GG	AA	GG	GG	GG	GG	GG	GG	GG	GG	GG	GG	GG	GG	GG	GG	GG	GG	GG	GG
ST4.03ch01pos17244172.1	T/G	ST4.03ch01	17244172	+	TT	TT	TT	TT	TT	TT	TT	TT	GG	GG	TT	TT	TT	GG	TT	TT	GG	TT	TT	GG	TT	TT	TT	TT	TT	TT	GG	TT	TT	TT	TT	GG	TT	TT	TT	TT	TT	TT	TT	GG	TT	TT	GG	TT	TT
ST4.03ch01pos17244209.1	A/T	ST4.03ch01	17244209	+	AA	AA	AA	AA	AA	AA	AA	AA	TT	TT	AA	AA	AA	TT	AA	AA	AA	AA	AA	AA	AA	AA	AA	AA	AA	AA	TT	AA	AA	AA	AA	AA	AA	AA	AA	AA	AA	AA	AA	AA	AA	AA	AA	AA	AA
ST4.03ch01pos17244221.1	G/A	ST4.03ch01	17244221	+	GG	GG	GG	GG	GG	GG	GG	GG	AA	GG	GG	GG	GG	AA	GG	GG	GG	GG	GG	GG	GG	GG	GG	GG	GG	GG	AA	GG	GG	GG	GG	GG	GG	GG	GG	GG	GG	GG	GG	GG	GG	GG	GG	GG	GG
ST4.03ch01pos17247107.1	G/A	ST4.03ch01	17247107	+	AA	GG	AA	GG	GG	AA	GG	GG	AA	AA	GG	GG	GG	AA	AA	AA	AA	GG	GG	GG	GG	GG	GG	GG	GG	AA	GG	GG	AA	AA	AA	AA	GG	GG	AA	GG	GG	GG	AA	GG	GG	GG	GG	GG	GG
ST4.03ch01pos17247134.1	C/T	ST4.03ch01	17247134	+	TT	CC	TT	CC	CC	TT	CC	CC	TT	TT	CC	CC	CC	TT	TT	TT	TT	CC	CC	CC	CC	CC	CC	CC	CC	TT	CC	CC	TT	TT	TT	TT	CC	CC	TT	CC	CC	CC	TT	CC	CC	CC	CC	CC	CC
ST4.03ch01pos17562093.1	T/A	ST4.03ch01	17562093	+	TT	TT	TT	TT	TT	TT	AA	TT	TT	TT	TT	TT	TT	TT	TT	AA	TT	TT	TT	TT	TT	AA	TT	TT	TT	TT	TT	TT	TT	TT	TT	TT	AA	TT	TT	TT	TT	TT	TT	TT	TT	TT	TT	TT	TT
ST4.03ch01pos17599424.1	T/A	ST4.03ch01	17599424	+	TT	TT	TT	TT	TT	TT	AA	TT	TT	TT	TT	TT	TT	TT	TT	AA	TT	TT	TT	TT	TT	TT	TT	TT	TT	TT	TT	TT	TT	TT	TT	TT	AA	TT	TT	TT	TT	TT	TT	TT	TT	TT	TT	TT	TT
ST4.03ch01pos17599454.1	G/A	ST4.03ch01	17599454	+	GG	GG	GG	GG	GG	GG	AA	GG	GG	GG	GG	GG	GG	GG	GG	AA	GG	GG	GG	GG	GG	GG	GG	GG	GG	GG	GG	GG	GG	GG	GG	GG	AA	GG	GG	GG	GG	GG	GG	GG	GG	GG	GG	GG	GG
ST4.03ch01pos17599499.1	T/G	ST4.03ch01	17599499	+	TT	TT	TT	TT	TT	TT	GG	TT	TT	TT	TT	TT	TT	TT	TT	GG	TT	TT	TT	TT	TT	TT	TT	TT	TT	TT	TT	TT	TT	TT	TT	TT	GG	TT	TT	TT	TT	TT	TT	TT	TT	TT	TT	TT	TT
ST4.03ch01pos17632651.1	G/A	ST4.03ch01	17632651	+	GG	GG	GG	GG	AA	GG	AA	GG	GG	AA	GG	AA	GG	GG	GG	GG	GG	GG	GG	GG	GG	AA	GG	GG	GG	GG	GG	GG	GG	GG	GG	GG	AA	GG	GG	GG	GG	AA	AA	GG	GG	GG	GG	GG	GG
ST4.03ch01pos17632721.1	G/C	ST4.03ch01	17632721	+	GG	GG	GG	GG	CC	GG	CC	GG	GG	CC	GG	CC	GG	GG	GG	CC	GG	GG	GG	GG	GG	CC	GG	GG	GG	GG	GG	GG	GG	GG	GG	GG	CC	GG	GG	GG	GG	CC	CC	GG	GG	GG	GG	GG	GG
ST4.03ch01pos17668507.1	G/T	ST4.03ch01	17668507	+	GG	GG	GG	TT	GG	GG	GG	GG	GG	GG	GG	GG	GG	GG	GG	GG	GG	GG	GG	TT	GG	GG	GG	GG	GG	GG	GG	GG	GG	GG	GG	TT	GG	GG	TT	GG	GG	GG	GT	TT	GG	GG	GG	GT	GG
ST4.03ch01pos17668523.1	T/G	ST4.03ch01	17668523	+	GG	TT	GG	GG	GG	TT	GG	TT	TT	GG	TT	TT	TT	GG	TG	TT	TT	TT	GG	GG	TT	TT	TT	TT	TT	GG	GG	TT	TT	TT	TT	GG	TT	TT	GG	GG	GG	GG	GG	GG	GG	TT	TT	GG	GG
ST4.03ch01pos17680019.1	G/A	ST4.03ch01	17680019	+	GG	GG	GG	GA	GG	GG	AA	GG	GA	GG	GG	AA	GG	GG	GG	AA	GG	GG	GG	GG	GG	AA	GG	GG	GG	GG	GG	GG	GG	GA	GG	GG	GA	GG	GG	GG	GG	GA	GG	GA	GG	GA	GG	GG	GG
ST4.03ch01pos17680060.1	C/A	ST4.03ch01	17680060	+	CC	CC	CC	CA	CC	CC	CC	CC	CC	CC	CC	CC	CC	CC	CC	CC	CC	AA	CA	AA	CC	CC	CC	CC	CC	CC	CA	CC	CC	CC	CC	AA	CC	AA	CC	CA	CA	CC	CA	CA	CC	CC	CC	CA	CC
ST4.03ch01pos17680062.1	T/C	ST4.03ch01	17680062	+	CC	CC	CC	CC	CC	TC	CC	TT	CC	CC	TC	CC	TT	CC	TC	CC	CC	CC	CC	CC	TT	TC	TT	CC	CC	TT	CC	TT	CC	CC	CC	CC	TC	CC	TT	CC	CC	CC	CC	CC	TT	TC	TT	CC	CC
ST4.03ch01pos17680092.1	T/C	ST4.03ch01	17680092	+	TT	TT	TT	TC	TT	TT	CC	TT	TC	TT	TT	CC	TT	TT	TT	CC	TT	TT	TT	TT	TT	TC	TT	TT	TT	TT	TT	TT	TT	TC	TT	TT	TC	TT	TT	TT	TT	TC	TT	TC	TT	TC	TT	TT	TT
ST4.03ch01pos17680294.1	A/C	ST4.03ch01	17680294	+	CC	CC	CC	CC	AC	CC	CC	AC	CC	CC	AC	CC	CC	CC	AC	CC	CC	CC	CC	CC	AA	AC	CC	AC	CC	CC	CC	AC	CC	CC	CC	CC	AC	CC	CC	CC	CC	CC	CC	CC	CC	CC	CC	CC	AC
ST4.03ch01pos17680305.1	G/A	ST4.03ch01	17680305	+	AA	AA	AA	AA	GA	AA	AA	GA	AA	AA	GA	AA	AA	AA	GA	AA	AA	AA	AA	AA	GG	GA	AA	GA	AA	AA	AA	GA	AA	AA	AA	AA	GA	AA	AA	AA	AA	AA	AA	AA	AA	AA	AA	AA	GA
ST4.03ch01pos17680325.1	T/A	ST4.03ch01	17680325	+	TT	TT	TT	TT	TT	TT	TT	TT	TT	TT	TT	TT	TT	TT	TT	TT	TT	TT	TT	TA	TT	TT	TT	TT	TT	TT	TT	TT	TT	TT	TA	TT	TT	TT	TT	TA	TT	TT	TA	TA	TT	TT	TT	TA	TT
ST4.03ch01pos17680338.1	C/T	ST4.03ch01	17680338	+	CC	TT	CT	CC	CC	CC	CC	CC	CC	CC	CC	CC	CC	CC	CC	CC	CC	CT	CT	CT	CC	CC	CC	CC	CC	CC	CC	CT	CC	CC	CT	CC	CC	CC	CC	CT	CT	CC	CT	CT	CC	CC	CC	CT	CC
ST4.03ch01pos17693411.1	A/G	ST4.03ch01	17693411	+	AA	AA	AA	AA	AA	AA	AA	AA	AA	AA	AA	AA	AA	AA	AA	AA	AA	AA	AA	AA	AA	AA	AA	AA	AA	AA	AA	AA	AA	AA	AA	AA	AA	AA	AA	AA	AA	AA	GG	AA	AA	AA	GG	AA	AA
ST4.03ch01pos17693428.1	A/T	ST4.03ch01	17693428	+	AA	AA	AA	AA	AA	AA	AA	AA	AA	AA	AA	AA	AA	AA	AA	AA	AA	AA	AA	AA	AA	AA	AA	AA	AA	AA	AA	AA	AA	AA	AA	AA	AA	AA	AA	AA	AA	AA	TT	AA	AA	AA	TT	AA	AA
ST4.03ch01pos17693465.1	A/C	ST4.03ch01	17693465	+	AA	AA	AA	AA	AA	AA	AA	AA	AA	AA	AA	AA	AA	AA	AA	AA	AA	AA	AA	AA	AA	AA	AA	AA	AA	AA	AA	AA	AA	AA	AA	AA	AA	AA	AA	AA	AA	AA	CC	AA	AA	AA	CC	AA	AA
ST4.03ch01pos17693476.1	A/C	ST4.03ch01	17693476	+	AA	AA	AA	AA	AA	AA	AA	AA	AA	AA	AA	AA	AA	AA	AA	AA	AA	AA	AA	AA	AA	AA	AA	AA	AA	AA	AA	AA	AA	AA	AA	AA	AA	AA	AA	AA	AA	AA	CC	AA	AA	AA	CC	AA	AA
ST4.03ch01pos17693477.1	A/G	ST4.03ch01	17693477	+	AA	AA	AA	AA	AA	AA	AA	AA	AA	AA	AA	AA	AA	AA	AA	AA	AA	AA	AA	AA	AA	AA	AA	AA	AA	AA	AA	AA	AA	AA	AA	AA	AA	AA	AA	AA	AA	AA	GG	AA	AA	AA	GG	AA	AA
ST4.03ch01pos17693479.1	T/A	ST4.03ch01	17693479	+	TT	TT	TT	TT	TT	TT	TT	TT	TT	TT	TT	TT	TT	TT	TT	TT	TT	TT	TT	TT	TT	TT	TT	TT	TT	TT	TT	TT	TT	TT	TT	TT	TT	TT	TT	TT	TT	TT	AA	TT	TT	TT	AA	TT	TT
ST4.03ch01pos17799457.1	C/T	ST4.03ch01	17799457	+	TT	CC	CC	CC	CC	CC	CC	CC	CC	CC	CC	CC	CC	CC	CC	CC	TT	TT	CC	CC	CC	CC	CC	CC	CC	CC	TT	CC	CC	CC	CC	CC	CC	CC	CC	CC	CC	CC	CC	TT	CC	CC	TT	CC	CC
ST4.03ch01pos17799484.1	A/G	ST4.03ch01	17799484	+	GG	AA	AA	AA	AA	AA	AA	AA	AA	AA	AA	AA	AA	AA	AA	AA	GG	GG	AA	AA	AA	AA	AA	AA	AA	AA	GG	AA	AA	AA	AA	AA	AA	AA	AA	AA	AA	AA	AA	GG	AA	AA	GG	AA	AA
ST4.03ch01pos17799485.1	T/G	ST4.03ch01	17799485	+	GG	TT	TT	TT	TT	TT	TT	TT	TT	TT	TT	TT	TT	TT	TT	TT	GG	GG	TT	TT	TT	TT	TT	TT	TT	TT	GG	TT	TT	TT	TT	TT	TT	TT	TT	TT	TT	TT	TT	GG	TT	TT	GG	TT	TT
ST4.03ch01pos17799494.1	A/G	ST4.03ch01	17799494	+	GG	AA	AA	AA	AA	AA	AA	AA	AA	AA	AA	AA	AA	AA	AA	AA	GG	GG	AA	AA	AA	AA	AA	AA	AA	AA	GG	AA	AA	AA	AA	AA	AA	AA	AA	AA	AA	AA	AA	GG	AA	AA	GG	AA	AA
ST4.03ch01pos17827673.1	T/C	ST4.03ch01	17827673	+	CC	TT	TT	TT	TT	TT	TT	TT	TT	TT	TT	TT	TT	TT	TT	TT	CC	CC	TT	CC	TT	TT	CC	TT	CC	CC	TT	TT	TT	TT	TT	CC	TT	CC	TT	TT	TT	TT	CC	CC	TT	TT	CC	CC	TT
ST4.03ch01pos17959294.1	A/G	ST4.03ch01	17959294	+	GG	AA	GG	GG	AA	AA	AA	AA	AA	AA	AA	GG	AA	GG	AA	AA	AA	GG	AA	GG	AA	AA	AA	AA	GG	AA	AA	AA	AA	AA	AA	AA	AA	GG	GG	AA	AA	AA	GG	GG	AA	AA	GG	AA	AA
ST4.03ch01pos17959324.1	A/G	ST4.03ch01	17959324	+	GG	AA	GG	GG	AA	AA	AA	AA	AA	AA	AA	GG	AA	GG	AA	AA	AA	GG	AA	GG	AA	AA	AA	AA	GG	AA	AA	AA	AA	AA	AA	AA	AA	GG	GG	AA	AA	AA	GG	GG	AA	AA	GG	AA	AA
ST4.03ch01pos17959342.1	G/A	ST4.03ch01	17959342	+	AA	GG	GG	GG	GG	GG	GG	GG	GG	GG	GG	GG	GG	AA	GG	GG	GG	GG	GG	AA	GG	GG	GG	GG	AA	GG	GG	GG	GG	GG	GG	GG	GG	AA	AA	GG	GG	GG	AA	GG	GG	GG	AA	GG	GG
ST4.03ch01pos17983282.1	A/G	ST4.03ch01	17983282	+	AA	GG	AA	AA	GG	AA	GG	AA	AA	GG	AA	AA	AA	GG	AA	AA	GG	AA	AA	AA	AA	AA	AA	AA	GG	GG	AA	AA	AA	GG	GG	AA	AA	AA	AA	AA	AA	AA	GG	AA	GG	AA	AA	AA	GG
ST4.03ch01pos17983283.1	A/G	ST4.03ch01	17983283	+	AA	GG	AA	AA	GG	AA	GG	AA	AA	GG	AA	AA	AA	GG	AA	AA	GG	AA	AA	AA	AA	AA	AA	AA	GG	GG	AA	AA	AA	GG	GG	AA	AA	AA	AA	AA	AA	AA	GG	AA	GG	AA	AA	AA	GG
ST4.03ch01pos17983286.1	T/G	ST4.03ch01	17983286	+	TT	GG	TT	TT	GG	TT	GG	TT	TT	GG	TT	TT	TT	GG	TT	TT	GG	TT	TT	TT	TT	TT	TT	TT	GG	GG	TT	TT	TT	GG	GG	TT	TT	TT	TT	TT	TT	TT	GG	TT	GG	TT	TT	TT	GG
ST4.03ch01pos18051178.1	C/T	ST4.03ch01	18051178	+	CC	CC	CC	CC	CC	CC	CC	CC	CC	CC	TT	CC	CC	CC	CC	CC	CC	CC	CC	CC	CC	CC	CC	TT	CC	CC	CC	CC	CC	CC	CC	CC	CC	CC	CC	CC	CC	CC	CC	CC	CC	CC	CC	CC	TT
ST4.03ch01pos18051262.1	T/A	ST4.03ch01	18051262	+	TT	TT	TT	AA	AA	TT	AA	TT	AA	AA	TT	AA	TT	TT	TT	AA	TT	TT	TT	TT	TT	AA	TT	TT	TT	TT	TT	TT	TT	AA	AA	TT	AA	TT	TT	TT	TT	AA	AA	TT	TT	AA	TT	TT	TT
ST4.03ch01pos18063072.1	A/T	ST4.03ch01	18063072	+	AA	AA	AA	TT	AA	AA	AA	AA	AT	AA	AA	AA	AA	AA	AA	AA	AA	AA	AA	AA	TT	AA	AA	AA	AA	AA	AA	AA	AA	AA	AA	TT	TT	AA	AA	AA	AA	TT	AA	AA	AA	AA	AA	AA	AA
ST4.03ch01pos18063074.1	A/G	ST4.03ch01	18063074	+	GG	AA	AA	GG	AA	GG	AA	AA	GG	GG	AA	AA	AA	AA	GG	AA	AA	AA	GG	AA	GG	GG	AA	AA	GG	AA	GG	AA	GG	GG	AA	GG	GG	AA	AA	AA	GG	GG	GG	AA	AA	AA	AA	AA	GG
ST4.03ch01pos18063091.1	A/G	ST4.03ch01	18063091	+	AA	AA	AA	GG	AA	AA	AA	AA	AG	AA	AA	AA	AA	AA	AA	AA	AA	AA	AA	AA	GG	AA	AA	AA	AA	AA	GG	AA	AA	AA	AA	GG	GG	AA	AA	AA	GG	GG	AA	AA	AA	AA	AA	AA	AA
ST4.03ch01pos18063104.1	G/A	ST4.03ch01	18063104	+	AA	GG	GG	AA	GG	AA	GG	GG	AA	AA	GG	GG	GG	GG	AA	GG	GG	GG	AA	GG	AA	AA	GG	GG	AA	GG	AA	GG	AA	AA	GG	AA	AA	GG	GG	GG	AA	AA	AA	GG	GG	GG	GG	GG	AA
ST4.03ch01pos18092362.1	C/A	ST4.03ch01	18092362	+	AA	CC	CC	CC	CC	CC	CC	CC	CC	CC	CC	CC	CC	AA	CC	CC	AA	AA	CC	CC	CC	CC	AA	AA	CC	CC	AA	CC	CC	CC	CC	CC	CC	AA	CC	CC	CC	CC	AA	CC	CC	CC	AA	CC	CC
ST4.03ch01pos18092423.1	T/C	ST4.03ch01	18092423	+	CC	TT	TT	TT	TT	TT	TT	TT	TT	TT	TT	TT	TT	CC	TT	TT	CC	CC	TT	TT	TT	TT	CC	CC	TT	TT	CC	TT	TT	TT	TT	TT	TT	CC	TT	TT	CC	TT	CC	TT	TT	TT	CC	TT	TT
ST4.03ch01pos18092447.1	A/T	ST4.03ch01	18092447	+	TT	AA	AA	AA	AA	AA	AA	AA	AA	AA	AA	AA	AA	TT	AA	AA	TT	TT	AA	AA	AA	AA	TT	TT	AA	AA	TT	AA	AA	AA	AA	AA	AA	TT	AA	AA	TT	AA	TT	AA	AA	AA	TT	AA	AA
ST4.03ch01pos18361831.1	T/C	ST4.03ch01	18361831	+	TT	TT	CC	TT	TT	TT	TC	TT	TT	CC	TT	TT	TT	TT	TT	TT	TT	TT	CC	TT	CC	TT	TT	TT	TT	CC	TT	TT	CC	TT	CC	TC	TT	TT	TT	TT	TT	TT	CC	TC	TT	TT	CC	TT	TT
ST4.03ch01pos18361941.1	C/T	ST4.03ch01	18361941	+	CC	CC	CC	CC	TT	TT	CC	CC	CC	CC	CC	CC	CC	CC	CC	CC	CC	CC	TT	CC	CC	CC	CC	CC	CC	TT	CC	CC	CC	TT	CC	CC	CC	CC	CC	CC	CC	CC	CC	CC	TT	CC	CC	CC	CC
ST4.03ch01pos18362811.1	A/G	ST4.03ch01	18362811	+	AA	AA	AA	AA	AA	AA	AA	AA	AA	AA	AA	AA	AA	AA	AA	AA	AA	AA	AA	GG	AA	AA	AA	AA	AA	AA	GG	AA	AA	AA	AA	GG	AA	GG	GG	GG	AA	GG	GG	GG	AA	AA	AA	GG	AA
ST4.03ch01pos18362882.1	A/T	ST4.03ch01	18362882	+	AA	AA	AA	AA	AA	AA	AA	AA	AA	AA	AA	AA	AA	AA	AA	AA	AA	AA	AA	AT	AA	AA	AA	AA	AA	AA	AT	AA	AA	AA	AA	AT	AA	AT	AA	AT	AA	AA	AT	AT	AA	AA	AA	AT	AA
ST4.03ch01pos18362886.1	C/G	ST4.03ch01	18362886	+	CC	CC	CC	CC	CC	CC	CC	CC	CC	CC	CC	CC	CC	CC	CC	CC	CC	CC	CC	CG	CC	CC	CC	CC	CC	CC	CG	CC	CC	CC	CC	CG	CC	CG	CC	CG	CC	CC	CG	CG	CC	CC	CC	CG	CC
ST4.03ch01pos18362890.1	G/C	ST4.03ch01	18362890	+	GG	GG	GG	GG	GG	GG	GG	GG	GG	GG	GG	GG	GG	GG	GG	GG	GG	GG	GG	GC	GG	GG	GG	GG	GG	GG	GC	GG	GG	GG	GG	GC	GG	GC	GG	GC	GG	GG	GC	GC	GG	GG	GG	GC	GG
ST4.03ch01pos18362891.1	C/A	ST4.03ch01	18362891	+	CC	CC	CC	CC	CC	CC	CC	CC	CC	CC	CC	CC	CC	CC	CC	CC	CC	CC	CC	CA	CC	CC	CC	CC	CC	CC	CA	CC	CC	CC	CC	CA	CC	CA	CC	CA	CC	CC	CA	CA	CC	CC	CC	CA	CC
ST4.03ch01pos18545967.1	C/T	ST4.03ch01	18545967	+	TT	CC	CC	CC	CC	CC	CC	CC	CC	CC	CC	CC	CC	CC	CC	CC	CC	TT	TT	CC	CC	CC	CC	CC	CC	CC	CC	CC	CC	TT	CC	TT	CC	CC	CC	CC	TT	TT	CC	CC	CC	CC	CC	CC	CC
ST4.03ch01pos18545984.1	A/C	ST4.03ch01	18545984	+	CC	AA	AA	AA	AA	AA	AA	AA	AA	AA	AA	AA	AA	AA	AA	AA	AA	CC	CC	AA	AA	AA	AA	AA	AA	AA	AA	AA	AA	CC	AA	CC	AA	AA	AA	AA	CC	CC	AA	AA	AA	AA	AA	AA	AA
ST4.03ch01pos18586559.1	T/C	ST4.03ch01	18586559	+	TT	TT	CC	CC	TT	TT	TT	TT	CC	CC	TT	CC	TT	TT	TT	TT	TT	CC	CC	TT	TT	CC	TT	TT	TT	TT	TT	TT	TT	TT	TT	CC	CC	TT	TT	TT	CC	TT	CC	TT	TT	TT	TT	TT	TT
ST4.03ch01pos18586592.1	G/A	ST4.03ch01	18586592	+	GG	GG	GG	AA	GG	GG	GG	GG	GG	GG	GG	GG	GG	GG	GG	GG	GG	AA	AA	GG	GG	GG	GG	GG	GG	GG	GG	GG	GG	GG	GG	GG	GG	GG	GG	GG	AA	GG	GG	GG	GG	GG	GG	GG	GG
ST4.03ch01pos18586603.1	A/C	ST4.03ch01	18586603	+	AA	AA	AA	CC	AA	AA	AA	AA	AA	AA	AA	AA	AA	AA	AA	AA	AA	CC	CC	AA	AA	AA	AA	AA	AA	AA	AA	AA	AA	AA	AA	AA	AA	AA	AA	AA	CC	AA	AA	AA	AA	AA	AA	AA	AA
ST4.03ch01pos18703761.1	G/A	ST4.03ch01	18703761	+	AA	AA	GG	AA	AA	GG	GG	GG	GG	AA	GG	AA	GG	AA	GG	AA	AA	AA	AA	GG	GG	GG	GG	AA	GG	GG	GG	AA	AA	GG	GG	GG	GG	GG	GG	GG	GG	GG	AA	GG	AA	GG	GG	GG	GG
ST4.03ch01pos18703774.1	A/G	ST4.03ch01	18703774	+	GG	GG	AA	GG	GG	AA	AA	AA	AA	GG	AA	GG	AA	GG	AA	GG	GG	GG	GG	AA	AA	AG	AA	GG	AA	AA	AA	GG	GG	AA	AA	AA	AA	AA	GG	AA	AA	AA	GG	AA	GG	AA	AA	AA	AA
ST4.03ch01pos18703781.1	G/A	ST4.03ch01	18703781	+	AA	AA	GG	AA	AA	GG	GG	GG	GG	AA	GG	AA	GG	AA	GG	AA	AA	AA	AA	GG	GG	GA	GG	AA	GG	GG	GG	AA	AA	GG	GG	GG	GG	GG	GG	GG	GG	GG	AA	GG	AA	GG	GG	GG	GG
ST4.03ch01pos18703831.1	A/G	ST4.03ch01	18703831	+	GG	GG	AA	GG	GG	AA	AA	AA	AA	GG	AA	GG	AA	GG	AA	GG	GG	GG	GG	AA	AA	AG	AA	GG	AA	AA	AA	GG	GG	AA	AA	AA	AA	AA	GG	AA	AA	AA	GG	AA	GG	AA	AA	AA	AA
ST4.03ch01pos18916231.1	T/C	ST4.03ch01	18916231	+	CC	TT	TT	CC	TT	TT	CC	TT	TT	TT	CC	TT	TT	CC	CC	TT	TT	TT	TT	TT	TT	TT	TT	TT	TT	TT	TT	TT	TT	CC	TT	CC	TT	TT	TT	TT	TT	TT	TT	TT	CC	TT	CC	TT	TT
ST4.03ch01pos18916235.1	C/T	ST4.03ch01	18916235	+	TT	CC	CC	TT	CC	CC	TT	CC	CC	CC	CC	CC	CC	TT	TT	CC	CC	CC	CC	CC	CC	CC	CC	CC	CC	CC	CC	CC	CC	TT	CC	TT	CC	CC	CC	CC	CC	CC	CC	CC	TT	CC	CC	CC	CC
ST4.03ch01pos18916248.1	C/T	ST4.03ch01	18916248	+	TT	CC	CC	TT	CC	CC	TT	CC	CC	CC	CC	CC	CC	TT	TT	CC	CC	CC	CC	CC	CC	CC	CC	CC	CC	CC	CC	CC	CC	TT	CC	TT	CC	CC	CC	CC	CC	CC	CC	CC	TT	CC	CC	CC	CC
ST4.03ch01pos18916249.1	C/T	ST4.03ch01	18916249	+	TT	CC	CC	TT	CC	CC	TT	CC	CC	CC	CC	CC	CC	TT	TT	CC	CC	CC	CC	CC	CC	CC	CC	CC	CC	CC	CC	CC	CC	TT	CC	TT	CC	CC	CC	CC	CC	CC	CC	CC	TT	CC	CC	CC	CC
ST4.03ch01pos18916250.1	C/G	ST4.03ch01	18916250	+	GG	CC	CC	GG	CC	CC	GG	CC	CC	CC	CC	CC	CC	GG	GG	CC	CC	CC	CC	CC	CC	CC	CC	CC	CC	CC	CC	CC	CC	GG	CC	GG	CC	CC	CC	CC	CC	CC	CC	CC	GG	CC	CC	CC	CC
ST4.03ch01pos18916253.1	T/A	ST4.03ch01	18916253	+	AA	TT	TT	AA	TT	TT	AA	TT	TT	TT	AA	TT	TT	AA	AA	TT	TT	TT	TT	TT	TT	TT	TT	TT	TT	TT	TT	TT	TT	AA	TT	AA	TT	TT	TT	TT	TT	TT	TT	TT	AA	TT	AA	TT	TT
ST4.03ch01pos18916256.1	T/C	ST4.03ch01	18916256	+	CC	TT	TT	CC	TT	TT	CC	TT	TT	TT	TT	TT	TT	CC	CC	TT	TT	TT	TT	TT	TT	TT	TT	TT	TT	TT	TT	TT	TT	CC	TT	CC	TT	TT	TT	TT	TT	TT	TT	TT	CC	TT	TT	TT	TT
ST4.03ch01pos18916263.1	T/C	ST4.03ch01	18916263	+	CC	TT	TT	CC	TT	TT	CC	TT	TT	TT	TT	TT	TT	CC	CC	TT	TT	TT	TT	TT	TT	TT	TT	TT	TT	TT	TT	TT	TT	CC	TT	CC	TT	TT	TT	TT	TT	TT	TT	TT	CC	TT	TT	TT	TT
ST4.03ch01pos18916281.1	T/C	ST4.03ch01	18916281	+	TT	TT	TT	TT	TT	TT	TT	TT	TT	TT	CC	TT	TT	TT	TT	TT	TT	TT	TT	TT	TT	TT	TT	TT	TT	TT	TT	TT	TT	TT	TT	TT	TT	TT	TT	TT	TT	TT	TT	TT	TT	TT	CC	TT	TT
ST4.03ch01pos18916283.1	T/G	ST4.03ch01	18916283	+	GG	TT	TT	GG	TT	TT	GG	TT	TT	TT	GG	TT	TT	GG	GG	TT	TT	TT	TT	TT	TT	TT	TT	TT	TT	TT	TT	TT	TT	GG	TT	TT	TT	TT	TT	TT	TT	TT	TT	TT	GG	TT	GG	TT	TT
ST4.03ch01pos18927932.1	T/C	ST4.03ch01	18927932	+	TT	TT	TC	CC	TT	TT	TT	TT	TT	TT	CC	CC	TT	TT	TT	TT	TT	TC	CC	TT	TT	TT	TT	TC	TT	TT	TT	TT	TT	TT	TT	TT	TT	TT	TT	TT	CC	TT	TT	TT	TT	TT	TT	TT	TT
ST4.03ch01pos18928748.1	T/A	ST4.03ch01	18928748	+	TA	TT	TA	TA	TA	TA	TA	TA	AA	TA	TT	AA	TT	TA	TA	AA	TA	TT	TA	TT	TT	TA	TT	TT	TA	TA	TT	TT	TA	AA	TA	TA	TA	TT	TA	TT	TT	TA	TA	TT	TA	TA	TT	TT	TA
ST4.03ch01pos18928781.1	C/T	ST4.03ch01	18928781	+	CT	CC	CT	CT	CT	CT	CT	CT	TT	CT	CC	TT	CC	CT	CT	TT	CT	CC	CT	CC	CC	CT	CC	CC	CT	CT	CC	CC	CT	TT	CT	CT	CT	CC	CT	CC	CC	CT	CT	CT	CT	CT	CC	CC	CT
ST4.03ch01pos19006457.1	G/A	ST4.03ch01	19006457	+	AA	GG	AA	AA	AA	AA	AA	AA	AA	AA	GG	GG	GG	AA	AA	GG	GG	GG	AA	GG	GG	AA	GG	GG	GG	GG	GG	GG	AA	AA	AA	AA	AA	GG	GG	GG	GG	GG	AA	GG	AA	GG	GG	GG	AA
ST4.03ch01pos19006484.1	C/T	ST4.03ch01	19006484	+	TT	CC	TT	TT	TT	TT	TT	TT	TT	TT	CC	CC	CC	TT	TT	CC	CC	CC	TT	CC	CC	TT	CC	CC	CC	CC	CC	CC	TT	TT	TT	TT	TT	CC	CC	CC	CC	CC	TT	CC	TT	CC	CC	CC	TT
ST4.03ch01pos19015961.1	A/G	ST4.03ch01	19015961	+	AA	AA	GG	AA	GG	GG	AA	GG	AA	AA	GG	AA	GG	AA	GG	AA	AA	AA	AA	AA	GG	GG	AA	GG	AA	AA	AA	GG	AA	GG	AA	AA	GG	AA	AA	AA	AA	AA	AA	AA	GG	GG	AA	GG	GG
ST4.03ch01pos19016047.1	T/G	ST4.03ch01	19016047	+	GG	TG	TT	TT	TT	TT	GG	TT	GG	GG	TT	TT	TT	GG	TT	GG	TT	GG	TT	TT	TT	TT	TT	TT	TT	GG	GG	TT	TT	TT	TG	TG	TT	TT	GG	TT	TT	GG	TG	GG	TT	TG	TT	GG	TT
ST4.03ch01pos19016051.1	A/G	ST4.03ch01	19016051	+	AA	AA	AA	AA	AA	AA	AA	AA	AA	AA	AA	AA	AA	GG	AA	AA	AA	AA	AA	AA	AA	AA	AA	AA	AA	AA	AG	AA	AA	AA	AA	AA	AA	AA	GG	AA	AA	AA	AA	AA	AA	AA	AA	AA	AA
ST4.03ch01pos19016056.1	G/A	ST4.03ch01	19016056	+	AA	GA	GG	GG	GG	GG	AA	GG	AA	AA	GG	GG	GG	GG	GG	GG	GG	AA	GG	GG	GG	GG	GG	GG	GG	AA	AA	GG	GG	GG	GA	GA	GG	GG	GG	GG	GG	AA	GA	AA	GG	GA	GG	AA	GG
ST4.03ch01pos19016059.1	T/C	ST4.03ch01	19016059	+	CC	CC	CC	TT	TT	TT	CC	TT	CC	CC	TT	TT	TT	CC	TT	TT	TT	CC	CC	TT	TT	TT	TT	TT	TT	CC	CC	TT	TT	TT	CC	CC	TT	TT	CC	TT	TT	CC	CC	CC	TT	TC	CC	CC	TT
ST4.03ch01pos19016062.1	G/A	ST4.03ch01	19016062	+	GG	GG	GG	GG	GG	GG	GG	GG	GG	GG	GG	GG	GG	AA	GG	GG	GG	GG	GG	GG	GG	GG	GG	GG	GG	GG	GG	GG	GG	GG	GG	GG	GG	GG	GG	GG	GG	GG	GG	GG	GG	GG	GG	GG	GG
ST4.03ch01pos19016073.1	G/T	ST4.03ch01	19016073	+	GG	GT	GG	GG	GG	GG	TT	GG	TT	TT	GG	GG	GG	GG	GG	GG	GG	GG	GG	GG	GG	GG	GG	GG	GG	TT	GT	GG	GG	GG	GT	GT	GG	GG	GG	GG	GG	GG	GT	TT	GG	GT	GG	TT	GG
ST4.03ch01pos19016087.1	G/A	ST4.03ch01	19016087	+	GG	GG	GG	GG	GG	GG	GG	GG	GG	GG	GG	GG	GG	GG	GG	GG	GG	GG	GG	GG	GG	GG	GG	GG	GG	GG	GG	GG	GG	GG	GG	GG	GG	GG	GG	GG	GG	GG	GG	GG	GG	GG	GG	GG	GG
ST4.03ch01pos19016104.1	C/A	ST4.03ch01	19016104	+	CC	CC	CC	CC	CC	CC	CC	CC	CC	CC	CC	CC	CC	CC	CC	CC	CC	CC	CC	CC	CC	CC	CC	CC	CC	CC	CC	CC	CC	CC	CC	CC	CC	CC	CC	CC	CC	CC	CC	CC	CC	CC	CC	CC	CC
ST4.03ch01pos19016110.1	T/C	ST4.03ch01	19016110	+	TT	CC	CC	TT	TT	TT	CC	TT	CC	CC	TT	TT	TT	TT	TT	CC	TT	CC	CC	TT	TT	TT	TT	TT	TT	CC	CC	TT	TT	TT	CC	CC	TT	TT	CC	TT	TT	TT	CC	CC	TT	TC	CC	CC	TT
ST4.03ch01pos19041058.1	C/T	ST4.03ch01	19041058	+	TT	CC	CC	CC	CC	CC	TT	TT	CC	CT	CC	CC	CC	CC	CT	CC	CC	CC	TT	CC	CC	CC	CC	CC	CC	CC	CC	CC	CC	TT	CC	CC	CC	CC	CC	CC	CC	CC	CT	CC	CT	CC	CC	CC	CC
ST4.03ch01pos19041119.1	T/C	ST4.03ch01	19041119	+	CC	TT	TT	TT	TT	TT	CC	CC	TT	TC	TT	TT	TT	TT	TC	TT	TT	TT	CC	TT	TT	TT	TT	TT	TT	TT	TT	TT	TT	CC	TT	TT	TT	TT	TT	TT	TT	TT	TC	TT	TC	TT	TT	TT	TT
ST4.03ch01pos19047491.1	G/A	ST4.03ch01	19047491	+	GG	GG	GA	GG	GG	GG	GG	GG	GG	GG	GG	GG	GG	GG	GG	GG	GG	GG	GA	GG	AA	GG	GG	GG	GG	GG	GG	GG	GG	GG	GG	GG	GG	GG	GG	GG	GG	GG	GG	GG	GG	GG	AA	GG	GG
ST4.03ch01pos19052129.1	G/T	ST4.03ch01	19052129	+	TT	GG	GG	GG	GG	GG	GG	GG	GG	GT	GG	GG	GG	GG	TT	TT	GG	GG	GG	GG	GG	GG	GG	GG	GG	TT	GG	GG	TT	GG	GG	TT	GG	GG	GG	GG	GG	GG	GT	GG	GG	GG	GG	GG	GG
ST4.03ch01pos19052130.1	T/C	ST4.03ch01	19052130	+	CC	TT	TT	CC	TT	TT	CC	TT	CC	CC	TT	CC	TT	TT	CC	CC	TT	TT	TT	TT	TT	CC	TT	TT	TT	CC	TT	TT	CC	CC	TT	CC	TC	TT	TT	TT	TT	TT	TC	TT	TT	CC	TT	TT	TT
ST4.03ch01pos19052159.1	A/T	ST4.03ch01	19052159	+	AA	TT	AA	AA	AA	AA	AA	AA	AA	AA	AA	AA	AA	AA	AA	AA	AA	TT	AA	TT	AA	AA	AA	AA	AA	AA	TT	AA	AA	AA	AA	AA	AA	AA	TT	TT	AA	TT	AT	TT	AA	AA	TT	TT	AA
ST4.03ch01pos19072742.1	T/G	ST4.03ch01	19072742	+	TT	TT	TT	TT	TT	TT	GG	GG	GG	GG	GG	GG	GG	TT	GG	TT	GG	TT	TT	TT	TT	TT	TT	TT	TT	TT	TT	TT	TT	GG	TT	TT	TT	TT	TT	TT	TT	TT	GG	TT	TT	GG	GG	TT	GG
ST4.03ch01pos19072781.1	C/T	ST4.03ch01	19072781	+	CC	CC	CC	CC	CC	CC	TT	TT	TT	TT	TT	TT	TT	CC	TT	CC	TT	CC	CC	CC	CC	CC	CC	CC	CC	CC	CC	CC	CC	TT	CC	CC	CC	CC	CC	CC	CC	CC	TT	CC	CC	TT	TT	CC	TT
ST4.03ch01pos19072782.1	G/A	ST4.03ch01	19072782	+	GG	GG	GG	GG	AA	GG	GG	GG	GG	GG	GG	GG	GG	GG	GG	GG	GG	GG	GG	GG	GG	AA	GG	GG	GG	GG	GG	GG	GG	GG	GG	GG	AA	GG	GG	GG	GG	GG	GG	GG	AA	GG	GG	GG	GG
ST4.03ch01pos19109707.1	G/C	ST4.03ch01	19109707	+	GG	GG	GG	GG	GG	GG	GG	GG	GG	GG	GG	GG	GG	GG	GG	GG	GG	GG	GG	GG	GG	GG	GG	GG	GG	GG	GG	GG	GG	GG	GG	GG	GG	GG	GG	GG	GG	GG	GG	GG	GG	GG	GG	CC	GG
ST4.03ch01pos19109756.1	G/A	ST4.03ch01	19109756	+	AA	GG	GG	GG	GG	GG	GG	GG	GG	GG	GG	GG	GG	AA	GG	GG	AA	AA	GG	GG	GG	GG	GG	GG	AA	GG	GA	GG	GG	GG	GG	AA	GG	GG	GA	GG	GG	GG	GA	AA	GG	GG	AA	AA	GG
ST4.03ch01pos19113056.1	C/T	ST4.03ch01	19113056	+	CC	CC	CC	CC	CC	CC	CC	CC	CC	CC	CC	CC	CC	CC	CC	CC	CC	CC	CC	CC	CC	CC	CC	CC	TT	CC	CC	CC	CC	CC	TT	TT	CC	TT	CC	CC	CC	CC	TT	TT	CC	CC	TT	TT	CC
ST4.03ch01pos19113057.1	A/G	ST4.03ch01	19113057	+	AA	AA	AA	AA	AA	AA	AA	AA	AA	AA	AA	AA	AA	AA	AA	AA	AA	AA	AA	AA	AA	AA	AA	AA	GG	AA	AA	AA	AA	AA	GG	GG	AA	GG	AA	AA	AA	AA	GG	GG	AA	AA	GG	GG	AA
ST4.03ch01pos19142812.1	C/G	ST4.03ch01	19142812	+	CC	CC	CC	CC	CC	CC	CC	CC	CC	CC	CC	CC	CC	CC	CC	CC	CC	CC	CC	CC	CC	CC	CC	CC	CC	CC	CC	CC	CC	CC	CC	CC	CC	CC	CC	CC	CC	CC	CC	GG	CC	CC	CC	CG	CC
ST4.03ch01pos19142814.1	G/A	ST4.03ch01	19142814	+	AA	GG	GG	GG	GG	GG	GG	GG	GG	GG	GG	GG	GG	AA	GG	GG	AA	AA	GG	GG	GG	GG	AA	GG	GG	AA	AA	AA	GG	GG	GG	AA	GG	GG	AA	GG	GG	GG	GG	AA	GG	GG	GG	AA	GG
ST4.03ch01pos19142817.1	T/G	ST4.03ch01	19142817	+	GG	TT	TT	TT	TT	TT	TT	TT	TT	TT	TT	TT	TT	GG	TT	TT	GG	GG	TT	TT	TT	TT	GG	TT	TT	GG	GG	GG	TT	TT	TT	GG	TT	TT	GG	TT	TT	TT	TT	GG	TT	TT	TT	GG	TT
ST4.03ch01pos19142845.1	T/C	ST4.03ch01	19142845	+	CC	TT	TT	TT	TT	TT	TT	TT	TT	TT	TT	TT	TT	CC	TT	TT	CC	CC	TT	TT	TT	TT	CC	TT	TT	CC	CC	CC	TT	TT	TT	CC	TT	TT	CC	TT	TT	TT	TT	CC	TT	TT	TT	CC	TT
ST4.03ch01pos19142857.1	T/C	ST4.03ch01	19142857	+	CC	TT	TT	TT	TT	TT	TT	TT	TT	TT	TT	TT	TT	CC	TT	TT	CC	CC	TT	TT	TT	TT	CC	TT	TT	CC	CC	CC	TT	TT	TT	CC	TT	TT	CC	TT	TT	TT	TT	CC	TT	TT	TT	CC	TT
ST4.03ch01pos19144336.1	G/T	ST4.03ch01	19144336	+	GG	GG	GG	GG	GG	GG	GG	GG	GG	GG	GG	GG	GG	GG	GG	GG	TT	GG	GG	GG	GG	GG	GG	GG	GG	GG	GG	GG	GG	GG	GG	GG	GG	GG	GG	GG	GG	GG	GG	GG	GG	GG	TT	GG	GG
ST4.03ch01pos19144338.1	T/C	ST4.03ch01	19144338	+	TT	TT	TT	TT	TT	TT	TT	TT	TT	TT	TT	TT	TT	TT	TT	TT	CC	TT	TT	TT	TT	TT	TT	TT	TT	TT	TT	TT	TT	TT	TT	TT	TT	TT	TT	TT	TT	TT	TT	TT	TT	TT	CC	TT	TT
ST4.03ch01pos19144351.1	T/C	ST4.03ch01	19144351	+	TT	TT	TT	TT	TT	TT	TT	TT	TT	TT	TT	TT	TT	TT	TT	TT	CC	TT	TT	TT	TT	TT	TT	TT	TT	TT	TT	TT	TT	TT	TT	TT	TT	TT	TT	TT	TT	TT	TT	TT	TT	TT	CC	TT	TT
ST4.03ch01pos19144382.1	T/C	ST4.03ch01	19144382	+	TT	TT	TT	TT	TT	TT	TT	TT	TT	TT	TT	TT	TT	TT	TT	TT	CC	TT	TT	TT	TT	TT	TT	TT	TT	TT	TT	TT	TT	TT	TT	TT	TT	TT	TT	TT	TT	TT	TT	TT	TT	TT	CC	TT	TT
ST4.03ch01pos19144392.1	C/G	ST4.03ch01	19144392	+	CC	CC	CC	CC	CC	CC	CC	CC	CC	CC	CC	CC	CC	CC	CC	CC	GG	CC	CC	CC	CC	CC	CC	CC	CC	CC	CC	CC	CC	CC	CC	CC	CC	CC	CC	CC	CC	CC	CC	CC	CC	CC	GG	CC	CC
ST4.03ch01pos19259755.1	C/A	ST4.03ch01	19259755	+	CC	AA	CC	CC	CC	CC	CC	CC	CC	CC	CC	CC	CC	CC	CC	CC	CC	CC	CC	AA	CC	CC	CC	AA	CC	CC	AA	AA	CC	AA	CC	AA	CC	AA	AA	AA	CC	AA	AA	AA	CC	CC	CC	AA	CC
ST4.03ch01pos19259786.1	C/T	ST4.03ch01	19259786	+	CC	TT	CC	CC	CC	CC	CC	CC	CC	CC	CC	CC	CC	CC	CC	CC	CC	CC	CC	TT	CC	CC	CC	TT	CC	CC	TT	TT	CC	TT	CC	TT	CC	TT	TT	TT	CC	TT	TT	TT	CC	CC	CC	TT	CC
ST4.03ch01pos19259791.1	T/C	ST4.03ch01	19259791	+	TT	CC	TT	TT	TT	TT	TT	TT	TT	TT	TT	TT	TT	TT	TT	TT	TT	TT	TT	CC	TT	TT	TT	CC	TT	TT	CC	CC	TT	CC	TT	CC	TT	CC	CC	CC	TT	CC	CC	CC	TT	TT	TT	CC	TT
ST4.03ch01pos19259803.1	T/A	ST4.03ch01	19259803	+	TT	AA	TT	TT	TT	TT	TT	TT	TT	TT	TT	TT	TT	TT	TT	TT	TT	TT	TT	AA	TT	TT	TT	AA	TT	TT	AA	AA	TT	AA	TT	AA	TT	AA	AA	AA	TT	AA	AA	AA	TT	TT	TT	AA	TT
ST4.03ch01pos19259808.1	T/A	ST4.03ch01	19259808	+	TT	AA	TT	TT	TT	TT	TT	TT	TT	TT	TT	TT	TT	TT	TT	TT	TT	TT	TT	AA	TT	TT	TT	AA	TT	TT	AA	AA	TT	AA	TT	AA	TT	AA	AA	AA	TT	AA	AA	AA	TT	TT	TT	AA	TT
ST4.03ch01pos19304506.1	A/C	ST4.03ch01	19304506	+	AA	CC	AA	AA	AA	CC	AA	AA	AA	AA	AA	AA	AA	AA	AA	AA	AA	AA	AA	AA	AA	AA	AA	AA	AA	AA	CC	CC	AA	AA	AA	CC	AA	AA	AA	AA	AA	CC	CC	AA	AA	AA	AA	CC	AA
ST4.03ch01pos19304540.1	C/T	ST4.03ch01	19304540	+	CC	TT	CC	CC	CC	TT	CC	CC	CC	CC	CC	CC	CC	CC	CC	CC	CC	CC	CC	CC	CC	CC	CC	CC	CC	CC	TT	TT	CC	CC	CC	TT	CC	CC	CC	CC	CC	TT	TT	CC	CC	CC	CC	TT	CC
ST4.03ch01pos19304550.1	T/C	ST4.03ch01	19304550	+	TT	CC	TT	TT	TT	CC	TT	TT	TT	TT	TT	TT	TT	TT	TT	TT	TT	TT	TT	TT	TT	TT	TT	TT	TT	TT	CC	CC	TT	TT	TT	CC	TT	TT	TT	TT	TT	CC	CC	TT	TT	TT	TT	CC	TT
ST4.03ch01pos19304557.1	A/G	ST4.03ch01	19304557	+	AA	GG	AA	AA	AA	GG	AA	AA	AA	AA	AA	AA	AA	AA	AA	AA	AA	AA	AA	AA	AA	AA	AA	AA	AA	AA	GG	GG	AA	AA	AA	GG	AA	AA	AA	AA	AA	GG	GG	AA	AA	AA	AA	GG	AA
ST4.03ch01pos19304561.1	G/T	ST4.03ch01	19304561	+	GG	TT	GG	GG	GG	TT	GG	GG	GG	GG	GG	GG	GG	GG	GG	GG	GG	GG	GG	GG	GG	GG	GG	GG	GG	GG	TT	TT	GG	GG	GG	TT	GG	GG	GG	GG	GG	TT	TT	GG	GG	GG	GG	TT	GG
ST4.03ch01pos19304565.1	A/C	ST4.03ch01	19304565	+	AA	CC	AA	AA	AA	CC	AA	AA	AA	AA	AA	AA	AA	AA	AA	AA	AA	AA	AA	AA	AA	AA	AA	AA	AA	AA	CC	CC	AA	AA	AA	CC	AA	AA	AA	AA	AA	CC	CC	AA	AA	AA	AA	CC	AA
ST4.03ch01pos19304566.1	C/T	ST4.03ch01	19304566	+	CC	TT	CC	CC	CC	TT	CC	CC	CC	CC	CC	CC	CC	CC	CC	CC	CC	CC	CC	CC	CC	CC	CC	CC	CC	CC	TT	TT	CC	CC	CC	TT	CC	CC	CC	CC	CC	TT	TT	CC	CC	CC	CC	TT	CC
ST4.03ch01pos19304571.1	A/G	ST4.03ch01	19304571	+	AA	GG	AA	AA	AA	GG	AA	AA	AA	AA	AA	AA	AA	AA	AA	AA	AA	AA	AA	AA	AA	AA	AA	AA	AA	AA	GG	GG	AA	AA	AA	GG	AA	AA	AA	AA	AA	GG	GG	AA	AA	AA	AA	GG	AA
ST4.03ch01pos19304577.1	G/T	ST4.03ch01	19304577	+	GG	TT	GG	GG	GG	TT	GG	GG	GG	GG	GG	GG	GG	GG	GG	GG	GG	GG	GG	GG	GG	GG	GG	GG	GG	GG	TT	TT	GG	GG	GG	TT	GG	GG	GG	GG	GG	TT	TT	GG	GG	GG	GG	TT	GG
ST4.03ch01pos19304579.1	G/C	ST4.03ch01	19304579	+	GG	CC	GG	GG	GG	CC	GG	GG	GG	GG	GG	GG	GG	GG	GG	GG	GG	GG	GG	GG	GG	GG	GG	GG	GG	GG	CC	CC	GG	GG	GG	CC	GG	GG	GG	GG	GG	CC	CC	GG	GG	GG	GG	CC	GG
ST4.03ch01pos19308268.1	G/A	ST4.03ch01	19308268	+	GG	AA	GG	GG	GG	GG	GG	GG	GG	GG	GG	GG	GG	GG	GG	GG	GG	GG	GG	GG	GG	GG	GG	GG	GG	GG	AA	AA	GG	GG	AA	AA	GG	GG	AA	GG	GG	AA	AA	AA	GG	GG	GG	AA	GG
ST4.03ch01pos19308270.1	A/C	ST4.03ch01	19308270	+	AA	CC	AA	AA	AA	AA	AA	AA	AA	AA	AA	AA	AA	AA	AA	AA	AA	AA	AA	AA	AA	AA	AA	AA	AA	AA	CC	CC	AA	AA	CC	CC	AA	AA	CC	AA	AA	CC	CC	CC	AA	AA	AA	CC	AA
ST4.03ch01pos19308284.1	A/G	ST4.03ch01	19308284	+	AA	GG	AA	AA	AA	AA	AA	AA	AA	AA	AA	AA	AA	AA	AA	AA	AA	AA	AA	AA	AA	AA	AA	AA	AA	AA	GG	GG	AA	AA	GG	GG	AA	AA	GG	GG	AA	GG	GG	GG	AA	AA	AA	GG	AA
ST4.03ch01pos19308314.1	T/C	ST4.03ch01	19308314	+	TT	CC	TT	TT	TT	TT	TT	TT	TT	TT	TT	TT	TT	TT	TT	TT	TT	TT	TT	TT	TT	TT	TT	TT	TT	TT	CC	CC	TT	TT	CC	CC	TT	TT	CC	CC	TT	CC	CC	CC	TT	TT	TT	CC	TT
ST4.03ch01pos19308325.1	G/T	ST4.03ch01	19308325	+	GG	TT	GG	GG	GG	GG	GG	GG	GG	GG	GG	GG	GG	GG	GG	GG	GG	GG	GG	GG	GG	GG	GG	GG	GG	GG	TT	TT	GG	GG	TT	TT	GG	GG	TT	TT	GG	TT	TT	TT	GG	GG	GG	TT	GG
ST4.03ch01pos19308329.1	A/C	ST4.03ch01	19308329	+	AA	CC	AA	AA	AA	AA	AA	AA	AA	AA	AA	AA	AA	AA	AA	AA	AA	AA	AA	AA	AA	AA	AA	AA	AA	AA	CC	CC	AA	AA	CC	CC	AA	AA	CC	CC	AA	CC	CC	CC	AA	AA	AA	CC	AA
ST4.03ch01pos19308330.1	C/T	ST4.03ch01	19308330	+	CC	TT	CC	CC	CC	CC	CC	CC	CC	CC	CC	CC	CC	CC	CC	CC	CC	CC	CC	CC	CC	CC	CC	CC	CC	CC	TT	TT	CC	CC	TT	TT	CC	CC	TT	TT	CC	TT	TT	TT	CC	CC	CC	TT	CC
ST4.03ch01pos19308364.1	C/A	ST4.03ch01	19308364	+	CC	AA	CC	CC	CC	CC	CC	CC	CC	CC	CC	CC	CC	CC	CC	CC	CC	CC	AA	AA	CC	CC	AA	AA	AA	AA	AA	AA	CC	AA	AA	AA	CC	AA	AA	AA	CC	AA	AA	AA	CC	CC	CC	AA	CC
ST4.03ch01pos19308371.1	G/A	ST4.03ch01	19308371	+	GG	AA	GG	GG	GG	GG	GG	GG	GG	GG	GG	GG	GG	GG	GG	GG	GG	GG	AA	AA	GG	GG	AA	AA	AA	AA	AA	AA	GG	AA	AA	AA	GG	AA	AA	AA	GG	AA	AA	AA	GG	GG	GG	AA	GG
ST4.03ch01pos19308415.1	G/T	ST4.03ch01	19308415	+	GG	TT	GG	GG	GG	GG	GG	GG	GG	GG	GG	GG	GG	GG	GG	GG	GG	GG	TT	TT	GG	GG	TT	TT	TT	TT	TT	TT	GG	TT	TT	TT	GG	TT	TT	TT	GG	TT	TT	TT	GG	GG	GG	TT	GG
ST4.03ch01pos19308417.1	T/A	ST4.03ch01	19308417	+	TT	AA	TT	TT	TT	TT	TT	TT	TT	TT	TT	TT	TT	TT	TT	TT	TT	TT	AA	AA	TT	TT	AA	AA	AA	AA	AA	AA	TT	AA	AA	AA	TT	AA	AA	AA	TT	AA	AA	AA	TT	TT	TT	AA	TT
ST4.03ch01pos19308430.1	T/C	ST4.03ch01	19308430	+	TT	TC	TT	TT	TT	TT	TT	TT	TT	TT	TT	TT	TT	TT	TT	TT	TT	TT	TT	TT	TT	TT	TT	TT	TC	TT	TT	TC	TT	TC	TT	TT	TT	TT	TT	TC	TT	TC	TT	TT	TT	TT	TT	TC	TT
ST4.03ch01pos19308431.1	C/T	ST4.03ch01	19308431	+	CC	CT	CC	CC	CC	CC	CC	CC	CC	CC	CC	CC	CC	CC	CC	CC	CC	CC	CC	CC	CC	CC	CC	CC	CT	CC	CC	CT	CC	CT	CC	CC	CC	CC	CC	CT	CC	CT	CC	CC	CC	CC	CC	CT	CC
ST4.03ch01pos19308438.1	T/C	ST4.03ch01	19308438	+	TT	CC	TT	TT	TT	TT	TT	TT	TT	TT	TT	TT	TT	TT	TT	TT	TT	TT	CC	CC	TT	TT	CC	CC	CC	CC	CC	CC	TT	CC	CC	CC	TT	CC	CC	CC	TT	CC	CC	CC	TT	TT	TT	CC	TT
ST4.03ch01pos19311312.1	T/G	ST4.03ch01	19311312	+	TT	TT	TT	TT	TT	TT	TT	TT	TT	TT	TT	TT	TT	TT	TT	TT	TT	TT	TT	TT	TT	TT	TT	TT	TT	GG	TT	TT	TT	TT	TT	GG	TT	TT	GG	TT	TT	TT	TT	GG	TT	TT	TT	TT	TT
ST4.03ch01pos19311314.1	C/A	ST4.03ch01	19311314	+	CC	CC	CC	CC	CC	CC	CC	CC	CC	CC	CC	CC	CC	CC	CC	CC	CC	CC	CC	CC	CC	CC	CC	CC	CC	AA	CC	CC	CC	CC	CC	AA	CC	CC	AA	CC	CC	CC	CC	AA	CC	CC	CC	CC	CC
ST4.03ch01pos19311318.1	C/T	ST4.03ch01	19311318	+	CC	CC	CC	CC	CC	CC	CC	CC	CC	CC	CC	CC	CC	CC	CC	CC	CC	CC	CC	CC	CC	CC	CC	CC	CC	TT	CC	CC	CC	CC	CC	TT	CC	CC	TT	CC	CC	CC	CC	TT	CC	CC	CC	CC	CC
ST4.03ch01pos19311345.1	C/T	ST4.03ch01	19311345	+	CC	CC	CC	CC	CC	CC	CC	CC	CC	CC	CC	CC	CC	CC	CC	CC	CC	CC	CC	CC	CC	CC	CC	CC	CC	TT	CC	CC	CC	CC	CC	TT	CC	CC	TT	CC	CC	CC	CC	TT	CC	CC	CC	CC	CC
ST4.03ch01pos19311367.1	T/A	ST4.03ch01	19311367	+	TT	TT	TT	TT	TT	TT	TT	TT	TT	TT	TT	TT	TT	TT	TT	TT	TT	TT	TT	TT	TT	TT	TT	TT	TT	AA	TT	TT	TT	TT	TT	AA	TT	TT	AA	TT	TT	TT	TT	AA	TT	TT	TT	TT	TT
ST4.03ch01pos19311379.1	C/T	ST4.03ch01	19311379	+	CC	CC	CC	CC	CC	CC	CC	CC	CC	CC	CC	CC	CC	CC	CC	CC	CC	CC	CC	CC	CC	CC	CC	CC	CC	TT	CC	CC	CC	CC	CC	TT	CC	CC	TT	CC	CC	CC	CC	TT	CC	CC	CC	CC	CC
ST4.03ch01pos19311385.1	T/G	ST4.03ch01	19311385	+	TT	TT	TT	TT	TT	TT	TT	TT	TT	TT	TT	TT	TT	TT	TT	TT	TT	TT	TT	TT	TT	TT	TT	TT	TT	GG	TT	TT	TT	TT	TT	GG	TT	TT	GG	TT	TT	TT	TT	GG	TT	TT	TT	TT	TT
ST4.03ch01pos19311387.1	G/T	ST4.03ch01	19311387	+	GG	GG	GG	GG	GG	GG	GG	GG	GG	GG	GG	GG	GG	GG	GG	GG	GG	GG	GG	GG	GG	GG	GG	GG	GG	TT	GG	GG	GG	GG	GG	TT	GG	GG	TT	GG	GG	GG	GG	TT	GG	GG	GG	GG	GG
ST4.03ch01pos19315889.1	G/C	ST4.03ch01	19315889	+	GG	CC	GG	GG	GG	GG	GG	GG	GG	GG	GG	GG	GG	GG	GG	GG	GG	GG	GG	GG	GG	GG	GG	GG	GG	GG	CC	CC	GG	GG	GG	CC	GG	GG	GG	CC	GG	CC	CC	GG	GG	GG	GG	CC	GG
ST4.03ch01pos19315890.1	G/A	ST4.03ch01	19315890	+	GG	AA	GG	GG	GG	GG	GG	GG	GG	GG	GG	GG	GG	GG	GG	GG	GG	GG	GG	GG	GG	GG	GG	GG	GG	GG	AA	AA	GG	GG	GG	AA	GG	GG	GG	AA	GG	AA	AA	GG	GG	GG	GG	AA	GG
ST4.03ch01pos19315900.1	C/A	ST4.03ch01	19315900	+	CC	AA	CC	CC	CC	CC	CC	CC	CC	CC	CC	CC	CC	CC	CC	CC	CC	CC	CC	CC	CC	CC	CC	CC	CC	CC	AA	AA	CC	CC	CC	AA	CC	CC	CC	AA	CC	AA	AA	CC	CC	CC	CC	AA	CC
ST4.03ch01pos19315931.1	C/T	ST4.03ch01	19315931	+	CC	TT	CC	CC	CC	CC	CC	CC	CC	CC	CC	CC	CC	CC	CC	CC	CC	CC	CC	CC	CC	CC	CC	CC	CC	CC	TT	TT	CC	CC	CC	TT	CC	CC	CC	TT	CC	TT	TT	CC	CC	CC	CC	TT	CC
ST4.03ch01pos19315950.1	A/T	ST4.03ch01	19315950	+	AA	TT	AA	AA	AA	AA	AA	AA	AA	AA	AA	AA	AA	AA	AA	AA	AA	AA	AA	AA	AA	AA	AA	AA	AA	AA	TT	TT	AA	AA	AA	TT	AA	AA	AA	TT	AA	TT	TT	AA	AA	AA	AA	TT	AA
ST4.03ch01pos19315953.1	T/A	ST4.03ch01	19315953	+	TT	AA	TT	TT	TT	TT	TT	TT	TT	TT	TT	TT	TT	TT	TT	TT	TT	TT	TT	TT	TT	TT	TT	TT	TT	TT	AA	AA	TT	TT	TT	AA	TT	TT	TT	AA	TT	AA	AA	TT	TT	TT	TT	AA	TT
ST4.03ch01pos19320762.1	C/A	ST4.03ch01	19320762	+	CC	AA	CC	CC	CC	CC	CC	CC	CC	CC	CC	CC	CC	CC	CC	CC	CC	CC	CC	AA	CC	CC	CC	CC	CC	CC	AA	AA	CC	CC	AA	AA	CC	CC	AA	AA	CC	AA	AA	AA	CC	CC	CC	AA	CC
ST4.03ch01pos19320793.1	C/T	ST4.03ch01	19320793	+	CC	TT	CC	CC	CC	CC	CC	CC	CC	CC	CC	CC	CC	CC	CC	CC	CC	CC	CC	TT	CC	CC	CC	CC	CC	CC	TT	TT	CC	CC	TT	TT	CC	CC	TT	TT	CC	TT	TT	TT	CC	CC	CC	TT	CC
ST4.03ch01pos19320810.1	T/A	ST4.03ch01	19320810	+	TT	AA	TT	TT	TT	TT	TT	TT	TT	TT	TT	TT	TT	TT	TT	TT	TT	TT	TT	AA	TT	TT	TT	TT	TT	TT	AA	AA	TT	TT	AA	AA	TT	TT	AA	AA	TT	AA	AA	AA	TT	TT	TT	AA	TT
ST4.03ch01pos19320815.1	T/A	ST4.03ch01	19320815	+	TT	AA	TT	TT	TT	TT	TT	TT	TT	TT	TT	TT	TT	TT	TT	TT	TT	TT	TT	AA	TT	TT	TT	TT	TT	TT	AA	AA	TT	TT	AA	AA	TT	TT	AA	AA	TT	AA	AA	AA	TT	TT	TT	AA	TT
ST4.03ch01pos19382976.1	T/G	ST4.03ch01	19382976	+	TT	TT	TT	TT	TT	TT	TG	TT	TT	TG	TT	TT	TT	TT	TT	GG	TT	TG	TT	GG	TT	GG	GG	TT	TT	TT	TT	TT	TT	TT	TG	TT	TT	TT	TT	TG	TG	TG	TT	TG	TT	TG	TT	TT	TT
ST4.03ch01pos19382983.1	A/C	ST4.03ch01	19382983	+	AA	AA	AA	AA	AA	AA	AC	AA	AA	AC	AA	AA	AA	AA	AA	CC	AA	AC	AA	CC	AA	CC	CC	AA	AA	AA	AA	AA	AA	AA	AC	CC	AA	AA	AA	AC	AC	AC	AA	AC	AA	AC	AA	AA	AA
ST4.03ch01pos19383000.1	C/T	ST4.03ch01	19383000	+	CC	CC	CC	CC	CC	CC	CT	CC	CC	CT	CC	CC	CC	CC	CC	TT	CC	CT	CC	TT	CC	TT	TT	CC	CC	CC	CC	CC	CC	CC	CT	TT	CC	CC	CC	CT	CT	CT	CC	CT	CC	CT	CC	CC	CC
ST4.03ch01pos19383002.1	G/A	ST4.03ch01	19383002	+	GG	AA	GG	AA	GG	GG	GG	GG	GG	GG	GG	AA	GG	GG	GG	GG	GG	GA	AA	GG	GG	GG	GG	AA	GG	GG	GG	GG	GG	GG	GG	GG	GG	GG	GG	GG	GA	GG	GG	GG	GG	GG	GG	GG	AA
ST4.03ch01pos19383032.1	A/T	ST4.03ch01	19383032	+	TT	AA	AA	AA	AA	AA	AA	AA	AA	AA	AA	AA	AA	AA	AA	AA	AA	AA	AA	AA	AA	AA	AA	AA	AA	AA	AA	AA	AA	AA	AT	AA	AA	AA	AA	AT	AA	AT	TT	AT	AA	AA	AA	AA	AA
ST4.03ch01pos19403895.1	T/A	ST4.03ch01	19403895	+	TT	TT	TT	TT	TT	TT	TT	TT	TT	TT	TT	TT	TT	AA	TT	TT	TT	AA	TT	TT	TT	TT	AA	TT	TT	TT	TT	TT	TT	TT	TT	AA	TT	AA	TT	TT	TT	TT	AA	AA	TT	TT	TT	TT	TT
ST4.03ch01pos19403907.1	C/T	ST4.03ch01	19403907	+	CC	CC	CC	CC	CC	CC	CC	CC	CC	CC	CC	CC	CC	TT	CC	CC	CC	TT	CC	CC	CC	CC	TT	CC	CC	CC	CC	CC	CC	CC	CC	TT	CC	TT	CC	CC	CC	CC	TT	TT	CC	CC	CC	CC	CC
ST4.03ch01pos19403912.1	C/T	ST4.03ch01	19403912	+	CC	CC	CC	CC	CC	CC	CC	CC	CC	CC	CC	CC	CC	TT	CC	CC	CC	TT	CC	CC	CC	CC	TT	CC	CC	CC	CC	CC	CC	CC	CC	TT	CC	TT	CC	CC	CC	CC	CC	TT	CC	CC	CC	CC	CC
ST4.03ch01pos19403933.1	T/A	ST4.03ch01	19403933	+	TT	TT	TT	TT	TT	TT	TT	TT	TT	TT	TT	TT	TT	AA	TT	TT	TT	AA	TT	TT	TT	TT	AA	TT	TT	TT	TT	TT	TT	TT	TT	AA	TT	AA	TT	TT	TT	TT	AA	AA	TT	TT	TT	TT	TT
ST4.03ch01pos19403935.1	T/C	ST4.03ch01	19403935	+	TT	TT	TT	TT	TT	TT	TT	TT	TT	TT	TT	TT	TT	CC	TT	TT	TT	CC	TT	TT	TT	TT	CC	TT	TT	TT	TT	TT	TT	TT	TT	CC	TT	CC	TT	TT	TT	TT	CC	CC	TT	TT	TT	TT	TT
ST4.03ch01pos19403940.1	G/A	ST4.03ch01	19403940	+	GG	GG	GG	GG	GG	GG	GG	GG	GG	GG	GG	GG	GG	AA	GG	GG	GG	AA	GG	GG	GG	GG	AA	GG	GG	GG	GG	GG	GG	GG	GG	AA	GG	AA	GG	GG	GG	GG	AA	AA	GG	GG	GG	GG	GG
ST4.03ch01pos19403941.1	G/A	ST4.03ch01	19403941	+	GG	GG	GG	GG	GG	GG	GG	GG	GG	GG	GG	GG	GG	AA	GG	GG	GG	AA	GG	GG	GG	GG	AA	GG	GG	GG	GG	GG	GG	GG	GG	AA	GG	AA	GG	GG	GG	GG	AA	AA	GG	GG	GG	GG	GG
ST4.03ch01pos19403943.1	A/T	ST4.03ch01	19403943	+	AA	AA	AA	AA	AA	AA	AA	AA	AA	AA	AA	AA	AA	TT	AA	AA	AA	TT	AA	AA	AA	AA	TT	AA	AA	AA	AA	AA	AA	AA	AA	TT	AA	TT	AA	AA	AA	AA	TT	TT	AA	AA	AA	AA	AA
ST4.03ch01pos19403961.1	G/A	ST4.03ch01	19403961	+	AA	GG	GG	GG	GG	GG	GG	GG	GG	GG	GG	GG	GG	GG	GG	GG	GG	GG	GG	GG	GG	GG	GG	GG	GG	AA	GG	GG	GG	GG	GG	GG	GG	GG	GG	GG	GG	GG	GG	GG	GG	GG	GA	AA	GG
ST4.03ch01pos19403967.1	G/T	ST4.03ch01	19403967	+	TT	TT	GG	GG	GG	GG	GG	GG	GG	GG	GG	GG	GG	GG	GG	GG	TT	TT	GG	TT	GG	GG	GG	TT	TT	GG	TT	GG	GG	GG	GG	GG	GG	GG	GG	GG	GG	GG	TT	TT	GG	GG	TT	GG	GG
ST4.03ch01pos19403992.1	G/T	ST4.03ch01	19403992	+	GG	TT	GG	GG	GG	GG	GG	GG	GG	GG	GG	GG	GG	GG	GG	GG	TT	TT	GG	GG	GG	GG	GG	TT	TT	GG	TT	GG	GG	GG	GG	GG	GG	GG	GG	GG	GG	GG	TT	TT	GG	GG	GT	GG	GG
ST4.03ch01pos19404006.1	A/T	ST4.03ch01	19404006	+	AA	TT	AA	AA	AA	AA	AA	AA	AA	AA	AA	AA	AA	AA	AA	AA	TT	TT	AA	AA	AA	AA	AA	TT	TT	AA	TT	AA	AA	AA	AA	AA	AA	AA	AA	AA	AA	AA	TT	TT	AA	AA	AT	AA	AA
ST4.03ch01pos19404034.1	A/C	ST4.03ch01	19404034	+	CC	CC	AA	AA	AA	AA	AA	AA	AA	AA	AA	AA	AA	AA	AA	AA	CC	CC	AA	CC	AA	AA	AA	CC	CC	CC	CC	AA	AA	AA	AA	AA	AA	AA	AA	AA	AA	AA	CC	CC	AA	AA	CC	CC	AA
ST4.03ch01pos19404992.1	T/A	ST4.03ch01	19404992	+	TT	AA	TT	TT	TT	TT	TT	TT	TT	TT	TT	TT	TT	AA	TT	TT	TT	AA	TT	AA	TT	TT	TT	TT	AA	TT	TT	TT	TT	TT	TT	AA	TT	AA	TT	TT	TT	TT	AA	TT	TT	TT	AA	AA	TT
ST4.03ch01pos19405004.1	C/T	ST4.03ch01	19405004	+	CC	TT	CC	CC	CC	CC	CC	CC	CC	CC	CC	CC	CC	TT	CC	CC	CC	TT	CC	TT	CC	CC	CC	CC	TT	CC	CC	CC	CC	CC	CC	TT	CC	TT	CC	CC	CC	CC	TT	CC	CC	CC	TT	TT	CC
ST4.03ch01pos19405009.1	C/T	ST4.03ch01	19405009	+	CC	TT	CC	CC	CC	CC	CC	CC	CC	CC	CC	CC	CC	TT	CC	CC	CC	TT	CC	TT	CC	CC	CC	CC	TT	CC	CC	CC	CC	CC	CC	TT	CC	TT	CC	CC	CC	CC	TT	CC	CC	CC	TT	TT	CC
ST4.03ch01pos19405030.1	T/A	ST4.03ch01	19405030	+	TT	AA	TT	TT	TT	TT	TT	TT	TT	TT	TT	TT	TT	AA	TT	TT	TT	AA	TT	AA	TT	TT	TT	TT	AA	TT	TT	TT	TT	TT	TT	AA	TT	AA	TT	TT	TT	TT	AA	TT	TT	TT	AA	AA	TT
ST4.03ch01pos19405032.1	T/C	ST4.03ch01	19405032	+	TT	CC	TT	TT	TT	TT	TT	TT	TT	TT	TT	TT	TT	CC	TT	TT	TT	CC	TT	CC	TT	TT	TT	TT	CC	TT	TT	TT	TT	TT	TT	CC	TT	CC	TT	TT	TT	TT	CC	TT	TT	TT	CC	CC	TT
ST4.03ch01pos19405037.1	G/A	ST4.03ch01	19405037	+	GG	AA	GG	GG	GG	GG	GG	GG	GG	GG	GG	GG	GG	AA	GG	GG	GG	AA	GG	AA	GG	GG	GG	GG	AA	GG	GG	GG	GG	GG	GG	AA	GG	AA	GG	GG	GG	GG	AA	GG	GG	GG	AA	AA	GG
ST4.03ch01pos19405038.1	G/A	ST4.03ch01	19405038	+	GG	AA	GG	GG	GG	GG	GG	GG	GG	GG	GG	GG	GG	AA	GG	GG	GG	AA	GG	AA	GG	GG	GG	GG	AA	GG	GG	GG	GG	GG	GG	AA	GG	AA	GG	GG	GG	GG	AA	GG	GG	GG	AA	AA	GG
ST4.03ch01pos19405040.1	A/T	ST4.03ch01	19405040	+	AA	TT	AA	AA	AA	AA	AA	AA	AA	AA	AA	AA	AA	TT	AA	AA	AA	TT	AA	TT	AA	AA	AA	AA	TT	AA	AA	AA	AA	AA	AA	TT	AA	TT	AA	AA	AA	AA	TT	AA	AA	AA	TT	TT	AA
ST4.03ch01pos19405058.1	G/A	ST4.03ch01	19405058	+	GG	GG	GG	GG	GG	GG	GG	GG	GG	GG	GG	GG	GG	GG	GG	GG	GG	AA	GG	GA	GG	GG	AA	GG	GG	AA	GG	GG	GG	GG	AA	GG	GG	GG	GG	GG	GG	GG	GG	GG	GG	GG	GG	AA	GG
ST4.03ch01pos19405064.1	G/T	ST4.03ch01	19405064	+	TT	GG	GG	GG	GG	GG	GG	GG	GG	GG	GG	GG	GG	TT	GG	GG	TT	GG	GG	TT	GG	GG	GG	GG	GG	GG	TT	GG	GG	GG	GG	TT	GG	TT	TT	GG	GG	GG	GG	TT	GG	GG	GG	GG	GG
ST4.03ch01pos19405089.1	G/T	ST4.03ch01	19405089	+	TT	GG	GG	GG	GG	GG	GG	GG	GG	GG	GG	GG	GG	TT	GG	GG	TT	GG	GG	GT	GG	GG	GG	GG	GG	GG	GG	GG	GG	GG	GG	TT	GG	TT	TT	GG	GG	GG	GG	TT	GG	GG	GG	GG	GG
ST4.03ch01pos19405103.1	A/T	ST4.03ch01	19405103	+	TT	AA	AA	AA	AA	AA	AA	AA	AA	AA	AA	AA	AA	TT	AA	AA	TT	AA	AA	AT	AA	AA	AA	AA	AA	AA	AA	AA	AA	AA	AA	TT	AA	TT	TT	AA	AA	AA	AA	TT	AA	AA	AA	AA	AA
ST4.03ch01pos19405131.1	A/C	ST4.03ch01	19405131	+	CC	AA	AA	AA	AA	AA	AA	AA	AA	AA	AA	AA	AA	CC	AA	AA	CC	CC	AA	CC	AA	AA	CC	AA	AA	CC	CC	AA	AA	AA	CC	CC	AA	CC	CC	AA	AA	AA	AA	CC	AA	AA	AA	CC	AA
ST4.03ch01pos19439042.1	G/A	ST4.03ch01	19439042	+	GG	GA	GG	GG	GG	GG	GG	GG	GG	GG	GG	GG	GG	GG	GG	GG	GG	GG	GG	GG	GG	GG	GG	GG	GG	GG	GA	GA	GG	AA	GG	GG	GG	GG	GG	GA	GG	GA	GG	GG	GG	GG	GG	GG	GG
ST4.03ch01pos19439043.1	A/G	ST4.03ch01	19439043	+	AA	AG	AA	AA	AA	AA	AA	AA	AA	AA	AA	AA	AA	AA	AA	AA	AA	AA	AA	AA	AA	AA	AA	AA	AA	AA	AA	AG	AA	GG	AA	AA	AA	AA	AA	AG	AA	AG	AA	AA	AA	AA	AA	AG	AA
ST4.03ch01pos19439056.1	A/T	ST4.03ch01	19439056	+	AA	TT	AA	AA	AA	AA	AA	AA	AA	AA	AA	AA	AA	AA	AA	AA	AA	AA	AA	TT	AA	AA	TT	AA	AA	AA	TT	AT	AA	TT	TT	TT	AA	TT	TT	TT	AA	TT	TT	TT	AA	AA	AA	TT	AA
ST4.03ch01pos19439061.1	A/T	ST4.03ch01	19439061	+	AA	TT	AA	AA	AA	AA	AA	AA	AA	AA	AA	AA	AA	AA	AA	AA	AA	AA	AA	TT	AA	AA	TT	AA	AA	AA	TT	TT	AA	TT	TT	TT	AA	TT	TT	TT	AA	TT	TT	TT	AA	AA	AA	TT	AA
ST4.03ch01pos19439073.1	A/G	ST4.03ch01	19439073	+	AA	GG	AA	AA	AA	AA	AA	AA	AA	AA	AA	AA	AA	AA	AA	AA	AA	AA	AA	GG	AA	AA	GG	AA	AA	AA	GG	GG	AA	GG	GG	GG	AA	GG	GG	GG	AA	GG	GG	GG	AA	AA	AA	GG	AA
ST4.03ch01pos19439078.1	G/A	ST4.03ch01	19439078	+	GG	AA	GG	GG	GG	GG	GG	GG	GG	GG	GG	GG	GG	GG	GG	GG	GG	GG	GG	AA	GG	GG	AA	GG	GG	GG	AA	AA	GG	AA	AA	AA	GG	AA	AA	AA	GG	AA	AA	AA	GG	GG	GG	AA	GG
ST4.03ch01pos19439109.1	G/T	ST4.03ch01	19439109	+	GG	TT	GG	GG	GG	GG	GG	GG	GG	GG	GG	GG	GG	GG	GG	GG	GG	GG	GG	TT	GG	GG	TT	GG	GG	GG	TT	TT	GG	TT	TT	TT	GG	TT	TT	TT	GG	TT	TT	TT	GG	GG	GG	TT	GG
ST4.03ch01pos19439143.1	C/A	ST4.03ch01	19439143	+	CC	AA	AA	CC	CC	CC	CC	CC	CC	CC	CC	CC	CC	CC	CC	CC	CC	CC	CC	CC	CC	CC	CC	CC	CC	CC	AA	CA	CC	CC	AA	AA	CC	CC	CC	AA	CC	AA	AA	CC	CC	CC	CC	AA	CC
ST4.03ch01pos19439144.1	T/G	ST4.03ch01	19439144	+	TT	GG	GG	TT	TT	TT	TT	TT	TT	TT	TT	TT	TT	TT	TT	TT	TT	TT	TT	TT	TT	TT	TT	TT	TT	TT	GG	TG	TT	TT	GG	GG	TT	TT	TT	GG	TT	GG	GG	TT	TT	TT	TT	GG	TT
ST4.03ch01pos19439145.1	C/T	ST4.03ch01	19439145	+	CC	TT	TT	CC	TT	TT	CC	TT	CC	CC	TT	CC	TT	CC	TT	CC	CC	CC	CC	CC	TT	TT	CC	TT	CC	CC	TT	TT	CC	CC	TT	TT	TT	CC	CC	TT	CC	TT	TT	CC	TT	TT	CC	TT	TT
ST4.03ch01pos19439148.1	C/A	ST4.03ch01	19439148	+	CC	AA	AA	CC	CC	CC	CC	CC	CC	CC	CC	CC	CC	CC	CC	CC	CC	CC	CC	CC	CC	CC	CC	CC	CC	CC	AA	CA	CC	CC	AA	AA	CC	CC	CC	AA	CC	AA	AA	CC	CC	CC	CC	AA	CC
ST4.03ch01pos19439159.1	A/G	ST4.03ch01	19439159	+	AA	GG	AA	AA	AA	AA	AA	AA	AA	AA	AA	AA	AA	AA	AA	AA	AA	AA	AA	AA	AA	AA	AA	AA	AA	AA	GG	AG	AA	AA	AA	GG	AA	AA	AA	GG	AA	AG	GG	AA	AA	AA	AA	AG	AA
ST4.03ch01pos19439165.1	T/C	ST4.03ch01	19439165	+	TT	CC	CC	TT	TT	TT	TT	TT	TT	TT	TT	TT	TT	TT	TT	TT	TT	TT	TT	TT	TT	TT	TT	TT	TT	TT	CC	TC	TT	TT	CC	CC	TT	TT	TT	CC	TT	CC	CC	TT	TT	TT	TT	CC	TT
ST4.03ch01pos19439172.1	C/T	ST4.03ch01	19439172	+	CC	CC	CC	CC	TT	TT	CC	TT	CC	CC	TT	CC	TT	CC	TT	CC	CC	CC	CC	CC	TT	TT	CC	TT	CC	CC	CC	CT	CC	CC	CC	CC	TT	CC	CC	CC	CC	CC	CC	CC	TT	CC	CC	CC	TT
ST4.03ch01pos19439189.1	C/G	ST4.03ch01	19439189	+	CC	CC	CC	CC	GG	GG	CC	GG	CC	CC	GG	CC	GG	CC	GG	CC	CC	CC	CC	CC	GG	GG	CC	GG	CC	CC	CC	CG	CC	CC	CC	CC	GG	CC	CC	CC	CC	CC	CC	CC	GG	CC	CC	CC	GG
ST4.03ch01pos19439196.1	C/G	ST4.03ch01	19439196	+	CC	GG	CC	CC	CC	CC	CC	CC	CC	CC	CC	CC	CC	CC	CC	CC	CC	CC	CC	CC	CC	CC	CC	CC	CC	CC	GG	CG	CC	CC	CC	GG	CC	CC	CC	GG	CC	CG	GG	CC	CC	CC	CC	CG	CC
ST4.03ch01pos19439205.1	T/A	ST4.03ch01	19439205	+	TT	TT	TT	TT	AA	AA	TT	AA	TT	TT	AA	TT	AA	TT	AA	TT	TT	TT	TT	TT	AA	AA	TT	AA	TT	TT	TT	TA	TT	TT	TT	TT	AA	TT	TT	TT	TT	TT	TT	TT	AA	TT	TT	TT	AA
ST4.03ch01pos19471742.1	A/G	ST4.03ch01	19471742	+	AA	AA	AA	GG	AA	AA	AA	AA	AA	AA	AA	AA	AA	AA	AA	AA	AA	AA	AA	AA	AA	AA	AA	AA	AA	AA	GG	AA	AA	AA	AA	AA	AA	AA	AA	AA	AA	AA	AA	AA	AA	AA	AA	GG	AA
ST4.03ch01pos19471766.1	G/A	ST4.03ch01	19471766	+	GG	GG	GG	AA	GG	GG	GG	GG	GG	GG	GG	GG	GG	GG	GG	GG	GG	GG	GG	GG	GG	AA	GG	GG	GG	GG	AA	GG	GG	GG	GG	GG	GG	GG	GG	GG	GG	GG	GG	GG	GG	GG	GG	AA	GG
ST4.03ch01pos19471768.1	C/T	ST4.03ch01	19471768	+	CC	CC	CC	TT	CC	CC	CC	CC	CC	CC	CC	CC	CC	CC	CC	CC	CC	CC	CC	CC	CC	TT	CC	CC	CC	CC	TT	CC	CC	CC	CC	CC	CC	CC	CC	CC	CC	CC	CC	CC	CC	CC	CC	TT	CC
ST4.03ch01pos19471790.1	A/G	ST4.03ch01	19471790	+	AA	AA	AA	GG	AA	AA	AA	AA	AA	AA	AA	AA	AA	AA	AA	AA	AA	AA	AA	AA	AA	GG	AA	AA	AA	AA	GG	AA	AA	AA	AA	AA	AA	AA	AA	AA	AA	AA	AA	AA	AA	AA	AA	GG	AA
ST4.03ch01pos19471793.1	T/A	ST4.03ch01	19471793	+	TT	TT	TT	AA	TT	TT	TT	TT	TT	TT	TT	TT	TT	TT	TT	TT	TT	TT	TT	TT	TT	AA	TT	TT	TT	TT	AA	TT	TT	TT	TT	TT	TT	TT	TT	TT	TT	TT	TT	TT	TT	TT	TT	AA	TT
ST4.03ch01pos19471805.1	T/G	ST4.03ch01	19471805	+	TT	TT	TT	GG	TT	TT	TT	TT	TT	TT	TT	TT	TT	TT	TT	TT	TT	TT	TT	TT	TT	GG	TT	TT	TT	TT	GG	TT	TT	TT	TT	TT	TT	TT	TT	TT	TT	TT	TT	TT	TT	TT	TT	GG	TT
ST4.03ch01pos19471818.1	A/G	ST4.03ch01	19471818	+	AA	AA	AA	GG	AA	AA	AA	AA	AA	AA	AA	AA	AA	AA	AA	AA	AA	AA	AA	AA	AA	GG	AA	AA	AA	AA	GG	AA	AA	AA	AA	AA	AA	AA	AA	AA	AA	AA	AA	AA	AA	AA	AA	GG	AA
ST4.03ch01pos19618635.1	T/C	ST4.03ch01	19618635	+	TT	TT	TT	TT	TT	TT	TT	TT	TT	CC	TT	TT	TT	TT	TT	TT	TT	TT	TT	TT	TT	TT	TT	TT	TT	TT	CC	TT	TT	TT	TT	TT	TT	TT	TT	TT	TT	TT	CC	TT	TT	CC	TT	CC	TT
ST4.03ch01pos19618689.1	T/C	ST4.03ch01	19618689	+	TT	TT	TT	TT	TT	TT	TT	TT	TT	CC	TT	TT	TT	TT	TT	TT	TT	TT	TT	TT	TT	TT	TT	TT	TT	TT	CC	TT	TT	TT	TT	TT	TT	TT	TT	TT	TT	TT	CC	TT	TT	CC	CC	CC	TT
ST4.03ch01pos19625479.1	T/C	ST4.03ch01	19625479	+	TT	TT	TT	TT	TT	TT	TT	TT	CC	TT	TT	TT	TT	TT	TT	TT	TT	TT	TT	TT	TT	TT	TT	TT	TT	TT	CC	TT	TT	TT	TT	CC	TT	TT	CC	TT	TT	TT	TT	TT	TT	CC	TT	CC	TT
ST4.03ch01pos19625533.1	A/C	ST4.03ch01	19625533	+	AA	AA	AA	AA	AA	AA	AA	AA	CC	AA	AA	AA	AA	AA	AA	AA	AA	AA	AA	AA	AA	AA	AA	AA	AA	AA	CC	AA	AA	AA	AA	CC	AA	AA	CC	AA	AA	AA	AA	AA	AA	CC	AA	CC	AA
ST4.03ch01pos19664201.1	T/C	ST4.03ch01	19664201	+	TC	TT	CC	TC	TC	TC	CC	TC	CC	CC	TC	TC	TC	TC	TC	CC	TC	TT	TC	TT	TC	TC	TT	TC	CC	TC	TT	TT	CC	CC	TC	TC	TC	TT	TT	TT	TC	TC	TC	TT	TC	TC	TC	TT	TC
ST4.03ch01pos19664241.1	G/C	ST4.03ch01	19664241	+	GG	GG	GG	GG	GG	GG	GG	GG	GG	GG	GG	GG	GG	GG	GG	GG	GG	GG	GG	GC	GG	GG	GG	GG	GG	GG	GC	GG	GG	GG	GC	GC	GG	GC	GC	GC	GG	GG	GC	GC	GG	GG	GG	GC	GG
ST4.03ch01pos19664242.1	C/A	ST4.03ch01	19664242	+	CC	CC	CC	CC	CC	CC	CC	CC	CC	CC	CC	CC	CC	CC	CC	CC	CC	CC	CC	CA	CC	CC	CC	CC	CC	CC	CA	CC	CC	CC	CA	CA	CC	CA	CA	CA	CC	CC	CA	CA	CC	CC	CC	CA	CC
ST4.03ch01pos19664243.1	T/G	ST4.03ch01	19664243	+	TT	TT	TT	TT	TT	TT	TT	TT	TT	TT	TT	TT	TT	TT	TT	TT	TT	TT	TT	TG	TT	TT	TT	TT	TT	TT	TG	TT	TT	TT	TG	TG	TT	TG	TG	TG	TT	TT	TG	TG	TT	TT	TT	TG	TT
ST4.03ch01pos19664244.1	G/C	ST4.03ch01	19664244	+	GG	GG	GG	GG	GG	GG	GG	GG	GG	GG	GG	GG	GG	GG	GG	GG	GG	GG	GG	GC	GG	GG	GG	GG	GG	GG	GC	GG	GG	GG	GC	GC	GG	GC	GC	GC	GG	GG	GC	GC	GG	GG	GG	GC	GG
ST4.03ch01pos19693269.1	T/C	ST4.03ch01	19693269	+	TT	TT	CC	TT	CC	CC	CC	CC	TT	CC	CC	CC	CC	CC	CC	CC	CC	TT	TT	CC	CC	TT	TT	CC	CC	TT	CC	CC	CC	CC	CC	CC	CC	CC	CC	CC	CC	CC	CC	CC	CC	CC	CC	CC	TT
ST4.03ch01pos19693273.1	A/G	ST4.03ch01	19693273	+	AA	AA	GG	AA	GG	GG	GG	GG	AA	GG	GG	GG	GG	GG	GG	GG	GG	AA	AA	GG	GG	AA	AA	GG	GG	AA	GG	GG	GG	GG	GG	GG	GG	GG	GG	GG	GG	GG	GG	GG	GG	GG	GG	GG	AA
ST4.03ch01pos19693304.1	G/T	ST4.03ch01	19693304	+	GG	GG	TT	GG	TT	TT	TT	TT	GG	TT	TT	TT	TT	TT	TT	TT	TT	GG	GG	TT	TT	GG	GG	TT	TT	GG	TT	TT	TT	TT	TT	TT	TT	TT	TT	TT	TT	TT	TT	TT	TT	TT	TT	TT	GG
ST4.03ch01pos19693343.1	A/C	ST4.03ch01	19693343	+	AA	AA	CC	AA	CC	CC	CC	CC	AA	CC	CC	CC	CC	CC	CC	CC	CC	AA	AA	CC	CC	AA	AA	CC	CC	AA	CC	CC	CC	CC	CC	CC	CC	CC	CC	CC	CC	CC	CC	CC	CC	CC	CC	CC	AA
ST4.03ch01pos19804957.1	A/G	ST4.03ch01	19804957	+	AA	AA	AA	AA	GG	AA	AA	AA	AA	AA	AA	AA	AA	AA	AA	AA	AA	AA	AA	AA	AA	AA	AA	AA	AA	AA	GG	AA	AA	AA	AA	GG	AA	AA	AA	GG	AA	AA	AA	AA	AA	AA	AA	GG	AA
ST4.03ch01pos19805039.1	G/C	ST4.03ch01	19805039	+	GG	GG	GG	GG	CC	GG	GG	GG	GG	GG	GG	GG	GG	GG	GG	GG	GG	GG	GG	GG	GG	GG	GG	GG	GG	GG	CC	GG	GG	GG	GG	CC	GG	GG	GG	CC	GG	GG	GG	GG	GG	GG	GG	CC	GG
ST4.03ch01pos19862292.1	C/T	ST4.03ch01	19862292	+	CC	CC	CC	CC	CC	CC	CC	CC	CC	TT	CC	CC	CC	CC	CC	CC	CC	CC	CC	CC	CC	CC	CC	CC	CC	CC	TT	CC	CC	CC	CC	TT	CC	CC	CC	CC	CC	CC	CC	CC	CC	TT	CC	TT	CC
ST4.03ch01pos19862304.1	A/G	ST4.03ch01	19862304	+	AA	AA	AA	AA	AA	AA	AA	AA	AA	GG	AA	AA	AA	AA	AA	AA	AA	AA	AA	AA	AA	AA	AA	AA	AA	AA	GG	AA	AA	AA	AA	GG	AA	AA	AA	AA	AA	AA	AA	AA	AA	GG	AA	GG	AA
ST4.03ch01pos19873201.1	A/G	ST4.03ch01	19873201	+	AA	AA	AA	AA	AA	AA	AA	AA	AA	AA	AA	AA	AA	AA	AA	AA	AA	AA	AA	AA	AA	AA	AA	AA	AA	AA	AA	AA	AA	AA	AA	AA	AA	GG	AA	GG	GG	AA	AA	AA	AA	AA	AA	AA	AA
ST4.03ch01pos19873707.1	C/G	ST4.03ch01	19873707	+	CC	CC	CC	CC	CC	CC	CC	CC	CC	CC	CC	CC	CC	CC	CC	CC	CC	CC	CC	CC	GG	CC	CC	CC	CC	CC	GG	CC	CC	CC	CC	CC	CC	CC	CC	CC	CC	CC	CC	CC	CC	CC	CC	GG	CC
ST4.03ch01pos19873709.1	G/A	ST4.03ch01	19873709	+	GG	GG	GG	GG	GG	GG	GG	GG	GG	GG	GG	GG	GG	GG	GG	GG	GG	GG	GG	GG	AA	GG	GG	GG	GG	GG	AA	GG	GG	GG	GG	GG	GG	GG	GG	GG	GG	GG	GG	GG	GG	GG	GG	AA	GG
ST4.03ch01pos19873749.1	C/A	ST4.03ch01	19873749	+	CC	CC	CC	CC	CC	CC	CC	CC	CC	CC	CC	CC	CC	CC	CC	CC	CC	CC	CC	CC	AA	CC	CC	CC	CC	CC	AA	CC	CC	CC	CC	CC	CC	CC	CC	CC	CC	CC	CC	CC	CC	CC	CC	AA	CC
ST4.03ch01pos19873757.1	A/T	ST4.03ch01	19873757	+	AA	AA	AA	AA	AA	AA	AA	AA	AA	AA	AA	AA	AA	AA	AA	AA	AA	AA	AA	AA	TT	AA	AA	AA	AA	AA	TT	AA	AA	AA	AA	AA	AA	AA	AA	AA	AA	AA	AA	AA	AA	AA	AA	TT	AA
ST4.03ch01pos19873761.1	T/C	ST4.03ch01	19873761	+	TT	TT	TT	TT	TT	TT	TT	TT	TT	TT	TT	TT	TT	TT	TT	TT	TT	TT	TT	TT	CC	TT	TT	TT	TT	TT	CC	TT	TT	TT	TT	TT	TT	TT	TT	TT	TT	TT	TT	TT	TT	TT	TT	CC	TT
ST4.03ch01pos19873764.1	T/C	ST4.03ch01	19873764	+	TT	TT	TT	TT	TT	TT	TT	TT	TT	TT	TT	TT	TT	TT	TT	TT	TT	TT	TT	TT	CC	TT	TT	TT	TT	TT	CC	TT	TT	TT	TT	TT	TT	TT	TT	TT	TT	TT	TT	TT	TT	TT	TT	CC	TT
ST4.03ch01pos19873786.1	C/A	ST4.03ch01	19873786	+	CC	CC	CC	CC	CC	CC	CC	CC	CC	CC	CC	CC	CC	CC	CC	CC	CC	CC	CC	CC	AA	CC	CC	CC	CC	CC	AA	CC	CC	CC	CC	CC	CC	CC	CC	CC	CC	CC	CC	CC	CC	CC	CC	AA	CC
ST4.03ch01pos19873790.1	C/T	ST4.03ch01	19873790	+	CC	CC	CC	CC	CC	CC	CC	CC	CC	CC	CC	CC	CC	CC	CC	CC	CC	CC	CC	CC	TT	CC	CC	CC	CC	CC	TT	CC	CC	CC	CC	CC	CC	CC	CC	CC	CC	CC	CC	CC	CC	CC	CC	TT	CC
ST4.03ch01pos20031948.1	A/G	ST4.03ch01	20031948	+	AA	AA	AA	AA	GG	AA	AA	AA	AA	GG	AA	AA	AA	AA	AA	AA	GG	AA	GG	AA	GG	AA	AA	AA	AA	GG	AA	AA	AA	AA	AA	GG	AA	AA	AA	AA	AA	AA	GG	GG	GG	AA	AA	AA	GG
ST4.03ch01pos20125331.1	C/G	ST4.03ch01	20125331	+	GG	GG	GG	GG	GG	GG	CC	GG	CC	CC	CC	GG	CC	GG	GG	CC	GG	GG	GG	GG	GG	GG	GG	CC	GG	GG	GG	GG	CC	CC	GG	GG	GG	GG	GG	GG	CG	GG	GG	GG	GG	CC	GG	GG	GG
ST4.03ch01pos20188954.1	C/A	ST4.03ch01	20188954	+	CC	CC	CC	CC	AA	CC	CC	CC	CC	CC	CC	CC	CC	CC	CC	CC	CC	CC	CC	CC	CC	CC	CC	CC	CC	CC	CC	CC	CC	CC	CC	CC	CC	CC	CC	CC	CC	CC	CC	CC	CC	CC	CC	CC	CC
ST4.03ch01pos20188981.1	G/A	ST4.03ch01	20188981	+	GG	GG	GG	GG	AA	GG	GG	GG	GG	GG	AA	GG	GG	GG	GG	GG	GG	GG	GG	GG	AA	GG	GG	GG	AA	GG	GG	GG	GG	GG	GG	GG	GG	GG	GG	AA	GG	GG	GG	GG	AA	GG	GG	GG	GG
ST4.03ch01pos20188988.1	A/C	ST4.03ch01	20188988	+	AA	AA	AA	AA	CC	AA	AA	AA	AA	AA	AA	AA	AA	AA	AA	AA	AA	AA	AA	AA	AA	AA	AA	AA	AA	AA	AA	AA	AA	AA	AA	AA	AA	AA	AA	AA	AA	AA	AA	AA	AA	AA	AA	AA	AA
ST4.03ch01pos20211190.1	C/T	ST4.03ch01	20211190	+	CC	CC	CC	CC	CC	CC	CC	CC	CC	TT	CC	CC	CC	CC	CC	CC	CC	CC	TT	CC	CC	CC	CC	CC	CC	CC	CC	CC	TT	CC	CC	CC	CC	CC	CC	CC	CC	CC	CC	CC	CC	CC	CC	CC	CC
ST4.03ch01pos20211192.1	A/T	ST4.03ch01	20211192	+	AA	AA	AA	AA	AA	AA	AA	AA	AA	TT	AA	AA	AA	AA	AA	AA	AA	AA	TT	AA	AA	AA	AA	AA	AA	AA	AA	AA	TT	AA	AA	AA	AA	AA	AA	AA	AA	AA	AA	AA	AA	AA	AA	AA	AA
ST4.03ch01pos20211222.1	C/T	ST4.03ch01	20211222	+	CC	CC	CC	CC	CC	CC	CC	CC	CC	TT	CC	CC	CC	CC	CC	CC	CC	CC	TT	CC	CC	CC	CC	CC	CC	CC	CC	CC	TT	CC	CC	CC	CC	CC	CC	CC	CC	CC	CC	CC	CC	CC	CC	CC	CC
ST4.03ch01pos20211225.1	A/G	ST4.03ch01	20211225	+	AA	AA	AA	AA	AA	AA	AA	AA	AA	GG	AA	AA	AA	AA	AA	AA	AA	AA	GG	AA	AA	AA	AA	AA	AA	AA	AA	AA	GG	AA	AA	AA	AA	AA	AA	AA	AA	AA	AA	AA	AA	AA	AA	AA	AA
ST4.03ch01pos20265083.1	T/A	ST4.03ch01	20265083	+	TT	TT	TT	TT	AA	AA	TT	AA	TT	TT	AA	TT	AA	TT	AA	TT	TT	TT	TT	TT	AA	AA	TT	AA	TT	TT	TT	AA	TT	TT	TT	TT	AA	TT	TT	TT	TT	AA	TT	TT	AA	TT	TT	AA	AA
ST4.03ch01pos20269482.1	A/G	ST4.03ch01	20269482	+	AA	AA	AA	AA	AA	AA	GG	AA	AA	GG	AA	AA	AA	AA	AA	AA	AA	AA	AA	AA	GG	AA	AA	AA	AA	AA	AA	AA	GG	AA	AA	AA	AA	AA	AA	AA	AA	AA	GG	AA	AA	AA	GG	AA	AA
ST4.03ch01pos20269543.1	A/G	ST4.03ch01	20269543	+	AA	AA	AA	AA	AA	AA	GG	AA	AA	GG	AA	AA	AA	AA	AA	AA	AA	AA	AA	AA	GG	AA	AA	AA	AA	AA	AA	AA	GG	AA	AA	GG	AA	AA	AA	AA	AA	AA	GG	AA	AA	AA	GG	AA	AA
ST4.03ch01pos20269546.1	C/T	ST4.03ch01	20269546	+	CC	CC	CC	CC	CC	CC	TT	CC	CC	TT	CC	CC	CC	CC	CC	CC	CC	CC	CC	CC	TT	CC	CC	CC	CC	CC	CC	CC	TT	CC	CC	TT	CC	CC	CC	CC	CC	CC	TT	CC	CC	CC	TT	CC	CC
ST4.03ch01pos20274134.1	A/G	ST4.03ch01	20274134	+	AA	GG	GG	GG	GG	GG	AA	GG	AA	AA	GG	GG	GG	GG	GG	AA	GG	GG	GG	GG	GG	GG	AA	GG	GG	AA	GG	GG	AA	AA	GG	AA	GG	GG	AA	GG	GG	GG	GG	GG	GG	AA	GG	GG	GG
ST4.03ch01pos20274194.1	G/C	ST4.03ch01	20274194	+	GG	CC	CC	CC	GG	GG	GG	GG	GG	GG	GG	CC	GG	GG	GG	GG	GG	CC	CC	GG	GG	GG	GG	GG	GG	GG	GG	CC	GG	GG	GG	CC	GG	GG	GG	GG	GC	GG	GG	GG	GG	GG	GG	GG	GG
ST4.03ch01pos20274274.1	C/A	ST4.03ch01	20274274	+	CC	AA	AA	AA	CC	CC	CC	CC	CC	CC	CC	AA	CC	CC	CC	CC	CC	CA	AA	CC	CC	CC	CC	CC	CC	CC	CC	CA	CC	CC	CC	CC	CC	CC	CC	CC	CA	CC	CA	CC	CC	CC	CC	CC	CC
ST4.03ch01pos20278672.1	A/G	ST4.03ch01	20278672	+	GG	AA	GG	AA	AA	GG	GG	AA	AA	AA	AA	AA	AA	AA	AA	AA	AA	AA	AA	AA	AA	AA	AA	AA	AA	GG	AA	AA	GG	GG	AA	AA	AA	AA	AA	AA	AA	AA	AA	AA	AA	AA	AA	AA	GG
ST4.03ch01pos20279853.1	T/A	ST4.03ch01	20279853	+	TT	TT	TT	TT	TT	TT	TT	TT	TT	TT	AA	TT	AA	TT	TT	TT	TT	TT	TT	TT	TT	TT	TT	AA	TT	TT	TT	TT	TT	TT	TT	AA	TT	TT	TT	TT	AA	TT	TT	TT	TT	TT	TT	TT	AA
ST4.03ch01pos20285594.1	T/A	ST4.03ch01	20285594	+	TT	TT	TT	TT	TT	TT	AA	TT	TT	AA	TT	AA	TT	AA	TT	TT	TT	TT	AA	TT	AA	TT	TT	TT	TT	AA	TT	TT	TT	TT	TT	TT	TT	TT	TT	TT	TT	TT	TT	TT	TT	TT	AA	TT	TT
ST4.03ch01pos20289736.1	A/G	ST4.03ch01	20289736	+	AA	GG	AA	AA	GG	GG	AA	GG	AA	AA	GG	AA	GG	GG	GG	AA	GG	AA	AA	GG	GG	GG	GG	AA	GG	GG	AA	GG	AA	AA	GG	GG	GG	GG	AA	GG	AA	GG	GG	GG	AA	AA	GG	GG	GG
ST4.03ch01pos20289847.1	G/A	ST4.03ch01	20289847	+	GG	GG	GG	GG	AA	AA	GG	AA	GG	GG	GG	GG	AA	GG	AA	GG	GG	GG	GG	GG	GG	AA	GG	GG	GG	GG	GG	AA	GG	GG	GG	GG	AA	GG	GG	GG	GG	GG	GG	GG	GG	GG	GG	GG	AA
ST4.03ch01pos20290409.1	T/A	ST4.03ch01	20290409	+	TT	AA	TT	TT	TT	TT	TT	TT	TT	TT	TT	TT	TT	TT	TT	TT	TT	TT	TT	TT	TT	TT	TT	TT	TT	TT	AA	TT	TT	TT	TT	TT	TT	TT	AA	AA	TT	AA	TT	AA	TT	AA	TT	AA	TT
ST4.03ch01pos20290442.1	A/G	ST4.03ch01	20290442	+	AA	GG	AA	AA	AA	AA	AA	AA	AA	AA	AA	AA	AA	AA	AA	AA	AA	AA	AA	AA	AA	AA	AA	AA	AA	AA	GG	AA	AA	AA	AA	AA	AA	AA	GG	GG	AA	GG	AA	GG	AA	GG	AA	GG	AA
ST4.03ch01pos20290444.1	G/A	ST4.03ch01	20290444	+	GG	AA	GG	GG	GG	GG	GG	GG	GG	GG	GG	GG	GG	GG	GG	GG	GG	GG	GG	GG	GG	GG	GG	GG	GG	GG	AA	GG	GG	GG	GG	GG	GG	GG	AA	AA	GG	AA	GG	AA	GG	AA	GG	AA	GG
ST4.03ch01pos20474237.1	A/T	ST4.03ch01	20474237	+	AA	AA	AA	AA	AT	AA	AA	AA	AA	AA	AA	AA	AA	AA	AA	AA	AA	AA	AA	AA	AA	AA	AA	AA	AA	AA	AA	AA	AA	AA	AA	AA	AA	AA	AT	AT	AT	AA	AA	AA	AT	AA	AA	AA	AT
ST4.03ch01pos20474265.1	G/C	ST4.03ch01	20474265	+	GG	GG	GG	GG	GC	GG	GG	GG	GG	GG	GG	GG	GG	GG	GG	GG	GG	GG	GG	GG	GG	GG	GG	GG	GG	GG	GG	GG	GG	GG	GG	GG	GG	GG	GC	GC	GC	GG	GG	GG	GC	GG	GG	GG	GC
ST4.03ch01pos20474272.1	A/C	ST4.03ch01	20474272	+	AC	AA	AC	AA	AA	AC	AC	AC	AC	AC	AA	AA	AA	AA	AC	AC	AA	AA	AC	AA	AA	AA	AA	AA	AA	AA	AC	AA	AC	AA	AA	AA	AA	AA	AC	AA	AA	AA	AA	AA	AA	AA	AA	AA	AA
ST4.03ch01pos20474274.1	C/T	ST4.03ch01	20474274	+	CC	CC	CC	CT	CT	CC	CT	CC	CT	CT	CC	CT	CC	CC	CC	CT	CC	CC	CC	CC	CC	CT	CC	CC	CC	CC	CC	CC	CC	CC	CC	CT	CT	CC	CT	CT	CT	CT	CC	CT	CT	CT	CC	CC	CT
ST4.03ch01pos20547553.1	T/C	ST4.03ch01	20547553	+	TC	TT	TT	CC	CC	CC	TT	TC	CC	TT	TT	CC	CC	TT	TC	TT	TT	CC	TT	CC	TT	CC	TT	CC	CC	CC	TT	CC	TT	CC	TT	CC	CC	CC	TT	CC	CC	CC	CC	CC	TT	CC	TT	TT	TT
ST4.03ch01pos20547691.1	T/G	ST4.03ch01	20547691	+	TT	TT	TT	TT	GG	TT	TT	GG	TT	TT	TT	TT	TT	TT	TT	TT	TT	GG	TT	TT	TT	GG	TT	TT	GG	TT	TT	TT	TT	GG	GG	TT	TT	TT	TT	GG	GG	TT	GG	GG	TT	TT	TT	TT	GG
ST4.03ch01pos20650153.1	T/A	ST4.03ch01	20650153	+	TT	TT	TT	TT	TT	TT	TT	TT	TT	TT	TT	TT	TT	TT	TT	TT	TT	TT	TT	TT	AA	TT	TT	TT	TT	TT	TT	TT	TT	TT	TT	TT	TT	TT	TT	TT	TT	TT	TT	TT	TT	TT	TT	TT	TT
ST4.03ch01pos20897612.1	A/G	ST4.03ch01	20897612	+	AA	AA	GG	AA	GG	GG	AA	AA	GG	GG	AA	AA	AA	GG	AA	AA	GG	GG	GG	AA	AA	GG	GG	AA	AA	AA	AA	AA	GG	AA	AA	AA	GG	AA	AA	AA	AA	AA	AA	AA	AA	GG	GG	AA	AA
ST4.03ch01pos20897637.1	G/A	ST4.03ch01	20897637	+	GG	GG	GG	AA	GG	GG	GG	GG	AA	GA	GG	AA	GG	AA	GG	GG	AA	AA	GG	GG	GG	GG	GG	GG	GG	AA	GG	GG	GG	GG	GG	AA	GG	GG	GG	GG	AA	AA	GG	GG	GG	GG	AA	GG	GG
ST4.03ch01pos20897668.1	T/C	ST4.03ch01	20897668	+	CC	TT	CC	CC	CC	CC	CC	TT	CC	CC	TT	CC	CC	CC	TT	TT	CC	CC	CC	TT	TT	CC	CC	TT	CC	CC	TT	CC	CC	CC	TT	CC	CC	CC	TT	TT	CC	CC	CC	CC	TT	CC	CC	TT	CC
ST4.03ch01pos20909095.1	T/A	ST4.03ch01	20909095	+	TT	TT	AA	TT	AA	TT	TT	TT	TT	AA	AA	AA	AA	AA	TT	TT	TT	TT	TT	AA	AA	TT	TT	TT	AA	TT	TT	AA	TT	TT	TT	AA	TT	TT	TT	TT	TT	TT	TT	AA	TT	TT	AA	TT	TT
ST4.03ch01pos20975921.1	C/T	ST4.03ch01	20975921	+	CC	CC	CC	TT	CC	TT	CC	CC	CC	CC	CC	CC	CC	TT	CC	TT	CC	CC	CC	CC	CC	TT	CC	CC	CC	TT	CC	TT	CC	CC	CC	TT	CC	TT	CC	CC	CC	TT	CC	CC	TT	CC	CC	CC	TT
ST4.03ch01pos20975930.1	A/G	ST4.03ch01	20975930	+	AA	AA	AA	GG	AA	GG	AA	AA	AA	AA	AA	AA	AA	GG	AA	GG	AA	AA	AA	AA	AA	GG	AA	AA	AA	GG	AA	GG	AA	AA	AA	GG	AA	GG	AA	AA	AA	GG	AA	AA	GG	AA	AA	AA	GG
ST4.03ch01pos21325084.1	T/C	ST4.03ch01	21325084	+	CC	CC	CC	CC	CC	CC	CC	CC	CC	CC	CC	CC	CC	CC	CC	CC	CC	CC	CC	CC	CC	CC	TT	CC	CC	TT	CC	CC	CC	CC	CC	CC	CC	CC	TT	TT	CC	CC	CC	CC	CC	CC	CC	CC	CC
ST4.03ch01pos21325114.1	T/G	ST4.03ch01	21325114	+	GG	GG	GG	GG	GG	GG	GG	GG	GG	GG	GG	GG	GG	GG	GG	GG	GG	GG	GG	GG	GG	GG	TT	GG	GG	TT	GG	GG	GG	GG	GG	GG	GG	GG	TT	TT	GG	GG	GG	GG	GG	GG	GG	GG	GG
ST4.03ch01pos21325129.1	A/G	ST4.03ch01	21325129	+	GG	GG	GG	GG	GG	GG	GG	GG	GG	GG	GG	GG	GG	GG	GG	GG	GG	GG	GG	GG	GG	GG	AA	GG	GG	AA	GG	GG	GG	GG	GG	GG	GG	GG	AA	AA	GG	GG	GG	GG	GG	GG	GG	GG	GG
ST4.03ch01pos21325422.1	T/C	ST4.03ch01	21325422	+	TT	TT	TT	TT	CC	CC	CC	CC	TT	CC	CC	TT	CC	TT	CC	TT	TT	TT	TT	TT	CC	CC	TT	CC	TT	TT	TT	CC	CC	TT	TT	CC	CC	TT	TT	TT	TT	TT	CC	TT	CC	TT	CC	TT	CC
ST4.03ch01pos21325428.1	T/C	ST4.03ch01	21325428	+	TT	TT	TT	TT	CC	CC	CC	CC	TT	CC	CC	TT	CC	TT	CC	TT	TT	TT	TT	TT	CC	CC	TT	CC	TT	TT	TT	CC	CC	TT	TT	CC	CC	TT	TT	TT	TT	TT	CC	TT	CC	TT	CC	TT	CC
ST4.03ch01pos21325449.1	A/G	ST4.03ch01	21325449	+	AA	AA	AA	AA	AG	AA	AA	AA	AA	AG	GG	AA	AA	AA	GG	AA	AA	AA	AA	AA	AG	AG	AA	GG	AA	AA	AA	GG	GG	AA	AA	AA	GG	AA	AA	AA	AA	AA	AA	AA	GG	AA	AG	AA	AG
ST4.03ch01pos21325458.1	G/A	ST4.03ch01	21325458	+	GG	GG	GG	GG	GA	GG	GG	GG	GG	GA	GG	GG	GG	GG	GG	GG	GG	GG	GG	GG	GG	GG	GG	GG	GG	GG	GG	GG	GG	GG	GG	GG	GG	GG	GG	GG	GG	GG	GG	GG	GG	GG	GA	GG	GA
ST4.03ch01pos21325472.1	C/T	ST4.03ch01	21325472	+	CC	CC	CC	CC	TT	TT	TT	TT	CC	TT	TT	CC	TT	CC	TT	CC	CC	CC	CC	CC	TT	TT	CC	TT	CC	CC	CC	TT	TT	CC	CC	TT	TT	CC	CC	CC	CC	CC	TT	CC	TT	CC	TT	CC	TT
ST4.03ch01pos21325479.1	G/A	ST4.03ch01	21325479	+	GG	GG	GG	GG	GA	GG	GG	GG	GG	GA	GG	GG	AA	GG	GG	GG	GG	GG	GG	GG	GA	GG	GG	GG	GG	GG	GG	GG	GG	GG	GG	GG	GG	GG	GG	GG	GG	GG	GG	GG	GG	GG	GA	GG	GA
ST4.03ch01pos21325492.1	A/G	ST4.03ch01	21325492	+	AA	AA	AA	AA	AA	AA	GG	AA	AA	AG	AA	AA	GG	AA	AA	AA	AA	AA	AA	AA	AG	AA	AA	AA	AA	AA	AA	AA	AA	AA	AA	GG	AA	AA	AA	AA	AA	AA	GG	AA	AA	AA	AG	AA	AG
ST4.03ch01pos21325509.1	C/A	ST4.03ch01	21325509	+	CC	CC	CC	CC	AA	AA	CC	CC	CC	AA	AA	CC	CC	CC	AA	CC	CC	CC	CC	CC	CA	AA	CC	CC	CC	CC	CC	AA	AA	CC	CC	CC	AA	CC	CC	CC	CC	CC	CC	CC	AA	CC	CA	CC	CA
ST4.03ch01pos21325774.1	T/C	ST4.03ch01	21325774	+	TT	TT	TT	TT	CC	TT	TT	TT	TT	TT	TT	TT	TT	TT	CC	TT	TT	TT	TT	TT	CC	TT	TT	TT	TT	TT	TT	CC	TT	TT	TT	TT	TT	TT	TT	TT	TT	TT	TT	TT	TT	TT	TT	TT	CC
ST4.03ch01pos21325777.1	A/G	ST4.03ch01	21325777	+	AA	AA	AA	AA	GG	AA	GG	AA	AA	GG	AA	AA	AA	AA	GG	AA	AA	AA	AA	AA	GG	AG	AA	AA	AA	AA	AA	GG	AA	AA	AA	AA	AA	AA	AA	AA	AA	AA	AA	AA	AA	AA	AG	AA	GG
ST4.03ch01pos21325786.1	C/G	ST4.03ch01	21325786	+	CC	CC	CC	CC	GG	CC	CC	CC	CC	CC	CC	CC	CC	CC	GG	CC	CC	CC	CC	CC	GG	CC	CC	CC	CC	CC	CC	GG	CC	CC	CC	CC	CC	CC	CC	CC	CC	CC	CC	CC	CC	CC	CC	CC	GG
ST4.03ch01pos21325790.1	A/G	ST4.03ch01	21325790	+	AA	AA	AA	AA	GG	AA	GG	AA	AA	GG	AA	AA	AA	AA	GG	AA	AA	AA	AA	AA	GG	GG	AA	AA	AA	AA	AA	GG	GG	AA	AA	GG	AA	AA	AA	AA	AA	AA	AA	AA	AA	AA	GG	AA	GG
ST4.03ch01pos21325810.1	G/C	ST4.03ch01	21325810	+	GG	GG	GG	GG	CC	GG	CC	GG	GG	CC	GG	GG	GG	GG	CC	GG	GG	GG	GG	GG	CC	CC	GG	GG	GG	GG	GG	CC	CC	GG	GG	CC	GG	GG	GG	GG	GG	GG	GG	GG	GG	GG	CC	GG	CC
ST4.03ch01pos21326105.1	C/G	ST4.03ch01	21326105	+	CC	CC	CC	CC	CC	CC	CC	CC	CC	GG	CC	CC	CC	CC	CC	CC	CC	CC	CC	CC	CC	GG	CC	CC	CC	CC	CC	CC	CC	CC	CC	CC	CC	CC	CC	CC	CC	CC	CC	CC	CC	CC	CC	CC	CC
ST4.03ch01pos21326106.1	T/C	ST4.03ch01	21326106	+	TT	TT	TT	TT	TT	TT	TT	TT	TT	CC	TT	TT	TT	TT	TT	TT	TT	TT	TT	TT	TT	CC	TT	TT	TT	TT	TT	TT	TT	TT	TT	TT	TT	TT	TT	TT	TT	TT	TT	TT	TT	TT	TT	TT	TT
ST4.03ch01pos21326129.1	G/C	ST4.03ch01	21326129	+	GG	GG	GG	GG	GG	GG	GG	GG	GG	GG	GG	GG	GG	GG	GG	GG	GG	GG	GG	GG	GG	GG	GG	GG	GG	GG	GG	GG	GG	GG	GG	GG	GG	GG	GG	GG	GG	GG	GG	GG	GG	GG	GG	GG	GG
ST4.03ch01pos21591982.1	G/A	ST4.03ch01	21591982	+	GA	AA	GG	GG	AA	AA	AA	GG	AA	GA	GG	GG	GG	GA	GG	GG	AA	GG	AA	GG	GG	GA	GG	GG	GG	GG	GG	GG	GG	GA	GG	GG	GG	GG	GG	GG	GG	GG	GG	GG	GA	GG	GG	GG	AA
ST4.03ch01pos21591989.1	G/T	ST4.03ch01	21591989	+	GT	TT	GG	GG	TT	TT	GT	GG	TT	GT	GG	GG	GG	GT	GG	GG	TT	GG	GG	GG	GG	GG	GG	GG	GG	GG	GG	GG	GG	GT	GG	GG	GG	TT	GG	GG	GG	GG	GG	GG	GT	GG	GG	GG	GG
ST4.03ch01pos21591990.1	C/T	ST4.03ch01	21591990	+	CC	CC	CC	CC	CC	CC	CC	CC	CC	CC	CC	CC	TT	CC	CC	CC	CC	CC	CC	CC	CC	CC	CC	TT	CC	CC	CC	CC	CC	CC	TT	CC	CC	CC	CC	CC	CC	CC	CC	CC	CC	CC	CC	CC	CC
ST4.03ch01pos21591999.1	G/A	ST4.03ch01	21591999	+	GA	AA	GG	GG	AA	AA	GA	GG	AA	GA	GG	GG	GG	GA	GG	GG	AA	GG	GG	AA	GG	GG	GG	GG	GG	GG	GG	GG	GG	AA	GG	GA	GG	GG	GG	GG	GG	GG	GG	GG	GA	GG	GG	GG	GG
ST4.03ch01pos21592008.1	G/A	ST4.03ch01	21592008	+	GG	GG	GG	GG	GG	GG	GG	GG	GG	GG	GG	GG	GG	GG	GG	GG	GG	GG	GG	GG	GG	GG	GG	GG	GG	GG	GG	GG	GG	GG	GG	GG	GG	GG	GG	GG	GG	GG	GG	GG	GA	GG	GG	GG	GG
ST4.03ch01pos21592013.1	T/C	ST4.03ch01	21592013	+	CC	CC	TT	CC	CC	CC	TC	TT	CC	TC	TT	TT	CC	TC	TT	TT	CC	TT	TT	CC	CC	TC	TT	CC	TT	TT	CC	TT	TT	CC	CC	TC	CC	CC	TT	CC	TT	CC	TT	TT	CC	TT	TT	CC	CC
ST4.03ch01pos21592014.1	G/A	ST4.03ch01	21592014	+	GA	GG	GG	AA	GG	GG	GG	GG	GG	GG	GG	GG	GG	GG	GG	GG	GG	GG	GG	AA	GG	GA	GG	GG	GG	GG	AA	GG	GG	GA	GG	GG	GG	AA	GG	AA	GG	AA	GG	GG	GA	GG	GG	AA	GG
ST4.03ch01pos21592019.1	T/C	ST4.03ch01	21592019	+	TT	TT	TT	TT	TT	TT	TT	TT	TT	TT	TT	TT	TT	TT	TT	TT	TT	TT	TT	TT	TT	TT	TT	TT	TT	TT	TT	TT	TT	TT	TT	TT	TT	TT	TT	TT	TT	TT	TT	TT	TT	CC	TT	TT	TT
ST4.03ch01pos21592037.1	G/A	ST4.03ch01	21592037	+	GG	GG	GG	GG	GG	GG	GG	GG	GG	GG	GG	GG	AA	GG	GG	GG	GG	GG	GG	GG	GG	GG	GG	AA	GG	GG	GG	GG	GG	GG	AA	GG	GA	GG	GG	GG	GG	GG	GG	GG	GA	GG	GG	GG	GG
ST4.03ch01pos21645593.1	G/T	ST4.03ch01	21645593	+	GG	GG	GG	GG	TT	GG	TT	GG	GG	GG	GG	GG	GG	GG	GG	GG	GG	GG	GG	GG	GG	GG	GG	GG	GG	GG	GG	TT	GG	GG	GG	GG	GG	GG	GG	GG	GG	GG	GG	GG	TT	GG	GG	GG	TT
ST4.03ch01pos21645624.1	G/A	ST4.03ch01	21645624	+	GG	GG	GG	GG	GG	GG	AA	GG	GG	GG	GG	GG	GG	GG	GG	GG	GG	GG	GG	GG	GG	GG	GG	GG	GG	GG	GG	AA	GG	GG	GG	GG	GG	GG	GG	GG	GG	GG	GG	GG	AA	GG	GG	GG	AA
ST4.03ch01pos21645634.1	T/C	ST4.03ch01	21645634	+	TT	TT	TT	TT	CC	TT	CC	TT	TT	TT	TT	TT	TT	TT	TT	TT	TT	TT	TT	TT	TT	TT	TT	TT	TT	TT	TT	CC	TT	TT	TT	TT	TT	TT	TT	TT	TT	TT	TT	TT	CC	TT	TT	TT	CC
ST4.03ch01pos21645635.1	G/C	ST4.03ch01	21645635	+	GG	GG	GG	GG	CC	GG	CC	GG	GG	GG	GG	GG	GG	GG	GG	GG	GG	GG	GG	GG	GG	GG	GG	GG	GG	GG	GG	CC	GG	GG	GG	GG	GG	GG	GG	GG	GG	GG	GG	GG	CC	GG	GG	GG	CC
ST4.03ch01pos21645645.1	G/C	ST4.03ch01	21645645	+	GG	GG	GG	GG	CC	GG	GG	GG	GG	GG	GG	GG	GG	GG	GG	GG	GG	GG	GG	GG	GG	GG	GG	GG	GG	GG	GG	CC	GG	GG	GG	GG	GG	GG	GG	GG	GG	GG	GG	GG	CC	GG	GG	GG	CC
ST4.03ch01pos21645666.1	A/C	ST4.03ch01	21645666	+	AA	AA	AA	AA	CC	AA	CC	AA	AA	AA	AA	AA	AA	AA	AA	AA	AA	AA	AA	AA	AA	AA	AA	AA	AA	AA	AA	AA	AA	AA	AA	AA	AA	AA	AA	AA	AA	AA	AA	AA	AA	AA	AA	AA	AA
ST4.03ch01pos21645669.1	T/C	ST4.03ch01	21645669	+	TT	TT	TT	TT	TT	TT	CC	TT	TT	TT	TT	TT	TT	TT	TT	TT	TT	TT	TT	TT	TT	TT	TT	TT	TT	TT	TT	TT	TT	TT	TT	TT	TT	TT	TT	TT	TT	TT	TT	TT	TT	TT	TT	TT	CC
ST4.03ch01pos21645670.1	T/A	ST4.03ch01	21645670	+	TT	TT	TT	TT	AA	TT	AA	TT	TT	TT	TT	TT	TT	TT	TT	TT	TT	TT	TT	TT	TT	TT	TT	TT	TT	TT	TT	AA	TT	TT	TT	TT	TT	TT	TT	TT	TT	TT	TT	TT	AA	TT	TT	TT	AA
ST4.03ch01pos21732822.1	G/A	ST4.03ch01	21732822	+	GG	GG	GG	GG	GG	AA	GG	AA	GG	GG	GG	GG	GG	GG	GG	GG	GG	GG	GG	GG	GG	GG	GG	GG	GG	GG	GG	GG	GG	GA	AA	GA	AA	GG	GA	AA	GG	AA	AA	GG	GG	AA	GG	GG	GG
ST4.03ch01pos22140497.1	A/T	ST4.03ch01	22140497	+	AA	AA	AA	AA	TT	AA	AA	AA	AA	AA	AA	AA	AA	AA	AA	AA	AA	AA	AA	AA	TT	AA	AA	TT	AA	AA	AA	TT	AA	AA	AA	AA	TT	AA	AA	AA	AA	AA	AA	AA	AA	AA	AA	AA	TT
ST4.03ch01pos22173658.1	T/G	ST4.03ch01	22173658	+	TT	GG	TT	TT	TT	TT	TT	TT	TT	TT	TT	TT	TT	TT	TT	TT	TT	TT	GG	TT	TT	TT	TT	TT	TT	TT	TT	TT	TT	TT	TT	TT	TT	TT	TT	TT	TT	TT	TT	TT	TT	GG	TT	TT	TT
ST4.03ch01pos22435680.1	A/G	ST4.03ch01	22435680	+	AA	AA	AA	AA	AA	AA	AA	AA	AA	AA	GG	AA	GG	AA	GG	AA	AA	AA	AA	AA	GG	GG	GG	AA	AA	AA	AA	AA	AA	AA	AA	AA	AA	AA	AA	AA	AA	AA	AA	AA	AA	AA	AA	AA	AA
ST4.03ch01pos22435688.1	G/T	ST4.03ch01	22435688	+	GG	GG	GG	GG	TT	GG	GG	GG	GG	TT	GG	GG	GG	GG	GG	GG	GG	GG	GG	GG	GG	GG	GG	TT	GG	GG	GG	TT	GG	GG	GG	GG	GG	GG	GG	GG	GG	GG	GG	GG	GG	GG	GG	GG	GG
ST4.03ch01pos22435696.1	C/T	ST4.03ch01	22435696	+	CC	CC	CC	CC	CC	CC	CC	CC	CC	TT	CC	CC	CC	CC	CC	CC	CC	TT	CC	CC	TT	CC	TT	CC	CC	CC	CC	CC	CC	CC	CC	CC	CC	CC	CC	CC	CC	CC	CC	CC	CC	CC	TT	CC	CC
ST4.03ch01pos22435770.1	A/G	ST4.03ch01	22435770	+	GG	GG	GG	AA	GG	GG	AA	GG	AA	GG	AA	GG	AA	AA	GG	AA	AA	GG	AA	AA	AA	AA	GG	AA	AA	AA	GG	AA	AA	AA	GG	GG	AG	AA	GG	GG	GG	AA	AA	GG	AA	AG	AA	AA	GG
ST4.03ch01pos22435825.1	C/T	ST4.03ch01	22435825	+	CC	TT	CC	CC	TT	CC	CC	CC	CC	CC	CC	TT	CC	CC	CC	CC	CC	CT	CC	CC	CC	CC	CC	CC	CC	CC	TT	CC	CC	CC	CC	CC	CT	CC	CC	CC	CC	CC	CC	TT	CC	CT	CC	CC	CT
ST4.03ch01pos22435835.1	T/C	ST4.03ch01	22435835	+	TT	TT	TT	TT	TT	TT	TT	TT	CC	TT	TT	TT	TT	CC	TT	TT	CC	TT	TT	TT	TT	CC	TT	TT	TC	TT	TT	TT	TT	TT	TT	TT	TC	TT	TT	TT	TT	TT	TT	TT	TT	TC	CC	TT	TT
ST4.03ch01pos22435836.1	A/C	ST4.03ch01	22435836	+	AA	AA	AA	AA	AA	AA	AA	AA	CC	AA	AA	AA	AA	CC	CC	AA	CC	AA	AA	AA	AA	CC	AA	AA	AC	AA	AA	AA	AA	AA	AA	AA	AC	AA	AA	AA	AA	AA	AA	AA	AA	AC	CC	AA	AA
ST4.03ch01pos22439199.1	G/A	ST4.03ch01	22439199	+	GG	AA	GG	GG	GG	GG	GG	GG	GG	GG	GG	GG	GG	AA	GG	GG	AA	GG	GG	GG	AA	GG	GG	GG	GG	GG	GG	GG	GG	GG	GG	GG	GG	GG	GG	GG	GG	GG	GG	GG	GG	GA	GG	GG	GG
ST4.03ch01pos22439270.1	G/A	ST4.03ch01	22439270	+	GG	GG	AA	GG	GG	GG	GG	GG	AA	GG	AA	GG	GG	GG	GG	GG	GG	GG	GG	GG	GG	GG	GG	GG	GG	GG	GG	GG	GG	GG	GG	GG	GG	GG	GG	GG	GG	GG	GG	AA	GG	GG	GG	GG	GG
ST4.03ch01pos22439275.1	T/A	ST4.03ch01	22439275	+	TT	AA	TT	TT	TT	TT	AA	TT	TT	TT	TT	TT	TT	TT	TT	TT	TT	TT	TT	TT	TT	TT	TT	TT	TT	TT	TT	TT	TT	TT	TT	TT	TT	TT	TT	TT	TT	AA	TT	TT	TT	TT	TT	AA	TT
[truncated: 45,300 more rows]
[truncated: 64 more columns]
