# Supplementary material for: Pathway-based analysis of anthocyanin diversity in diploid potato
Source: PLoS One. 2021 Apr 29;16(4):e0250861. doi: 10.1371/journal.pone.0250861 (PMC8084248; doi:10.1371/journal.pone.0250861)
Supplement: S2 Table — Analyses were run with GAPIT using an array of 47,298 SNP markers. (TXT) [file pone.0250861.s004.txt]

SNP	Chromosome	Position	P.value	maf	nobs	Rsquare.of.Model.without.SNP	Rsquare.of.Model.with.SNP	FDR_Adjusted_P-values	effect	Cyanidin
ST4.03ch01pos10042470.1	1	10042470	0.893881849	0.186915888	107	0.265893283	0.266020739	0.999400347	0.291924844	Cyanidin
ST4.03ch01pos10042493.1	1	10042493	0.992170837	0.191588785	107	0.265893283	0.265893972	1	0.25647929	Cyanidin
ST4.03ch01pos1012946.1	1	1012946	0.134104226	0.205607477	107	0.265893283	0.282146732	0.973710925	0.086399859	Cyanidin
ST4.03ch01pos1012961.1	1	1012961	0.583425588	0.242990654	107	0.265893283	0.268050379	0.996639783	-0.141032579	Cyanidin
ST4.03ch01pos1013214.1	1	1013214	0.456435612	0.056074766	107	0.265893283	0.269876494	0.994161897	-0.057964151	Cyanidin
ST4.03ch01pos10189941.1	1	10189941	0.889094838	0.177570093	107	0.265893283	0.266032575	0.999400347	-0.024757605	Cyanidin
ST4.03ch01pos10189948.1	1	10189948	0.998927655	0.168224299	107	0.265893283	0.265893296	1	0.535460816	Cyanidin
ST4.03ch01pos10189970.1	1	10189970	0.56863836	0.144859813	107	0.265893283	0.268224505	0.995368179	-0.231100097	Cyanidin
ST4.03ch01pos10190096.1	1	10190096	0.194340171	0.144859813	107	0.265893283	0.278058024	0.981833185	0.290064609	Cyanidin
ST4.03ch01pos10357635.1	1	10357635	0.573282723	0.434579439	107	0.265893283	0.268168855	0.995368179	0.242891375	Cyanidin
ST4.03ch01pos10357680.1	1	10357680	0.573282723	0.434579439	107	0.265893283	0.268168855	0.995368179	-0.192216885	Cyanidin
ST4.03ch01pos10407271.1	1	10407271	0.565394802	0.434579439	107	0.265893283	0.268263902	0.995368179	-0.03609808	Cyanidin
ST4.03ch01pos10407272.1	1	10407272	0.486923466	0.088785047	107	0.265893283	0.269363182	0.994161897	0.096014649	Cyanidin
ST4.03ch01pos10407273.1	1	10407273	0.486923466	0.088785047	107	0.265893283	0.269363182	0.994161897	-0.318286531	Cyanidin
ST4.03ch01pos10407275.1	1	10407275	0.527721164	0.093457944	107	0.265893283	0.268755051	0.995236156	0.158687811	Cyanidin
ST4.03ch01pos10407313.1	1	10407313	0.397366263	0.238317757	107	0.265893283	0.271041617	0.994161897	0.105218032	Cyanidin
ST4.03ch01pos10420388.1	1	10420388	0.385021832	0.065420561	107	0.265893283	0.2713181	0.994161897	0.105218032	Cyanidin
ST4.03ch01pos1043326.1	1	1043326	0.841871739	0.126168224	107	0.265893283	0.266178398	0.999400347	-0.020544634	Cyanidin
ST4.03ch01pos1043385.1	1	1043385	0.520698125	0.308411215	107	0.265893283	0.268853801	0.995236156	-0.04504302	Cyanidin
ST4.03ch01pos1043467.1	1	1043467	0.519036944	0.439252336	107	0.265893283	0.268877506	0.995236156	-0.177335652	Cyanidin
ST4.03ch01pos1043478.1	1	1043478	0.777575306	0.401869159	107	0.265893283	0.266465021	0.999400347	-0.876529477	Cyanidin
ST4.03ch01pos1046228.1	1	1046228	0.930624682	0.126168224	107	0.265893283	0.265947569	1	-0.107984576	Cyanidin
ST4.03ch01pos1046287.1	1	1046287	0.856348043	0.271028037	107	0.265893283	0.266128028	0.999400347	-0.101842008	Cyanidin
ST4.03ch01pos1046323.1	1	1046323	0.020423662	0.299065421	107	0.265893283	0.305429531	0.886851243	0.293644456	Cyanidin
ST4.03ch01pos1046360.1	1	1046360	0.361261587	0.485981308	107	0.265893283	0.271887615	0.994161897	-0.051387428	Cyanidin
ST4.03ch01pos1046372.1	1	1046372	0.445909305	0.490654206	107	0.265893283	0.270066694	0.994161897	0.188163426	Cyanidin
ST4.03ch01pos1046399.1	1	1046399	0.769846584	0.411214953	107	0.265893283	0.266506635	0.999400347	-0.21403299	Cyanidin
ST4.03ch01pos10572116.1	1	10572116	0.989769014	0.172897196	107	0.265893283	0.26589446	1	0.138252986	Cyanidin
ST4.03ch01pos10572117.1	1	10572117	0.924426133	0.182242991	107	0.265893283	0.265957734	0.999400347	0.153725785	Cyanidin
ST4.03ch01pos10572129.1	1	10572129	0.303152863	0.107476636	107	0.265893283	0.273527017	0.994161897	-0.283152917	Cyanidin
ST4.03ch01pos10572132.1	1	10572132	0.55863163	0.130841121	107	0.265893283	0.268347475	0.995368179	0.243499599	Cyanidin
ST4.03ch01pos10572135.1	1	10572135	0.475686491	0.280373832	107	0.265893283	0.269546128	0.994161897	0.070524405	Cyanidin
ST4.03ch01pos10576305.1	1	10576305	0.769198727	0.074766355	107	0.265893283	0.266510195	0.999400347	0.282916724	Cyanidin
ST4.03ch01pos10576316.1	1	10576316	0.769198727	0.074766355	107	0.265893283	0.266510195	0.999400347	-0.132643248	Cyanidin
ST4.03ch01pos10576318.1	1	10576318	0.769198727	0.074766355	107	0.265893283	0.266510195	0.999400347	0.522582755	Cyanidin
ST4.03ch01pos10576331.1	1	10576331	0.769198727	0.074766355	107	0.265893283	0.266510195	0.999400347	0.031090876	Cyanidin
ST4.03ch01pos10576336.1	1	10576336	0.769198727	0.074766355	107	0.265893283	0.266510195	0.999400347	0.049913878	Cyanidin
ST4.03ch01pos10576345.1	1	10576345	0.769198727	0.074766355	107	0.265893283	0.266510195	0.999400347	-0.16052331	Cyanidin
ST4.03ch01pos10576350.1	1	10576350	0.769198727	0.074766355	107	0.265893283	0.266510195	0.999400347	NA	Cyanidin
ST4.03ch01pos10576356.1	1	10576356	0.769198727	0.074766355	107	0.265893283	0.266510195	0.999400347	-0.263804541	Cyanidin
ST4.03ch01pos10576364.1	1	10576364	0.769198727	0.074766355	107	0.265893283	0.266510195	0.999400347	0.412520775	Cyanidin
ST4.03ch01pos10580987.1	1	10580987	0.243493522	0.158878505	107	0.265893283	0.27570131	0.989117638	-0.089131803	Cyanidin
ST4.03ch01pos10580992.1	1	10580992	0.305126753	0.172897196	107	0.265893283	0.273464629	0.994161897	0.217901561	Cyanidin
ST4.03ch01pos10582521.1	1	10582521	0.021801705	0.485981308	107	0.265893283	0.304570859	0.886851243	-0.034891702	Cyanidin
ST4.03ch01pos10668210.1	1	10668210	0.379756609	0.079439252	107	0.265893283	0.271439937	0.994161897	0.109519404	Cyanidin
ST4.03ch01pos1071494.1	1	1071494	0.572528932	0.261682243	107	0.265893283	0.268177826	0.995368179	-0.381725313	Cyanidin
ST4.03ch01pos10754187.1	1	10754187	0.499488042	0.317757009	107	0.265893283	0.269166793	0.995236156	0.2597751	Cyanidin
ST4.03ch01pos10754222.1	1	10754222	0.499488042	0.317757009	107	0.265893283	0.269166793	0.995236156	0.154506958	Cyanidin
ST4.03ch01pos10754246.1	1	10754246	0.364905425	0.355140187	107	0.265893283	0.271796902	0.994161897	-0.158493551	Cyanidin
ST4.03ch01pos1077397.1	1	1077397	0.590987351	0.093457944	107	0.265893283	0.267964726	0.996639783	NA	Cyanidin
ST4.03ch01pos1077424.1	1	1077424	0.861163077	0.112149533	107	0.265893283	0.266112394	0.999400347	0.10747824	Cyanidin
ST4.03ch01pos1077455.1	1	1077455	0.590987351	0.093457944	107	0.265893283	0.267964726	0.996639783	0.10048001	Cyanidin
ST4.03ch01pos10941009.1	1	10941009	0.372324695	0.406542056	107	0.265893283	0.271616061	0.994161897	-0.224736894	Cyanidin
ST4.03ch01pos10941029.1	1	10941029	0.449613139	0.294392523	107	0.265893283	0.269998971	0.994161897	-0.36638409	Cyanidin
ST4.03ch01pos11111168.1	1	11111168	0.124836077	0.130841121	107	0.265893283	0.282961659	0.973710925	-0.227655899	Cyanidin
ST4.03ch01pos11142907.1	1	11142907	0.063758648	0.186915888	107	0.265893283	0.290929785	0.940938266	-0.253875214	Cyanidin
ST4.03ch01pos11142941.1	1	11142941	0.063758648	0.186915888	107	0.265893283	0.290929785	0.940938266	0.435656724	Cyanidin
ST4.03ch01pos11142949.1	1	11142949	0.063758648	0.186915888	107	0.265893283	0.290929785	0.940938266	-0.074875335	Cyanidin
ST4.03ch01pos11142972.1	1	11142972	0.063758648	0.186915888	107	0.265893283	0.290929785	0.940938266	-0.297927832	Cyanidin
ST4.03ch01pos1118450.1	1	1118450	0.134337842	0.074766355	107	0.265893283	0.282127021	0.973710925	-0.139694382	Cyanidin
ST4.03ch01pos11278543.1	1	11278543	0.156127586	0.261682243	107	0.265893283	0.280442592	0.980966492	0.472364503	Cyanidin
ST4.03ch01pos11278564.1	1	11278564	0.819584291	0.331775701	107	0.265893283	0.266265962	0.999400347	0.015589817	Cyanidin
ST4.03ch01pos11278616.1	1	11278616	0.814937221	0.275700935	107	0.265893283	0.266285772	0.999400347	0.183627304	Cyanidin
ST4.03ch01pos11376983.1	1	11376983	0.022630321	0.406542056	107	0.265893283	0.304081623	0.886851243	0.159515197	Cyanidin
ST4.03ch01pos11377035.1	1	11377035	0.518599211	0.457943925	107	0.265893283	0.268883775	0.995236156	-0.172070198	Cyanidin
ST4.03ch01pos11431338.1	1	11431338	0.884146595	0.457943925	107	0.265893283	0.266045373	0.999400347	0.355411625	Cyanidin
ST4.03ch01pos11431357.1	1	11431357	0.323469744	0.448598131	107	0.265893283	0.272909145	0.994161897	0.072125728	Cyanidin
ST4.03ch01pos11431383.1	1	11431383	0.160288669	0.429906542	107	0.265893283	0.280151618	0.980966492	0.156324512	Cyanidin
ST4.03ch01pos11431392.1	1	11431392	0.207978982	0.420560748	107	0.265893283	0.277337703	0.981833185	0.157703895	Cyanidin
ST4.03ch01pos1144860.1	1	1144860	0.41620008	0.289719626	107	0.265893283	0.270643125	0.994161897	0.605813048	Cyanidin
ST4.03ch01pos1146129.1	1	1146129	0.191876064	0.065420561	107	0.265893283	0.278194565	0.981833185	0.322682609	Cyanidin
ST4.03ch01pos1146135.1	1	1146135	0.191876064	0.065420561	107	0.265893283	0.278194565	0.981833185	-0.45683304	Cyanidin
ST4.03ch01pos1146177.1	1	1146177	0.191876064	0.065420561	107	0.265893283	0.278194565	0.981833185	0.121729715	Cyanidin
ST4.03ch01pos1146194.1	1	1146194	0.191876064	0.065420561	107	0.265893283	0.278194565	0.981833185	-0.235202657	Cyanidin
ST4.03ch01pos1146196.1	1	1146196	0.191876064	0.065420561	107	0.265893283	0.278194565	0.981833185	0.075223331	Cyanidin
ST4.03ch01pos11462559.1	1	11462559	0.9339521	0.205607477	107	0.265893283	0.265942475	1	-0.106851655	Cyanidin
ST4.03ch01pos11462561.1	1	11462561	0.973108342	0.140186916	107	0.265893283	0.265901422	1	0.166898213	Cyanidin
ST4.03ch01pos11488469.1	1	11488469	0.740281712	0.130841121	107	0.265893283	0.266680693	0.999400347	0.07858681	Cyanidin
ST4.03ch01pos11488490.1	1	11488490	0.740281712	0.130841121	107	0.265893283	0.266680693	0.999400347	-0.07307828	Cyanidin
ST4.03ch01pos11488491.1	1	11488491	0.740281712	0.130841121	107	0.265893283	0.266680693	0.999400347	-0.032317258	Cyanidin
ST4.03ch01pos11488498.1	1	11488498	0.214566213	0.08411215	107	0.265893283	0.277009732	0.981833185	0.223596048	Cyanidin
ST4.03ch01pos11488507.1	1	11488507	0.214566213	0.08411215	107	0.265893283	0.277009732	0.981833185	0.051640079	Cyanidin
ST4.03ch01pos11488523.1	1	11488523	0.740281712	0.130841121	107	0.265893283	0.266680693	0.999400347	0.223585036	Cyanidin
ST4.03ch01pos1155095.1	1	1155095	0.202322081	0.056074766	107	0.265893283	0.277629438	0.981833185	0.110323806	Cyanidin
ST4.03ch01pos1155217.1	1	1155217	0.823219627	0.08411215	107	0.265893283	0.266250841	0.999400347	0.149883183	Cyanidin
ST4.03ch01pos1155236.1	1	1155236	0.923194362	0.093457944	107	0.265893283	0.265959859	0.999400347	0.149883183	Cyanidin
ST4.03ch01pos1155250.1	1	1155250	0.630665298	0.121495327	107	0.265893283	0.267550796	0.999400347	0.093329226	Cyanidin
ST4.03ch01pos1155271.1	1	1155271	0.630665298	0.121495327	107	0.265893283	0.267550796	0.999400347	0.970845014	Cyanidin
ST4.03ch01pos1155304.1	1	1155304	0.692409188	0.158878505	107	0.265893283	0.267014968	0.999400347	-0.023492094	Cyanidin
ST4.03ch01pos1155336.1	1	1155336	0.164333606	0.060747664	107	0.265893283	0.279877004	0.981556597	-0.10331647	Cyanidin
ST4.03ch01pos1155340.1	1	1155340	0.164333606	0.060747664	107	0.265893283	0.279877004	0.981556597	0.168598977	Cyanidin
ST4.03ch01pos1155356.1	1	1155356	0.692409188	0.158878505	107	0.265893283	0.267014968	0.999400347	-0.033737717	Cyanidin
ST4.03ch01pos1155378.1	1	1155378	0.758406653	0.144859813	107	0.265893283	0.266571161	0.999400347	-0.212985567	Cyanidin
ST4.03ch01pos1155379.1	1	1155379	0.758406653	0.144859813	107	0.265893283	0.266571161	0.999400347	0.070630088	Cyanidin
ST4.03ch01pos1155385.1	1	1155385	0.692409188	0.158878505	107	0.265893283	0.267014968	0.999400347	0.112063789	Cyanidin
ST4.03ch01pos1155516.1	1	1155516	0.348692866	0.420560748	107	0.265893283	0.272210517	0.994161897	0.089950936	Cyanidin
ST4.03ch01pos1155517.1	1	1155517	0.460972771	0.345794393	107	0.265893283	0.269796638	0.994161897	0.114584357	Cyanidin
ST4.03ch01pos1155518.1	1	1155518	0.395858814	0.38317757	107	0.265893283	0.27107471	0.994161897	-0.27831235	Cyanidin
ST4.03ch01pos1155526.1	1	1155526	0.471779902	0.224299065	107	0.265893283	0.269611405	0.994161897	0.09539986	Cyanidin
ST4.03ch01pos1155529.1	1	1155529	0.803375676	0.037383178	107	0.265893283	0.266337417	0.999400347	0.273346768	Cyanidin
ST4.03ch01pos11774402.1	1	11774402	0.066243871	0.056074766	107	0.265893283	0.290462533	0.940938266	0.035212839	Cyanidin
ST4.03ch01pos11854170.1	1	11854170	0.572936091	0.140186916	107	0.265893283	0.268172977	0.995368179	0.069824797	Cyanidin
ST4.03ch01pos11907444.1	1	11907444	0.491004241	0.242990654	107	0.265893283	0.26929847	0.99443652	0.294561576	Cyanidin
ST4.03ch01pos11907511.1	1	11907511	0.504328099	0.252336449	107	0.265893283	0.269093363	0.995236156	-0.366226418	Cyanidin
ST4.03ch01pos1191698.1	1	1191698	0.194375779	0.08411215	107	0.265893283	0.278056066	0.981833185	0.141690033	Cyanidin
ST4.03ch01pos1191707.1	1	1191707	0.194375779	0.08411215	107	0.265893283	0.278056066	0.981833185	0.255342014	Cyanidin
ST4.03ch01pos1191712.1	1	1191712	0.194375779	0.08411215	107	0.265893283	0.278056066	0.981833185	-0.45452104	Cyanidin
ST4.03ch01pos1191718.1	1	1191718	0.194375779	0.08411215	107	0.265893283	0.278056066	0.981833185	-0.125961554	Cyanidin
ST4.03ch01pos1191734.1	1	1191734	0.143939139	0.088785047	107	0.265893283	0.281348995	0.977551157	0.595434912	Cyanidin
ST4.03ch01pos1191737.1	1	1191737	0.194375779	0.08411215	107	0.265893283	0.278056066	0.981833185	0.051051418	Cyanidin
ST4.03ch01pos1191744.1	1	1191744	0.143939139	0.088785047	107	0.265893283	0.281348995	0.977551157	0.158402011	Cyanidin
ST4.03ch01pos1191748.1	1	1191748	0.194375779	0.08411215	107	0.265893283	0.278056066	0.981833185	0.154120802	Cyanidin
ST4.03ch01pos1191752.1	1	1191752	0.143939139	0.088785047	107	0.265893283	0.281348995	0.977551157	-0.114924142	Cyanidin
ST4.03ch01pos1191782.1	1	1191782	0.194375779	0.08411215	107	0.265893283	0.278056066	0.981833185	0.345342437	Cyanidin
ST4.03ch01pos12129156.1	1	12129156	0.205410546	0.08411215	107	0.265893283	0.277468972	0.981833185	0.262720644	Cyanidin
ST4.03ch01pos12129161.1	1	12129161	0.481762886	0.271028037	107	0.265893283	0.269446324	0.994161897	0.262720644	Cyanidin
ST4.03ch01pos12178220.1	1	12178220	0.783364255	0.140186916	107	0.265893283	0.266434885	0.999400347	0.245650527	Cyanidin
ST4.03ch01pos12178226.1	1	12178226	0.636770682	0.224299065	107	0.265893283	0.267492156	0.999400347	-0.014931913	Cyanidin
ST4.03ch01pos12178239.1	1	12178239	0.698894057	0.219626168	107	0.265893283	0.266965727	0.999400347	0.37349431	Cyanidin
ST4.03ch01pos12178264.1	1	12178264	0.626593921	0.191588785	107	0.265893283	0.267590627	0.999400347	0.269799672	Cyanidin
ST4.03ch01pos12296160.1	1	12296160	0.143541258	0.308411215	107	0.265893283	0.28138005	0.977551157	0.27345113	Cyanidin
ST4.03ch01pos12557105.1	1	12557105	0.292186237	0.065420561	107	0.265893283	0.273883525	0.994161897	0.27345113	Cyanidin
ST4.03ch01pos12557115.1	1	12557115	0.422012996	0.056074766	107	0.265893283	0.270525502	0.994161897	-0.015953946	Cyanidin
ST4.03ch01pos12557125.1	1	12557125	0.292186237	0.065420561	107	0.265893283	0.273883525	0.994161897	-0.313145452	Cyanidin
ST4.03ch01pos12557135.1	1	12557135	0.440096476	0.065420561	107	0.265893283	0.270174766	0.994161897	-0.143698141	Cyanidin
ST4.03ch01pos12557137.1	1	12557137	0.3101691	0.074766355	107	0.265893283	0.273307628	0.994161897	0.02943742	Cyanidin
ST4.03ch01pos12586735.1	1	12586735	0.651867333	0.130841121	107	0.265893283	0.267352653	0.999400347	-0.009705166	Cyanidin
ST4.03ch01pos12586750.1	1	12586750	0.651867333	0.130841121	107	0.265893283	0.267352653	0.999400347	-0.009705166	Cyanidin
ST4.03ch01pos1264785.1	1	1264785	0.063276682	0.102803738	107	0.265893283	0.291022682	0.940938266	0.08382693	Cyanidin
ST4.03ch01pos1264851.1	1	1264851	0.520150345	0.046728972	107	0.265893283	0.268861603	0.995236156	-0.024823064	Cyanidin
ST4.03ch01pos1270103.1	1	1270103	0.932411844	0.051401869	107	0.265893283	0.265944802	1	-0.023755833	Cyanidin
ST4.03ch01pos1279975.1	1	1279975	0.190069354	0.242990654	107	0.265893283	0.278296002	0.981833185	0.068567612	Cyanidin
ST4.03ch01pos12842080.1	1	12842080	0.262775253	0.238317757	107	0.265893283	0.274930993	0.993516085	-0.280253287	Cyanidin
ST4.03ch01pos12870986.1	1	12870986	0.323454345	0.08411215	107	0.265893283	0.272909593	0.994161897	0.0069433	Cyanidin
ST4.03ch01pos12871005.1	1	12871005	0.907360525	0.224299065	107	0.265893283	0.265990278	0.999400347	-0.573920829	Cyanidin
ST4.03ch01pos12871009.1	1	12871009	0.332791934	0.093457944	107	0.265893283	0.272642629	0.994161897	0.280066532	Cyanidin
ST4.03ch01pos12966599.1	1	12966599	0.621110636	0.224299065	107	0.265893283	0.267645201	0.999400347	0.35018388	Cyanidin
ST4.03ch01pos1304031.1	1	1304031	0.258236935	0.065420561	107	0.265893283	0.275105822	0.991067878	0.005785378	Cyanidin
ST4.03ch01pos1304071.1	1	1304071	0.258236935	0.065420561	107	0.265893283	0.275105822	0.991067878	-0.329236668	Cyanidin
ST4.03ch01pos1304080.1	1	1304080	0.258236935	0.065420561	107	0.265893283	0.275105822	0.991067878	0.336379556	Cyanidin
ST4.03ch01pos1304084.1	1	1304084	0.258236935	0.065420561	107	0.265893283	0.275105822	0.991067878	-0.246644382	Cyanidin
ST4.03ch01pos1304091.1	1	1304091	0.258236935	0.065420561	107	0.265893283	0.275105822	0.991067878	-0.235652721	Cyanidin
ST4.03ch01pos1304094.1	1	1304094	0.258236935	0.065420561	107	0.265893283	0.275105822	0.991067878	0.180988743	Cyanidin
ST4.03ch01pos1319428.1	1	1319428	0.691919231	0.135514019	107	0.265893283	0.26701874	0.999400347	0.100777471	Cyanidin
ST4.03ch01pos1319434.1	1	1319434	0.412739291	0.177570093	107	0.265893283	0.270714327	0.994161897	0.100777471	Cyanidin
ST4.03ch01pos1320987.1	1	1320987	0.976850759	0.200934579	107	0.265893283	0.265899313	1	0.032713367	Cyanidin
ST4.03ch01pos1321541.1	1	1321541	0.536220502	0.186915888	107	0.265893283	0.268638661	0.995236156	-0.124820802	Cyanidin
ST4.03ch01pos13266749.1	1	13266749	0.024178373	0.182242991	107	0.265893283	0.303216206	0.886851243	0.022948083	Cyanidin
ST4.03ch01pos1337928.1	1	1337928	0.416342024	0.420560748	107	0.265893283	0.270640223	0.994161897	0.214242834	Cyanidin
ST4.03ch01pos1337955.1	1	1337955	0.502307745	0.373831776	107	0.265893283	0.269123867	0.995236156	0.031399062	Cyanidin
ST4.03ch01pos1342548.1	1	1342548	0.441970273	0.23364486	107	0.265893283	0.270139687	0.994161897	0.217185015	Cyanidin
ST4.03ch01pos1342583.1	1	1342583	0.441970273	0.23364486	107	0.265893283	0.270139687	0.994161897	0.11972876	Cyanidin
ST4.03ch01pos1342594.1	1	1342594	0.441970273	0.23364486	107	0.265893283	0.270139687	0.994161897	0.412142664	Cyanidin
ST4.03ch01pos1342606.1	1	1342606	0.441970273	0.23364486	107	0.265893283	0.270139687	0.994161897	0.21347573	Cyanidin
ST4.03ch01pos1342610.1	1	1342610	0.600907151	0.224299065	107	0.265893283	0.267855736	0.998188942	0.205158694	Cyanidin
ST4.03ch01pos1342619.1	1	1342619	0.600907151	0.224299065	107	0.265893283	0.267855736	0.998188942	0.121770126	Cyanidin
ST4.03ch01pos1342620.1	1	1342620	0.600907151	0.224299065	107	0.265893283	0.267855736	0.998188942	-0.212536584	Cyanidin
ST4.03ch01pos1342626.1	1	1342626	0.641001488	0.214953271	107	0.265893283	0.267452278	0.999400347	0.198882677	Cyanidin
ST4.03ch01pos1342631.1	1	1342631	0.641001488	0.214953271	107	0.265893283	0.267452278	0.999400347	-0.270300056	Cyanidin
ST4.03ch01pos13546478.1	1	13546478	0.409539238	0.191588785	107	0.265893283	0.27078096	0.994161897	-0.019579326	Cyanidin
ST4.03ch01pos13546489.1	1	13546489	0.530775199	0.121495327	107	0.265893283	0.26871284	0.995236156	-0.156246102	Cyanidin
ST4.03ch01pos13546553.1	1	13546553	0.414943915	0.154205607	107	0.265893283	0.270668867	0.994161897	-0.15751636	Cyanidin
ST4.03ch01pos13556005.1	1	13556005	0.430676655	0.495327103	107	0.265893283	0.270354662	0.994161897	0.045468476	Cyanidin
ST4.03ch01pos13556026.1	1	13556026	0.374712858	0.481308411	107	0.265893283	0.271558926	0.994161897	-0.044302642	Cyanidin
ST4.03ch01pos13556028.1	1	13556028	0.400706975	0.5	107	0.265893283	0.270968928	0.994161897	0.015134891	Cyanidin
ST4.03ch01pos13556034.1	1	13556034	0.869403017	0.5	107	0.265893283	0.266086925	0.999400347	NA	Cyanidin
ST4.03ch01pos13556035.1	1	13556035	0.231701883	0.224299065	107	0.265893283	0.276210544	0.983525414	-0.044562974	Cyanidin
ST4.03ch01pos13556040.1	1	13556040	0.400706975	0.5	107	0.265893283	0.270968928	0.994161897	0.045730109	Cyanidin
ST4.03ch01pos1356437.1	1	1356437	0.025410103	0.299065421	107	0.265893283	0.302568378	0.886856989	-0.548792575	Cyanidin
ST4.03ch01pos13594962.1	1	13594962	0.319852695	0.037383178	107	0.265893283	0.273015332	0.994161897	0.102449161	Cyanidin
ST4.03ch01pos13595222.1	1	13595222	0.719684012	0.037383178	107	0.265893283	0.266816337	0.999400347	0.160757086	Cyanidin
ST4.03ch01pos13595291.1	1	13595291	0.720938631	0.028037383	107	0.265893283	0.266807728	0.999400347	0.156062645	Cyanidin
ST4.03ch01pos13595484.1	1	13595484	0.221085879	0.074766355	107	0.265893283	0.276696841	0.981833185	0.071571095	Cyanidin
ST4.03ch01pos13595553.1	1	13595553	0.221085879	0.074766355	107	0.265893283	0.276696841	0.981833185	0.066669702	Cyanidin
ST4.03ch01pos13595565.1	1	13595565	0.941702342	0.023364486	107	0.265893283	0.265931588	1	-0.070738456	Cyanidin
ST4.03ch01pos13610017.1	1	13610017	0.194106927	0.401869159	107	0.265893283	0.27807086	0.981833185	0.0697349	Cyanidin
ST4.03ch01pos13616331.1	1	13616331	0.319495823	0.08411215	107	0.265893283	0.273025895	0.994161897	-0.111286378	Cyanidin
ST4.03ch01pos13616958.1	1	13616958	0.249852398	0.088785047	107	0.265893283	0.275439132	0.990516386	0.240784901	Cyanidin
ST4.03ch01pos13617023.1	1	13617023	0.296694652	0.037383178	107	0.265893283	0.273734896	0.994161897	-0.149109853	Cyanidin
ST4.03ch01pos13629320.1	1	13629320	0.451056125	0.224299065	107	0.265893283	0.269972823	0.994161897	0.020386838	Cyanidin
ST4.03ch01pos13629393.1	1	13629393	0.389358884	0.481308411	107	0.265893283	0.271219521	0.994161897	0.103220896	Cyanidin
ST4.03ch01pos13629394.1	1	13629394	0.364089772	0.476635514	107	0.265893283	0.271817098	0.994161897	-0.428242545	Cyanidin
ST4.03ch01pos13664361.1	1	13664361	0.334886382	0.308411215	107	0.265893283	0.272584127	0.994161897	-0.090621876	Cyanidin
ST4.03ch01pos1372272.1	1	1372272	0.661887007	0.065420561	107	0.265893283	0.267264282	0.999400347	-0.175915413	Cyanidin
ST4.03ch01pos1372273.1	1	1372273	0.661887007	0.065420561	107	0.265893283	0.267264282	0.999400347	0.121700538	Cyanidin
ST4.03ch01pos1372274.1	1	1372274	0.661887007	0.065420561	107	0.265893283	0.267264282	0.999400347	0.042359134	Cyanidin
ST4.03ch01pos1372275.1	1	1372275	0.661887007	0.065420561	107	0.265893283	0.267264282	0.999400347	0.121401944	Cyanidin
ST4.03ch01pos1372287.1	1	1372287	0.661887007	0.065420561	107	0.265893283	0.267264282	0.999400347	0.286874982	Cyanidin
ST4.03ch01pos1372348.1	1	1372348	0.661887007	0.065420561	107	0.265893283	0.267264282	0.999400347	0.286874982	Cyanidin
ST4.03ch01pos1372354.1	1	1372354	0.661887007	0.065420561	107	0.265893283	0.267264282	0.999400347	0.067131138	Cyanidin
ST4.03ch01pos13745559.1	1	13745559	0.954775506	0.313084112	107	0.265893283	0.265916318	1	-0.127838182	Cyanidin
ST4.03ch01pos13745581.1	1	13745581	0.985970031	0.08411215	107	0.265893283	0.265895497	1	-0.243340093	Cyanidin
ST4.03ch01pos13745583.1	1	13745583	0.863640992	0.322429907	107	0.265893283	0.266104565	0.999400347	0.180988743	Cyanidin
ST4.03ch01pos13752055.1	1	13752055	0.677769222	0.228971963	107	0.265893283	0.267130885	0.999400347	0.091843769	Cyanidin
ST4.03ch01pos13752069.1	1	13752069	0.456493478	0.014018692	107	0.265893283	0.269875468	0.994161897	0.735189813	Cyanidin
ST4.03ch01pos13752090.1	1	13752090	0.614657808	0.098130841	107	0.265893283	0.267710811	0.999143727	-0.0759251	Cyanidin
ST4.03ch01pos13752116.1	1	13752116	0.595136447	0.242990654	107	0.265893283	0.267918679	0.997291331	0.046383682	Cyanidin
ST4.03ch01pos1375348.1	1	1375348	0.814869964	0.317757009	107	0.265893283	0.266286063	0.999400347	-0.486198642	Cyanidin
ST4.03ch01pos13829687.1	1	13829687	0.997683223	0.364485981	107	0.265893283	0.265893343	1	0.351984891	Cyanidin
ST4.03ch01pos13921496.1	1	13921496	0.243044676	0.313084112	107	0.265893283	0.275720135	0.988828931	0.34092144	Cyanidin
ST4.03ch01pos13921537.1	1	13921537	0.243044676	0.313084112	107	0.265893283	0.275720135	0.988828931	-0.195867141	Cyanidin
ST4.03ch01pos13921560.1	1	13921560	0.291474156	0.308411215	107	0.265893283	0.273907271	0.994161897	0.002315194	Cyanidin
ST4.03ch01pos13921561.1	1	13921561	0.291474156	0.308411215	107	0.265893283	0.273907271	0.994161897	-0.421549964	Cyanidin
ST4.03ch01pos13921588.1	1	13921588	0.772072056	0.140186916	107	0.265893283	0.26649449	0.999400347	-0.217955369	Cyanidin
ST4.03ch01pos13921608.1	1	13921608	0.068773782	0.098130841	107	0.265893283	0.290006008	0.949815695	-0.203481973	Cyanidin
ST4.03ch01pos13921617.1	1	13921617	0.747562392	0.130841121	107	0.265893283	0.266635606	0.999400347	0.538083147	Cyanidin
ST4.03ch01pos13921669.1	1	13921669	0.007347818	0.088785047	107	0.265893283	0.319224758	0.822116512	0.27231074	Cyanidin
ST4.03ch01pos1399775.1	1	1399775	0.797060774	0.345794393	107	0.265893283	0.266367061	0.999400347	0.051721921	Cyanidin
ST4.03ch01pos1399816.1	1	1399816	0.845860488	0.35046729	107	0.265893283	0.266164013	0.999400347	0.184695076	Cyanidin
ST4.03ch01pos1399818.1	1	1399818	0.845860488	0.35046729	107	0.265893283	0.266164013	0.999400347	0.058012975	Cyanidin
ST4.03ch01pos1399827.1	1	1399827	0.910755447	0.364485981	107	0.265893283	0.265983269	0.999400347	-0.904332287	Cyanidin
ST4.03ch01pos1399832.1	1	1399832	0.778731569	0.345794393	107	0.265893283	0.266458931	0.999400347	0.370461117	Cyanidin
ST4.03ch01pos1402360.1	1	1402360	0.664257099	0.042056075	107	0.265893283	0.26724386	0.999400347	-0.134034705	Cyanidin
ST4.03ch01pos14063152.1	1	14063152	0.009344316	0.177570093	107	0.265893283	0.315925406	0.822116512	0.388161643	Cyanidin
ST4.03ch01pos14063153.1	1	14063153	0.009344316	0.177570093	107	0.265893283	0.315925406	0.822116512	0.231975371	Cyanidin
ST4.03ch01pos14063155.1	1	14063155	0.009344316	0.177570093	107	0.265893283	0.315925406	0.822116512	0.247814381	Cyanidin
ST4.03ch01pos14063156.1	1	14063156	0.009344316	0.177570093	107	0.265893283	0.315925406	0.822116512	0.377675376	Cyanidin
ST4.03ch01pos14063179.1	1	14063179	0.009344316	0.177570093	107	0.265893283	0.315925406	0.822116512	0.136503649	Cyanidin
ST4.03ch01pos14063221.1	1	14063221	0.009344316	0.177570093	107	0.265893283	0.315925406	0.822116512	0.102449161	Cyanidin
ST4.03ch01pos14063226.1	1	14063226	0.009344316	0.177570093	107	0.265893283	0.315925406	0.822116512	0.162534965	Cyanidin
ST4.03ch01pos1406828.1	1	1406828	0.298569377	0.046728972	107	0.265893283	0.27367395	0.994161897	0.448036833	Cyanidin
ST4.03ch01pos1406870.1	1	1406870	0.078376483	0.11682243	107	0.265893283	0.288425657	0.954024138	0.178936028	Cyanidin
ST4.03ch01pos1417105.1	1	1417105	0.308977847	0.186915888	107	0.265893283	0.273344416	0.994161897	0.299079481	Cyanidin
ST4.03ch01pos1417120.1	1	1417120	0.341435039	0.177570093	107	0.265893283	0.272404356	0.994161897	0.326311231	Cyanidin
ST4.03ch01pos1417126.1	1	1417126	0.341435039	0.177570093	107	0.265893283	0.272404356	0.994161897	0.033711031	Cyanidin
ST4.03ch01pos14206992.1	1	14206992	0.128192375	0.303738318	107	0.265893283	0.282658883	0.973710925	0.063921023	Cyanidin
ST4.03ch01pos14207031.1	1	14207031	0.453031732	0.214953271	107	0.265893283	0.269937237	0.994161897	0.31643938	Cyanidin
ST4.03ch01pos14207036.1	1	14207036	0.588221324	0.453271028	107	0.265893283	0.267995796	0.996639783	-0.291024676	Cyanidin
ST4.03ch01pos14207047.1	1	14207047	0.128192375	0.303738318	107	0.265893283	0.282658883	0.973710925	-0.291024676	Cyanidin
ST4.03ch01pos14207056.1	1	14207056	0.115656723	0.294392523	107	0.265893283	0.283838884	0.972865267	-0.056762757	Cyanidin
ST4.03ch01pos14207521.1	1	14207521	0.491960757	0.252336449	107	0.265893283	0.269283432	0.99457988	-0.008677418	Cyanidin
ST4.03ch01pos14207524.1	1	14207524	0.234149132	0.289719626	107	0.265893283	0.276102282	0.984079418	0.418186082	Cyanidin
ST4.03ch01pos14207526.1	1	14207526	0.768053917	0.392523364	107	0.265893283	0.266516514	0.999400347	-0.192502684	Cyanidin
ST4.03ch01pos14207576.1	1	14207576	0.780270744	0.11682243	107	0.265893283	0.26645088	0.999400347	0.382242952	Cyanidin
ST4.03ch01pos14207604.1	1	14207604	0.561015326	0.275700935	107	0.265893283	0.268317798	0.995368179	-0.455281816	Cyanidin
ST4.03ch01pos14207605.1	1	14207605	0.561015326	0.275700935	107	0.265893283	0.268317798	0.995368179	-0.321211663	Cyanidin
ST4.03ch01pos14207607.1	1	14207607	0.561015326	0.275700935	107	0.265893283	0.268317798	0.995368179	-0.027339951	Cyanidin
ST4.03ch01pos14207635.1	1	14207635	0.633283457	0.228971963	107	0.265893283	0.26752549	0.999400347	-0.041936066	Cyanidin
ST4.03ch01pos14207661.1	1	14207661	0.889485779	0.074766355	107	0.265893283	0.266031588	0.999400347	-0.239539225	Cyanidin
ST4.03ch01pos14207674.1	1	14207674	0.584144406	0.154205607	107	0.265893283	0.26804214	0.996639783	-0.033783219	Cyanidin
ST4.03ch01pos14208292.1	1	14208292	0.91358096	0.168224299	107	0.265893283	0.265977639	0.999400347	-0.353148663	Cyanidin
ST4.03ch01pos14208399.1	1	14208399	0.381385715	0.345794393	107	0.265893283	0.271401983	0.994161897	-0.077088097	Cyanidin
ST4.03ch01pos14258179.1	1	14258179	0.825509671	0.228971963	107	0.265893283	0.266241484	0.999400347	-0.177976731	Cyanidin
ST4.03ch01pos14329038.1	1	14329038	0.565085733	0.448598131	107	0.265893283	0.268267679	0.995368179	-0.113842807	Cyanidin
ST4.03ch01pos14329064.1	1	14329064	0.813607221	0.495327103	107	0.265893283	0.266291541	0.999400347	0.175002803	Cyanidin
ST4.03ch01pos14329119.1	1	14329119	0.565085733	0.448598131	107	0.265893283	0.268267679	0.995368179	0.15050974	Cyanidin
ST4.03ch01pos14348152.1	1	14348152	0.890812432	0.289719626	107	0.265893283	0.266028267	0.999400347	-0.004660373	Cyanidin
ST4.03ch01pos14348161.1	1	14348161	0.972557441	0.317757009	107	0.265893283	0.265901759	1	-0.142282735	Cyanidin
ST4.03ch01pos14348174.1	1	14348174	0.916819181	0.112149533	107	0.265893283	0.265971413	0.999400347	-0.133079871	Cyanidin
ST4.03ch01pos14348210.1	1	14348210	0.741033395	0.294392523	107	0.265893283	0.26667597	0.999400347	-0.115048861	Cyanidin
ST4.03ch01pos14348212.1	1	14348212	0.662357272	0.098130841	107	0.265893283	0.267260215	0.999400347	-0.067513333	Cyanidin
ST4.03ch01pos14395303.1	1	14395303	0.18690768	0.074766355	107	0.265893283	0.278476281	0.981833185	0.056442064	Cyanidin
ST4.03ch01pos14395338.1	1	14395338	0.18690768	0.074766355	107	0.265893283	0.278476281	0.981833185	NA	Cyanidin
ST4.03ch01pos14395357.1	1	14395357	0.18690768	0.074766355	107	0.265893283	0.278476281	0.981833185	-0.085029556	Cyanidin
ST4.03ch01pos14395371.1	1	14395371	0.18690768	0.074766355	107	0.265893283	0.278476281	0.981833185	-0.181722266	Cyanidin
ST4.03ch01pos14395372.1	1	14395372	0.18690768	0.074766355	107	0.265893283	0.278476281	0.981833185	-0.087648568	Cyanidin
ST4.03ch01pos14395374.1	1	14395374	0.482602661	0.14953271	107	0.265893283	0.269432694	0.994161897	-0.047312073	Cyanidin
ST4.03ch01pos14528607.1	1	14528607	0.009098854	0.364485981	107	0.265893283	0.316289202	0.822116512	NA	Cyanidin
ST4.03ch01pos14534694.1	1	14534694	0.879827208	0.46728972	107	0.265893283	0.266057015	0.999400347	NA	Cyanidin
ST4.03ch01pos14534723.1	1	14534723	0.879827208	0.46728972	107	0.265893283	0.266057015	0.999400347	NA	Cyanidin
ST4.03ch01pos14534745.1	1	14534745	0.80201573	0.112149533	107	0.265893283	0.266343715	0.999400347	-0.057067144	Cyanidin
ST4.03ch01pos14534775.1	1	14534775	0.80201573	0.112149533	107	0.265893283	0.266343715	0.999400347	-0.111187045	Cyanidin
ST4.03ch01pos14536530.1	1	14536530	0.575089408	0.429906542	107	0.265893283	0.268147446	0.995368179	0.285659702	Cyanidin
ST4.03ch01pos14536532.1	1	14536532	0.575089408	0.429906542	107	0.265893283	0.268147446	0.995368179	-0.136738762	Cyanidin
ST4.03ch01pos14536549.1	1	14536549	0.575089408	0.429906542	107	0.265893283	0.268147446	0.995368179	0.139867099	Cyanidin
ST4.03ch01pos14649049.1	1	14649049	0.414753864	0.205607477	107	0.265893283	0.270672771	0.994161897	-0.245481114	Cyanidin
ST4.03ch01pos14649115.1	1	14649115	0.354210108	0.490654206	107	0.265893283	0.272066827	0.994161897	0.164454096	Cyanidin
ST4.03ch01pos14649121.1	1	14649121	0.354210108	0.490654206	107	0.265893283	0.272066827	0.994161897	0.084963043	Cyanidin
ST4.03ch01pos14650147.1	1	14650147	0.657853461	0.401869159	107	0.265893283	0.267299459	0.999400347	-0.381110384	Cyanidin
ST4.03ch01pos14686922.1	1	14686922	0.10937687	0.168224299	107	0.265893283	0.284485201	0.972865267	0.212508351	Cyanidin
ST4.03ch01pos14686940.1	1	14686940	0.140886532	0.144859813	107	0.265893283	0.281589794	0.977436886	-0.019582746	Cyanidin
ST4.03ch01pos14700065.1	1	14700065	0.942243855	0.299065421	107	0.265893283	0.265930878	1	-0.001442101	Cyanidin
ST4.03ch01pos14711805.1	1	14711805	0.739144384	0.261682243	107	0.265893283	0.26668787	0.999400347	0.155867217	Cyanidin
ST4.03ch01pos14742384.1	1	14742384	0.993494569	0.200934579	107	0.265893283	0.265893759	1	0.060297	Cyanidin
ST4.03ch01pos14742387.1	1	14742387	0.48329456	0.009345794	107	0.265893283	0.269421494	0.994161897	-0.24512542	Cyanidin
ST4.03ch01pos14742395.1	1	14742395	0.993494569	0.200934579	107	0.265893283	0.265893759	1	-0.334233824	Cyanidin
ST4.03ch01pos14745367.1	1	14745367	0.839507678	0.018691589	107	0.265893283	0.266187107	0.999400347	-0.330567763	Cyanidin
ST4.03ch01pos14746367.1	1	14746367	0.314512821	0.46728972	107	0.265893283	0.273175045	0.994161897	-0.26239708	Cyanidin
ST4.03ch01pos14746383.1	1	14746383	0.456007309	0.121495327	107	0.265893283	0.269884098	0.994161897	0.05249347	Cyanidin
ST4.03ch01pos14746411.1	1	14746411	0.841960993	0.028037383	107	0.265893283	0.266178072	0.999400347	-0.116543604	Cyanidin
ST4.03ch01pos14746412.1	1	14746412	0.776548957	0.093457944	107	0.265893283	0.266470456	0.999400347	-0.492805288	Cyanidin
ST4.03ch01pos14746422.1	1	14746422	0.295687877	0.065420561	107	0.265893283	0.273767832	0.994161897	-0.160716245	Cyanidin
ST4.03ch01pos14746423.1	1	14746423	0.354015509	0.060747664	107	0.265893283	0.272071842	0.994161897	-0.347752915	Cyanidin
ST4.03ch01pos14746437.1	1	14746437	0.578843272	0.387850467	107	0.265893283	0.268103389	0.996639783	-0.138109049	Cyanidin
ST4.03ch01pos1488150.1	1	1488150	0.437285171	0.135514019	107	0.265893283	0.270227831	0.994161897	-0.058124587	Cyanidin
ST4.03ch01pos1489427.1	1	1489427	0.96023698	0.08411215	107	0.265893283	0.265911086	1	0.125334858	Cyanidin
ST4.03ch01pos14900186.1	1	14900186	0.267541465	0.205607477	107	0.265893283	0.274751418	0.994161897	-0.388206862	Cyanidin
ST4.03ch01pos14900198.1	1	14900198	0.348183529	0.200934579	107	0.265893283	0.27222394	0.994161897	-0.056767959	Cyanidin
ST4.03ch01pos14900204.1	1	14900204	0.348183529	0.200934579	107	0.265893283	0.27222394	0.994161897	-0.22149453	Cyanidin
ST4.03ch01pos15012628.1	1	15012628	0.142934928	0.065420561	107	0.265893283	0.281427563	0.977551157	0.014809405	Cyanidin
ST4.03ch01pos1505983.1	1	1505983	0.931074698	0.098130841	107	0.265893283	0.265946866	1	0.118809705	Cyanidin
ST4.03ch01pos1505984.1	1	1505984	0.931074698	0.098130841	107	0.265893283	0.265946866	1	-0.204243111	Cyanidin
ST4.03ch01pos1506024.1	1	1506024	0.85803006	0.088785047	107	0.265893283	0.266122504	0.999400347	0.020463338	Cyanidin
ST4.03ch01pos1506028.1	1	1506028	0.447535026	0.074766355	107	0.265893283	0.27003686	0.994161897	-0.415208012	Cyanidin
ST4.03ch01pos15062897.1	1	15062897	0.085947821	0.130841121	107	0.265893283	0.287322017	0.955980997	-0.035646526	Cyanidin
ST4.03ch01pos15107915.1	1	15107915	0.642243461	0.126168224	107	0.265893283	0.267440688	0.999400347	-0.609311939	Cyanidin
ST4.03ch01pos15108901.1	1	15108901	0.969212896	0.121495327	107	0.265893283	0.265903952	1	0.212508351	Cyanidin
ST4.03ch01pos15108906.1	1	15108906	0.969212896	0.121495327	107	0.265893283	0.265903952	1	-0.155990372	Cyanidin
ST4.03ch01pos15108946.1	1	15108946	0.969212896	0.121495327	107	0.265893283	0.265903952	1	-0.549425316	Cyanidin
ST4.03ch01pos15108961.1	1	15108961	0.969212896	0.121495327	107	0.265893283	0.265903952	1	0.201120291	Cyanidin
ST4.03ch01pos15109366.1	1	15109366	0.201082507	0.38317757	107	0.265893283	0.277694665	0.981833185	-0.134264558	Cyanidin
ST4.03ch01pos15109385.1	1	15109385	0.057668883	0.271028037	107	0.265893283	0.292163436	0.932520624	-0.200729711	Cyanidin
ST4.03ch01pos15109400.1	1	15109400	0.040013987	0.280373832	107	0.265893283	0.296734422	0.919398301	0.417259959	Cyanidin
ST4.03ch01pos15109427.1	1	15109427	0.63952422	0.26635514	107	0.265893283	0.267466132	0.999400347	-0.158374927	Cyanidin
ST4.03ch01pos15152288.1	1	15152288	0.658235619	0.448598131	107	0.265893283	0.267296103	0.999400347	0.134824301	Cyanidin
ST4.03ch01pos15152591.1	1	15152591	0.674286504	0.299065421	107	0.265893283	0.267159447	0.999400347	0.088652504	Cyanidin
ST4.03ch01pos15310070.1	1	15310070	0.173330482	0.490654206	107	0.265893283	0.279293321	0.981556597	-0.017521768	Cyanidin
ST4.03ch01pos15310095.1	1	15310095	0.673158327	0.285046729	107	0.265893283	0.267168782	0.999400347	0.510777675	Cyanidin
ST4.03ch01pos15310131.1	1	15310131	0.351895964	0.285046729	107	0.265893283	0.272126719	0.994161897	-0.373704358	Cyanidin
ST4.03ch01pos15310132.1	1	15310132	0.95877469	0.037383178	107	0.265893283	0.26591242	1	-0.107974057	Cyanidin
ST4.03ch01pos15317038.1	1	15317038	0.410407296	0.495327103	107	0.265893283	0.270762808	0.994161897	-0.67052779	Cyanidin
ST4.03ch01pos15317209.1	1	15317209	0.800069418	0.411214953	107	0.265893283	0.26635281	0.999400347	-0.11426615	Cyanidin
ST4.03ch01pos15317269.1	1	15317269	0.996264953	0.476635514	107	0.265893283	0.26589344	1	-0.024932026	Cyanidin
ST4.03ch01pos15317343.1	1	15317343	0.453793912	0.322429907	107	0.265893283	0.269923573	0.994161897	-0.024932026	Cyanidin
ST4.03ch01pos15319104.1	1	15319104	0.76285718	0.121495327	107	0.265893283	0.266545639	0.999400347	-0.024932026	Cyanidin
ST4.03ch01pos15319105.1	1	15319105	0.76285718	0.121495327	107	0.265893283	0.266545639	0.999400347	0.219563715	Cyanidin
ST4.03ch01pos15319107.1	1	15319107	0.618688218	0.140186916	107	0.265893283	0.267669654	0.999400347	-0.056736916	Cyanidin
ST4.03ch01pos15319109.1	1	15319109	0.933237304	0.088785047	107	0.265893283	0.265943548	1	0.181985946	Cyanidin
ST4.03ch01pos15319110.1	1	15319110	0.326247306	0.074766355	107	0.265893283	0.272828671	0.994161897	-0.054022737	Cyanidin
ST4.03ch01pos15319189.1	1	15319189	0.550031503	0.476635514	107	0.265893283	0.268456586	0.995236156	0.05759477	Cyanidin
ST4.03ch01pos1539926.1	1	1539926	0.767475611	0.429906542	107	0.265893283	0.266519719	0.999400347	-0.165404485	Cyanidin
ST4.03ch01pos15613724.1	1	15613724	0.001585263	0.014018692	107	0.265893283	0.340976305	0.531771306	0.171525895	Cyanidin
ST4.03ch01pos15613733.1	1	15613733	0.48329456	0.004672897	107	0.265893283	0.269421494	0.994161897	0.164813429	Cyanidin
ST4.03ch01pos15613747.1	1	15613747	0.48329456	0.004672897	107	0.265893283	0.269421494	0.994161897	-0.004969362	Cyanidin
ST4.03ch01pos15613749.1	1	15613749	0.48329456	0.004672897	107	0.265893283	0.269421494	0.994161897	-0.004969362	Cyanidin
ST4.03ch01pos15613782.1	1	15613782	0.828949534	0.191588785	107	0.265893283	0.266227674	0.999400347	-0.07580438	Cyanidin
ST4.03ch01pos15739480.1	1	15739480	0.639268061	0.102803738	107	0.265893283	0.267468542	0.999400347	0.081426566	Cyanidin
ST4.03ch01pos15750943.1	1	15750943	0.901467903	0.08411215	107	0.265893283	0.266003076	0.999400347	-0.18198423	Cyanidin
ST4.03ch01pos15857570.1	1	15857570	0.295706464	0.186915888	107	0.265893283	0.273767223	0.994161897	-0.143466082	Cyanidin
ST4.03ch01pos15857583.1	1	15857583	0.295706464	0.186915888	107	0.265893283	0.273767223	0.994161897	-0.020265125	Cyanidin
ST4.03ch01pos15857589.1	1	15857589	0.295706464	0.186915888	107	0.265893283	0.273767223	0.994161897	-0.085949421	Cyanidin
ST4.03ch01pos15857659.1	1	15857659	0.599516793	0.336448598	107	0.265893283	0.267870785	0.998188942	-0.031749634	Cyanidin
ST4.03ch01pos15857669.1	1	15857669	0.599516793	0.336448598	107	0.265893283	0.267870785	0.998188942	0.046196234	Cyanidin
ST4.03ch01pos15857682.1	1	15857682	0.599516793	0.336448598	107	0.265893283	0.267870785	0.998188942	0.180701843	Cyanidin
ST4.03ch01pos1594586.1	1	1594586	0.250945841	0.429906542	107	0.265893283	0.275394882	0.990516386	0.031942903	Cyanidin
ST4.03ch01pos1598599.1	1	1598599	0.549640168	0.177570093	107	0.265893283	0.268461628	0.995236156	-0.154676766	Cyanidin
ST4.03ch01pos1598621.1	1	1598621	0.549640168	0.177570093	107	0.265893283	0.268461628	0.995236156	-0.040321185	Cyanidin
ST4.03ch01pos1598624.1	1	1598624	0.549640168	0.177570093	107	0.265893283	0.268461628	0.995236156	-0.321332851	Cyanidin
ST4.03ch01pos1598625.1	1	1598625	0.549640168	0.177570093	107	0.265893283	0.268461628	0.995236156	-0.016886389	Cyanidin
ST4.03ch01pos16119847.1	1	16119847	0.441830046	0.121495327	107	0.265893283	0.270142304	0.994161897	-0.328910903	Cyanidin
ST4.03ch01pos16119860.1	1	16119860	0.121791311	0.476635514	107	0.265893283	0.28324437	0.973710925	0.027413314	Cyanidin
ST4.03ch01pos16119889.1	1	16119889	0.121791311	0.476635514	107	0.265893283	0.28324437	0.973710925	-0.77437581	Cyanidin
ST4.03ch01pos16154754.1	1	16154754	0.329202436	0.214953271	107	0.265893283	0.272744052	0.994161897	0.234207627	Cyanidin
ST4.03ch01pos16244899.1	1	16244899	0.802942761	0.130841121	107	0.265893283	0.266339417	0.999400347	-0.009421486	Cyanidin
ST4.03ch01pos16250189.1	1	16250189	0.707259503	0.177570093	107	0.265893283	0.266904077	0.999400347	0.271847347	Cyanidin
ST4.03ch01pos1629311.1	1	1629311	0.722524763	0.051401869	107	0.265893283	0.266796909	0.999400347	0.074546736	Cyanidin
ST4.03ch01pos1634703.1	1	1634703	0.722622791	0.26635514	107	0.265893283	0.266796243	0.999400347	0.070156979	Cyanidin
ST4.03ch01pos1634743.1	1	1634743	0.829618808	0.26635514	107	0.265893283	0.266225021	0.999400347	-0.160022812	Cyanidin
ST4.03ch01pos16393115.1	1	16393115	0.145294889	0.144859813	107	0.265893283	0.281243911	0.97796466	0.059179487	Cyanidin
ST4.03ch01pos16393189.1	1	16393189	0.28761306	0.186915888	107	0.265893283	0.274037344	0.994161897	-0.014811904	Cyanidin
ST4.03ch01pos16416200.1	1	16416200	0.078688187	0.252336449	107	0.265893283	0.288377956	0.954024138	0.145825386	Cyanidin
ST4.03ch01pos16416228.1	1	16416228	0.224562904	0.191588785	107	0.265893283	0.276534498	0.98188743	0.115336682	Cyanidin
ST4.03ch01pos1642974.1	1	1642974	0.256731781	0.065420561	107	0.265893283	0.275164655	0.991067878	0.115336682	Cyanidin
ST4.03ch01pos16456918.1	1	16456918	0.617209165	0.065420561	107	0.265893283	0.267684689	0.999400347	0.101921214	Cyanidin
ST4.03ch01pos16456919.1	1	16456919	0.929565639	0.042056075	107	0.265893283	0.265949244	1	-0.409309899	Cyanidin
ST4.03ch01pos16458045.1	1	16458045	0.329085033	0.186915888	107	0.265893283	0.272747394	0.994161897	0.649468469	Cyanidin
ST4.03ch01pos16458046.1	1	16458046	0.3246208	0.196261682	107	0.265893283	0.272875684	0.994161897	-0.177616782	Cyanidin
ST4.03ch01pos16458068.1	1	16458068	0.3246208	0.196261682	107	0.265893283	0.272875684	0.994161897	-0.353594356	Cyanidin
ST4.03ch01pos16458072.1	1	16458072	0.3246208	0.196261682	107	0.265893283	0.272875684	0.994161897	-0.248784407	Cyanidin
ST4.03ch01pos16458649.1	1	16458649	0.307619749	0.317757009	107	0.265893283	0.273386584	0.994161897	-0.248784407	Cyanidin
ST4.03ch01pos16458650.1	1	16458650	0.425931683	0.308411215	107	0.265893283	0.270447577	0.994161897	-0.377920043	Cyanidin
ST4.03ch01pos16458668.1	1	16458668	0.053178994	0.476635514	107	0.265893283	0.293166643	0.92879904	-0.086517631	Cyanidin
ST4.03ch01pos16458669.1	1	16458669	0.153576211	0.439252336	107	0.265893283	0.280625453	0.980675685	0.21128497	Cyanidin
ST4.03ch01pos16460277.1	1	16460277	0.057519871	0.252336449	107	0.265893283	0.292195362	0.931371378	-0.04119895	Cyanidin
ST4.03ch01pos16464969.1	1	16464969	0.067328216	0.065420561	107	0.265893283	0.290264584	0.944167274	-0.080671843	Cyanidin
ST4.03ch01pos16464976.1	1	16464976	0.169053588	0.046728972	107	0.265893283	0.279566289	0.981556597	-0.166530831	Cyanidin
ST4.03ch01pos16465038.1	1	16465038	0.586578791	0.065420561	107	0.265893283	0.268014388	0.996639783	0.171308654	Cyanidin
ST4.03ch01pos16465040.1	1	16465040	0.141544327	0.056074766	107	0.265893283	0.281537406	0.977436886	0.105681852	Cyanidin
ST4.03ch01pos16465042.1	1	16465042	0.512390806	0.158878505	107	0.265893283	0.268973701	0.995236156	0.065061675	Cyanidin
ST4.03ch01pos16491192.1	1	16491192	0.976132745	0.411214953	107	0.265893283	0.265899693	1	-0.088345634	Cyanidin
ST4.03ch01pos16491217.1	1	16491217	0.976132745	0.411214953	107	0.265893283	0.265899693	1	-0.408350641	Cyanidin
ST4.03ch01pos16491221.1	1	16491221	0.976132745	0.411214953	107	0.265893283	0.265899693	1	-0.244755481	Cyanidin
ST4.03ch01pos1670451.1	1	1670451	0.981489976	0.070093458	107	0.265893283	0.265897138	1	-0.564753632	Cyanidin
ST4.03ch01pos1670458.1	1	1670458	0.09197402	0.079439252	107	0.265893283	0.286517301	0.964285609	0.291783167	Cyanidin
ST4.03ch01pos16709812.1	1	16709812	0.865713132	0.345794393	107	0.265893283	0.26609813	0.999400347	0.101888675	Cyanidin
ST4.03ch01pos16709814.1	1	16709814	0.865713132	0.345794393	107	0.265893283	0.26609813	0.999400347	0.056675401	Cyanidin
ST4.03ch01pos1671976.1	1	1671976	0.762437626	0.056074766	107	0.265893283	0.266548022	0.999400347	0.117789955	Cyanidin
ST4.03ch01pos1672182.1	1	1672182	0.50393176	0.060747664	107	0.265893283	0.26909933	0.995236156	-0.277722312	Cyanidin
ST4.03ch01pos16765519.1	1	16765519	0.420639094	0.471962617	107	0.265893283	0.270553082	0.994161897	0.456496751	Cyanidin
ST4.03ch01pos16765528.1	1	16765528	0.892391281	0.355140187	107	0.265893283	0.266024367	0.999400347	0.025950422	Cyanidin
ST4.03ch01pos16765538.1	1	16765538	0.420639094	0.471962617	107	0.265893283	0.270553082	0.994161897	-0.062058005	Cyanidin
ST4.03ch01pos16767964.1	1	16767964	0.147652735	0.280373832	107	0.265893283	0.281063794	0.979893091	0.038222582	Cyanidin
ST4.03ch01pos1679884.1	1	1679884	0.843520647	0.271028037	107	0.265893283	0.266172405	0.999400347	0.455500286	Cyanidin
ST4.03ch01pos1679896.1	1	1679896	0.723520072	0.130841121	107	0.265893283	0.266790157	0.999400347	-0.233415829	Cyanidin
ST4.03ch01pos16811473.1	1	16811473	0.582751193	0.074766355	107	0.265893283	0.268058128	0.996639783	-0.284001471	Cyanidin
ST4.03ch01pos16811494.1	1	16811494	0.242017319	0.242990654	107	0.265893283	0.275763384	0.988055375	0.245793602	Cyanidin
ST4.03ch01pos16811501.1	1	16811501	0.582751193	0.074766355	107	0.265893283	0.268058128	0.996639783	0.263578587	Cyanidin
ST4.03ch01pos1681173.1	1	1681173	0.545495102	0.158878505	107	0.265893283	0.268515446	0.995236156	0.212163939	Cyanidin
ST4.03ch01pos1681209.1	1	1681209	0.87262807	0.102803738	107	0.265893283	0.266077397	0.999400347	0.080851235	Cyanidin
ST4.03ch01pos1681223.1	1	1681223	0.572395722	0.168224299	107	0.265893283	0.268179414	0.995368179	-0.650257762	Cyanidin
ST4.03ch01pos16840777.1	1	16840777	0.359752936	0.065420561	107	0.265893283	0.271925547	0.994161897	-0.062264835	Cyanidin
ST4.03ch01pos16840795.1	1	16840795	0.033573661	0.065420561	107	0.265893283	0.298969955	0.894234827	NA	Cyanidin
ST4.03ch01pos16840796.1	1	16840796	0.02977589	0.177570093	107	0.265893283	0.300513271	0.894234827	0.0724138	Cyanidin
ST4.03ch01pos16905749.1	1	16905749	0.168715525	0.476635514	107	0.265893283	0.279588207	0.981556597	1.010458221	Cyanidin
ST4.03ch01pos16905750.1	1	16905750	0.168715525	0.476635514	107	0.265893283	0.279588207	0.981556597	0.232361508	Cyanidin
ST4.03ch01pos16905762.1	1	16905762	0.798306849	0.210280374	107	0.265893283	0.266361131	0.999400347	-0.072267411	Cyanidin
ST4.03ch01pos16905796.1	1	16905796	0.168715525	0.476635514	107	0.265893283	0.279588207	0.981556597	0.249090092	Cyanidin
ST4.03ch01pos16905803.1	1	16905803	0.798306849	0.210280374	107	0.265893283	0.266361131	0.999400347	0.241454504	Cyanidin
ST4.03ch01pos16905835.1	1	16905835	0.254138426	0.098130841	107	0.265893283	0.27526704	0.990965869	-0.131075353	Cyanidin
ST4.03ch01pos17082603.1	1	17082603	0.57469018	0.065420561	107	0.265893283	0.268152165	0.995368179	-0.131075353	Cyanidin
ST4.03ch01pos17082604.1	1	17082604	0.57469018	0.065420561	107	0.265893283	0.268152165	0.995368179	-0.188817826	Cyanidin
ST4.03ch01pos17082613.1	1	17082613	0.57469018	0.065420561	107	0.265893283	0.268152165	0.995368179	0.299601633	Cyanidin
ST4.03ch01pos17082646.1	1	17082646	0.57469018	0.065420561	107	0.265893283	0.268152165	0.995368179	0.299601633	Cyanidin
ST4.03ch01pos17082652.1	1	17082652	0.57469018	0.065420561	107	0.265893283	0.268152165	0.995368179	-0.257815961	Cyanidin
ST4.03ch01pos17082667.1	1	17082667	0.57469018	0.065420561	107	0.265893283	0.268152165	0.995368179	-0.057966542	Cyanidin
ST4.03ch01pos17082685.1	1	17082685	0.596294008	0.056074766	107	0.265893283	0.26790595	0.997291331	-0.057966542	Cyanidin
ST4.03ch01pos17097582.1	1	17097582	0.31740163	0.121495327	107	0.265893283	0.2730882	0.994161897	0.208170179	Cyanidin
ST4.03ch01pos17097611.1	1	17097611	0.31740163	0.121495327	107	0.265893283	0.2730882	0.994161897	0.208170179	Cyanidin
ST4.03ch01pos17097618.1	1	17097618	0.31740163	0.121495327	107	0.265893283	0.2730882	0.994161897	0.032278681	Cyanidin
ST4.03ch01pos17097648.1	1	17097648	0.407498562	0.196261682	107	0.265893283	0.270823855	0.994161897	-0.064408511	Cyanidin
ST4.03ch01pos1711197.1	1	1711197	0.344224845	0.140186916	107	0.265893283	0.272329187	0.994161897	-0.263453637	Cyanidin
ST4.03ch01pos17115125.1	1	17115125	0.773180136	0.065420561	107	0.265893283	0.266488492	0.999400347	-0.29581829	Cyanidin
ST4.03ch01pos17115129.1	1	17115129	0.773180136	0.065420561	107	0.265893283	0.266488492	0.999400347	0.439730115	Cyanidin
ST4.03ch01pos17123793.1	1	17123793	0.340355761	0.177570093	107	0.265893283	0.27243366	0.994161897	-0.138942711	Cyanidin
ST4.03ch01pos17123794.1	1	17123794	0.340355761	0.177570093	107	0.265893283	0.27243366	0.994161897	-0.097506372	Cyanidin
ST4.03ch01pos17169607.1	1	17169607	0.834306598	0.327102804	107	0.265893283	0.266206749	0.999400347	0.138774498	Cyanidin
ST4.03ch01pos17169611.1	1	17169611	0.623633436	0.140186916	107	0.265893283	0.267619958	0.999400347	0.030327318	Cyanidin
ST4.03ch01pos1719150.1	1	1719150	0.189912461	0.074766355	107	0.265893283	0.278304865	0.981833185	-0.247068587	Cyanidin
ST4.03ch01pos17233563.1	1	17233563	0.30984361	0.490654206	107	0.265893283	0.273317661	0.994161897	-0.031930702	Cyanidin
ST4.03ch01pos17244168.1	1	17244168	0.610483552	0.182242991	107	0.265893283	0.267754063	0.999029581	-0.134822748	Cyanidin
ST4.03ch01pos17244172.1	1	17244172	0.588182551	0.317757009	107	0.265893283	0.267996233	0.996639783	-0.421549964	Cyanidin
ST4.03ch01pos17244209.1	1	17244209	0.403055888	0.158878505	107	0.265893283	0.270918348	0.994161897	-0.123726659	Cyanidin
ST4.03ch01pos17244221.1	1	17244221	0.638460546	0.172897196	107	0.265893283	0.267476154	0.999400347	-0.036009249	Cyanidin
ST4.03ch01pos17247107.1	1	17247107	0.725677839	0.411214953	107	0.265893283	0.266775617	0.999400347	0.051554162	Cyanidin
ST4.03ch01pos17247134.1	1	17247134	0.725677839	0.411214953	107	0.265893283	0.266775617	0.999400347	-0.524406576	Cyanidin
ST4.03ch01pos1737506.1	1	1737506	0.047283579	0.051401869	107	0.265893283	0.294631799	0.919398301	-0.17098207	Cyanidin
ST4.03ch01pos1740381.1	1	1740381	0.570452015	0.098130841	107	0.265893283	0.268202667	0.995368179	0.161258091	Cyanidin
ST4.03ch01pos1740520.1	1	1740520	0.250701276	0.037383178	107	0.265893283	0.275404758	0.990516386	0.086960092	Cyanidin
ST4.03ch01pos1745614.1	1	1745614	0.564907725	0.126168224	107	0.265893283	0.268269856	0.995368179	-0.187495545	Cyanidin
ST4.03ch01pos17562093.1	1	17562093	0.011222542	0.056074766	107	0.265893283	0.3134334	0.865911578	-0.373972197	Cyanidin
ST4.03ch01pos17599424.1	1	17599424	0.739702619	0.112149533	107	0.265893283	0.266684343	0.999400347	-0.216198409	Cyanidin
ST4.03ch01pos17599454.1	1	17599454	0.739702619	0.112149533	107	0.265893283	0.266684343	0.999400347	-0.064941776	Cyanidin
ST4.03ch01pos17599499.1	1	17599499	0.739702619	0.112149533	107	0.265893283	0.266684343	0.999400347	-0.15454265	Cyanidin
ST4.03ch01pos17632651.1	1	17632651	0.289881805	0.130841121	107	0.265893283	0.273960644	0.994161897	-0.100186111	Cyanidin
ST4.03ch01pos17632721.1	1	17632721	0.701309008	0.140186916	107	0.265893283	0.266947714	0.999400347	-0.353407606	Cyanidin
ST4.03ch01pos17668507.1	1	17668507	0.240418278	0.224299065	107	0.265893283	0.275831153	0.986580964	-0.122649144	Cyanidin
ST4.03ch01pos17668523.1	1	17668523	0.690235482	0.411214953	107	0.265893283	0.26703176	0.999400347	-0.087435236	Cyanidin
ST4.03ch01pos17680019.1	1	17680019	0.323690064	0.107476636	107	0.265893283	0.272902728	0.994161897	-0.010853346	Cyanidin
ST4.03ch01pos17680060.1	1	17680060	0.27512663	0.158878505	107	0.265893283	0.274473797	0.994161897	0.099201984	Cyanidin
ST4.03ch01pos17680062.1	1	17680062	0.940816449	0.228971963	107	0.265893283	0.265932763	1	0.258019211	Cyanidin
ST4.03ch01pos17680092.1	1	17680092	0.310305795	0.098130841	107	0.265893283	0.273303419	0.994161897	-0.179507718	Cyanidin
ST4.03ch01pos17680294.1	1	17680294	0.77895583	0.130841121	107	0.265893283	0.266457754	0.999400347	-0.300473177	Cyanidin
ST4.03ch01pos17680305.1	1	17680305	0.77895583	0.130841121	107	0.265893283	0.266457754	0.999400347	0.300473177	Cyanidin
ST4.03ch01pos17680325.1	1	17680325	0.171873629	0.051401869	107	0.265893283	0.279385414	0.981556597	-0.229679168	Cyanidin
ST4.03ch01pos17680338.1	1	17680338	0.880328469	0.126168224	107	0.265893283	0.266055642	0.999400347	-0.265346191	Cyanidin
ST4.03ch01pos17693411.1	1	17693411	0.987512994	0.140186916	107	0.265893283	0.265895037	1	-0.264192658	Cyanidin
ST4.03ch01pos17693428.1	1	17693428	0.987512994	0.140186916	107	0.265893283	0.265895037	1	-0.176119144	Cyanidin
ST4.03ch01pos17693465.1	1	17693465	0.987512994	0.140186916	107	0.265893283	0.265895037	1	-0.014373112	Cyanidin
ST4.03ch01pos17693476.1	1	17693476	0.987512994	0.140186916	107	0.265893283	0.265895037	1	0.059634545	Cyanidin
ST4.03ch01pos17693477.1	1	17693477	0.987512994	0.140186916	107	0.265893283	0.265895037	1	0.156267044	Cyanidin
ST4.03ch01pos17693479.1	1	17693479	0.987512994	0.140186916	107	0.265893283	0.265895037	1	-0.343460017	Cyanidin
ST4.03ch01pos17799457.1	1	17799457	0.137412398	0.14953271	107	0.265893283	0.281871177	0.973710925	0.05986771	Cyanidin
ST4.03ch01pos17799484.1	1	17799484	0.137412398	0.14953271	107	0.265893283	0.281871177	0.973710925	-0.010323575	Cyanidin
ST4.03ch01pos17799485.1	1	17799485	0.137412398	0.14953271	107	0.265893283	0.281871177	0.973710925	-0.025850799	Cyanidin
ST4.03ch01pos17799494.1	1	17799494	0.137412398	0.14953271	107	0.265893283	0.281871177	0.973710925	-0.025850799	Cyanidin
ST4.03ch01pos17827673.1	1	17827673	0.604772697	0.327102804	107	0.265893283	0.267814282	0.99896954	-0.025850799	Cyanidin
ST4.03ch01pos17932043.1	1	17932043	0.501642512	0.158878505	107	0.265893283	0.269133957	0.995236156	-0.025850799	Cyanidin
ST4.03ch01pos17932046.1	1	17932046	0.661461298	0.154205607	107	0.265893283	0.267267969	0.999400347	-0.00159618	Cyanidin
ST4.03ch01pos17932048.1	1	17932048	0.661461298	0.154205607	107	0.265893283	0.267267969	0.999400347	0.069485671	Cyanidin
ST4.03ch01pos17959294.1	1	17959294	0.891894706	0.327102804	107	0.265893283	0.266025587	0.999400347	0.193414183	Cyanidin
ST4.03ch01pos17959324.1	1	17959324	0.993605653	0.345794393	107	0.265893283	0.265893743	1	0.020418009	Cyanidin
ST4.03ch01pos17959342.1	1	17959342	0.452040354	0.205607477	107	0.265893283	0.269955064	0.994161897	-0.190772901	Cyanidin
ST4.03ch01pos17983282.1	1	17983282	0.340994549	0.308411215	107	0.265893283	0.272416301	0.994161897	0.212006243	Cyanidin
ST4.03ch01pos17983283.1	1	17983283	0.340994549	0.308411215	107	0.265893283	0.272416301	0.994161897	-0.031616414	Cyanidin
ST4.03ch01pos17983286.1	1	17983286	0.340994549	0.308411215	107	0.265893283	0.272416301	0.994161897	-0.031616414	Cyanidin
ST4.03ch01pos18051178.1	1	18051178	0.679510864	0.112149533	107	0.265893283	0.267116745	0.999400347	0.31523582	Cyanidin
ST4.03ch01pos18051262.1	1	18051262	0.44588119	0.247663551	107	0.265893283	0.270067211	0.994161897	0.004793805	Cyanidin
ST4.03ch01pos18063072.1	1	18063072	0.911271693	0.11682243	107	0.265893283	0.265982227	0.999400347	-0.059471221	Cyanidin
ST4.03ch01pos18063074.1	1	18063074	0.303713595	0.485981308	107	0.265893283	0.273509241	0.994161897	0.128452157	Cyanidin
ST4.03ch01pos18063091.1	1	18063091	0.833114739	0.154205607	107	0.265893283	0.266211343	0.999400347	0.092861273	Cyanidin
ST4.03ch01pos18063104.1	1	18063104	0.303713595	0.485981308	107	0.265893283	0.273509241	0.994161897	0.092861273	Cyanidin
ST4.03ch01pos18092362.1	1	18092362	0.594298396	0.23364486	107	0.265893283	0.267927926	0.997282482	0.047360312	Cyanidin
ST4.03ch01pos18092423.1	1	18092423	0.290683735	0.327102804	107	0.265893283	0.273933718	0.994161897	0.093307607	Cyanidin
ST4.03ch01pos18092447.1	1	18092447	0.290683735	0.327102804	107	0.265893283	0.273933718	0.994161897	-0.391343679	Cyanidin
ST4.03ch01pos1828527.1	1	1828527	0.828489941	0.144859813	107	0.265893283	0.266229502	0.999400347	0.113830808	Cyanidin
ST4.03ch01pos18361831.1	1	18361831	0.444161366	0.369158879	107	0.265893283	0.27009896	0.994161897	-0.028300183	Cyanidin
ST4.03ch01pos18361941.1	1	18361941	0.858447562	0.238317757	107	0.265893283	0.266121143	0.999400347	0.048550563	Cyanidin
ST4.03ch01pos18362811.1	1	18362811	0.013709935	0.158878505	107	0.265893283	0.310732293	0.886851243	0.027158358	Cyanidin
ST4.03ch01pos18362882.1	1	18362882	0.026135067	0.065420561	107	0.265893283	0.302202398	0.886856989	-0.207269928	Cyanidin
ST4.03ch01pos18362886.1	1	18362886	0.026135067	0.065420561	107	0.265893283	0.302202398	0.886856989	-0.026738817	Cyanidin
ST4.03ch01pos18362890.1	1	18362890	0.026135067	0.065420561	107	0.265893283	0.302202398	0.886856989	0.202579146	Cyanidin
ST4.03ch01pos18362891.1	1	18362891	0.026135067	0.065420561	107	0.265893283	0.302202398	0.886856989	0.170126912	Cyanidin
ST4.03ch01pos1841490.1	1	1841490	0.425748716	0.317757009	107	0.265893283	0.270451191	0.994161897	0.170126912	Cyanidin
ST4.03ch01pos1841492.1	1	1841492	0.22279344	0.130841121	107	0.265893283	0.276616731	0.981833185	0.172257277	Cyanidin
ST4.03ch01pos1841498.1	1	1841498	0.153215616	0.03271028	107	0.265893283	0.280651579	0.979978801	0.20561648	Cyanidin
ST4.03ch01pos1841552.1	1	1841552	0.678606386	0.065420561	107	0.265893283	0.267124076	0.999400347	0.136958357	Cyanidin
ST4.03ch01pos1841973.1	1	1841973	0.44239812	0.38317757	107	0.265893283	0.27013171	0.994161897	-0.05948823	Cyanidin
ST4.03ch01pos1842015.1	1	1842015	0.384197752	0.373831776	107	0.265893283	0.271337012	0.994161897	0.145128025	Cyanidin
ST4.03ch01pos1842024.1	1	1842024	0.384197752	0.373831776	107	0.265893283	0.271337012	0.994161897	0.145128025	Cyanidin
ST4.03ch01pos1842050.1	1	1842050	0.130872153	0.056074766	107	0.265893283	0.282423491	0.973710925	0.028885912	Cyanidin
ST4.03ch01pos1842051.1	1	1842051	0.130872153	0.056074766	107	0.265893283	0.282423491	0.973710925	0.028885912	Cyanidin
ST4.03ch01pos1842105.1	1	1842105	0.130872153	0.056074766	107	0.265893283	0.282423491	0.973710925	0.046202157	Cyanidin
ST4.03ch01pos1842106.1	1	1842106	0.130872153	0.056074766	107	0.265893283	0.282423491	0.973710925	-0.042667447	Cyanidin
ST4.03ch01pos18545967.1	1	18545967	0.708937701	0.214953271	107	0.265893283	0.266891961	0.999400347	-0.042667447	Cyanidin
ST4.03ch01pos18545984.1	1	18545984	0.708937701	0.214953271	107	0.265893283	0.266891961	0.999400347	0.156635969	Cyanidin
ST4.03ch01pos1858612.1	1	1858612	0.935951784	0.065420561	107	0.265893283	0.265939535	1	-0.219867707	Cyanidin
ST4.03ch01pos18586559.1	1	18586559	0.113930082	0.261682243	107	0.265893283	0.284012606	0.972865267	-0.156635969	Cyanidin
ST4.03ch01pos18586592.1	1	18586592	0.416195754	0.093457944	107	0.265893283	0.270643213	0.994161897	-0.156635969	Cyanidin
ST4.03ch01pos18586603.1	1	18586603	0.416195754	0.093457944	107	0.265893283	0.270643213	0.994161897	-0.257210836	Cyanidin
ST4.03ch01pos18703761.1	1	18703761	0.785990607	0.35046729	107	0.265893283	0.266421502	0.999400347	0.131607311	Cyanidin
ST4.03ch01pos18703774.1	1	18703774	0.6597234	0.373831776	107	0.265893283	0.267283085	0.999400347	0.16567455	Cyanidin
ST4.03ch01pos18703781.1	1	18703781	0.726360544	0.364485981	107	0.265893283	0.266771044	0.999400347	0.077929301	Cyanidin
ST4.03ch01pos18703831.1	1	18703831	0.745149423	0.387850467	107	0.265893283	0.266650386	0.999400347	0.077929301	Cyanidin
ST4.03ch01pos18916231.1	1	18916231	0.514156846	0.271028037	107	0.265893283	0.268947926	0.995236156	0.086815672	Cyanidin
ST4.03ch01pos18916235.1	1	18916235	0.129857776	0.140186916	107	0.265893283	0.282511948	0.973710925	-0.086815672	Cyanidin
ST4.03ch01pos18916248.1	1	18916248	0.129857776	0.140186916	107	0.265893283	0.282511948	0.973710925	0.170139081	Cyanidin
ST4.03ch01pos18916249.1	1	18916249	0.129857776	0.140186916	107	0.265893283	0.282511948	0.973710925	0.045278931	Cyanidin
ST4.03ch01pos18916250.1	1	18916250	0.129857776	0.140186916	107	0.265893283	0.282511948	0.973710925	0.052992059	Cyanidin
ST4.03ch01pos18916253.1	1	18916253	0.576009993	0.261682243	107	0.265893283	0.268136589	0.995368179	-0.158263635	Cyanidin
ST4.03ch01pos18916256.1	1	18916256	0.129857776	0.140186916	107	0.265893283	0.282511948	0.973710925	-0.158263635	Cyanidin
ST4.03ch01pos18916263.1	1	18916263	0.742011159	0.14953271	107	0.265893283	0.26666985	0.999400347	-0.082023375	Cyanidin
ST4.03ch01pos18916281.1	1	18916281	0.015721197	0.121495327	107	0.265893283	0.308899534	0.886851243	0.305398069	Cyanidin
ST4.03ch01pos18916283.1	1	18916283	0.311609267	0.242990654	107	0.265893283	0.2732634	0.994161897	0.094179847	Cyanidin
ST4.03ch01pos18927932.1	1	18927932	0.75622986	0.14953271	107	0.265893283	0.266583839	0.999400347	0.182634629	Cyanidin
ST4.03ch01pos18928748.1	1	18928748	0.282734688	0.406542056	107	0.265893283	0.274204929	0.994161897	-0.030733227	Cyanidin
ST4.03ch01pos18928781.1	1	18928781	0.351138866	0.411214953	107	0.265893283	0.272146431	0.994161897	0.069520268	Cyanidin
ST4.03ch01pos19006457.1	1	19006457	0.882122933	0.457943925	107	0.265893283	0.266050773	0.999400347	0.051925595	Cyanidin
ST4.03ch01pos19006484.1	1	19006484	0.882122933	0.457943925	107	0.265893283	0.266050773	0.999400347	0.022629266	Cyanidin
ST4.03ch01pos19015961.1	1	19015961	0.234641978	0.280373832	107	0.265893283	0.276080647	0.984079418	-0.012786768	Cyanidin
ST4.03ch01pos19016047.1	1	19016047	0.811410366	0.429906542	107	0.265893283	0.266301169	0.999400347	0.019523336	Cyanidin
ST4.03ch01pos19016051.1	1	19016051	0.425504453	0.051401869	107	0.265893283	0.27045602	0.994161897	0.167902315	Cyanidin
ST4.03ch01pos19016056.1	1	19016056	0.01505394	0.294392523	107	0.265893283	0.309478927	0.886851243	-0.068284364	Cyanidin
ST4.03ch01pos19016059.1	1	19016059	0.162413892	0.420560748	107	0.265893283	0.280006349	0.981556597	0.054446014	Cyanidin
ST4.03ch01pos19016062.1	1	19016062	0.997262975	0.023364486	107	0.265893283	0.265893367	1	0.020816472	Cyanidin
ST4.03ch01pos19016073.1	1	19016073	0.265347545	0.205607477	107	0.265893283	0.274833574	0.994161897	-0.112218605	Cyanidin
ST4.03ch01pos19016087.1	1	19016087	0.65306909	0.037383178	107	0.265893283	0.267341879	0.999400347	-0.088026237	Cyanidin
ST4.03ch01pos19016104.1	1	19016104	0.5738565	0.056074766	107	0.265893283	0.268162041	0.995368179	-0.024176953	Cyanidin
ST4.03ch01pos19016110.1	1	19016110	0.234257299	0.495327103	107	0.265893283	0.276097529	0.984079418	-0.088026237	Cyanidin
ST4.03ch01pos19041058.1	1	19041058	0.642530406	0.14953271	107	0.265893283	0.267438018	0.999400347	-0.245828883	Cyanidin
ST4.03ch01pos19041119.1	1	19041119	0.627310664	0.14953271	107	0.265893283	0.267583572	0.999400347	0.078402072	Cyanidin
ST4.03ch01pos19047491.1	1	19047491	0.49809177	0.11682243	107	0.265893283	0.269188203	0.995236156	0.232148997	Cyanidin
ST4.03ch01pos19052129.1	1	19052129	0.065811965	0.23364486	107	0.265893283	0.290542358	0.940938266	0.232148997	Cyanidin
ST4.03ch01pos19052130.1	1	19052130	0.024053444	0.369158879	107	0.265893283	0.303283849	0.886851243	-0.232148997	Cyanidin
ST4.03ch01pos19052159.1	1	19052159	0.59931765	0.23364486	107	0.265893283	0.267872946	0.998188942	-0.232148997	Cyanidin
ST4.03ch01pos19072742.1	1	19072742	0.391261086	0.327102804	107	0.265893283	0.271176782	0.994161897	-0.232148997	Cyanidin
ST4.03ch01pos19072781.1	1	19072781	0.355305184	0.317757009	107	0.265893283	0.272038673	0.994161897	0.278211843	Cyanidin
ST4.03ch01pos19072782.1	1	19072782	0.461444386	0.098130841	107	0.265893283	0.269788409	0.994161897	0.038492457	Cyanidin
ST4.03ch01pos19109707.1	1	19109707	0.960612127	0.046728972	107	0.265893283	0.265910751	1	-0.015686329	Cyanidin
ST4.03ch01pos19109756.1	1	19109756	0.830053376	0.26635514	107	0.265893283	0.266223305	0.999400347	0.0700845	Cyanidin
ST4.03ch01pos19113056.1	1	19113056	0.783759044	0.224299065	107	0.265893283	0.266432862	0.999400347	0.0700845	Cyanidin
ST4.03ch01pos19113057.1	1	19113057	0.783759044	0.224299065	107	0.265893283	0.266432862	0.999400347	0.051738118	Cyanidin
ST4.03ch01pos19142812.1	1	19142812	0.42955783	0.042056075	107	0.265893283	0.27037643	0.994161897	0.257439129	Cyanidin
ST4.03ch01pos19142814.1	1	19142814	0.232802814	0.23364486	107	0.265893283	0.276161669	0.984079418	0.257439129	Cyanidin
ST4.03ch01pos19142817.1	1	19142817	0.232802814	0.23364486	107	0.265893283	0.276161669	0.984079418	0.051738118	Cyanidin
ST4.03ch01pos19142845.1	1	19142845	0.271501211	0.224299065	107	0.265893283	0.274605265	0.994161897	0.038762979	Cyanidin
ST4.03ch01pos19142857.1	1	19142857	0.271501211	0.224299065	107	0.265893283	0.274605265	0.994161897	0.038762979	Cyanidin
ST4.03ch01pos19144336.1	1	19144336	0.03580961	0.112149533	107	0.265893283	0.298145713	0.898526747	-0.051738118	Cyanidin
ST4.03ch01pos19144338.1	1	19144338	0.03580961	0.112149533	107	0.265893283	0.298145713	0.898526747	-0.064140111	Cyanidin
ST4.03ch01pos19144351.1	1	19144351	0.03580961	0.112149533	107	0.265893283	0.298145713	0.898526747	-0.052358982	Cyanidin
ST4.03ch01pos19144382.1	1	19144382	0.014369035	0.102803738	107	0.265893283	0.310102311	0.886851243	-0.058281491	Cyanidin
ST4.03ch01pos19144392.1	1	19144392	0.014369035	0.102803738	107	0.265893283	0.310102311	0.886851243	0.121277977	Cyanidin
ST4.03ch01pos19259755.1	1	19259755	0.465561789	0.271028037	107	0.265893283	0.269717136	0.994161897	0.07626669	Cyanidin
ST4.03ch01pos19259786.1	1	19259786	0.465561789	0.271028037	107	0.265893283	0.269717136	0.994161897	-0.196227992	Cyanidin
ST4.03ch01pos19259791.1	1	19259791	0.465561789	0.271028037	107	0.265893283	0.269717136	0.994161897	-0.196227992	Cyanidin
ST4.03ch01pos19259803.1	1	19259803	0.465561789	0.271028037	107	0.265893283	0.269717136	0.994161897	-0.196227992	Cyanidin
ST4.03ch01pos19259808.1	1	19259808	0.572039516	0.261682243	107	0.265893283	0.268183664	0.995368179	0.196227992	Cyanidin
ST4.03ch01pos1926294.1	1	1926294	0.461147669	0.457943925	107	0.265893283	0.269793584	0.994161897	0.222899158	Cyanidin
ST4.03ch01pos1927568.1	1	1927568	0.333580164	0.214953271	107	0.265893283	0.272620554	0.994161897	0.196227992	Cyanidin
ST4.03ch01pos1927704.1	1	1927704	0.543972601	0.275700935	107	0.265893283	0.268535406	0.995236156	0.222899158	Cyanidin
ST4.03ch01pos1927757.1	1	1927757	0.394046427	0.168224299	107	0.265893283	0.271114739	0.994161897	0.196227992	Cyanidin
ST4.03ch01pos1927771.1	1	1927771	0.394046427	0.168224299	107	0.265893283	0.271114739	0.994161897	0.222899158	Cyanidin
ST4.03ch01pos19304506.1	1	19304506	0.849348531	0.121495327	107	0.265893283	0.26615175	0.999400347	0.196227992	Cyanidin
ST4.03ch01pos19304540.1	1	19304540	0.849348531	0.121495327	107	0.265893283	0.26615175	0.999400347	-0.273018308	Cyanidin
ST4.03ch01pos19304550.1	1	19304550	0.849348531	0.121495327	107	0.265893283	0.26615175	0.999400347	-0.128625064	Cyanidin
ST4.03ch01pos19304557.1	1	19304557	0.849348531	0.121495327	107	0.265893283	0.26615175	0.999400347	-0.02081207	Cyanidin
ST4.03ch01pos19304561.1	1	19304561	0.849348531	0.121495327	107	0.265893283	0.26615175	0.999400347	0.155621563	Cyanidin
ST4.03ch01pos19304565.1	1	19304565	0.849348531	0.121495327	107	0.265893283	0.26615175	0.999400347	0.222944442	Cyanidin
ST4.03ch01pos19304566.1	1	19304566	0.849348531	0.121495327	107	0.265893283	0.26615175	0.999400347	0.222944442	Cyanidin
ST4.03ch01pos19304571.1	1	19304571	0.849348531	0.121495327	107	0.265893283	0.26615175	0.999400347	-0.222944442	Cyanidin
ST4.03ch01pos19304577.1	1	19304577	0.849348531	0.121495327	107	0.265893283	0.26615175	0.999400347	0.222944442	Cyanidin
ST4.03ch01pos19304579.1	1	19304579	0.849348531	0.121495327	107	0.265893283	0.26615175	0.999400347	0.222944442	Cyanidin
ST4.03ch01pos19308268.1	1	19308268	0.392426622	0.14953271	107	0.265893283	0.271150742	0.994161897	-0.222944442	Cyanidin
ST4.03ch01pos19308270.1	1	19308270	0.392426622	0.14953271	107	0.265893283	0.271150742	0.994161897	-0.055689029	Cyanidin
ST4.03ch01pos19308284.1	1	19308284	0.376212954	0.158878505	107	0.265893283	0.271523301	0.994161897	-0.105287405	Cyanidin
ST4.03ch01pos19308314.1	1	19308314	0.376212954	0.158878505	107	0.265893283	0.271523301	0.994161897	0.004929386	Cyanidin
ST4.03ch01pos19308325.1	1	19308325	0.376212954	0.158878505	107	0.265893283	0.271523301	0.994161897	0.111303981	Cyanidin
ST4.03ch01pos19308329.1	1	19308329	0.376212954	0.158878505	107	0.265893283	0.271523301	0.994161897	0.054995735	Cyanidin
ST4.03ch01pos19308330.1	1	19308330	0.376212954	0.158878505	107	0.265893283	0.271523301	0.994161897	-0.047015228	Cyanidin
ST4.03ch01pos19308364.1	1	19308364	0.320753167	0.457943925	107	0.265893283	0.272988748	0.994161897	0.064199836	Cyanidin
ST4.03ch01pos19308371.1	1	19308371	0.320753167	0.457943925	107	0.265893283	0.272988748	0.994161897	0.064199836	Cyanidin
ST4.03ch01pos19308415.1	1	19308415	0.295543405	0.448598131	107	0.265893283	0.27377257	0.994161897	0.064199836	Cyanidin
ST4.03ch01pos19308417.1	1	19308417	0.243370907	0.439252336	107	0.265893283	0.275706448	0.989117638	0.064199836	Cyanidin
ST4.03ch01pos19308430.1	1	19308430	0.774735107	0.074766355	107	0.265893283	0.26648013	0.999400347	0.044041645	Cyanidin
ST4.03ch01pos19308431.1	1	19308431	0.774735107	0.074766355	107	0.265893283	0.26648013	0.999400347	-0.044041645	Cyanidin
ST4.03ch01pos19308438.1	1	19308438	0.150155987	0.411214953	107	0.265893283	0.280876136	0.979893091	0.044041645	Cyanidin
ST4.03ch01pos19311312.1	1	19311312	0.154942586	0.056074766	107	0.265893283	0.280527092	0.980966492	0.039000955	Cyanidin
ST4.03ch01pos19311314.1	1	19311314	0.154942586	0.056074766	107	0.265893283	0.280527092	0.980966492	-0.039000955	Cyanidin
ST4.03ch01pos19311318.1	1	19311318	0.154942586	0.056074766	107	0.265893283	0.280527092	0.980966492	-0.165476836	Cyanidin
ST4.03ch01pos19311345.1	1	19311345	0.154942586	0.056074766	107	0.265893283	0.280527092	0.980966492	-0.068688791	Cyanidin
ST4.03ch01pos19311367.1	1	19311367	0.154942586	0.056074766	107	0.265893283	0.280527092	0.980966492	-0.068688791	Cyanidin
ST4.03ch01pos19311379.1	1	19311379	0.154942586	0.056074766	107	0.265893283	0.280527092	0.980966492	-0.068688791	Cyanidin
ST4.03ch01pos19311385.1	1	19311385	0.154942586	0.056074766	107	0.265893283	0.280527092	0.980966492	0.068688791	Cyanidin
ST4.03ch01pos19311387.1	1	19311387	0.154942586	0.056074766	107	0.265893283	0.280527092	0.980966492	-0.068688791	Cyanidin
ST4.03ch01pos19315889.1	1	19315889	0.017707579	0.112149533	107	0.265893283	0.307316208	0.886851243	0.068688791	Cyanidin
ST4.03ch01pos19315890.1	1	19315890	0.017707579	0.112149533	107	0.265893283	0.307316208	0.886851243	-0.068688791	Cyanidin
ST4.03ch01pos19315900.1	1	19315900	0.017707579	0.112149533	107	0.265893283	0.307316208	0.886851243	0.03616719	Cyanidin
ST4.03ch01pos19315931.1	1	19315931	0.017707579	0.112149533	107	0.265893283	0.307316208	0.886851243	-0.02952688	Cyanidin
ST4.03ch01pos19315950.1	1	19315950	0.017707579	0.112149533	107	0.265893283	0.307316208	0.886851243	-0.021660885	Cyanidin
ST4.03ch01pos19315953.1	1	19315953	0.017707579	0.112149533	107	0.265893283	0.307316208	0.886851243	-0.021660885	Cyanidin
ST4.03ch01pos19320762.1	1	19320762	0.407606274	0.252336449	107	0.265893283	0.270821583	0.994161897	-0.012593697	Cyanidin
ST4.03ch01pos19320793.1	1	19320793	0.407606274	0.252336449	107	0.265893283	0.270821583	0.994161897	-0.032012328	Cyanidin
ST4.03ch01pos19320810.1	1	19320810	0.407606274	0.252336449	107	0.265893283	0.270821583	0.994161897	0.087170626	Cyanidin
ST4.03ch01pos19320815.1	1	19320815	0.407606274	0.252336449	107	0.265893283	0.270821583	0.994161897	0.18310903	Cyanidin
ST4.03ch01pos19382976.1	1	19382976	0.786444724	0.228971963	107	0.265893283	0.266419206	0.999400347	0.218721959	Cyanidin
ST4.03ch01pos19382983.1	1	19382983	0.555352075	0.228971963	107	0.265893283	0.268388705	0.995236156	0.105590811	Cyanidin
ST4.03ch01pos19383000.1	1	19383000	0.555352075	0.228971963	107	0.265893283	0.268388705	0.995236156	-0.099373359	Cyanidin
ST4.03ch01pos19383002.1	1	19383002	0.361946057	0.144859813	107	0.265893283	0.271870478	0.994161897	0.099373359	Cyanidin
ST4.03ch01pos19383032.1	1	19383032	0.869913768	0.056074766	107	0.265893283	0.2660854	0.999400347	-0.077490589	Cyanidin
ST4.03ch01pos19403895.1	1	19403895	0.827022606	0.177570093	107	0.265893283	0.266235374	0.999400347	0.009288482	Cyanidin
ST4.03ch01pos19403907.1	1	19403907	0.733699097	0.186915888	107	0.265893283	0.266722732	0.999400347	-0.016642454	Cyanidin
ST4.03ch01pos19403912.1	1	19403912	0.949840537	0.168224299	107	0.265893283	0.265921626	1	-0.016642454	Cyanidin
ST4.03ch01pos19403933.1	1	19403933	0.827022606	0.177570093	107	0.265893283	0.266235374	0.999400347	0.034922733	Cyanidin
ST4.03ch01pos19403935.1	1	19403935	0.827022606	0.177570093	107	0.265893283	0.266235374	0.999400347	0.14728591	Cyanidin
ST4.03ch01pos19403940.1	1	19403940	0.827022606	0.177570093	107	0.265893283	0.266235374	0.999400347	0.029278007	Cyanidin
ST4.03ch01pos19403941.1	1	19403941	0.827022606	0.177570093	107	0.265893283	0.266235374	0.999400347	0.101490421	Cyanidin
ST4.03ch01pos19403943.1	1	19403943	0.827022606	0.177570093	107	0.265893283	0.266235374	0.999400347	0.081412219	Cyanidin
ST4.03ch01pos19403961.1	1	19403961	0.218326344	0.079439252	107	0.265893283	0.2768279	0.981833185	0.081412219	Cyanidin
ST4.03ch01pos19403967.1	1	19403967	0.133850275	0.23364486	107	0.265893283	0.282168203	0.973710925	-0.081412219	Cyanidin
ST4.03ch01pos19403992.1	1	19403992	0.277204461	0.172897196	107	0.265893283	0.274399436	0.994161897	-0.081412219	Cyanidin
ST4.03ch01pos19404006.1	1	19404006	0.277204461	0.172897196	107	0.265893283	0.274399436	0.994161897	0.110890538	Cyanidin
ST4.03ch01pos19404034.1	1	19404034	0.844782715	0.280373832	107	0.265893283	0.266167862	0.999400347	0.02858434	Cyanidin
ST4.03ch01pos19404992.1	1	19404992	0.446884793	0.210280374	107	0.265893283	0.270048772	0.994161897	0.017336564	Cyanidin
ST4.03ch01pos19405004.1	1	19405004	0.40594889	0.196261682	107	0.265893283	0.270856643	0.994161897	0.240843269	Cyanidin
ST4.03ch01pos19405009.1	1	19405009	0.40594889	0.196261682	107	0.265893283	0.270856643	0.994161897	0.006630052	Cyanidin
ST4.03ch01pos19405030.1	1	19405030	0.40594889	0.196261682	107	0.265893283	0.270856643	0.994161897	0.366099884	Cyanidin
ST4.03ch01pos19405032.1	1	19405032	0.40594889	0.196261682	107	0.265893283	0.270856643	0.994161897	0.049407103	Cyanidin
ST4.03ch01pos19405037.1	1	19405037	0.40594889	0.196261682	107	0.265893283	0.270856643	0.994161897	0.117020982	Cyanidin
ST4.03ch01pos19405038.1	1	19405038	0.40594889	0.196261682	107	0.265893283	0.270856643	0.994161897	-0.01550572	Cyanidin
ST4.03ch01pos19405040.1	1	19405040	0.40594889	0.196261682	107	0.265893283	0.270856643	0.994161897	0.065718678	Cyanidin
ST4.03ch01pos19405058.1	1	19405058	0.435652512	0.121495327	107	0.265893283	0.27025889	0.994161897	-0.059815865	Cyanidin
ST4.03ch01pos19405064.1	1	19405064	0.976810877	0.177570093	107	0.265893283	0.265899334	1	0.01739451	Cyanidin
ST4.03ch01pos19405089.1	1	19405089	0.179374781	0.130841121	107	0.265893283	0.278920656	0.981833185	0.055016532	Cyanidin
ST4.03ch01pos19405103.1	1	19405103	0.179374781	0.130841121	107	0.265893283	0.278920656	0.981833185	0.169419632	Cyanidin
ST4.03ch01pos19405131.1	1	19405131	0.286140104	0.261682243	107	0.265893283	0.274087558	0.994161897	0.288244635	Cyanidin
ST4.03ch01pos19439042.1	1	19439042	0.106182999	0.060747664	107	0.265893283	0.284829989	0.970813316	0.620454874	Cyanidin
ST4.03ch01pos19439043.1	1	19439043	0.075988326	0.060747664	107	0.265893283	0.288798138	0.954024138	0.121223066	Cyanidin
ST4.03ch01pos19439056.1	1	19439056	0.095629255	0.331775701	107	0.265893283	0.286057004	0.964285609	-0.239692899	Cyanidin
ST4.03ch01pos19439061.1	1	19439061	0.069871064	0.336448598	107	0.265893283	0.289813641	0.950190216	-0.096401558	Cyanidin
ST4.03ch01pos19439073.1	1	19439073	0.069871064	0.336448598	107	0.265893283	0.289813641	0.950190216	-0.053951665	Cyanidin
ST4.03ch01pos19439078.1	1	19439078	0.069871064	0.336448598	107	0.265893283	0.289813641	0.950190216	0.060584851	Cyanidin
ST4.03ch01pos19439109.1	1	19439109	0.069871064	0.336448598	107	0.265893283	0.289813641	0.950190216	0.12955386	Cyanidin
ST4.03ch01pos19439143.1	1	19439143	0.36593064	0.130841121	107	0.265893283	0.271771607	0.994161897	-0.335256214	Cyanidin
ST4.03ch01pos19439144.1	1	19439144	0.36593064	0.130841121	107	0.265893283	0.271771607	0.994161897	0.085618183	Cyanidin
ST4.03ch01pos19439145.1	1	19439145	0.19773141	0.401869159	107	0.265893283	0.277873424	0.981833185	-0.065420486	Cyanidin
ST4.03ch01pos19439148.1	1	19439148	0.36593064	0.130841121	107	0.265893283	0.271771607	0.994161897	0.075948043	Cyanidin
ST4.03ch01pos19439159.1	1	19439159	0.887862392	0.093457944	107	0.265893283	0.266035709	0.999400347	-0.075948043	Cyanidin
ST4.03ch01pos19439165.1	1	19439165	0.36593064	0.130841121	107	0.265893283	0.271771607	0.994161897	-0.295451027	Cyanidin
ST4.03ch01pos19439172.1	1	19439172	0.354158455	0.257009346	107	0.265893283	0.272068158	0.994161897	-0.295451027	Cyanidin
ST4.03ch01pos19439189.1	1	19439189	0.354158455	0.257009346	107	0.265893283	0.272068158	0.994161897	0.295451027	Cyanidin
ST4.03ch01pos19439196.1	1	19439196	0.887862392	0.093457944	107	0.265893283	0.266035709	0.999400347	-0.295451027	Cyanidin
ST4.03ch01pos19439205.1	1	19439205	0.27407693	0.247663551	107	0.265893283	0.274511636	0.994161897	0.012747563	Cyanidin
ST4.03ch01pos19471742.1	1	19471742	0.862667203	0.08411215	107	0.265893283	0.266107624	0.999400347	-0.05176607	Cyanidin
ST4.03ch01pos19471766.1	1	19471766	0.866001155	0.102803738	107	0.265893283	0.266097244	0.999400347	0.097235231	Cyanidin
ST4.03ch01pos19471768.1	1	19471768	0.866001155	0.102803738	107	0.265893283	0.266097244	0.999400347	-0.058469216	Cyanidin
ST4.03ch01pos19471790.1	1	19471790	0.866001155	0.102803738	107	0.265893283	0.266097244	0.999400347	0.090944769	Cyanidin
ST4.03ch01pos19471793.1	1	19471793	0.866001155	0.102803738	107	0.265893283	0.266097244	0.999400347	0.090944769	Cyanidin
ST4.03ch01pos19471805.1	1	19471805	0.866001155	0.102803738	107	0.265893283	0.266097244	0.999400347	0.166428016	Cyanidin
ST4.03ch01pos19471818.1	1	19471818	0.866001155	0.102803738	107	0.265893283	0.266097244	0.999400347	0.166428016	Cyanidin
ST4.03ch01pos19618635.1	1	19618635	0.16586166	0.074766355	107	0.265893283	0.279775292	0.981556597	0.166428016	Cyanidin
ST4.03ch01pos19618689.1	1	19618689	0.308002755	0.08411215	107	0.265893283	0.273374668	0.994161897	0.171308186	Cyanidin
ST4.03ch01pos19625479.1	1	19625479	0.250991844	0.102803738	107	0.265893283	0.275393026	0.990516386	0.156835833	Cyanidin
ST4.03ch01pos19625533.1	1	19625533	0.250991844	0.102803738	107	0.265893283	0.275393026	0.990516386	0.03881667	Cyanidin
ST4.03ch01pos19664201.1	1	19664201	0.024887894	0.495327103	107	0.265893283	0.302838897	0.886851243	-0.038649805	Cyanidin
ST4.03ch01pos19664241.1	1	19664241	0.060487995	0.079439252	107	0.265893283	0.291575678	0.934417999	0.225781107	Cyanidin
ST4.03ch01pos19664242.1	1	19664242	0.060487995	0.079439252	107	0.265893283	0.291575678	0.934417999	0.223636076	Cyanidin
ST4.03ch01pos19664243.1	1	19664243	0.060487995	0.079439252	107	0.265893283	0.291575678	0.934417999	0.03252381	Cyanidin
ST4.03ch01pos19664244.1	1	19664244	0.060487995	0.079439252	107	0.265893283	0.291575678	0.934417999	0.031120101	Cyanidin
ST4.03ch01pos19693269.1	1	19693269	0.230213992	0.224299065	107	0.265893283	0.276277051	0.982731174	0.11603933	Cyanidin
ST4.03ch01pos19693273.1	1	19693273	0.225755041	0.214953271	107	0.265893283	0.276479537	0.98188743	0.028220336	Cyanidin
ST4.03ch01pos19693304.1	1	19693304	0.225755041	0.214953271	107	0.265893283	0.276479537	0.98188743	-0.095730735	Cyanidin
ST4.03ch01pos19693343.1	1	19693343	0.225755041	0.214953271	107	0.265893283	0.276479537	0.98188743	-0.114802224	Cyanidin
ST4.03ch01pos19804957.1	1	19804957	0.33335917	0.074766355	107	0.265893283	0.272626736	0.994161897	0.058044048	Cyanidin
ST4.03ch01pos19805039.1	1	19805039	0.33335917	0.074766355	107	0.265893283	0.272626736	0.994161897	-0.108509825	Cyanidin
ST4.03ch01pos19862292.1	1	19862292	0.311386998	0.08411215	107	0.265893283	0.273270209	0.994161897	0.030051845	Cyanidin
ST4.03ch01pos19862304.1	1	19862304	0.311386998	0.08411215	107	0.265893283	0.273270209	0.994161897	-0.056991977	Cyanidin
ST4.03ch01pos19873201.1	1	19873201	0.823241943	0.102803738	107	0.265893283	0.266250749	0.999400347	0.046365616	Cyanidin
ST4.03ch01pos19873707.1	1	19873707	0.314846652	0.074766355	107	0.265893283	0.273164955	0.994161897	-0.102966647	Cyanidin
ST4.03ch01pos19873709.1	1	19873709	0.314846652	0.074766355	107	0.265893283	0.273164955	0.994161897	0.090158553	Cyanidin
ST4.03ch01pos19873749.1	1	19873749	0.314846652	0.074766355	107	0.265893283	0.273164955	0.994161897	-0.159329427	Cyanidin
ST4.03ch01pos19873757.1	1	19873757	0.314846652	0.074766355	107	0.265893283	0.273164955	0.994161897	0.144322124	Cyanidin
ST4.03ch01pos19873761.1	1	19873761	0.314846652	0.074766355	107	0.265893283	0.273164955	0.994161897	0.198973297	Cyanidin
ST4.03ch01pos19873764.1	1	19873764	0.314846652	0.074766355	107	0.265893283	0.273164955	0.994161897	0.198973297	Cyanidin
ST4.03ch01pos19873786.1	1	19873786	0.314846652	0.074766355	107	0.265893283	0.273164955	0.994161897	-0.198973297	Cyanidin
ST4.03ch01pos19873790.1	1	19873790	0.314846652	0.074766355	107	0.265893283	0.273164955	0.994161897	-0.198973297	Cyanidin
ST4.03ch01pos20031948.1	1	20031948	0.124851543	0.345794393	107	0.265893283	0.282960243	0.973710925	0.198973297	Cyanidin
ST4.03ch01pos20125331.1	1	20125331	0.947975894	0.275700935	107	0.265893283	0.265923776	1	-0.198973297	Cyanidin
ST4.03ch01pos20188954.1	1	20188954	0.883173302	0.046728972	107	0.265893283	0.266047958	0.999400347	-0.198973297	Cyanidin
ST4.03ch01pos20188981.1	1	20188981	0.95114847	0.140186916	107	0.265893283	0.265920166	1	0.096335582	Cyanidin
ST4.03ch01pos20188988.1	1	20188988	0.883173302	0.046728972	107	0.265893283	0.266047958	0.999400347	0.002262279	Cyanidin
ST4.03ch01pos20211190.1	1	20211190	0.999925104	0.08411215	107	0.265893283	0.265893283	1	-0.12413866	Cyanidin
ST4.03ch01pos20211192.1	1	20211192	0.999925104	0.08411215	107	0.265893283	0.265893283	1	-0.134054706	Cyanidin
ST4.03ch01pos20211222.1	1	20211222	0.999925104	0.08411215	107	0.265893283	0.265893283	1	-0.134054706	Cyanidin
ST4.03ch01pos20211225.1	1	20211225	0.999925104	0.08411215	107	0.265893283	0.265893283	1	0.077684831	Cyanidin
ST4.03ch01pos20265083.1	1	20265083	0.801698307	0.261682243	107	0.265893283	0.266345192	0.999400347	-0.134054706	Cyanidin
ST4.03ch01pos20269482.1	1	20269482	0.175785175	0.158878505	107	0.265893283	0.279140173	0.981556597	0.058263023	Cyanidin
ST4.03ch01pos20269543.1	1	20269543	0.12425724	0.177570093	107	0.265893283	0.283014803	0.973710925	0.058263023	Cyanidin
ST4.03ch01pos20269546.1	1	20269546	0.12425724	0.177570093	107	0.265893283	0.283014803	0.973710925	0.066849414	Cyanidin
ST4.03ch01pos20274134.1	1	20274134	0.12235956	0.280373832	107	0.265893283	0.283191008	0.973710925	0.049196256	Cyanidin
ST4.03ch01pos20274194.1	1	20274194	0.161080162	0.168224299	107	0.265893283	0.280097257	0.980966492	0.078468723	Cyanidin
ST4.03ch01pos20274274.1	1	20274274	0.204611287	0.158878505	107	0.265893283	0.277510221	0.981833185	-0.078498545	Cyanidin
ST4.03ch01pos20278672.1	1	20278672	0.70461298	0.313084112	107	0.265893283	0.266923355	0.999400347	-0.009790504	Cyanidin
ST4.03ch01pos20279853.1	1	20279853	0.02103622	0.121495327	107	0.265893283	0.30504054	0.886851243	0.127494893	Cyanidin
ST4.03ch01pos20285594.1	1	20285594	0.546387181	0.285046729	107	0.265893283	0.268503799	0.995236156	0.133503528	Cyanidin
ST4.03ch01pos20289736.1	1	20289736	0.188838614	0.448598131	107	0.265893283	0.278365756	0.981833185	-0.063392931	Cyanidin
ST4.03ch01pos20289847.1	1	20289847	0.871285415	0.196261682	107	0.265893283	0.266081334	0.999400347	-0.061163893	Cyanidin
ST4.03ch01pos20290409.1	1	20290409	0.357031703	0.112149533	107	0.265893283	0.271994528	0.994161897	0.46398854	Cyanidin
ST4.03ch01pos20290442.1	1	20290442	0.357031703	0.112149533	107	0.265893283	0.271994528	0.994161897	0.038297813	Cyanidin
ST4.03ch01pos20290444.1	1	20290444	0.357031703	0.112149533	107	0.265893283	0.271994528	0.994161897	0.038297813	Cyanidin
ST4.03ch01pos2033014.1	1	2033014	0.197546079	0.242990654	107	0.265893283	0.277883415	0.981833185	0.134921236	Cyanidin
ST4.03ch01pos2033015.1	1	2033015	0.197546079	0.242990654	107	0.265893283	0.277883415	0.981833185	0.46398854	Cyanidin
ST4.03ch01pos2033018.1	1	2033018	0.197546079	0.242990654	107	0.265893283	0.277883415	0.981833185	0.026889344	Cyanidin
ST4.03ch01pos2033036.1	1	2033036	0.165837762	0.35046729	107	0.265893283	0.279776875	0.981556597	-0.015313128	Cyanidin
ST4.03ch01pos2033045.1	1	2033045	0.230782147	0.247663551	107	0.265893283	0.276251593	0.982879092	0.026889344	Cyanidin
ST4.03ch01pos2046755.1	1	2046755	0.575235905	0.289719626	107	0.265893283	0.268145716	0.995368179	0.026889344	Cyanidin
ST4.03ch01pos2046768.1	1	2046768	0.587146174	0.271028037	107	0.265893283	0.268007954	0.996639783	0.026889344	Cyanidin
ST4.03ch01pos20474237.1	1	20474237	0.487509698	0.065420561	107	0.265893283	0.26935383	0.994161897	0.035110439	Cyanidin
ST4.03ch01pos20474265.1	1	20474265	0.487509698	0.065420561	107	0.265893283	0.26935383	0.994161897	0.026889344	Cyanidin
ST4.03ch01pos20474272.1	1	20474272	0.212124709	0.196261682	107	0.265893283	0.277129865	0.981833185	0.288806122	Cyanidin
ST4.03ch01pos20474274.1	1	20474274	0.99616212	0.158878505	107	0.265893283	0.265893448	1	-0.227581945	Cyanidin
ST4.03ch01pos2048223.1	1	2048223	0.031491096	0.191588785	107	0.265893283	0.299791852	0.894234827	0.183765367	Cyanidin
ST4.03ch01pos2048230.1	1	2048230	0.032479353	0.224299065	107	0.265893283	0.299394863	0.894234827	0.157411812	Cyanidin
ST4.03ch01pos20547553.1	1	20547553	0.901687676	0.420560748	107	0.265893283	0.266002584	0.999400347	0.180866726	Cyanidin
ST4.03ch01pos20547691.1	1	20547691	0.56521301	0.299065421	107	0.265893283	0.268266123	0.995368179	0.167276922	Cyanidin
ST4.03ch01pos20650153.1	1	20650153	0.849228365	0.074766355	107	0.265893283	0.266152167	0.999400347	0.493936409	Cyanidin
ST4.03ch01pos2068231.1	1	2068231	0.631288398	0.485981308	107	0.265893283	0.267544752	0.999400347	-0.151251654	Cyanidin
ST4.03ch01pos2068235.1	1	2068235	0.654078778	0.341121495	107	0.265893283	0.267332863	0.999400347	0.10713608	Cyanidin
ST4.03ch01pos2076745.1	1	2076745	0.254404417	0.191588785	107	0.265893283	0.275256479	0.990965869	0.02079641	Cyanidin
ST4.03ch01pos2076814.1	1	2076814	0.707605906	0.481308411	107	0.265893283	0.266901569	0.999400347	0.2336284	Cyanidin
ST4.03ch01pos2079342.1	1	2079342	0.24257475	0.275700935	107	0.265893283	0.27573989	0.988761543	-0.151251654	Cyanidin
ST4.03ch01pos2079343.1	1	2079343	0.209167848	0.23364486	107	0.265893283	0.277277597	0.981833185	-0.197666025	Cyanidin
ST4.03ch01pos2079344.1	1	2079344	0.425315381	0.425233645	107	0.265893283	0.27045976	0.994161897	0.095409127	Cyanidin
ST4.03ch01pos2079346.1	1	2079346	0.241967654	0.186915888	107	0.265893283	0.275765481	0.988055375	0.156421415	Cyanidin
ST4.03ch01pos2079347.1	1	2079347	0.740756381	0.196261682	107	0.265893283	0.266677709	0.999400347	0.047791522	Cyanidin
ST4.03ch01pos2079349.1	1	2079349	0.484085019	0.224299065	107	0.265893283	0.26940873	0.994161897	0.025271043	Cyanidin
ST4.03ch01pos2079352.1	1	2079352	0.518263267	0.322429907	107	0.265893283	0.268888592	0.995236156	0.079489724	Cyanidin
ST4.03ch01pos2079355.1	1	2079355	0.324523028	0.172897196	107	0.265893283	0.27287852	0.994161897	-0.025271043	Cyanidin
ST4.03ch01pos2080322.1	1	2080322	0.503785598	0.471962617	107	0.265893283	0.269101533	0.995236156	0.047222406	Cyanidin
ST4.03ch01pos2080325.1	1	2080325	0.337642179	0.280373832	107	0.265893283	0.2725079	0.994161897	0.067546752	Cyanidin
ST4.03ch01pos2080329.1	1	2080329	0.419269597	0.182242991	107	0.265893283	0.270580709	0.994161897	-0.067546752	Cyanidin
ST4.03ch01pos20897612.1	1	20897612	0.839986239	0.429906542	107	0.265893283	0.266185333	0.999400347	-0.061088517	Cyanidin
ST4.03ch01pos20897637.1	1	20897637	0.243064347	0.23364486	107	0.265893283	0.275719309	0.988828931	0.021400159	Cyanidin
ST4.03ch01pos20897668.1	1	20897668	0.384856044	0.23364486	107	0.265893283	0.2713219	0.994161897	-0.021400159	Cyanidin
ST4.03ch01pos20909095.1	1	20909095	0.254082942	0.373831776	107	0.265893283	0.275269244	0.990965869	-0.237884443	Cyanidin
ST4.03ch01pos20975921.1	1	20975921	0.828770587	0.280373832	107	0.265893283	0.266228385	0.999400347	-0.202244737	Cyanidin
ST4.03ch01pos20975930.1	1	20975930	0.828770587	0.280373832	107	0.265893283	0.266228385	0.999400347	-0.237884443	Cyanidin
ST4.03ch01pos21325084.1	1	21325084	0.638219154	0.074766355	107	0.265893283	0.267478433	0.999400347	0.237884443	Cyanidin
ST4.03ch01pos21325114.1	1	21325114	0.638219154	0.074766355	107	0.265893283	0.267478433	0.999400347	0.297343526	Cyanidin
ST4.03ch01pos21325129.1	1	21325129	0.638219154	0.074766355	107	0.265893283	0.267478433	0.999400347	-0.205351651	Cyanidin
ST4.03ch01pos21325422.1	1	21325422	0.629124534	0.420560748	107	0.265893283	0.267565801	0.999400347	0.067181934	Cyanidin
ST4.03ch01pos21325428.1	1	21325428	0.629124534	0.420560748	107	0.265893283	0.267565801	0.999400347	0.067181934	Cyanidin
ST4.03ch01pos21325449.1	1	21325449	0.461393521	0.228971963	107	0.265893283	0.269789296	0.994161897	-0.067181934	Cyanidin
ST4.03ch01pos21325458.1	1	21325458	0.859026855	0.051401869	107	0.265893283	0.266119262	0.999400347	-0.072530743	Cyanidin
ST4.03ch01pos21325472.1	1	21325472	0.629124534	0.420560748	107	0.265893283	0.267565801	0.999400347	0.072530743	Cyanidin
ST4.03ch01pos21325479.1	1	21325479	0.845444424	0.065420561	107	0.265893283	0.266165495	0.999400347	-0.072530743	Cyanidin
ST4.03ch01pos21325492.1	1	21325492	0.44289146	0.098130841	107	0.265893283	0.270122526	0.994161897	0.072530743	Cyanidin
ST4.03ch01pos21325509.1	1	21325509	0.249994088	0.271028037	107	0.265893283	0.275433385	0.990516386	0.122476058	Cyanidin
ST4.03ch01pos21325774.1	1	21325774	0.251877735	0.074766355	107	0.265893283	0.275357358	0.990516386	0.122476058	Cyanidin
ST4.03ch01pos21325777.1	1	21325777	0.629180171	0.163551402	107	0.265893283	0.267565258	0.999400347	-0.074475918	Cyanidin
ST4.03ch01pos21325786.1	1	21325786	0.258537479	0.08411215	107	0.265893283	0.275094126	0.991067878	-0.103461777	Cyanidin
ST4.03ch01pos21325790.1	1	21325790	0.794279148	0.271028037	107	0.265893283	0.266380442	0.999400347	-0.338911868	Cyanidin
ST4.03ch01pos21325810.1	1	21325810	0.622650588	0.242990654	107	0.265893283	0.267629765	0.999400347	0.355634003	Cyanidin
ST4.03ch01pos21326105.1	1	21326105	0.942208137	0.065420561	107	0.265893283	0.265930925	1	0.130903162	Cyanidin
ST4.03ch01pos21326106.1	1	21326106	0.942208137	0.065420561	107	0.265893283	0.265930925	1	0.095794807	Cyanidin
ST4.03ch01pos21326129.1	1	21326129	0.951407613	0.028037383	107	0.265893283	0.265919881	1	0.123059826	Cyanidin
ST4.03ch01pos2147599.1	1	2147599	0.236704602	0.205607477	107	0.265893283	0.2759907	0.985446197	0.26335539	Cyanidin
ST4.03ch01pos2147600.1	1	2147600	0.236704602	0.205607477	107	0.265893283	0.2759907	0.985446197	0.066263863	Cyanidin
ST4.03ch01pos2147601.1	1	2147601	0.236704602	0.205607477	107	0.265893283	0.2759907	0.985446197	-0.034356459	Cyanidin
ST4.03ch01pos2147602.1	1	2147602	0.236704602	0.205607477	107	0.265893283	0.2759907	0.985446197	-0.075127605	Cyanidin
ST4.03ch01pos2147627.1	1	2147627	0.236704602	0.205607477	107	0.265893283	0.2759907	0.985446197	-0.125118698	Cyanidin
ST4.03ch01pos2147654.1	1	2147654	0.236704602	0.205607477	107	0.265893283	0.2759907	0.985446197	0.128439416	Cyanidin
ST4.03ch01pos2147670.1	1	2147670	0.236704602	0.205607477	107	0.265893283	0.2759907	0.985446197	0.128439416	Cyanidin
ST4.03ch01pos21591982.1	1	21591982	0.702762523	0.257009346	107	0.265893283	0.266936958	0.999400347	0.163344833	Cyanidin
ST4.03ch01pos21591989.1	1	21591989	0.564810976	0.191588785	107	0.265893283	0.26827104	0.995368179	0.027467106	Cyanidin
ST4.03ch01pos21591990.1	1	21591990	0.74495413	0.065420561	107	0.265893283	0.266651589	0.999400347	0.086364548	Cyanidin
ST4.03ch01pos21591999.1	1	21591999	0.600716372	0.238317757	107	0.265893283	0.267857797	0.998188942	0.040251285	Cyanidin
ST4.03ch01pos21592008.1	1	21592008	0.627343439	0.042056075	107	0.265893283	0.26758325	0.999400347	-0.082453804	Cyanidin
ST4.03ch01pos21592013.1	1	21592013	0.241484636	0.457943925	107	0.265893283	0.275785898	0.987954355	-0.082453804	Cyanidin
ST4.03ch01pos21592014.1	1	21592014	0.671224577	0.205607477	107	0.265893283	0.267184876	0.999400347	-0.080991134	Cyanidin
ST4.03ch01pos21592019.1	1	21592019	0.303903624	0.051401869	107	0.265893283	0.273503226	0.994161897	-0.042464262	Cyanidin
ST4.03ch01pos21592037.1	1	21592037	0.7096929	0.093457944	107	0.265893283	0.266886536	0.999400347	-0.037514911	Cyanidin
ST4.03ch01pos21645593.1	1	21645593	0.093392936	0.056074766	107	0.265893283	0.286336262	0.964285609	0.037514911	Cyanidin
ST4.03ch01pos21645624.1	1	21645624	0.29777502	0.074766355	107	0.265893283	0.273699713	0.994161897	-0.125051673	Cyanidin
ST4.03ch01pos21645634.1	1	21645634	0.192888712	0.08411215	107	0.265893283	0.278138203	0.981833185	0.141248004	Cyanidin
ST4.03ch01pos21645635.1	1	21645635	0.192888712	0.08411215	107	0.265893283	0.278138203	0.981833185	-0.158118714	Cyanidin
ST4.03ch01pos21645645.1	1	21645645	0.212902185	0.065420561	107	0.265893283	0.27709143	0.981833185	0.148451143	Cyanidin
ST4.03ch01pos21645666.1	1	21645666	0.461954586	0.056074766	107	0.265893283	0.269779522	0.994161897	0.101130324	Cyanidin
ST4.03ch01pos21645669.1	1	21645669	0.391984423	0.037383178	107	0.265893283	0.271160608	0.994161897	-0.147518588	Cyanidin
ST4.03ch01pos21645670.1	1	21645670	0.192888712	0.08411215	107	0.265893283	0.278138203	0.981833185	-0.138555006	Cyanidin
ST4.03ch01pos21732822.1	1	21732822	0.282152615	0.257009346	107	0.265893283	0.274225172	0.994161897	-0.04672285	Cyanidin
ST4.03ch01pos22081868.1	1	22081868	0.939890346	0.11682243	107	0.265893283	0.265934011	1	-0.053915293	Cyanidin
ST4.03ch01pos22081878.1	1	22081878	0.845750453	0.098130841	107	0.265893283	0.266164404	0.999400347	0.041672571	Cyanidin
ST4.03ch01pos22140497.1	1	22140497	0.712452816	0.224299065	107	0.265893283	0.266866852	0.999400347	0.017494746	Cyanidin
ST4.03ch01pos22173658.1	1	22173658	0.008215799	0.08411215	107	0.265893283	0.317688112	0.822116512	0.13171328	Cyanidin
ST4.03ch01pos22229015.1	1	22229015	0.497246154	0.11682243	107	0.265893283	0.269201219	0.995236156	-0.187795912	Cyanidin
ST4.03ch01pos22229029.1	1	22229029	0.041568873	0.079439252	107	0.265893283	0.296252137	0.919398301	0.136093437	Cyanidin
ST4.03ch01pos22265610.1	1	22265610	0.559807438	0.154205607	107	0.265893283	0.268332806	0.995368179	-0.064395066	Cyanidin
ST4.03ch01pos22435680.1	1	22435680	0.616215645	0.11682243	107	0.265893283	0.267694833	0.999400347	-0.078407488	Cyanidin
ST4.03ch01pos22435688.1	1	22435688	0.572315821	0.074766355	107	0.265893283	0.268180367	0.995368179	0.109864218	Cyanidin
ST4.03ch01pos22435696.1	1	22435696	0.487301073	0.046728972	107	0.265893283	0.269357156	0.994161897	0.055899256	Cyanidin
ST4.03ch01pos22435770.1	1	22435770	0.812480415	0.490654206	107	0.265893283	0.266296464	0.999400347	-0.220665932	Cyanidin
ST4.03ch01pos22435825.1	1	22435825	0.221286289	0.14953271	107	0.265893283	0.2766874	0.981833185	-0.220665932	Cyanidin
ST4.03ch01pos22435835.1	1	22435835	0.792510825	0.168224299	107	0.265893283	0.266389053	0.999400347	0.084218598	Cyanidin
ST4.03ch01pos22435836.1	1	22435836	0.678261919	0.210280374	107	0.265893283	0.267126875	0.999400347	0.185748797	Cyanidin
ST4.03ch01pos22439199.1	1	22439199	0.60426861	0.163551402	107	0.265893283	0.267819656	0.99896954	-0.184392501	Cyanidin
ST4.03ch01pos22439270.1	1	22439270	0.011496519	0.112149533	107	0.265893283	0.313106691	0.878467868	-0.184392501	Cyanidin
ST4.03ch01pos22439275.1	1	22439275	0.156401652	0.102803738	107	0.265893283	0.280423153	0.980966492	0.185748797	Cyanidin
ST4.03ch01pos22439283.1	1	22439283	0.879594398	0.271028037	107	0.265893283	0.266057655	0.999400347	0.185748797	Cyanidin
ST4.03ch01pos22439312.1	1	22439312	0.510162183	0.448598131	107	0.265893283	0.269006448	0.995236156	-0.16955265	Cyanidin
ST4.03ch01pos2254389.1	1	2254389	0.229651545	0.378504673	107	0.265893283	0.276302328	0.982641092	-0.313672869	Cyanidin
ST4.03ch01pos2254397.1	1	2254397	0.978966958	0.471962617	107	0.265893283	0.265898261	1	0.065178625	Cyanidin
ST4.03ch01pos2254421.1	1	2254421	0.194702455	0.158878505	107	0.265893283	0.278038122	0.981833185	0.240293272	Cyanidin
ST4.03ch01pos2254446.1	1	2254446	0.17299607	0.14953271	107	0.265893283	0.27931438	0.981556597	-0.098401139	Cyanidin
ST4.03ch01pos2254447.1	1	2254447	0.17299607	0.14953271	107	0.265893283	0.27931438	0.981556597	0.022999325	Cyanidin
ST4.03ch01pos2254448.1	1	2254448	0.344069126	0.359813084	107	0.265893283	0.272333361	0.994161897	-0.098401139	Cyanidin
ST4.03ch01pos2254449.1	1	2254449	0.17299607	0.14953271	107	0.265893283	0.27931438	0.981556597	-0.02859469	Cyanidin
ST4.03ch01pos2254477.1	1	2254477	0.497163288	0.23364486	107	0.265893283	0.269202496	0.995236156	-0.031567762	Cyanidin
ST4.03ch01pos2254516.1	1	2254516	0.497163288	0.23364486	107	0.265893283	0.269202496	0.995236156	-0.218772769	Cyanidin
ST4.03ch01pos2254534.1	1	2254534	0.406634787	0.280373832	107	0.265893283	0.270842108	0.994161897	0.218772769	Cyanidin
ST4.03ch01pos22648552.1	1	22648552	0.49082896	0.056074766	107	0.265893283	0.269301231	0.99443652	-0.55607017	Cyanidin
ST4.03ch01pos22648566.1	1	22648566	0.49082896	0.056074766	107	0.265893283	0.269301231	0.99443652	-0.55607017	Cyanidin
ST4.03ch01pos22648608.1	1	22648608	0.49082896	0.056074766	107	0.265893283	0.269301231	0.99443652	0.021397086	Cyanidin
ST4.03ch01pos22705195.1	1	22705195	0.442756759	0.224299065	107	0.265893283	0.270125032	0.994161897	-0.098111261	Cyanidin
ST4.03ch01pos22705204.1	1	22705204	0.442756759	0.224299065	107	0.265893283	0.270125032	0.994161897	0.021397086	Cyanidin
ST4.03ch01pos22705209.1	1	22705209	0.442756759	0.224299065	107	0.265893283	0.270125032	0.994161897	-0.021397086	Cyanidin
ST4.03ch01pos22705219.1	1	22705219	0.442756759	0.224299065	107	0.265893283	0.270125032	0.994161897	-0.123743646	Cyanidin
ST4.03ch01pos22705230.1	1	22705230	0.442756759	0.224299065	107	0.265893283	0.270125032	0.994161897	-0.104839151	Cyanidin
ST4.03ch01pos22705281.1	1	22705281	0.442756759	0.224299065	107	0.265893283	0.270125032	0.994161897	-0.104839151	Cyanidin
ST4.03ch01pos22705283.1	1	22705283	0.442756759	0.224299065	107	0.265893283	0.270125032	0.994161897	-0.150401417	Cyanidin
ST4.03ch01pos22751596.1	1	22751596	0.65950426	0.462616822	107	0.265893283	0.267284998	0.999400347	-0.150401417	Cyanidin
ST4.03ch01pos22751599.1	1	22751599	0.701351252	0.485981308	107	0.265893283	0.266947401	0.999400347	-0.26953192	Cyanidin
ST4.03ch01pos22751643.1	1	22751643	0.648136312	0.481308411	107	0.265893283	0.267386412	0.999400347	-0.26953192	Cyanidin
ST4.03ch01pos22788390.1	1	22788390	0.319253795	0.285046729	107	0.265893283	0.273033068	0.994161897	-0.211774221	Cyanidin
ST4.03ch01pos22788518.1	1	22788518	0.368323297	0.107476636	107	0.265893283	0.271712958	0.994161897	0.182037733	Cyanidin
ST4.03ch01pos22924744.1	1	22924744	0.515014538	0.322429907	107	0.265893283	0.268935465	0.995236156	0.212788117	Cyanidin
ST4.03ch01pos22973300.1	1	22973300	0.129481636	0.196261682	107	0.265893283	0.282544947	0.973710925	-0.01947056	Cyanidin
ST4.03ch01pos22981776.1	1	22981776	0.848041902	0.046728972	107	0.265893283	0.266156309	0.999400347	-0.050249342	Cyanidin
ST4.03ch01pos22981801.1	1	22981801	0.722041735	0.074766355	107	0.265893283	0.266800196	0.999400347	-0.050249342	Cyanidin
ST4.03ch01pos23043660.1	1	23043660	0.583843764	0.11682243	107	0.265893283	0.268045583	0.996639783	0.030077932	Cyanidin
ST4.03ch01pos23043681.1	1	23043681	0.554179569	0.107476636	107	0.265893283	0.268403558	0.995236156	-0.136791247	Cyanidin
ST4.03ch01pos23043689.1	1	23043689	0.345114718	0.200934579	107	0.265893283	0.272305385	0.994161897	0.030077932	Cyanidin
ST4.03ch01pos23043693.1	1	23043693	0.60663753	0.098130841	107	0.265893283	0.267794484	0.99896954	0.038759297	Cyanidin
ST4.03ch01pos23525371.1	1	23525371	0.056186395	0.121495327	107	0.265893283	0.292485088	0.931177682	-0.006760052	Cyanidin
ST4.03ch01pos23525376.1	1	23525376	0.944437294	0.140186916	107	0.265893283	0.265928072	1	-0.006760052	Cyanidin
ST4.03ch01pos23647275.1	1	23647275	0.609556549	0.252336449	107	0.265893283	0.267763755	0.999029581	0.006760052	Cyanidin
ST4.03ch01pos23656979.1	1	23656979	0.937412262	0.196261682	107	0.265893283	0.265937445	1	-0.006760052	Cyanidin
ST4.03ch01pos23656980.1	1	23656980	0.984907188	0.448598131	107	0.265893283	0.265895846	1	-0.006760052	Cyanidin
ST4.03ch01pos23656991.1	1	23656991	0.306803039	0.154205607	107	0.265893283	0.273412061	0.994161897	0.006760052	Cyanidin
ST4.03ch01pos23657001.1	1	23657001	0.692643719	0.102803738	107	0.265893283	0.267013165	0.999400347	0.006760052	Cyanidin
ST4.03ch01pos23657880.1	1	23657880	0.95477424	0.079439252	107	0.265893283	0.265916319	1	0.006760052	Cyanidin
ST4.03ch01pos23657898.1	1	23657898	0.748019278	0.074766355	107	0.265893283	0.266632826	0.999400347	0.010295933	Cyanidin
ST4.03ch01pos23657901.1	1	23657901	0.83620326	0.163551402	107	0.265893283	0.266199509	0.999400347	-0.01894066	Cyanidin
ST4.03ch01pos24032406.1	1	24032406	0.856343193	0.163551402	107	0.265893283	0.266128044	0.999400347	0.000500211	Cyanidin
ST4.03ch01pos24032407.1	1	24032407	0.684654933	0.242990654	107	0.265893283	0.267075536	0.999400347	0.000500211	Cyanidin
ST4.03ch01pos24032408.1	1	24032408	0.303893223	0.364485981	107	0.265893283	0.273503555	0.994161897	-0.000500211	Cyanidin
ST4.03ch01pos24032409.1	1	24032409	0.303893223	0.364485981	107	0.265893283	0.273503555	0.994161897	0.000500211	Cyanidin
ST4.03ch01pos24032420.1	1	24032420	0.690290049	0.11682243	107	0.265893283	0.267031337	0.999400347	-0.000500211	Cyanidin
ST4.03ch01pos24032444.1	1	24032444	0.690290049	0.11682243	107	0.265893283	0.267031337	0.999400347	0.000500211	Cyanidin
ST4.03ch01pos24032459.1	1	24032459	0.823297531	0.093457944	107	0.265893283	0.26625052	0.999400347	-0.000500211	Cyanidin
ST4.03ch01pos24032470.1	1	24032470	0.710717837	0.154205607	107	0.265893283	0.266879199	0.999400347	-0.000500211	Cyanidin
ST4.03ch01pos24043352.1	1	24043352	0.841422407	0.205607477	107	0.265893283	0.266180043	0.999400347	-0.012720259	Cyanidin
ST4.03ch01pos24043357.1	1	24043357	0.841422407	0.205607477	107	0.265893283	0.266180043	0.999400347	0.001044882	Cyanidin
ST4.03ch01pos24043370.1	1	24043370	0.841422407	0.205607477	107	0.265893283	0.266180043	0.999400347	0.001044882	Cyanidin
ST4.03ch01pos24043382.1	1	24043382	0.841422407	0.205607477	107	0.265893283	0.266180043	0.999400347	0.001044882	Cyanidin
ST4.03ch01pos24135079.1	1	24135079	0.603864749	0.121495327	107	0.265893283	0.267823968	0.998962833	-0.088019292	Cyanidin
ST4.03ch01pos24135080.1	1	24135080	0.603864749	0.121495327	107	0.265893283	0.267823968	0.998962833	-0.071912818	Cyanidin
ST4.03ch01pos24135084.1	1	24135084	0.603864749	0.121495327	107	0.265893283	0.267823968	0.998962833	0.074524234	Cyanidin
ST4.03ch01pos24135086.1	1	24135086	0.757521751	0.140186916	107	0.265893283	0.266576299	0.999400347	-0.174276335	Cyanidin
ST4.03ch01pos24135089.1	1	24135089	0.686780299	0.126168224	107	0.265893283	0.267058751	0.999400347	-0.174276335	Cyanidin
ST4.03ch01pos24135099.1	1	24135099	0.178757222	0.140186916	107	0.265893283	0.278958054	0.981833185	-0.029471296	Cyanidin
ST4.03ch01pos24135100.1	1	24135100	0.707059912	0.341121495	107	0.265893283	0.266905524	0.999400347	0.174276335	Cyanidin
ST4.03ch01pos24135101.1	1	24135101	0.144390319	0.158878505	107	0.265893283	0.281313899	0.977551157	0.636713837	Cyanidin
ST4.03ch01pos24135104.1	1	24135104	0.89499817	0.135514019	107	0.265893283	0.266018056	0.999400347	-0.357299718	Cyanidin
ST4.03ch01pos24135105.1	1	24135105	0.003454534	0.112149533	107	0.265893283	0.329784383	0.729431113	0.039999057	Cyanidin
ST4.03ch01pos24135131.1	1	24135131	0.543815191	0.355140187	107	0.265893283	0.268537476	0.995236156	-0.122301029	Cyanidin
ST4.03ch01pos24135132.1	1	24135132	0.004222468	0.107476636	107	0.265893283	0.326947387	0.740547174	0.042191978	Cyanidin
ST4.03ch01pos24168991.1	1	24168991	0.458810741	0.322429907	107	0.265893283	0.269834534	0.994161897	0.039999057	Cyanidin
ST4.03ch01pos2423085.1	1	2423085	0.5802029	0.317757009	107	0.265893283	0.268087572	0.996639783	-0.052248956	Cyanidin
ST4.03ch01pos2423104.1	1	2423104	0.375812866	0.317757009	107	0.265893283	0.271532783	0.994161897	0.139933543	Cyanidin
ST4.03ch01pos2423134.1	1	2423134	0.381313691	0.313084112	107	0.265893283	0.271403656	0.994161897	0.143441239	Cyanidin
ST4.03ch01pos24250767.1	1	24250767	0.774712438	0.299065421	107	0.265893283	0.266480251	0.999400347	-0.143441239	Cyanidin
ST4.03ch01pos2425457.1	1	2425457	0.895929606	0.481308411	107	0.265893283	0.266015839	0.999400347	-0.143441239	Cyanidin
ST4.03ch01pos24257833.1	1	24257833	0.976111207	0.289719626	107	0.265893283	0.265899705	1	-0.143441239	Cyanidin
ST4.03ch01pos24501073.1	1	24501073	0.955530872	0.242990654	107	0.265893283	0.265915554	1	0.143441239	Cyanidin
ST4.03ch01pos24501079.1	1	24501079	0.955530872	0.242990654	107	0.265893283	0.265915554	1	-0.143441239	Cyanidin
ST4.03ch01pos24501096.1	1	24501096	0.955530872	0.242990654	107	0.265893283	0.265915554	1	-0.143441239	Cyanidin
ST4.03ch01pos24501120.1	1	24501120	0.955530872	0.242990654	107	0.265893283	0.265915554	1	0.143441239	Cyanidin
ST4.03ch01pos24516084.1	1	24516084	0.717470368	0.485981308	107	0.265893283	0.266831639	0.999400347	0.143441239	Cyanidin
ST4.03ch01pos24516131.1	1	24516131	0.936937617	0.247663551	107	0.265893283	0.265938119	1	-0.444037741	Cyanidin
ST4.03ch01pos24517357.1	1	24517357	0.745899011	0.23364486	107	0.265893283	0.266645777	0.999400347	-0.379253467	Cyanidin
ST4.03ch01pos24517395.1	1	24517395	0.745899011	0.23364486	107	0.265893283	0.266645777	0.999400347	-0.161894951	Cyanidin
ST4.03ch01pos24517420.1	1	24517420	0.745899011	0.23364486	107	0.265893283	0.266645777	0.999400347	-0.180257872	Cyanidin
ST4.03ch01pos2451979.1	1	2451979	0.479868448	0.056074766	107	0.265893283	0.269477217	0.994161897	0.165889116	Cyanidin
ST4.03ch01pos2452000.1	1	2452000	0.432487084	0.065420561	107	0.265893283	0.270319621	0.994161897	-0.165889116	Cyanidin
ST4.03ch01pos2452061.1	1	2452061	0.36786705	0.439252336	107	0.265893283	0.2717241	0.994161897	-0.165889116	Cyanidin
ST4.03ch01pos2452115.1	1	2452115	0.389758568	0.429906542	107	0.265893283	0.271210516	0.994161897	0.150612658	Cyanidin
ST4.03ch01pos2452987.1	1	2452987	0.028681229	0.154205607	107	0.265893283	0.300997079	0.894234827	0.182426606	Cyanidin
ST4.03ch01pos2452988.1	1	2452988	0.896521825	0.144859813	107	0.265893283	0.26601444	0.999400347	0.06461275	Cyanidin
ST4.03ch01pos2452993.1	1	2452993	0.896521825	0.144859813	107	0.265893283	0.26601444	0.999400347	0.06461275	Cyanidin
ST4.03ch01pos2453041.1	1	2453041	0.671850564	0.028037383	107	0.265893283	0.267179653	0.999400347	0.076000318	Cyanidin
ST4.03ch01pos2453045.1	1	2453045	0.028681229	0.154205607	107	0.265893283	0.300997079	0.894234827	0.076000318	Cyanidin
ST4.03ch01pos24603412.1	1	24603412	0.33670681	0.341121495	107	0.265893283	0.272533678	0.994161897	-0.103445676	Cyanidin
ST4.03ch01pos24603414.1	1	24603414	0.33670681	0.341121495	107	0.265893283	0.272533678	0.994161897	0.513281628	Cyanidin
ST4.03ch01pos24603420.1	1	24603420	0.540534775	0.331775701	107	0.265893283	0.26858086	0.995236156	0.224252402	Cyanidin
ST4.03ch01pos24683850.1	1	24683850	0.324389796	0.355140187	107	0.265893283	0.272882386	0.994161897	0.54041363	Cyanidin
ST4.03ch01pos24686551.1	1	24686551	0.31673378	0.448598131	107	0.265893283	0.273108184	0.994161897	0.54041363	Cyanidin
ST4.03ch01pos24703128.1	1	24703128	0.891748705	0.364485981	107	0.265893283	0.266025947	0.999400347	0.539673249	Cyanidin
ST4.03ch01pos24703159.1	1	24703159	0.891748705	0.364485981	107	0.265893283	0.266025947	0.999400347	0.114885642	Cyanidin
ST4.03ch01pos24773756.1	1	24773756	0.154268653	0.093457944	107	0.265893283	0.280575481	0.980966492	-0.156097278	Cyanidin
ST4.03ch01pos24852394.1	1	24852394	0.371927426	0.158878505	107	0.265893283	0.271625615	0.994161897	-0.141737371	Cyanidin
ST4.03ch01pos24852452.1	1	24852452	0.367178184	0.14953271	107	0.265893283	0.27174096	0.994161897	-0.009748893	Cyanidin
ST4.03ch01pos2487564.1	1	2487564	0.744303435	0.495327103	107	0.265893283	0.266655606	0.999400347	-0.105937942	Cyanidin
ST4.03ch01pos2487565.1	1	2487565	0.852766777	0.490654206	107	0.265893283	0.266140018	0.999400347	0.105937942	Cyanidin
ST4.03ch01pos2487575.1	1	2487575	0.744303435	0.495327103	107	0.265893283	0.266655606	0.999400347	0.105937942	Cyanidin
ST4.03ch01pos2487586.1	1	2487586	0.744303435	0.495327103	107	0.265893283	0.266655606	0.999400347	-0.105937942	Cyanidin
ST4.03ch01pos2487587.1	1	2487587	0.744303435	0.495327103	107	0.265893283	0.266655606	0.999400347	0.002005875	Cyanidin
ST4.03ch01pos2487589.1	1	2487589	0.672977015	0.485981308	107	0.265893283	0.267170286	0.999400347	0.03814865	Cyanidin
ST4.03ch01pos2487593.1	1	2487593	0.744303435	0.495327103	107	0.265893283	0.266655606	0.999400347	-0.047652493	Cyanidin
ST4.03ch01pos2489719.1	1	2489719	0.090575382	0.102803738	107	0.265893283	0.286698791	0.96378982	-0.023076692	Cyanidin
ST4.03ch01pos2489723.1	1	2489723	0.041344199	0.327102804	107	0.265893283	0.296320624	0.919398301	0.100702773	Cyanidin
ST4.03ch01pos24999378.1	1	24999378	0.256790125	0.261682243	107	0.265893283	0.275162367	0.991067878	-0.061299715	Cyanidin
ST4.03ch01pos24999394.1	1	24999394	0.256790125	0.261682243	107	0.265893283	0.275162367	0.991067878	0.041268331	Cyanidin
ST4.03ch01pos25011642.1	1	25011642	0.571259899	0.093457944	107	0.265893283	0.268192983	0.995368179	0.110710944	Cyanidin
ST4.03ch01pos25035270.1	1	25035270	0.185517408	0.037383178	107	0.265893283	0.278556694	0.981833185	-0.049841862	Cyanidin
ST4.03ch01pos25035435.1	1	25035435	0.085546563	0.074766355	107	0.265893283	0.287377787	0.955980997	-0.047327366	Cyanidin
ST4.03ch01pos25060360.1	1	25060360	0.697758248	0.056074766	107	0.265893283	0.266974259	0.999400347	0.389711481	Cyanidin
ST4.03ch01pos25060390.1	1	25060390	0.144200254	0.336448598	107	0.265893283	0.281328669	0.977551157	0.226362735	Cyanidin
ST4.03ch01pos25112754.1	1	25112754	0.546361488	0.252336449	107	0.265893283	0.268504134	0.995236156	-0.226362735	Cyanidin
ST4.03ch01pos25112819.1	1	25112819	0.720883359	0.135514019	107	0.265893283	0.266808106	0.999400347	0.226362735	Cyanidin
ST4.03ch01pos2528958.1	1	2528958	0.203099755	0.140186916	107	0.265893283	0.277588759	0.981833185	-0.141561257	Cyanidin
ST4.03ch01pos2529024.1	1	2529024	0.28251112	0.135514019	107	0.265893283	0.274212698	0.994161897	-0.136344114	Cyanidin
ST4.03ch01pos2529034.1	1	2529034	0.207847935	0.144859813	107	0.265893283	0.277344354	0.981833185	0.174216789	Cyanidin
ST4.03ch01pos2529037.1	1	2529037	0.193033012	0.238317757	107	0.265893283	0.2781302	0.981833185	0.16725755	Cyanidin
ST4.03ch01pos25312903.1	1	25312903	0.130438801	0.457943925	107	0.265893283	0.282461185	0.973710925	-0.131066911	Cyanidin
ST4.03ch01pos25312915.1	1	25312915	0.362527284	0.135514019	107	0.265893283	0.271855962	0.994161897	0.16248535	Cyanidin
ST4.03ch01pos25312926.1	1	25312926	0.277408007	0.126168224	107	0.265893283	0.274392189	0.994161897	-0.056283611	Cyanidin
ST4.03ch01pos25312947.1	1	25312947	0.362527284	0.135514019	107	0.265893283	0.271855962	0.994161897	-0.028381045	Cyanidin
ST4.03ch01pos25312949.1	1	25312949	0.277408007	0.126168224	107	0.265893283	0.274392189	0.994161897	0.00090752	Cyanidin
ST4.03ch01pos25312953.1	1	25312953	0.362527284	0.135514019	107	0.265893283	0.271855962	0.994161897	0.00090752	Cyanidin
ST4.03ch01pos25312955.1	1	25312955	0.362527284	0.135514019	107	0.265893283	0.271855962	0.994161897	0.00090752	Cyanidin
ST4.03ch01pos25312978.1	1	25312978	0.340662134	0.294392523	107	0.265893283	0.272425329	0.994161897	0.351210608	Cyanidin
ST4.03ch01pos25312981.1	1	25312981	0.115842278	0.448598131	107	0.265893283	0.283820388	0.973245173	0.026632052	Cyanidin
ST4.03ch01pos2549184.1	1	2549184	0.216095656	0.079439252	107	0.265893283	0.276935311	0.981833185	0.351210608	Cyanidin
ST4.03ch01pos25554706.1	1	25554706	0.31034972	0.476635514	107	0.265893283	0.273302066	0.994161897	0.351210608	Cyanidin
ST4.03ch01pos25554709.1	1	25554709	0.31034972	0.476635514	107	0.265893283	0.273302066	0.994161897	-0.008824924	Cyanidin
ST4.03ch01pos25554726.1	1	25554726	0.376349141	0.485981308	107	0.265893283	0.271520076	0.994161897	-0.010761802	Cyanidin
ST4.03ch01pos25554751.1	1	25554751	0.602194821	0.345794393	107	0.265893283	0.267841864	0.998595103	0.056600997	Cyanidin
ST4.03ch01pos25554760.1	1	25554760	0.402221247	0.392523364	107	0.265893283	0.270936271	0.994161897	0.061369518	Cyanidin
ST4.03ch01pos25554817.1	1	25554817	0.39643412	0.411214953	107	0.265893283	0.271062059	0.994161897	0.001422612	Cyanidin
ST4.03ch01pos25554822.1	1	25554822	0.666485141	0.429906542	107	0.265893283	0.267224828	0.999400347	-0.002909432	Cyanidin
ST4.03ch01pos2556187.1	1	2556187	0.327741995	0.439252336	107	0.265893283	0.272785743	0.994161897	-0.031781459	Cyanidin
ST4.03ch01pos2556203.1	1	2556203	0.740476555	0.093457944	107	0.265893283	0.266679467	0.999400347	0.323029558	Cyanidin
ST4.03ch01pos2556206.1	1	2556206	0.90677911	0.257009346	107	0.265893283	0.265991505	0.999400347	-0.000620655	Cyanidin
ST4.03ch01pos2556256.1	1	2556256	0.182160427	0.210280374	107	0.265893283	0.278753818	0.981833185	-0.147368306	Cyanidin
ST4.03ch01pos2556262.1	1	2556262	0.327741995	0.439252336	107	0.265893283	0.272785743	0.994161897	-0.127047007	Cyanidin
ST4.03ch01pos25791595.1	1	25791595	0.420322439	0.23364486	107	0.265893283	0.270559458	0.994161897	-0.013808013	Cyanidin
ST4.03ch01pos25791600.1	1	25791600	0.420322439	0.23364486	107	0.265893283	0.270559458	0.994161897	0.063440029	Cyanidin
ST4.03ch01pos25791606.1	1	25791606	0.420322439	0.23364486	107	0.265893283	0.270559458	0.994161897	-0.01741415	Cyanidin
ST4.03ch01pos25791631.1	1	25791631	0.420322439	0.23364486	107	0.265893283	0.270559458	0.994161897	0.030918498	Cyanidin
ST4.03ch01pos25791639.1	1	25791639	0.420322439	0.23364486	107	0.265893283	0.270559458	0.994161897	-0.055567529	Cyanidin
ST4.03ch01pos25791642.1	1	25791642	0.420322439	0.23364486	107	0.265893283	0.270559458	0.994161897	-0.182669688	Cyanidin
ST4.03ch01pos25791651.1	1	25791651	0.420322439	0.23364486	107	0.265893283	0.270559458	0.994161897	0.145828669	Cyanidin
ST4.03ch01pos2588375.1	1	2588375	0.089813822	0.214953271	107	0.265893283	0.286798914	0.963636644	-0.061924592	Cyanidin
ST4.03ch01pos2589291.1	1	2589291	0.687684078	0.046728972	107	0.265893283	0.267051655	0.999400347	0.253771807	Cyanidin
ST4.03ch01pos2589293.1	1	2589293	0.464683616	0.060747664	107	0.265893283	0.269732252	0.994161897	-0.020129644	Cyanidin
ST4.03ch01pos2589296.1	1	2589296	0.717951403	0.08411215	107	0.265893283	0.266828302	0.999400347	-0.239160421	Cyanidin
ST4.03ch01pos2589402.1	1	2589402	0.75303066	0.355140187	107	0.265893283	0.266602707	0.999400347	0.073153942	Cyanidin
ST4.03ch01pos2589403.1	1	2589403	0.353004913	0.299065421	107	0.265893283	0.272097951	0.994161897	-0.014660587	Cyanidin
ST4.03ch01pos2589408.1	1	2589408	0.75303066	0.355140187	107	0.265893283	0.266602707	0.999400347	0.074252478	Cyanidin
ST4.03ch01pos2589412.1	1	2589412	0.551026997	0.345794393	107	0.265893283	0.268443791	0.995236156	0.067905221	Cyanidin
ST4.03ch01pos2590320.1	1	2590320	0.484119915	0.289719626	107	0.265893283	0.269408167	0.994161897	-0.190589607	Cyanidin
ST4.03ch01pos2590352.1	1	2590352	0.484119915	0.289719626	107	0.265893283	0.269408167	0.994161897	0.081671839	Cyanidin
ST4.03ch01pos26060072.1	1	26060072	0.601531011	0.177570093	107	0.265893283	0.267849008	0.998518094	-0.170028807	Cyanidin
ST4.03ch01pos26060073.1	1	26060073	0.957633102	0.336448598	107	0.265893283	0.265913496	1	-0.113602143	Cyanidin
ST4.03ch01pos26060077.1	1	26060077	0.967628901	0.308411215	107	0.265893283	0.265905078	1	0.129011536	Cyanidin
ST4.03ch01pos26060081.1	1	26060081	0.967628901	0.308411215	107	0.265893283	0.265905078	1	-0.117891262	Cyanidin
ST4.03ch01pos26060087.1	1	26060087	0.731943365	0.037383178	107	0.265893283	0.266734151	0.999400347	-0.051626932	Cyanidin
ST4.03ch01pos26060109.1	1	26060109	0.559694355	0.065420561	107	0.265893283	0.268334214	0.995368179	-0.041397483	Cyanidin
ST4.03ch01pos26060124.1	1	26060124	0.661130854	0.046728972	107	0.265893283	0.267270836	0.999400347	-0.002518202	Cyanidin
ST4.03ch01pos26070003.1	1	26070003	0.406582955	0.485981308	107	0.265893283	0.270843205	0.994161897	0.002518202	Cyanidin
ST4.03ch01pos26070046.1	1	26070046	0.522047415	0.364485981	107	0.265893283	0.268834645	0.995236156	-0.002518202	Cyanidin
ST4.03ch01pos26070075.1	1	26070075	0.522047415	0.364485981	107	0.265893283	0.268834645	0.995236156	-0.112716156	Cyanidin
ST4.03ch01pos26070076.1	1	26070076	0.140612974	0.448598131	107	0.265893283	0.281611663	0.977436886	0.215513812	Cyanidin
ST4.03ch01pos26078795.1	1	26078795	0.943132311	0.476635514	107	0.265893283	0.265929729	1	0.176106174	Cyanidin
ST4.03ch01pos26078816.1	1	26078816	0.766894189	0.495327103	107	0.265893283	0.266522951	0.999400347	0.040812795	Cyanidin
ST4.03ch01pos2631717.1	1	2631717	0.089793113	0.191588785	107	0.265893283	0.28680165	0.963636644	0.159413737	Cyanidin
ST4.03ch01pos2631725.1	1	2631725	0.128667147	0.205607477	107	0.265893283	0.282616776	0.973710925	-0.014971231	Cyanidin
ST4.03ch01pos2631732.1	1	2631732	0.59640023	0.336448598	107	0.265893283	0.267904785	0.997291331	-0.212771716	Cyanidin
ST4.03ch01pos2631734.1	1	2631734	0.585641795	0.102803738	107	0.265893283	0.268025042	0.996639783	-0.260872841	Cyanidin
ST4.03ch01pos2638486.1	1	2638486	0.564863208	0.242990654	107	0.265893283	0.268270401	0.995368179	0.136796974	Cyanidin
ST4.03ch01pos2642672.1	1	2642672	0.813542246	0.289719626	107	0.265893283	0.266291824	0.999400347	-0.320885378	Cyanidin
ST4.03ch01pos2642738.1	1	2642738	0.813542246	0.289719626	107	0.265893283	0.266291824	0.999400347	-0.166563332	Cyanidin
ST4.03ch01pos2666954.1	1	2666954	0.00484084	0.439252336	107	0.265893283	0.325027382	0.754788426	-0.236003061	Cyanidin
ST4.03ch01pos2666958.1	1	2666958	0.012595011	0.448598131	107	0.265893283	0.311873748	0.881056429	0.236003061	Cyanidin
ST4.03ch01pos2666994.1	1	2666994	0.00484084	0.439252336	107	0.265893283	0.325027382	0.754788426	0.046915953	Cyanidin
ST4.03ch01pos2666995.1	1	2666995	0.00484084	0.439252336	107	0.265893283	0.325027382	0.754788426	0.092022206	Cyanidin
ST4.03ch01pos2667005.1	1	2667005	0.000542896	0.420560748	107	0.265893283	0.356818389	0.505773462	-0.055249763	Cyanidin
ST4.03ch01pos26827947.1	1	26827947	0.182990531	0.429906542	107	0.265893283	0.278704679	0.981833185	0.055249763	Cyanidin
ST4.03ch01pos26827950.1	1	26827950	0.398169967	0.429906542	107	0.265893283	0.271024049	0.994161897	-0.055249763	Cyanidin
ST4.03ch01pos26827951.1	1	26827951	0.398169967	0.429906542	107	0.265893283	0.271024049	0.994161897	-0.055249763	Cyanidin
ST4.03ch01pos268514.1	1	268514	0.94689936	0.429906542	107	0.265893283	0.265925053	1	0.045340974	Cyanidin
ST4.03ch01pos2685882.1	1	2685882	0.257280843	0.093457944	107	0.265893283	0.275143144	0.991067878	0.163163513	Cyanidin
ST4.03ch01pos2690477.1	1	2690477	0.471558217	0.448598131	107	0.265893283	0.269615135	0.994161897	-0.038633229	Cyanidin
ST4.03ch01pos2690479.1	1	2690479	0.471558217	0.448598131	107	0.265893283	0.269615135	0.994161897	0.093882668	Cyanidin
ST4.03ch01pos2690480.1	1	2690480	0.471558217	0.448598131	107	0.265893283	0.269615135	0.994161897	0.027610705	Cyanidin
ST4.03ch01pos2690486.1	1	2690486	0.429339251	0.457943925	107	0.265893283	0.270380693	0.994161897	-0.10958721	Cyanidin
ST4.03ch01pos2690524.1	1	2690524	0.429339251	0.457943925	107	0.265893283	0.270380693	0.994161897	-0.104401358	Cyanidin
ST4.03ch01pos2690532.1	1	2690532	0.429339251	0.457943925	107	0.265893283	0.270380693	0.994161897	-0.051112132	Cyanidin
ST4.03ch01pos2690553.1	1	2690553	0.429339251	0.457943925	107	0.265893283	0.270380693	0.994161897	-0.064422743	Cyanidin
ST4.03ch01pos2705332.1	1	2705332	0.560089706	0.018691589	107	0.265893283	0.268329293	0.995368179	-0.057054512	Cyanidin
ST4.03ch01pos2705334.1	1	2705334	0.560089706	0.018691589	107	0.265893283	0.268329293	0.995368179	0.017424481	Cyanidin
ST4.03ch01pos2705340.1	1	2705340	0.82716206	0.009345794	107	0.265893283	0.266234814	0.999400347	-0.02406432	Cyanidin
ST4.03ch01pos2705359.1	1	2705359	0.464919012	0.065420561	107	0.265893283	0.269728196	0.994161897	0.012513393	Cyanidin
ST4.03ch01pos2705439.1	1	2705439	0.056492301	0.140186916	107	0.265893283	0.292417974	0.931177682	0.144321474	Cyanidin
ST4.03ch01pos27109406.1	1	27109406	0.219963382	0.369158879	107	0.265893283	0.276749912	0.981833185	0.144321474	Cyanidin
ST4.03ch01pos27109412.1	1	27109412	0.911810171	0.453271028	107	0.265893283	0.265981146	0.999400347	-0.144321474	Cyanidin
ST4.03ch01pos27109418.1	1	27109418	0.219963382	0.369158879	107	0.265893283	0.276749912	0.981833185	-0.144321474	Cyanidin
ST4.03ch01pos27109421.1	1	27109421	0.330018093	0.079439252	107	0.265893283	0.272720875	0.994161897	-0.305861749	Cyanidin
ST4.03ch01pos27109423.1	1	27109423	0.219963382	0.369158879	107	0.265893283	0.276749912	0.981833185	0.06732982	Cyanidin
ST4.03ch01pos27109454.1	1	27109454	0.219963382	0.369158879	107	0.265893283	0.276749912	0.981833185	0.197907409	Cyanidin
ST4.03ch01pos27109462.1	1	27109462	0.277853819	0.299065421	107	0.265893283	0.274376342	0.994161897	0.377648298	Cyanidin
ST4.03ch01pos27109465.1	1	27109465	0.222029778	0.364485981	107	0.265893283	0.276652466	0.981833185	-0.042347219	Cyanidin
ST4.03ch01pos27121902.1	1	27121902	0.787477366	0.112149533	107	0.265893283	0.266414006	0.999400347	-0.056241618	Cyanidin
ST4.03ch01pos27121907.1	1	27121907	0.289438663	0.107476636	107	0.265893283	0.273975565	0.994161897	-0.191247573	Cyanidin
ST4.03ch01pos27121908.1	1	27121908	0.93879212	0.46728972	107	0.265893283	0.265935516	1	-0.157837548	Cyanidin
ST4.03ch01pos27121910.1	1	27121910	0.289438663	0.107476636	107	0.265893283	0.273975565	0.994161897	-0.051897588	Cyanidin
ST4.03ch01pos27121923.1	1	27121923	0.93879212	0.46728972	107	0.265893283	0.265935516	1	0.027163433	Cyanidin
ST4.03ch01pos27121930.1	1	27121930	0.955356246	0.476635514	107	0.265893283	0.265915729	1	0.352360225	Cyanidin
ST4.03ch01pos27121932.1	1	27121932	0.427432732	0.429906542	107	0.265893283	0.270418014	0.994161897	0.352360225	Cyanidin
ST4.03ch01pos27121933.1	1	27121933	0.93879212	0.46728972	107	0.265893283	0.265935516	1	-0.024912376	Cyanidin
ST4.03ch01pos27121948.1	1	27121948	0.93879212	0.46728972	107	0.265893283	0.265935516	1	0.365524112	Cyanidin
ST4.03ch01pos27121954.1	1	27121954	0.93879212	0.46728972	107	0.265893283	0.265935516	1	-0.448627909	Cyanidin
ST4.03ch01pos27128051.1	1	27128051	0.367705648	0.392523364	107	0.265893283	0.271728046	0.994161897	0.111057194	Cyanidin
ST4.03ch01pos27128101.1	1	27128101	0.42061505	0.38317757	107	0.265893283	0.270553566	0.994161897	0.024479275	Cyanidin
ST4.03ch01pos27128106.1	1	27128106	0.324176304	0.355140187	107	0.265893283	0.272888586	0.994161897	0.328229526	Cyanidin
ST4.03ch01pos27182962.1	1	27182962	0.955015365	0.079439252	107	0.265893283	0.265916074	1	0.02895705	Cyanidin
ST4.03ch01pos2729557.1	1	2729557	0.170198177	0.11682243	107	0.265893283	0.279492456	0.981556597	-0.159487986	Cyanidin
ST4.03ch01pos2730654.1	1	2730654	0.212308214	0.130841121	107	0.265893283	0.277120778	0.981833185	-0.159487986	Cyanidin
ST4.03ch01pos2733032.1	1	2733032	0.467605653	0.065420561	107	0.265893283	0.269682132	0.994161897	-0.159487986	Cyanidin
ST4.03ch01pos273724.1	1	273724	0.470011403	0.448598131	107	0.265893283	0.269641245	0.994161897	-0.159487986	Cyanidin
ST4.03ch01pos273805.1	1	273805	0.171238022	0.196261682	107	0.265893283	0.279425879	0.981556597	0.159487986	Cyanidin
ST4.03ch01pos27433073.1	1	27433073	0.271759248	0.037383178	107	0.265893283	0.274595835	0.994161897	-0.005138127	Cyanidin
ST4.03ch01pos27433080.1	1	27433080	0.271759248	0.037383178	107	0.265893283	0.274595835	0.994161897	-0.074267274	Cyanidin
ST4.03ch01pos27433090.1	1	27433090	0.271759248	0.037383178	107	0.265893283	0.274595835	0.994161897	-0.093957444	Cyanidin
ST4.03ch01pos27433102.1	1	27433102	0.271759248	0.037383178	107	0.265893283	0.274595835	0.994161897	0.016214217	Cyanidin
ST4.03ch01pos27433129.1	1	27433129	0.271759248	0.037383178	107	0.265893283	0.274595835	0.994161897	0.119048706	Cyanidin
ST4.03ch01pos27433139.1	1	27433139	0.271759248	0.037383178	107	0.265893283	0.274595835	0.994161897	-0.141433681	Cyanidin
ST4.03ch01pos27433148.1	1	27433148	0.271759248	0.037383178	107	0.265893283	0.274595835	0.994161897	0.117902071	Cyanidin
ST4.03ch01pos27433160.1	1	27433160	0.271759248	0.037383178	107	0.265893283	0.274595835	0.994161897	0.106133534	Cyanidin
ST4.03ch01pos27448545.1	1	27448545	0.717339176	0.065420561	107	0.265893283	0.26683255	0.999400347	0.112806179	Cyanidin
ST4.03ch01pos27448567.1	1	27448567	0.717339176	0.065420561	107	0.265893283	0.26683255	0.999400347	-0.024332654	Cyanidin
ST4.03ch01pos27448623.1	1	27448623	0.38418335	0.093457944	107	0.265893283	0.271337343	0.994161897	-0.024332654	Cyanidin
ST4.03ch01pos27454108.1	1	27454108	0.483446739	0.121495327	107	0.265893283	0.269419034	0.994161897	0.162349808	Cyanidin
ST4.03ch01pos27454162.1	1	27454162	0.39178094	0.056074766	107	0.265893283	0.271165154	0.994161897	0.016060691	Cyanidin
ST4.03ch01pos27454177.1	1	27454177	0.457752684	0.186915888	107	0.265893283	0.269853183	0.994161897	0.000645863	Cyanidin
ST4.03ch01pos27454188.1	1	27454188	0.457752684	0.186915888	107	0.265893283	0.269853183	0.994161897	0.016060691	Cyanidin
ST4.03ch01pos2772247.1	1	2772247	0.138492536	0.345794393	107	0.265893283	0.281782834	0.973710925	0.017696193	Cyanidin
ST4.03ch01pos2772316.1	1	2772316	0.082940521	0.177570093	107	0.265893283	0.287747124	0.955657531	-0.25735386	Cyanidin
ST4.03ch01pos2772341.1	1	2772341	0.348822974	0.401869159	107	0.265893283	0.272207093	0.994161897	-0.171303098	Cyanidin
ST4.03ch01pos2772346.1	1	2772346	0.616014929	0.457943925	107	0.265893283	0.267696886	0.999400347	0.041533272	Cyanidin
ST4.03ch01pos27924640.1	1	27924640	0.136984629	0.429906542	107	0.265893283	0.281906382	0.973710925	-0.180575821	Cyanidin
ST4.03ch01pos27924656.1	1	27924656	0.136984629	0.429906542	107	0.265893283	0.281906382	0.973710925	-0.008477393	Cyanidin
ST4.03ch01pos27924688.1	1	27924688	0.212838492	0.420560748	107	0.265893283	0.277094572	0.981833185	0.084453412	Cyanidin
ST4.03ch01pos27924703.1	1	27924703	0.23185491	0.411214953	107	0.265893283	0.276203734	0.983525414	0.075068945	Cyanidin
ST4.03ch01pos27924704.1	1	27924704	0.212838492	0.420560748	107	0.265893283	0.277094572	0.981833185	0.174487782	Cyanidin
ST4.03ch01pos27924716.1	1	27924716	0.212838492	0.420560748	107	0.265893283	0.277094572	0.981833185	-0.071848537	Cyanidin
ST4.03ch01pos2802881.1	1	2802881	0.641257255	0.322429907	107	0.265893283	0.267449886	0.999400347	0.043565524	Cyanidin
ST4.03ch01pos28098068.1	1	28098068	0.471294268	0.191588785	107	0.265893283	0.269619581	0.994161897	-0.043565524	Cyanidin
ST4.03ch01pos28098074.1	1	28098074	0.581593887	0.289719626	107	0.265893283	0.268071468	0.996639783	-0.044749664	Cyanidin
ST4.03ch01pos28098079.1	1	28098079	0.581593887	0.289719626	107	0.265893283	0.268071468	0.996639783	0.081838773	Cyanidin
ST4.03ch01pos28098121.1	1	28098121	0.373896649	0.26635514	107	0.265893283	0.271578395	0.994161897	0.250898816	Cyanidin
ST4.03ch01pos28098131.1	1	28098131	0.262985433	0.271028037	107	0.265893283	0.274922988	0.993516085	0.290702193	Cyanidin
ST4.03ch01pos28098829.1	1	28098829	0.590825419	0.028037383	107	0.265893283	0.267966536	0.996639783	0.318777006	Cyanidin
ST4.03ch01pos28098834.1	1	28098834	0.590825419	0.028037383	107	0.265893283	0.267966536	0.996639783	0.290702193	Cyanidin
ST4.03ch01pos28098835.1	1	28098835	0.052252466	0.065420561	107	0.265893283	0.293385003	0.92879904	0.290702193	Cyanidin
ST4.03ch01pos28098881.1	1	28098881	0.590825419	0.028037383	107	0.265893283	0.267966536	0.996639783	-0.149020667	Cyanidin
ST4.03ch01pos28098889.1	1	28098889	0.590825419	0.028037383	107	0.265893283	0.267966536	0.996639783	-0.149020667	Cyanidin
ST4.03ch01pos28098890.1	1	28098890	0.590825419	0.028037383	107	0.265893283	0.267966536	0.996639783	-0.149020667	Cyanidin
ST4.03ch01pos28098902.1	1	28098902	0.590825419	0.028037383	107	0.265893283	0.267966536	0.996639783	0.112368447	Cyanidin
ST4.03ch01pos28098908.1	1	28098908	0.041952414	0.074766355	107	0.265893283	0.296136131	0.919398301	-0.007959941	Cyanidin
ST4.03ch01pos28099550.1	1	28099550	0.411476432	0.26635514	107	0.265893283	0.270740531	0.994161897	-0.056987943	Cyanidin
ST4.03ch01pos28099551.1	1	28099551	0.411476432	0.26635514	107	0.265893283	0.270740531	0.994161897	0.058858677	Cyanidin
ST4.03ch01pos28099576.1	1	28099576	0.498734099	0.280373832	107	0.265893283	0.269178341	0.995236156	-0.05178953	Cyanidin
ST4.03ch01pos28099583.1	1	28099583	0.498734099	0.280373832	107	0.265893283	0.269178341	0.995236156	0.084146389	Cyanidin
ST4.03ch01pos28108189.1	1	28108189	0.985376102	0.112149533	107	0.265893283	0.265895689	1	0.084146389	Cyanidin
ST4.03ch01pos28108190.1	1	28108190	0.524247302	0.093457944	107	0.265893283	0.268803601	0.995236156	0.084146389	Cyanidin
ST4.03ch01pos28108191.1	1	28108191	0.335875618	0.121495327	107	0.265893283	0.272556667	0.994161897	-0.231811718	Cyanidin
ST4.03ch01pos28108205.1	1	28108205	0.665656452	0.158878505	107	0.265893283	0.267231888	0.999400347	0.142055434	Cyanidin
ST4.03ch01pos28108233.1	1	28108233	0.665656452	0.158878505	107	0.265893283	0.267231888	0.999400347	0.142055434	Cyanidin
ST4.03ch01pos2822523.1	1	2822523	0.528821541	0.322429907	107	0.265893283	0.268739791	0.995236156	0.142055434	Cyanidin
ST4.03ch01pos2822561.1	1	2822561	0.54560711	0.093457944	107	0.265893283	0.268513982	0.995236156	0.201610276	Cyanidin
ST4.03ch01pos2822564.1	1	2822564	0.54560711	0.093457944	107	0.265893283	0.268513982	0.995236156	0.03745906	Cyanidin
ST4.03ch01pos2822603.1	1	2822603	0.448171588	0.088785047	107	0.265893283	0.270025225	0.994161897	-0.03745906	Cyanidin
ST4.03ch01pos28299633.1	1	28299633	0.022828464	0.098130841	107	0.265893283	0.303967428	0.886851243	-0.108024051	Cyanidin
ST4.03ch01pos28299635.1	1	28299635	0.413873211	0.457943925	107	0.265893283	0.2706909	0.994161897	-0.108024051	Cyanidin
ST4.03ch01pos28299673.1	1	28299673	0.413873211	0.457943925	107	0.265893283	0.2706909	0.994161897	-0.106940106	Cyanidin
ST4.03ch01pos28299698.1	1	28299698	0.284466014	0.327102804	107	0.265893283	0.274145032	0.994161897	-0.007803317	Cyanidin
ST4.03ch01pos28367789.1	1	28367789	0.185780517	0.196261682	107	0.265893283	0.278541422	0.981833185	-0.007803317	Cyanidin
ST4.03ch01pos28367796.1	1	28367796	0.185780517	0.196261682	107	0.265893283	0.278541422	0.981833185	0.074647916	Cyanidin
ST4.03ch01pos28367802.1	1	28367802	0.121526931	0.186915888	107	0.265893283	0.283269292	0.973710925	0.039682199	Cyanidin
ST4.03ch01pos28367828.1	1	28367828	0.151770158	0.186915888	107	0.265893283	0.280757019	0.979893091	0.065511852	Cyanidin
ST4.03ch01pos28367836.1	1	28367836	0.151770158	0.186915888	107	0.265893283	0.280757019	0.979893091	0.050608796	Cyanidin
ST4.03ch01pos2848128.1	1	2848128	0.762412058	0.205607477	107	0.265893283	0.266548168	0.999400347	0.323103716	Cyanidin
ST4.03ch01pos2857176.1	1	2857176	0.684579281	0.088785047	107	0.265893283	0.267076137	0.999400347	0.09582754	Cyanidin
ST4.03ch01pos285974.1	1	285974	0.217676792	0.411214953	107	0.265893283	0.27685904	0.981833185	0.115432724	Cyanidin
ST4.03ch01pos285985.1	1	285985	0.217676792	0.411214953	107	0.265893283	0.27685904	0.981833185	0.090898258	Cyanidin
ST4.03ch01pos285994.1	1	285994	0.625028308	0.14953271	107	0.265893283	0.2676061	0.999400347	-0.084723639	Cyanidin
ST4.03ch01pos28622324.1	1	28622324	0.084379479	0.056074766	107	0.265893283	0.287541642	0.955980997	-0.350154902	Cyanidin
ST4.03ch01pos28622326.1	1	28622326	0.084379479	0.056074766	107	0.265893283	0.287541642	0.955980997	-0.084723639	Cyanidin
ST4.03ch01pos28622338.1	1	28622338	0.102743828	0.056074766	107	0.265893283	0.285214398	0.970813316	0.511410227	Cyanidin
ST4.03ch01pos28824821.1	1	28824821	0.989101097	0.028037383	107	0.265893283	0.265894619	1	0.347935955	Cyanidin
ST4.03ch01pos28824825.1	1	28824825	0.989101097	0.028037383	107	0.265893283	0.265894619	1	-0.084723639	Cyanidin
ST4.03ch01pos28824866.1	1	28824866	0.989101097	0.028037383	107	0.265893283	0.265894619	1	-0.350154902	Cyanidin
ST4.03ch01pos28824886.1	1	28824886	0.989101097	0.028037383	107	0.265893283	0.265894619	1	-0.038287032	Cyanidin
ST4.03ch01pos28824899.1	1	28824899	0.48329456	0.009345794	107	0.265893283	0.269421494	0.994161897	0.021981128	Cyanidin
ST4.03ch01pos28824903.1	1	28824903	0.48329456	0.009345794	107	0.265893283	0.269421494	0.994161897	0.021981128	Cyanidin
ST4.03ch01pos28826306.1	1	28826306	0.190793125	0.056074766	107	0.265893283	0.27825523	0.981833185	-0.004774072	Cyanidin
ST4.03ch01pos28826321.1	1	28826321	0.338420245	0.046728972	107	0.265893283	0.272486531	0.994161897	0.3490974	Cyanidin
ST4.03ch01pos28826325.1	1	28826325	0.190793125	0.056074766	107	0.265893283	0.27825523	0.981833185	-0.020483508	Cyanidin
ST4.03ch01pos28869227.1	1	28869227	0.873522211	0.018691589	107	0.265893283	0.266074799	0.999400347	0.127427054	Cyanidin
ST4.03ch01pos29027776.1	1	29027776	0.052754161	0.08411215	107	0.265893283	0.293266254	0.92879904	-0.131985045	Cyanidin
ST4.03ch01pos29027786.1	1	29027786	0.080043301	0.018691589	107	0.265893283	0.288172956	0.954024138	0.190863452	Cyanidin
ST4.03ch01pos29027790.1	1	29027790	0.080043301	0.018691589	107	0.265893283	0.288172956	0.954024138	0.160850518	Cyanidin
ST4.03ch01pos29027807.1	1	29027807	0.080043301	0.018691589	107	0.265893283	0.288172956	0.954024138	0.164237652	Cyanidin
ST4.03ch01pos29027814.1	1	29027814	0.122607507	0.028037383	107	0.265893283	0.283167811	0.973710925	0.127989861	Cyanidin
ST4.03ch01pos29027852.1	1	29027852	0.080043301	0.018691589	107	0.265893283	0.288172956	0.954024138	0.13857785	Cyanidin
ST4.03ch01pos29112821.1	1	29112821	0.426682132	0.102803738	107	0.265893283	0.270432777	0.994161897	-0.200878584	Cyanidin
ST4.03ch01pos29113258.1	1	29113258	0.302852274	0.252336449	107	0.265893283	0.273536564	0.994161897	0.135820793	Cyanidin
ST4.03ch01pos29114106.1	1	29114106	0.945818283	0.401869159	107	0.265893283	0.265926362	1	0.135820793	Cyanidin
ST4.03ch01pos29114160.1	1	29114160	0.93134623	0.392523364	107	0.265893283	0.265946443	1	-0.142417197	Cyanidin
ST4.03ch01pos29194181.1	1	29194181	0.268359176	0.280373832	107	0.265893283	0.274721014	0.994161897	-0.049705849	Cyanidin
ST4.03ch01pos29194182.1	1	29194182	0.313377593	0.275700935	107	0.265893283	0.273209461	0.994161897	-0.367251065	Cyanidin
ST4.03ch01pos29194216.1	1	29194216	0.676274845	0.112149533	107	0.265893283	0.267143093	0.999400347	0.019076152	Cyanidin
ST4.03ch01pos29194220.1	1	29194220	0.979850767	0.364485981	107	0.265893283	0.265897851	1	-0.126070845	Cyanidin
ST4.03ch01pos29194242.1	1	29194242	0.322140666	0.280373832	107	0.265893283	0.272947979	0.994161897	0.081741183	Cyanidin
ST4.03ch01pos29195689.1	1	29195689	0.205672889	0.121495327	107	0.265893283	0.277455474	0.981833185	0.126070845	Cyanidin
ST4.03ch01pos29195690.1	1	29195690	0.205672889	0.121495327	107	0.265893283	0.277455474	0.981833185	0.081741183	Cyanidin
ST4.03ch01pos29195745.1	1	29195745	0.437122067	0.074766355	107	0.265893283	0.270230925	0.994161897	-0.081741183	Cyanidin
ST4.03ch01pos29195762.1	1	29195762	0.437122067	0.074766355	107	0.265893283	0.270230925	0.994161897	-0.081741183	Cyanidin
ST4.03ch01pos29195766.1	1	29195766	0.437122067	0.074766355	107	0.265893283	0.270230925	0.994161897	0.544209148	Cyanidin
ST4.03ch01pos29195775.1	1	29195775	0.177675046	0.037383178	107	0.265893283	0.279023954	0.981833185	-0.544209148	Cyanidin
ST4.03ch01pos29198328.1	1	29198328	0.498726889	0.046728972	107	0.265893283	0.269178451	0.995236156	-0.059679794	Cyanidin
ST4.03ch01pos29201072.1	1	29201072	0.275214123	0.392523364	107	0.265893283	0.274470652	0.994161897	0.052940822	Cyanidin
ST4.03ch01pos29201079.1	1	29201079	0.300448379	0.425233645	107	0.265893283	0.273613362	0.994161897	0.052940822	Cyanidin
ST4.03ch01pos29201080.1	1	29201080	0.203347654	0.425233645	107	0.265893283	0.27757583	0.981833185	-0.052940822	Cyanidin
ST4.03ch01pos29201122.1	1	29201122	0.382214381	0.439252336	107	0.265893283	0.271382766	0.994161897	-0.052940822	Cyanidin
ST4.03ch01pos29224499.1	1	29224499	0.82263698	0.023364486	107	0.265893283	0.266253242	0.999400347	0.052940822	Cyanidin
ST4.03ch01pos29224504.1	1	29224504	0.931691634	0.210280374	107	0.265893283	0.265945908	1	-0.095991192	Cyanidin
ST4.03ch01pos29236729.1	1	29236729	0.94609893	0.168224299	107	0.265893283	0.265926019	1	-0.037057224	Cyanidin
ST4.03ch01pos29236811.1	1	29236811	0.034149136	0.074766355	107	0.265893283	0.298752364	0.894234827	0.037503442	Cyanidin
ST4.03ch01pos29244339.1	1	29244339	0.463063728	0.121495327	107	0.265893283	0.269760256	0.994161897	0.037503442	Cyanidin
ST4.03ch01pos29244409.1	1	29244409	0.144301632	0.121495327	107	0.265893283	0.281320788	0.977551157	0.047246866	Cyanidin
ST4.03ch01pos29244439.1	1	29244439	0.408437685	0.11682243	107	0.265893283	0.270804075	0.994161897	0.040712892	Cyanidin
ST4.03ch01pos29244765.1	1	29244765	0.047624633	0.121495327	107	0.265893283	0.294541822	0.919398301	0.059690054	Cyanidin
ST4.03ch01pos29408111.1	1	29408111	0.392455931	0.079439252	107	0.265893283	0.271150089	0.994161897	0.10434961	Cyanidin
ST4.03ch01pos29408173.1	1	29408173	0.961878073	0.411214953	107	0.265893283	0.265909645	1	0.09405319	Cyanidin
ST4.03ch01pos29408181.1	1	29408181	0.200770736	0.107476636	107	0.265893283	0.277711146	0.981833185	0.125712309	Cyanidin
ST4.03ch01pos29408189.1	1	29408189	0.317357804	0.439252336	107	0.265893283	0.27308951	0.994161897	0.105062447	Cyanidin
ST4.03ch01pos29430223.1	1	29430223	0.361679823	0.205607477	107	0.265893283	0.271877139	0.994161897	0.09405319	Cyanidin
ST4.03ch01pos29430230.1	1	29430230	0.361679823	0.205607477	107	0.265893283	0.271877139	0.994161897	0.057949138	Cyanidin
ST4.03ch01pos29430236.1	1	29430236	0.361679823	0.205607477	107	0.265893283	0.271877139	0.994161897	-0.057949138	Cyanidin
ST4.03ch01pos29430247.1	1	29430247	0.361679823	0.205607477	107	0.265893283	0.271877139	0.994161897	-0.057949138	Cyanidin
ST4.03ch01pos29430255.1	1	29430255	0.943312912	0.299065421	107	0.265893283	0.265929497	1	0.057949138	Cyanidin
ST4.03ch01pos29430261.1	1	29430261	0.361679823	0.205607477	107	0.265893283	0.271877139	0.994161897	-0.057949138	Cyanidin
ST4.03ch01pos29430269.1	1	29430269	0.361679823	0.205607477	107	0.265893283	0.271877139	0.994161897	-0.0586576	Cyanidin
ST4.03ch01pos29430272.1	1	29430272	0.361679823	0.205607477	107	0.265893283	0.271877139	0.994161897	-0.057949138	Cyanidin
ST4.03ch01pos2950691.1	1	2950691	0.605822341	0.448598131	107	0.265893283	0.267803122	0.99896954	0.057949138	Cyanidin
ST4.03ch01pos2950723.1	1	2950723	0.317986238	0.378504673	107	0.265893283	0.273070753	0.994161897	-0.073273602	Cyanidin
ST4.03ch01pos2950730.1	1	2950730	0.317986238	0.378504673	107	0.265893283	0.273070753	0.994161897	0.229441583	Cyanidin
ST4.03ch01pos2950747.1	1	2950747	0.33466875	0.373831776	107	0.265893283	0.272590183	0.994161897	0.246122877	Cyanidin
ST4.03ch01pos2950766.1	1	2950766	0.587086618	0.439252336	107	0.265893283	0.268008628	0.996639783	-0.073178961	Cyanidin
ST4.03ch01pos29516113.1	1	29516113	0.730519438	0.046728972	107	0.265893283	0.266743477	0.999400347	0.075148275	Cyanidin
ST4.03ch01pos29516129.1	1	29516129	0.730519438	0.046728972	107	0.265893283	0.266743477	0.999400347	0.239733812	Cyanidin
ST4.03ch01pos29525179.1	1	29525179	0.953435166	0.018691589	107	0.265893283	0.265917705	1	-0.103904119	Cyanidin
ST4.03ch01pos29633426.1	1	29633426	0.801815004	0.037383178	107	0.265893283	0.266344649	0.999400347	0.111166378	Cyanidin
ST4.03ch01pos29633427.1	1	29633427	0.049663061	0.03271028	107	0.265893283	0.294018042	0.92504403	0.111166378	Cyanidin
ST4.03ch01pos29633434.1	1	29633434	0.447127073	0.247663551	107	0.265893283	0.270044331	0.994161897	0.052772313	Cyanidin
ST4.03ch01pos29633443.1	1	29633443	0.993078901	0.046728972	107	0.265893283	0.265893822	1	-0.097258855	Cyanidin
ST4.03ch01pos29633459.1	1	29633459	0.858624103	0.08411215	107	0.265893283	0.266120569	0.999400347	-0.08914765	Cyanidin
ST4.03ch01pos29633464.1	1	29633464	0.858624103	0.08411215	107	0.265893283	0.266120569	0.999400347	0.08914765	Cyanidin
ST4.03ch01pos29633468.1	1	29633468	0.445783677	0.098130841	107	0.265893283	0.270069006	0.994161897	0.166779622	Cyanidin
ST4.03ch01pos29633469.1	1	29633469	0.083348288	0.397196262	107	0.265893283	0.2876885	0.955657531	-0.14416671	Cyanidin
ST4.03ch01pos29633474.1	1	29633474	0.451516153	0.214953271	107	0.265893283	0.269964515	0.994161897	0.166779622	Cyanidin
ST4.03ch01pos29633522.1	1	29633522	0.643777205	0.327102804	107	0.265893283	0.267426448	0.999400347	0.020878896	Cyanidin
ST4.03ch01pos29633530.1	1	29633530	0.643777205	0.327102804	107	0.265893283	0.267426448	0.999400347	-0.143966741	Cyanidin
ST4.03ch01pos29685046.1	1	29685046	0.600137655	0.037383178	107	0.265893283	0.267864056	0.998188942	-0.14988795	Cyanidin
ST4.03ch01pos29837780.1	1	29837780	0.211275032	0.252336449	107	0.265893283	0.277172062	0.981833185	0.013790575	Cyanidin
ST4.03ch01pos29947132.1	1	29947132	0.734966723	0.056074766	107	0.265893283	0.266714542	0.999400347	0.01706132	Cyanidin
ST4.03ch01pos29947145.1	1	29947145	0.734966723	0.056074766	107	0.265893283	0.266714542	0.999400347	0.020075975	Cyanidin
ST4.03ch01pos29947154.1	1	29947154	0.734966723	0.056074766	107	0.265893283	0.266714542	0.999400347	0.00529029	Cyanidin
ST4.03ch01pos29947169.1	1	29947169	0.734966723	0.056074766	107	0.265893283	0.266714542	0.999400347	-0.147734693	Cyanidin
ST4.03ch01pos29947183.1	1	29947183	0.734966723	0.056074766	107	0.265893283	0.266714542	0.999400347	-0.147734693	Cyanidin
ST4.03ch01pos29947185.1	1	29947185	0.734966723	0.056074766	107	0.265893283	0.266714542	0.999400347	-0.147734693	Cyanidin
ST4.03ch01pos29971217.1	1	29971217	0.574198428	0.107476636	107	0.265893283	0.268157987	0.995368179	0.177809811	Cyanidin
ST4.03ch01pos29971219.1	1	29971219	0.424008377	0.219626168	107	0.265893283	0.270485687	0.994161897	-0.220796626	Cyanidin
ST4.03ch01pos300589.1	1	300589	0.628508058	0.088785047	107	0.265893283	0.267571828	0.999400347	-0.101106039	Cyanidin
ST4.03ch01pos300640.1	1	300640	0.224824141	0.03271028	107	0.265893283	0.276522424	0.98188743	-0.103708365	Cyanidin
ST4.03ch01pos30080713.1	1	30080713	0.903730836	0.196261682	107	0.265893283	0.265998066	0.999400347	-0.103708365	Cyanidin
ST4.03ch01pos30080724.1	1	30080724	0.903730836	0.196261682	107	0.265893283	0.265998066	0.999400347	0.072596184	Cyanidin
ST4.03ch01pos30080726.1	1	30080726	0.903730836	0.196261682	107	0.265893283	0.265998066	0.999400347	-0.094510249	Cyanidin
ST4.03ch01pos30080736.1	1	30080736	0.903730836	0.196261682	107	0.265893283	0.265998066	0.999400347	0.103708365	Cyanidin
ST4.03ch01pos30080745.1	1	30080745	0.903730836	0.196261682	107	0.265893283	0.265998066	0.999400347	0.214849407	Cyanidin
ST4.03ch01pos30080751.1	1	30080751	0.903730836	0.196261682	107	0.265893283	0.265998066	0.999400347	-0.347145155	Cyanidin
ST4.03ch01pos30080771.1	1	30080771	0.903730836	0.196261682	107	0.265893283	0.265998066	0.999400347	0.138957701	Cyanidin
ST4.03ch01pos30113558.1	1	30113558	0.057026626	0.299065421	107	0.265893283	0.292301678	0.931371378	0.138957701	Cyanidin
ST4.03ch01pos30113559.1	1	30113559	0.057026626	0.299065421	107	0.265893283	0.292301678	0.931371378	-0.138957701	Cyanidin
ST4.03ch01pos30113560.1	1	30113560	0.04000908	0.26635514	107	0.265893283	0.296735975	0.919398301	0.040194778	Cyanidin
ST4.03ch01pos30113561.1	1	30113561	0.077657593	0.322429907	107	0.265893283	0.288536464	0.954024138	-0.121357423	Cyanidin
ST4.03ch01pos30113562.1	1	30113562	0.057026626	0.299065421	107	0.265893283	0.292301678	0.931371378	0.121357423	Cyanidin
ST4.03ch01pos30113563.1	1	30113563	0.057026626	0.299065421	107	0.265893283	0.292301678	0.931371378	-0.019013376	Cyanidin
ST4.03ch01pos30122411.1	1	30122411	0.217912761	0.168224299	107	0.265893283	0.276847714	0.981833185	-0.00771975	Cyanidin
ST4.03ch01pos30122415.1	1	30122415	0.788634565	0.158878505	107	0.265893283	0.266408211	0.999400347	-0.018721655	Cyanidin
ST4.03ch01pos30122436.1	1	30122436	0.416287562	0.046728972	107	0.265893283	0.270641336	0.994161897	-0.000602088	Cyanidin
ST4.03ch01pos30132061.1	1	30132061	0.394149792	0.112149533	107	0.265893283	0.271112449	0.994161897	0.111716851	Cyanidin
ST4.03ch01pos30132063.1	1	30132063	0.394149792	0.112149533	107	0.265893283	0.271112449	0.994161897	0.008971533	Cyanidin
ST4.03ch01pos30132064.1	1	30132064	0.394149792	0.112149533	107	0.265893283	0.271112449	0.994161897	0.136829587	Cyanidin
ST4.03ch01pos30132071.1	1	30132071	0.568679108	0.102803738	107	0.265893283	0.268224013	0.995368179	-0.123359989	Cyanidin
ST4.03ch01pos30132075.1	1	30132075	0.471457676	0.102803738	107	0.265893283	0.269616828	0.994161897	0.220207873	Cyanidin
ST4.03ch01pos30132090.1	1	30132090	0.37301246	0.107476636	107	0.265893283	0.271599554	0.994161897	0.062218876	Cyanidin
ST4.03ch01pos30132134.1	1	30132134	0.37301246	0.107476636	107	0.265893283	0.271599554	0.994161897	-0.16828258	Cyanidin
ST4.03ch01pos30177021.1	1	30177021	0.962287294	0.224299065	107	0.265893283	0.265909296	1	-0.021323703	Cyanidin
ST4.03ch01pos30177062.1	1	30177062	0.21495746	0.214953271	107	0.265893283	0.276990634	0.981833185	-0.014850787	Cyanidin
ST4.03ch01pos30196213.1	1	30196213	0.852694868	0.154205607	107	0.265893283	0.266140262	0.999400347	-0.006867732	Cyanidin
ST4.03ch01pos30196237.1	1	30196237	0.480271359	0.074766355	107	0.265893283	0.26947063	0.994161897	-0.008536776	Cyanidin
ST4.03ch01pos30196287.1	1	30196287	0.189592594	0.046728972	107	0.265893283	0.27832296	0.981833185	-0.008536776	Cyanidin
ST4.03ch01pos30196490.1	1	30196490	0.49995417	0.088785047	107	0.265893283	0.269159668	0.995236156	0.106219876	Cyanidin
ST4.03ch01pos30196512.1	1	30196512	0.542862652	0.158878505	107	0.265893283	0.268550023	0.995236156	0.094877081	Cyanidin
ST4.03ch01pos30196563.1	1	30196563	0.717137408	0.056074766	107	0.265893283	0.266833953	0.999400347	0.10873835	Cyanidin
ST4.03ch01pos30219694.1	1	30219694	0.285965103	0.224299065	107	0.265893283	0.274093546	0.994161897	-0.007535608	Cyanidin
ST4.03ch01pos30219700.1	1	30219700	0.189061311	0.224299065	107	0.265893283	0.278353095	0.981833185	-0.031750824	Cyanidin
ST4.03ch01pos30219701.1	1	30219701	0.189061311	0.224299065	107	0.265893283	0.278353095	0.981833185	0.051123946	Cyanidin
ST4.03ch01pos30219710.1	1	30219710	0.229531244	0.23364486	107	0.265893283	0.276307744	0.982565734	0.051123946	Cyanidin
ST4.03ch01pos30316538.1	1	30316538	0.968009808	0.280373832	107	0.265893283	0.265904802	1	-0.112035068	Cyanidin
ST4.03ch01pos30441811.1	1	30441811	0.242192297	0.308411215	107	0.265893283	0.275756002	0.988055375	-0.112035068	Cyanidin
ST4.03ch01pos30441819.1	1	30441819	0.242192297	0.308411215	107	0.265893283	0.275756002	0.988055375	-0.025876581	Cyanidin
ST4.03ch01pos30478621.1	1	30478621	0.282383351	0.126168224	107	0.265893283	0.274217142	0.994161897	-0.041922801	Cyanidin
ST4.03ch01pos30478622.1	1	30478622	0.217321307	0.257009346	107	0.265893283	0.276876129	0.981833185	-0.085296334	Cyanidin
ST4.03ch01pos30544428.1	1	30544428	0.603760838	0.140186916	107	0.265893283	0.267825078	0.998936842	0.404145108	Cyanidin
ST4.03ch01pos30544432.1	1	30544432	0.603760838	0.140186916	107	0.265893283	0.267825078	0.998936842	-0.06630958	Cyanidin
ST4.03ch01pos30544446.1	1	30544446	0.603760838	0.140186916	107	0.265893283	0.267825078	0.998936842	-0.026475357	Cyanidin
ST4.03ch01pos30544449.1	1	30544449	0.603760838	0.140186916	107	0.265893283	0.267825078	0.998936842	0.108917769	Cyanidin
ST4.03ch01pos30544456.1	1	30544456	0.603760838	0.140186916	107	0.265893283	0.267825078	0.998936842	0.168413262	Cyanidin
ST4.03ch01pos30544494.1	1	30544494	0.603760838	0.140186916	107	0.265893283	0.267825078	0.998936842	0.080558561	Cyanidin
ST4.03ch01pos30544499.1	1	30544499	0.603760838	0.140186916	107	0.265893283	0.267825078	0.998936842	0.009242153	Cyanidin
ST4.03ch01pos3062318.1	1	3062318	0.655720454	0.289719626	107	0.265893283	0.267318277	0.999400347	-0.147586589	Cyanidin
ST4.03ch01pos3062321.1	1	3062321	0.655720454	0.289719626	107	0.265893283	0.267318277	0.999400347	0.108886329	Cyanidin
ST4.03ch01pos3062369.1	1	3062369	0.225147317	0.401869159	107	0.265893283	0.276507511	0.98188743	0.090913549	Cyanidin
ST4.03ch01pos3062393.1	1	3062393	0.172406419	0.411214953	107	0.265893283	0.27935163	0.981556597	0.134946566	Cyanidin
ST4.03ch01pos30744980.1	1	30744980	0.675520038	0.38317757	107	0.265893283	0.267149287	0.999400347	-0.114545499	Cyanidin
ST4.03ch01pos30745014.1	1	30745014	0.675520038	0.38317757	107	0.265893283	0.267149287	0.999400347	-0.005378495	Cyanidin
ST4.03ch01pos3087288.1	1	3087288	0.272259688	0.331775701	107	0.265893283	0.274577577	0.994161897	0.000781362	Cyanidin
ST4.03ch01pos3087353.1	1	3087353	0.39030055	0.070093458	107	0.265893283	0.271198326	0.994161897	0.040178487	Cyanidin
ST4.03ch01pos3087406.1	1	3087406	0.456639336	0.08411215	107	0.265893283	0.269872881	0.994161897	0.139497515	Cyanidin
ST4.03ch01pos3087410.1	1	3087410	0.131729487	0.121495327	107	0.265893283	0.28234933	0.973710925	-0.08876646	Cyanidin
ST4.03ch01pos3087411.1	1	3087411	0.141461638	0.154205607	107	0.265893283	0.281543976	0.977436886	0.08876646	Cyanidin
ST4.03ch01pos3087412.1	1	3087412	0.615604255	0.168224299	107	0.265893283	0.267701093	0.999400347	-0.03747122	Cyanidin
ST4.03ch01pos3087413.1	1	3087413	0.493972766	0.210280374	107	0.265893283	0.26925196	0.995187292	0.100863199	Cyanidin
ST4.03ch01pos3087414.1	1	3087414	0.554072041	0.481308411	107	0.265893283	0.268404923	0.995236156	0.03488339	Cyanidin
ST4.03ch01pos3087415.1	1	3087415	0.807941409	0.313084112	107	0.265893283	0.266316618	0.999400347	0.2411211	Cyanidin
ST4.03ch01pos30907578.1	1	30907578	0.997305737	0.11682243	107	0.265893283	0.265893364	1	0.144849215	Cyanidin
ST4.03ch01pos30948641.1	1	30948641	0.944367535	0.112149533	107	0.265893283	0.26592816	1	0.144849215	Cyanidin
ST4.03ch01pos30948652.1	1	30948652	0.944367535	0.112149533	107	0.265893283	0.26592816	1	-0.119447165	Cyanidin
ST4.03ch01pos30948661.1	1	30948661	0.800272993	0.121495327	107	0.265893283	0.266351855	0.999400347	-0.342681391	Cyanidin
ST4.03ch01pos309769.1	1	309769	0.727702794	0.037383178	107	0.265893283	0.266762093	0.999400347	-0.119447165	Cyanidin
ST4.03ch01pos309775.1	1	309775	0.930115633	0.028037383	107	0.265893283	0.265948371	1	-0.137202076	Cyanidin
ST4.03ch01pos309803.1	1	309803	0.859423019	0.037383178	107	0.265893283	0.26611798	0.999400347	0.071358518	Cyanidin
ST4.03ch01pos31014066.1	1	31014066	0.322348505	0.271028037	107	0.265893283	0.272941892	0.994161897	0.153601543	Cyanidin
ST4.03ch01pos31014069.1	1	31014069	0.322348505	0.271028037	107	0.265893283	0.272941892	0.994161897	-0.153601543	Cyanidin
ST4.03ch01pos31014086.1	1	31014086	0.486485955	0.140186916	107	0.265893283	0.269370174	0.994161897	0.136629448	Cyanidin
ST4.03ch01pos31014119.1	1	31014119	0.258372922	0.214953271	107	0.265893283	0.275100528	0.991067878	-0.042281365	Cyanidin
ST4.03ch01pos31014128.1	1	31014128	0.225309604	0.196261682	107	0.265893283	0.276500031	0.98188743	-0.016912729	Cyanidin
ST4.03ch01pos31026646.1	1	31026646	0.028702908	0.495327103	107	0.265893283	0.300987309	0.894234827	0.040689021	Cyanidin
ST4.03ch01pos31028529.1	1	31028529	0.701404342	0.144859813	107	0.265893283	0.266947007	0.999400347	-0.045127409	Cyanidin
ST4.03ch01pos31028545.1	1	31028545	0.227312553	0.112149533	107	0.265893283	0.27640826	0.98188743	0.045127409	Cyanidin
ST4.03ch01pos31028609.1	1	31028609	0.698407327	0.107476636	107	0.265893283	0.266969378	0.999400347	0.045127409	Cyanidin
ST4.03ch01pos31031702.1	1	31031702	0.682058507	0.289719626	107	0.265893283	0.267096233	0.999400347	-0.074883836	Cyanidin
ST4.03ch01pos31031741.1	1	31031741	0.302848148	0.308411215	107	0.265893283	0.273536695	0.994161897	0.074883836	Cyanidin
ST4.03ch01pos31031744.1	1	31031744	0.158787426	0.261682243	107	0.265893283	0.280255581	0.980966492	0.074883836	Cyanidin
ST4.03ch01pos31031770.1	1	31031770	0.158787426	0.261682243	107	0.265893283	0.280255581	0.980966492	0.074883836	Cyanidin
ST4.03ch01pos31031776.1	1	31031776	0.158787426	0.261682243	107	0.265893283	0.280255581	0.980966492	0.074883836	Cyanidin
ST4.03ch01pos31031828.1	1	31031828	0.171458832	0.252336449	107	0.265893283	0.279411802	0.981556597	0.074883836	Cyanidin
ST4.03ch01pos31035454.1	1	31035454	0.087483317	0.411214953	107	0.265893283	0.287111213	0.958732625	-0.053802203	Cyanidin
ST4.03ch01pos3103843.1	1	3103843	0.41510401	0.168224299	107	0.265893283	0.27066558	0.994161897	0.053802203	Cyanidin
ST4.03ch01pos31050127.1	1	31050127	0.413464356	0.11682243	107	0.265893283	0.270699336	0.994161897	0.053802203	Cyanidin
ST4.03ch01pos31051000.1	1	31051000	0.148007054	0.495327103	107	0.265893283	0.281037012	0.979893091	0.053802203	Cyanidin
ST4.03ch01pos31052955.1	1	31052955	0.003962752	0.373831776	107	0.265893283	0.327842414	0.735966573	0.053802203	Cyanidin
ST4.03ch01pos31053036.1	1	31053036	0.12608982	0.271028037	107	0.265893283	0.282847495	0.973710925	0.173915544	Cyanidin
ST4.03ch01pos3122647.1	1	3122647	0.358421788	0.056074766	107	0.265893283	0.2719592	0.994161897	0.548879446	Cyanidin
ST4.03ch01pos3127799.1	1	3127799	0.155300488	0.38317757	107	0.265893283	0.280501492	0.980966492	-0.144169038	Cyanidin
ST4.03ch01pos31290820.1	1	31290820	0.514180094	0.495327103	107	0.265893283	0.268947588	0.995236156	-0.144169038	Cyanidin
ST4.03ch01pos31290833.1	1	31290833	0.514180094	0.495327103	107	0.265893283	0.268947588	0.995236156	-0.279821934	Cyanidin
ST4.03ch01pos31321151.1	1	31321151	0.452719198	0.308411215	107	0.265893283	0.26994285	0.994161897	0.279821934	Cyanidin
ST4.03ch01pos31321200.1	1	31321200	0.563333102	0.411214953	107	0.265893283	0.268289174	0.995368179	0.133832557	Cyanidin
ST4.03ch01pos31406647.1	1	31406647	0.553508844	0.23364486	107	0.265893283	0.268412081	0.995236156	0.197314943	Cyanidin
ST4.03ch01pos31406882.1	1	31406882	0.622929575	0.060747664	107	0.265893283	0.267626978	0.999400347	0.251067789	Cyanidin
ST4.03ch01pos31408892.1	1	31408892	0.388696869	0.093457944	107	0.265893283	0.271234466	0.994161897	-0.067745546	Cyanidin
ST4.03ch01pos31408910.1	1	31408910	0.522194857	0.065420561	107	0.265893283	0.268832557	0.995236156	0.202794768	Cyanidin
ST4.03ch01pos3155122.1	1	3155122	0.452760691	0.280373832	107	0.265893283	0.269942104	0.994161897	0.202794768	Cyanidin
ST4.03ch01pos3155164.1	1	3155164	0.357730233	0.289719626	107	0.265893283	0.271976752	0.994161897	0.202794768	Cyanidin
ST4.03ch01pos31662112.1	1	31662112	0.467292233	0.08411215	107	0.265893283	0.269687484	0.994161897	0.202794768	Cyanidin
ST4.03ch01pos31672186.1	1	31672186	0.239687413	0.397196262	107	0.265893283	0.275862312	0.986580964	0.089962274	Cyanidin
ST4.03ch01pos31718820.1	1	31718820	0.737168158	0.074766355	107	0.265893283	0.266700426	0.999400347	-0.263246786	Cyanidin
ST4.03ch01pos31718824.1	1	31718824	0.623198528	0.03271028	107	0.265893283	0.267624294	0.999400347	-0.129692984	Cyanidin
ST4.03ch01pos31718840.1	1	31718840	0.75288882	0.172897196	107	0.265893283	0.26660355	0.999400347	0.06963357	Cyanidin
ST4.03ch01pos31718852.1	1	31718852	0.623198528	0.03271028	107	0.265893283	0.267624294	0.999400347	0.06963357	Cyanidin
ST4.03ch01pos3180217.1	1	3180217	0.291152062	0.140186916	107	0.265893283	0.273918037	0.994161897	0.06963357	Cyanidin
ST4.03ch01pos3180250.1	1	3180250	0.635659839	0.35046729	107	0.265893283	0.267502728	0.999400347	0.292810571	Cyanidin
ST4.03ch01pos31978190.1	1	31978190	0.217514342	0.070093458	107	0.265893283	0.276866845	0.981833185	-0.100614154	Cyanidin
ST4.03ch01pos31978196.1	1	31978196	0.378907336	0.074766355	107	0.265893283	0.271459815	0.994161897	-0.042429313	Cyanidin
ST4.03ch01pos31978207.1	1	31978207	0.578306652	0.079439252	107	0.265893283	0.268109652	0.996579913	-0.266250274	Cyanidin
ST4.03ch01pos31978228.1	1	31978228	0.754592444	0.121495327	107	0.265893283	0.266593461	0.999400347	-0.104928181	Cyanidin
ST4.03ch01pos31978244.1	1	31978244	0.84968266	0.08411215	107	0.265893283	0.26615059	0.999400347	-0.025870758	Cyanidin
ST4.03ch01pos31978252.1	1	31978252	0.804247418	0.051401869	107	0.265893283	0.266333405	0.999400347	-0.031550355	Cyanidin
ST4.03ch01pos31978257.1	1	31978257	0.930809425	0.070093458	107	0.265893283	0.26594728	1	-0.03175923	Cyanidin
ST4.03ch01pos31988830.1	1	31988830	0.599583299	0.411214953	107	0.265893283	0.267870063	0.998188942	-0.02655093	Cyanidin
ST4.03ch01pos31989415.1	1	31989415	0.605735957	0.238317757	107	0.265893283	0.267804039	0.99896954	-0.143595132	Cyanidin
ST4.03ch01pos32002600.1	1	32002600	0.393444526	0.196261682	107	0.265893283	0.271128093	0.994161897	0.008201957	Cyanidin
ST4.03ch01pos32114150.1	1	32114150	0.987734413	0.135514019	107	0.265893283	0.265894975	1	0.021561821	Cyanidin
ST4.03ch01pos32180756.1	1	32180756	0.584325349	0.224299065	107	0.265893283	0.268040069	0.996639783	0.008201957	Cyanidin
ST4.03ch01pos32180807.1	1	32180807	0.19473234	0.121495327	107	0.265893283	0.278036482	0.981833185	-0.008201957	Cyanidin
ST4.03ch01pos32212312.1	1	32212312	0.212972286	0.102803738	107	0.265893283	0.277087973	0.981833185	-0.008201957	Cyanidin
ST4.03ch01pos32220961.1	1	32220961	0.982910927	0.228971963	107	0.265893283	0.265896569	1	-0.1328234	Cyanidin
ST4.03ch01pos32439193.1	1	32439193	0.422598807	0.070093458	107	0.265893283	0.270513784	0.994161897	0.128619144	Cyanidin
ST4.03ch01pos32472301.1	1	32472301	0.953862665	0.121495327	107	0.265893283	0.265917258	1	0.12380168	Cyanidin
ST4.03ch01pos32472318.1	1	32472318	0.393882355	0.037383178	107	0.265893283	0.271118376	0.994161897	0.128619144	Cyanidin
ST4.03ch01pos32472399.1	1	32472399	0.189314079	0.439252336	107	0.265893283	0.278338745	0.981833185	0.145877748	Cyanidin
ST4.03ch01pos32472401.1	1	32472401	0.119523258	0.439252336	107	0.265893283	0.283460175	0.973710925	0.145877748	Cyanidin
ST4.03ch01pos32475870.1	1	32475870	0.407783067	0.196261682	107	0.265893283	0.270817856	0.994161897	-0.013482979	Cyanidin
ST4.03ch01pos32475875.1	1	32475875	0.630153421	0.074766355	107	0.265893283	0.267555772	0.999400347	-0.248181643	Cyanidin
ST4.03ch01pos32475896.1	1	32475896	0.407783067	0.196261682	107	0.265893283	0.270817856	0.994161897	-0.171670208	Cyanidin
ST4.03ch01pos32475897.1	1	32475897	0.407783067	0.196261682	107	0.265893283	0.270817856	0.994161897	0.00792356	Cyanidin
ST4.03ch01pos32488549.1	1	32488549	0.169319504	0.308411215	107	0.265893283	0.279549084	0.981556597	-0.00792356	Cyanidin
ST4.03ch01pos32534467.1	1	32534467	0.537848066	0.448598131	107	0.265893283	0.268616756	0.995236156	0.141813293	Cyanidin
ST4.03ch01pos32534497.1	1	32534497	0.512519336	0.453271028	107	0.265893283	0.26897182	0.995236156	0.04033377	Cyanidin
ST4.03ch01pos32619557.1	1	32619557	0.686616236	0.14953271	107	0.265893283	0.267060042	0.999400347	0.215351563	Cyanidin
ST4.03ch01pos32619599.1	1	32619599	0.686616236	0.14953271	107	0.265893283	0.267060042	0.999400347	-0.174207747	Cyanidin
ST4.03ch01pos32619629.1	1	32619629	0.687402397	0.08411215	107	0.265893283	0.267053864	0.999400347	0.04033377	Cyanidin
ST4.03ch01pos32837034.1	1	32837034	0.715872386	0.308411215	107	0.265893283	0.266842774	0.999400347	0.04033377	Cyanidin
ST4.03ch01pos32875087.1	1	32875087	0.804555543	0.191588785	107	0.265893283	0.266331992	0.999400347	-0.153625412	Cyanidin
ST4.03ch01pos32875093.1	1	32875093	0.519387249	0.182242991	107	0.265893283	0.268872496	0.995236156	-0.068927658	Cyanidin
ST4.03ch01pos32875158.1	1	32875158	0.476527338	0.182242991	107	0.265893283	0.269532193	0.994161897	0.068927658	Cyanidin
ST4.03ch01pos3299712.1	1	3299712	0.215854318	0.08411215	107	0.265893283	0.276947012	0.981833185	-0.068927658	Cyanidin
ST4.03ch01pos3299749.1	1	3299749	0.215854318	0.08411215	107	0.265893283	0.276947012	0.981833185	0.067067645	Cyanidin
ST4.03ch01pos33181792.1	1	33181792	0.830802604	0.093457944	107	0.265893283	0.266220356	0.999400347	0.15115556	Cyanidin
ST4.03ch01pos33264388.1	1	33264388	0.090257201	0.224299065	107	0.265893283	0.286740509	0.96378982	0.15115556	Cyanidin
ST4.03ch01pos33267190.1	1	33267190	0.909429419	0.042056075	107	0.265893283	0.265985975	0.999400347	0.15115556	Cyanidin
ST4.03ch01pos33267199.1	1	33267199	0.563742223	0.037383178	107	0.265893283	0.268284144	0.995368179	0.23351187	Cyanidin
ST4.03ch01pos33267200.1	1	33267200	0.103765503	0.345794393	107	0.265893283	0.285098727	0.970813316	0.081168299	Cyanidin
ST4.03ch01pos33267216.1	1	33267216	0.113715166	0.257009346	107	0.265893283	0.284034435	0.972865267	0.095628085	Cyanidin
ST4.03ch01pos33269859.1	1	33269859	0.780251021	0.317757009	107	0.265893283	0.266450982	0.999400347	0.081168299	Cyanidin
ST4.03ch01pos33269860.1	1	33269860	0.537264177	0.308411215	107	0.265893283	0.2686246	0.995236156	-0.016763652	Cyanidin
ST4.03ch01pos33269863.1	1	33269863	0.537264177	0.308411215	107	0.265893283	0.2686246	0.995236156	-0.038040291	Cyanidin
ST4.03ch01pos33269898.1	1	33269898	0.537264177	0.308411215	107	0.265893283	0.2686246	0.995236156	0.04941261	Cyanidin
ST4.03ch01pos33295838.1	1	33295838	0.13083428	0.037383178	107	0.265893283	0.282426779	0.973710925	-0.038040291	Cyanidin
ST4.03ch01pos33296398.1	1	33296398	0.453408872	0.392523364	107	0.265893283	0.269930471	0.994161897	0.047726273	Cyanidin
ST4.03ch01pos33299566.1	1	33299566	0.588339986	0.098130841	107	0.265893283	0.267994457	0.996639783	0.047726273	Cyanidin
ST4.03ch01pos33374146.1	1	33374146	0.761186595	0.168224299	107	0.265893283	0.266555157	0.999400347	0.047726273	Cyanidin
ST4.03ch01pos33466318.1	1	33466318	0.499859753	0.093457944	107	0.265893283	0.26916111	0.995236156	-0.047726273	Cyanidin
ST4.03ch01pos33466332.1	1	33466332	0.499859753	0.093457944	107	0.265893283	0.26916111	0.995236156	0.047726273	Cyanidin
ST4.03ch01pos33466384.1	1	33466384	0.499859753	0.093457944	107	0.265893283	0.26916111	0.995236156	-0.047726273	Cyanidin
ST4.03ch01pos33467047.1	1	33467047	0.216643786	0.121495327	107	0.265893283	0.276908794	0.981833185	0.047726273	Cyanidin
ST4.03ch01pos33467077.1	1	33467077	0.463027597	0.056074766	107	0.265893283	0.269760883	0.994161897	-0.062870459	Cyanidin
ST4.03ch01pos33467125.1	1	33467125	0.94821516	0.046728972	107	0.265893283	0.265923496	1	-0.032454142	Cyanidin
ST4.03ch01pos33469236.1	1	33469236	0.508891188	0.23364486	107	0.265893283	0.269025236	0.995236156	0.1539202	Cyanidin
ST4.03ch01pos33469240.1	1	33469240	0.38161533	0.257009346	107	0.265893283	0.271396653	0.994161897	-0.04394686	Cyanidin
ST4.03ch01pos33469260.1	1	33469260	0.865705665	0.177570093	107	0.265893283	0.266098153	0.999400347	-0.271405937	Cyanidin
ST4.03ch01pos33531714.1	1	33531714	0.361912774	0.11682243	107	0.265893283	0.271871311	0.994161897	-0.25949738	Cyanidin
ST4.03ch01pos33531773.1	1	33531773	0.431632429	0.098130841	107	0.265893283	0.270336135	0.994161897	-0.04265432	Cyanidin
ST4.03ch01pos33531783.1	1	33531783	0.521512992	0.448598131	107	0.265893283	0.268842221	0.995236156	-0.073654321	Cyanidin
ST4.03ch01pos33531791.1	1	33531791	0.465484519	0.439252336	107	0.265893283	0.269718464	0.994161897	-0.099991177	Cyanidin
ST4.03ch01pos33535577.1	1	33535577	0.774756732	0.289719626	107	0.265893283	0.266480014	0.999400347	-0.046965055	Cyanidin
ST4.03ch01pos33535603.1	1	33535603	0.54639027	0.38317757	107	0.265893283	0.268503759	0.995236156	-0.018230053	Cyanidin
ST4.03ch01pos33535664.1	1	33535664	0.786242543	0.135514019	107	0.265893283	0.266420228	0.999400347	-0.096715461	Cyanidin
ST4.03ch01pos33649190.1	1	33649190	0.136235301	0.490654206	107	0.265893283	0.281968352	0.973710925	0.146755954	Cyanidin
ST4.03ch01pos33692836.1	1	33692836	0.064167399	0.056074766	107	0.265893283	0.290851593	0.940938266	-0.147409686	Cyanidin
ST4.03ch01pos33692845.1	1	33692845	0.064167399	0.056074766	107	0.265893283	0.290851593	0.940938266	-0.083117516	Cyanidin
ST4.03ch01pos33692885.1	1	33692885	0.087837859	0.065420561	107	0.265893283	0.287063117	0.959920014	0.083117516	Cyanidin
ST4.03ch01pos33692899.1	1	33692899	0.087837859	0.065420561	107	0.265893283	0.287063117	0.959920014	-0.083117516	Cyanidin
ST4.03ch01pos33820135.1	1	33820135	0.030501325	0.457943925	107	0.265893283	0.300202913	0.894234827	-0.083117516	Cyanidin
ST4.03ch01pos33820137.1	1	33820137	0.030501325	0.457943925	107	0.265893283	0.300202913	0.894234827	-0.083117516	Cyanidin
ST4.03ch01pos3384290.1	1	3384290	0.274027647	0.336448598	107	0.265893283	0.274513417	0.994161897	0.064869731	Cyanidin
ST4.03ch01pos3384314.1	1	3384314	0.296334677	0.135514019	107	0.265893283	0.273746656	0.994161897	0.047677876	Cyanidin
ST4.03ch01pos3384348.1	1	3384348	0.176330888	0.228971963	107	0.265893283	0.279106465	0.981556597	-0.082939352	Cyanidin
ST4.03ch01pos3384354.1	1	3384354	0.176330888	0.228971963	107	0.265893283	0.279106465	0.981556597	0.079111182	Cyanidin
ST4.03ch01pos3384366.1	1	3384366	0.296334677	0.135514019	107	0.265893283	0.273746656	0.994161897	0.013543238	Cyanidin
ST4.03ch01pos3384367.1	1	3384367	0.296334677	0.135514019	107	0.265893283	0.273746656	0.994161897	-0.000993369	Cyanidin
ST4.03ch01pos3384374.1	1	3384374	0.199107324	0.238317757	107	0.265893283	0.277799596	0.981833185	0.013673425	Cyanidin
ST4.03ch01pos33888875.1	1	33888875	0.436464345	0.228971963	107	0.265893283	0.270243424	0.994161897	-0.000152449	Cyanidin
ST4.03ch01pos33888888.1	1	33888888	0.578451599	0.130841121	107	0.265893283	0.268107959	0.996639783	0.06158285	Cyanidin
ST4.03ch01pos33888889.1	1	33888889	0.860417223	0.341121495	107	0.265893283	0.266114779	0.999400347	-0.137157635	Cyanidin
ST4.03ch01pos3404021.1	1	3404021	0.120635822	0.056074766	107	0.265893283	0.283353745	0.973710925	-0.101033563	Cyanidin
ST4.03ch01pos34059753.1	1	34059753	0.58399765	0.14953271	107	0.265893283	0.26804382	0.996639783	-0.101033563	Cyanidin
ST4.03ch01pos34059759.1	1	34059759	0.58399765	0.14953271	107	0.265893283	0.26804382	0.996639783	-0.098176363	Cyanidin
ST4.03ch01pos34059773.1	1	34059773	0.58399765	0.14953271	107	0.265893283	0.26804382	0.996639783	-0.153584901	Cyanidin
ST4.03ch01pos34059777.1	1	34059777	0.58399765	0.14953271	107	0.265893283	0.26804382	0.996639783	-0.153584901	Cyanidin
ST4.03ch01pos34059779.1	1	34059779	0.58399765	0.14953271	107	0.265893283	0.26804382	0.996639783	-0.147834048	Cyanidin
ST4.03ch01pos34059794.1	1	34059794	0.58399765	0.14953271	107	0.265893283	0.26804382	0.996639783	0.157664726	Cyanidin
ST4.03ch01pos34059797.1	1	34059797	0.58399765	0.14953271	107	0.265893283	0.26804382	0.996639783	0.001884999	Cyanidin
ST4.03ch01pos34059798.1	1	34059798	0.58399765	0.14953271	107	0.265893283	0.26804382	0.996639783	0.01289436	Cyanidin
ST4.03ch01pos34059803.1	1	34059803	0.58399765	0.14953271	107	0.265893283	0.26804382	0.996639783	-0.216443602	Cyanidin
ST4.03ch01pos34059811.1	1	34059811	0.58399765	0.14953271	107	0.265893283	0.26804382	0.996639783	-0.104408493	Cyanidin
ST4.03ch01pos34119252.1	1	34119252	0.824524579	0.037383178	107	0.265893283	0.266245493	0.999400347	-0.085841782	Cyanidin
ST4.03ch01pos34119256.1	1	34119256	0.824524579	0.037383178	107	0.265893283	0.266245493	0.999400347	0.049825558	Cyanidin
ST4.03ch01pos34119290.1	1	34119290	0.824524579	0.037383178	107	0.265893283	0.266245493	0.999400347	0.049825558	Cyanidin
ST4.03ch01pos34119291.1	1	34119291	0.824524579	0.037383178	107	0.265893283	0.266245493	0.999400347	-0.049825558	Cyanidin
ST4.03ch01pos34119298.1	1	34119298	0.824524579	0.037383178	107	0.265893283	0.266245493	0.999400347	0.049825558	Cyanidin
ST4.03ch01pos344117.1	1	344117	0.809835007	0.252336449	107	0.265893283	0.266308147	0.999400347	-0.049825558	Cyanidin
ST4.03ch01pos34616221.1	1	34616221	0.010351888	0.088785047	107	0.265893283	0.314529747	0.843016109	-0.049825558	Cyanidin
ST4.03ch01pos34632795.1	1	34632795	0.357366534	0.056074766	107	0.265893283	0.271986001	0.994161897	0.049825558	Cyanidin
ST4.03ch01pos34642848.1	1	34642848	0.817610382	0.289719626	107	0.265893283	0.266274311	0.999400347	0.049825558	Cyanidin
ST4.03ch01pos34642854.1	1	34642854	0.817610382	0.289719626	107	0.265893283	0.266274311	0.999400347	-0.049825558	Cyanidin
ST4.03ch01pos34642857.1	1	34642857	0.817610382	0.289719626	107	0.265893283	0.266274311	0.999400347	0.150708247	Cyanidin
ST4.03ch01pos34642861.1	1	34642861	0.962256476	0.280373832	107	0.265893283	0.265909322	1	-0.134803028	Cyanidin
ST4.03ch01pos34642866.1	1	34642866	0.962256476	0.280373832	107	0.265893283	0.265909322	1	-0.173060341	Cyanidin
ST4.03ch01pos34703572.1	1	34703572	0.572469814	0.088785047	107	0.265893283	0.268178531	0.995368179	-0.058583354	Cyanidin
ST4.03ch01pos34741478.1	1	34741478	0.649090038	0.121495327	107	0.265893283	0.267377738	0.999400347	-0.058583354	Cyanidin
ST4.03ch01pos34741524.1	1	34741524	0.649090038	0.121495327	107	0.265893283	0.267377738	0.999400347	0.080220144	Cyanidin
ST4.03ch01pos34773071.1	1	34773071	0.326371328	0.336448598	107	0.265893283	0.272825099	0.994161897	0.101685914	Cyanidin
ST4.03ch01pos3478504.1	1	3478504	0.548928036	0.429906542	107	0.265893283	0.26847082	0.995236156	-0.082889185	Cyanidin
ST4.03ch01pos34798789.1	1	34798789	0.94625893	0.224299065	107	0.265893283	0.265925825	1	-0.14573549	Cyanidin
ST4.03ch01pos34798860.1	1	34798860	0.94625893	0.224299065	107	0.265893283	0.265925825	1	-0.179273731	Cyanidin
ST4.03ch01pos3484961.1	1	3484961	0.260292458	0.140186916	107	0.265893283	0.275026165	0.992875601	0.179273731	Cyanidin
ST4.03ch01pos3484979.1	1	3484979	0.535647742	0.485981308	107	0.265893283	0.268646399	0.995236156	-0.179273731	Cyanidin
ST4.03ch01pos3484981.1	1	3484981	0.877469703	0.355140187	107	0.265893283	0.266063555	0.999400347	-0.179273731	Cyanidin
ST4.03ch01pos3485022.1	1	3485022	0.535647742	0.485981308	107	0.265893283	0.268646399	0.995236156	0.28434305	Cyanidin
ST4.03ch01pos3485788.1	1	3485788	0.699961706	0.490654206	107	0.265893283	0.266957742	0.999400347	0.038167443	Cyanidin
ST4.03ch01pos3485842.1	1	3485842	0.768145869	0.11682243	107	0.265893283	0.266516005	0.999400347	0.04822239	Cyanidin
ST4.03ch01pos34911016.1	1	34911016	0.350835828	0.121495327	107	0.265893283	0.272154337	0.994161897	0.187457087	Cyanidin
ST4.03ch01pos3498043.1	1	3498043	0.351713813	0.028037383	107	0.265893283	0.272131456	0.994161897	-0.054386656	Cyanidin
ST4.03ch01pos3498101.1	1	3498101	0.351713813	0.028037383	107	0.265893283	0.272131456	0.994161897	-0.019507009	Cyanidin
ST4.03ch01pos34988809.1	1	34988809	0.83434262	0.060747664	107	0.265893283	0.26620661	0.999400347	0.074173981	Cyanidin
ST4.03ch01pos34988816.1	1	34988816	0.446083554	0.172897196	107	0.265893283	0.270063488	0.994161897	-0.107864984	Cyanidin
ST4.03ch01pos34988878.1	1	34988878	0.194423734	0.042056075	107	0.265893283	0.278053429	0.981833185	-0.095025803	Cyanidin
ST4.03ch01pos35067139.1	1	35067139	0.346484751	0.485981308	107	0.265893283	0.272268903	0.994161897	-0.006529778	Cyanidin
ST4.03ch01pos35067181.1	1	35067181	0.396573931	0.38317757	107	0.265893283	0.271058988	0.994161897	0.003431654	Cyanidin
ST4.03ch01pos35067188.1	1	35067188	0.671523634	0.303738318	107	0.265893283	0.267182379	0.999400347	-0.032862904	Cyanidin
ST4.03ch01pos35067206.1	1	35067206	0.516851839	0.313084112	107	0.265893283	0.268908892	0.995236156	0.032862904	Cyanidin
ST4.03ch01pos35080221.1	1	35080221	0.323351394	0.46728972	107	0.265893283	0.272912594	0.994161897	0.032862904	Cyanidin
ST4.03ch01pos35080223.1	1	35080223	0.405690016	0.457943925	107	0.265893283	0.270862138	0.994161897	0.161944766	Cyanidin
ST4.03ch01pos35080262.1	1	35080262	0.39770023	0.476635514	107	0.265893283	0.271034311	0.994161897	-0.161944766	Cyanidin
ST4.03ch01pos35080269.1	1	35080269	0.510926772	0.485981308	107	0.265893283	0.268995185	0.995236156	-0.032862904	Cyanidin
ST4.03ch01pos35080275.1	1	35080275	0.155039136	0.429906542	107	0.265893283	0.280520179	0.980966492	0.327856595	Cyanidin
ST4.03ch01pos351629.1	1	351629	0.27949254	0.074766355	107	0.265893283	0.274318366	0.994161897	-0.092986907	Cyanidin
ST4.03ch01pos351668.1	1	351668	0.870570708	0.102803738	107	0.265893283	0.266083447	0.999400347	0.051965071	Cyanidin
ST4.03ch01pos351732.1	1	351732	0.383640184	0.093457944	107	0.265893283	0.27134984	0.994161897	-0.050141286	Cyanidin
ST4.03ch01pos35376462.1	1	35376462	0.537158168	0.107476636	107	0.265893283	0.268626026	0.995236156	-0.166472567	Cyanidin
ST4.03ch01pos35457034.1	1	35457034	0.072638631	0.303738318	107	0.265893283	0.289342685	0.954024138	0.055352071	Cyanidin
ST4.03ch01pos35457035.1	1	35457035	0.191005	0.471962617	107	0.265893283	0.278243329	0.981833185	-0.030783735	Cyanidin
ST4.03ch01pos35558422.1	1	35558422	0.84424154	0.392523364	107	0.265893283	0.266169805	0.999400347	-0.063038424	Cyanidin
ST4.03ch01pos3556281.1	1	3556281	0.008203091	0.037383178	107	0.265893283	0.31770937	0.822116512	-0.053496234	Cyanidin
ST4.03ch01pos3556297.1	1	3556297	0.008203091	0.037383178	107	0.265893283	0.31770937	0.822116512	0.074205967	Cyanidin
ST4.03ch01pos35611910.1	1	35611910	0.128944989	0.280373832	107	0.265893283	0.282592216	0.973710925	-0.162425039	Cyanidin
ST4.03ch01pos35611936.1	1	35611936	0.095358815	0.401869159	107	0.265893283	0.28609039	0.964285609	0.123719155	Cyanidin
ST4.03ch01pos35632446.1	1	35632446	0.51654197	0.088785047	107	0.265893283	0.268913362	0.995236156	-0.162425039	Cyanidin
ST4.03ch01pos3563816.1	1	3563816	0.844413613	0.102803738	107	0.265893283	0.266169186	0.999400347	0.111386144	Cyanidin
ST4.03ch01pos3563841.1	1	3563841	0.535542663	0.065420561	107	0.265893283	0.26864782	0.995236156	-0.147724943	Cyanidin
ST4.03ch01pos3563883.1	1	3563883	0.844413613	0.102803738	107	0.265893283	0.266169186	0.999400347	-0.060878444	Cyanidin
ST4.03ch01pos3563889.1	1	3563889	0.844413613	0.102803738	107	0.265893283	0.266169186	0.999400347	-0.060878444	Cyanidin
ST4.03ch01pos3564142.1	1	3564142	0.253188108	0.401869159	107	0.265893283	0.275304884	0.990516386	-0.157314521	Cyanidin
ST4.03ch01pos3564180.1	1	3564180	0.392329413	0.345794393	107	0.265893283	0.27115291	0.994161897	0.011821346	Cyanidin
ST4.03ch01pos3564187.1	1	3564187	0.392329413	0.345794393	107	0.265893283	0.27115291	0.994161897	0.145750104	Cyanidin
ST4.03ch01pos35674802.1	1	35674802	0.714156278	0.271028037	107	0.265893283	0.266854814	0.999400347	-0.057517077	Cyanidin
ST4.03ch01pos35674835.1	1	35674835	0.714574975	0.364485981	107	0.265893283	0.266851869	0.999400347	-0.222751522	Cyanidin
ST4.03ch01pos35675440.1	1	35675440	0.847048762	0.163551402	107	0.265893283	0.266159802	0.999400347	0.082276394	Cyanidin
ST4.03ch01pos35675473.1	1	35675473	0.753875031	0.35046729	107	0.265893283	0.2665977	0.999400347	0.079755431	Cyanidin
ST4.03ch01pos35677763.1	1	35677763	0.083422709	0.238317757	107	0.265893283	0.287677835	0.955657531	0.091003484	Cyanidin
ST4.03ch01pos35677785.1	1	35677785	0.142763797	0.163551402	107	0.265893283	0.281441015	0.977551157	0.07673253	Cyanidin
ST4.03ch01pos3577730.1	1	3577730	0.480793377	0.172897196	107	0.265893283	0.269462109	0.994161897	0.082647405	Cyanidin
ST4.03ch01pos3577747.1	1	3577747	0.480793377	0.172897196	107	0.265893283	0.269462109	0.994161897	0.081908867	Cyanidin
ST4.03ch01pos3577812.1	1	3577812	0.187924495	0.172897196	107	0.265893283	0.278417912	0.981833185	0.015950435	Cyanidin
ST4.03ch01pos3577813.1	1	3577813	0.187924495	0.172897196	107	0.265893283	0.278417912	0.981833185	0.143699022	Cyanidin
ST4.03ch01pos3577825.1	1	3577825	0.281257185	0.186915888	107	0.265893283	0.274256417	0.994161897	0.081908867	Cyanidin
ST4.03ch01pos3577876.1	1	3577876	0.285112901	0.46728972	107	0.265893283	0.274122772	0.994161897	-0.167388922	Cyanidin
ST4.03ch01pos3577879.1	1	3577879	0.196889939	0.317757009	107	0.265893283	0.277918877	0.981833185	0.063032966	Cyanidin
ST4.03ch01pos3580777.1	1	3580777	0.914275803	0.308411215	107	0.265893283	0.265976283	0.999400347	-0.074483319	Cyanidin
ST4.03ch01pos3580826.1	1	3580826	0.749534364	0.462616822	107	0.265893283	0.266623647	0.999400347	0.195871985	Cyanidin
ST4.03ch01pos3580853.1	1	3580853	0.749534364	0.462616822	107	0.265893283	0.266623647	0.999400347	-0.195871985	Cyanidin
ST4.03ch01pos3580898.1	1	3580898	0.790028367	0.35046729	107	0.265893283	0.266401277	0.999400347	-0.025105401	Cyanidin
ST4.03ch01pos3580905.1	1	3580905	0.202747229	0.177570093	107	0.265893283	0.277607176	0.981833185	0.090979384	Cyanidin
ST4.03ch01pos3580906.1	1	3580906	0.790028367	0.35046729	107	0.265893283	0.266401277	0.999400347	0.314196046	Cyanidin
ST4.03ch01pos35829579.1	1	35829579	0.208641052	0.107476636	107	0.265893283	0.27730418	0.981833185	-0.281441092	Cyanidin
ST4.03ch01pos35841256.1	1	35841256	0.084583663	0.037383178	107	0.265893283	0.287512796	0.955980997	-0.427301572	Cyanidin
ST4.03ch01pos35856301.1	1	35856301	0.021827654	0.140186916	107	0.265893283	0.304555243	0.886851243	0.062013969	Cyanidin
ST4.03ch01pos35858470.1	1	35858470	0.314977274	0.121495327	107	0.265893283	0.273161011	0.994161897	-0.076992609	Cyanidin
ST4.03ch01pos35858535.1	1	35858535	0.127129141	0.289719626	107	0.265893283	0.282753822	0.973710925	0.081805622	Cyanidin
ST4.03ch01pos35862523.1	1	35862523	0.452833704	0.056074766	107	0.265893283	0.269940793	0.994161897	-0.191812447	Cyanidin
ST4.03ch01pos3600176.1	1	3600176	0.591424661	0.5	107	0.265893283	0.267959841	0.996639783	0.006841227	Cyanidin
ST4.03ch01pos36002679.1	1	36002679	0.13083428	0.037383178	107	0.265893283	0.282426779	0.973710925	-0.003596848	Cyanidin
ST4.03ch01pos36002690.1	1	36002690	0.13083428	0.037383178	107	0.265893283	0.282426779	0.973710925	0.022910322	Cyanidin
ST4.03ch01pos36002724.1	1	36002724	0.13083428	0.037383178	107	0.265893283	0.282426779	0.973710925	-0.04230023	Cyanidin
ST4.03ch01pos36020927.1	1	36020927	0.890226499	0.336448598	107	0.265893283	0.266029729	0.999400347	-0.299303822	Cyanidin
ST4.03ch01pos36020935.1	1	36020935	0.890226499	0.336448598	107	0.265893283	0.266029729	0.999400347	0.090516809	Cyanidin
ST4.03ch01pos36020939.1	1	36020939	0.890226499	0.336448598	107	0.265893283	0.266029729	0.999400347	-0.050623281	Cyanidin
ST4.03ch01pos36020945.1	1	36020945	0.890226499	0.336448598	107	0.265893283	0.266029729	0.999400347	-0.000226208	Cyanidin
ST4.03ch01pos36020968.1	1	36020968	0.890226499	0.336448598	107	0.265893283	0.266029729	0.999400347	0.143628762	Cyanidin
ST4.03ch01pos36020994.1	1	36020994	0.890226499	0.336448598	107	0.265893283	0.266029729	0.999400347	0.143628762	Cyanidin
ST4.03ch01pos36021012.1	1	36021012	0.996836379	0.364485981	107	0.265893283	0.265893395	1	-0.083584368	Cyanidin
ST4.03ch01pos36045398.1	1	36045398	0.543086525	0.224299065	107	0.265893283	0.268547071	0.995236156	-0.083584368	Cyanidin
ST4.03ch01pos36045399.1	1	36045399	0.543086525	0.224299065	107	0.265893283	0.268547071	0.995236156	-0.031570432	Cyanidin
ST4.03ch01pos36045400.1	1	36045400	0.543086525	0.224299065	107	0.265893283	0.268547071	0.995236156	-0.290370005	Cyanidin
ST4.03ch01pos36045408.1	1	36045408	0.543086525	0.224299065	107	0.265893283	0.268547071	0.995236156	-0.03577379	Cyanidin
ST4.03ch01pos36045420.1	1	36045420	0.543086525	0.224299065	107	0.265893283	0.268547071	0.995236156	-0.423827961	Cyanidin
ST4.03ch01pos36045422.1	1	36045422	0.543086525	0.224299065	107	0.265893283	0.268547071	0.995236156	0.287426096	Cyanidin
ST4.03ch01pos36045426.1	1	36045426	0.543086525	0.224299065	107	0.265893283	0.268547071	0.995236156	-0.287426096	Cyanidin
ST4.03ch01pos36045427.1	1	36045427	0.543086525	0.224299065	107	0.265893283	0.268547071	0.995236156	0.287426096	Cyanidin
ST4.03ch01pos36045445.1	1	36045445	0.543086525	0.224299065	107	0.265893283	0.268547071	0.995236156	0.287426096	Cyanidin
ST4.03ch01pos36054196.1	1	36054196	0.416221239	0.252336449	107	0.265893283	0.270642692	0.994161897	0.287426096	Cyanidin
ST4.03ch01pos36054200.1	1	36054200	0.416221239	0.252336449	107	0.265893283	0.270642692	0.994161897	0.287426096	Cyanidin
ST4.03ch01pos36054277.1	1	36054277	0.512887949	0.242990654	107	0.265893283	0.268966429	0.995236156	0.287426096	Cyanidin
ST4.03ch01pos36064740.1	1	36064740	0.091592482	0.495327103	107	0.265893283	0.286566507	0.964285609	-0.137503036	Cyanidin
ST4.03ch01pos36150586.1	1	36150586	0.065977739	0.018691589	107	0.265893283	0.290511653	0.940938266	0.085734636	Cyanidin
ST4.03ch01pos36150588.1	1	36150588	0.065977739	0.018691589	107	0.265893283	0.290511653	0.940938266	0.046910143	Cyanidin
ST4.03ch01pos36150604.1	1	36150604	0.065977739	0.018691589	107	0.265893283	0.290511653	0.940938266	-0.137503036	Cyanidin
ST4.03ch01pos36150609.1	1	36150609	0.065977739	0.018691589	107	0.265893283	0.290511653	0.940938266	-0.139764971	Cyanidin
ST4.03ch01pos36150610.1	1	36150610	0.065977739	0.018691589	107	0.265893283	0.290511653	0.940938266	0.05990924	Cyanidin
ST4.03ch01pos3615193.1	1	3615193	0.942215243	0.299065421	107	0.265893283	0.265930916	1	-0.101710989	Cyanidin
ST4.03ch01pos3615195.1	1	3615195	0.942215243	0.299065421	107	0.265893283	0.265930916	1	0.023547113	Cyanidin
ST4.03ch01pos3615199.1	1	3615199	0.942215243	0.299065421	107	0.265893283	0.265930916	1	0.035842716	Cyanidin
ST4.03ch01pos3615206.1	1	3615206	0.942215243	0.299065421	107	0.265893283	0.265930916	1	-0.067719768	Cyanidin
ST4.03ch01pos3615211.1	1	3615211	0.942215243	0.299065421	107	0.265893283	0.265930916	1	-0.067719768	Cyanidin
ST4.03ch01pos3615214.1	1	3615214	0.942215243	0.299065421	107	0.265893283	0.265930916	1	-0.067719768	Cyanidin
ST4.03ch01pos3615250.1	1	3615250	0.942215243	0.299065421	107	0.265893283	0.265930916	1	-0.068173283	Cyanidin
ST4.03ch01pos3615259.1	1	3615259	0.942215243	0.299065421	107	0.265893283	0.265930916	1	-0.024025584	Cyanidin
ST4.03ch01pos3615261.1	1	3615261	0.910273984	0.308411215	107	0.265893283	0.265984247	0.999400347	-0.118163569	Cyanidin
ST4.03ch01pos3615274.1	1	3615274	0.833582333	0.252336449	107	0.265893283	0.266209537	0.999400347	0.022662733	Cyanidin
ST4.03ch01pos3615278.1	1	3615278	0.995634532	0.308411215	107	0.265893283	0.265893497	1	0.076379722	Cyanidin
ST4.03ch01pos3615298.1	1	3615298	0.995634532	0.308411215	107	0.265893283	0.265893497	1	-0.019691264	Cyanidin
ST4.03ch01pos3615305.1	1	3615305	0.995634532	0.308411215	107	0.265893283	0.265893497	1	0.04620811	Cyanidin
ST4.03ch01pos3615312.1	1	3615312	0.995634532	0.308411215	107	0.265893283	0.265893497	1	-0.018435193	Cyanidin
ST4.03ch01pos3615313.1	1	3615313	0.995634532	0.308411215	107	0.265893283	0.265893497	1	0.04620811	Cyanidin
ST4.03ch01pos3615349.1	1	3615349	0.995634532	0.308411215	107	0.265893283	0.265893497	1	0.028692631	Cyanidin
ST4.03ch01pos3615353.1	1	3615353	0.995634532	0.308411215	107	0.265893283	0.265893497	1	0.005735661	Cyanidin
ST4.03ch01pos3615357.1	1	3615357	0.995634532	0.308411215	107	0.265893283	0.265893497	1	0.024688245	Cyanidin
ST4.03ch01pos3616354.1	1	3616354	0.956672492	0.08411215	107	0.265893283	0.265914424	1	0.068581042	Cyanidin
ST4.03ch01pos3616362.1	1	3616362	0.99577379	0.163551402	107	0.265893283	0.265893484	1	-0.108251521	Cyanidin
ST4.03ch01pos3616391.1	1	3616391	0.99577379	0.163551402	107	0.265893283	0.265893484	1	0.182112066	Cyanidin
ST4.03ch01pos3616416.1	1	3616416	0.99577379	0.163551402	107	0.265893283	0.265893484	1	0.182112066	Cyanidin
ST4.03ch01pos3616478.1	1	3616478	0.481175569	0.317757009	107	0.265893283	0.26945588	0.994161897	0.182112066	Cyanidin
ST4.03ch01pos3616527.1	1	3616527	0.369341064	0.252336449	107	0.265893283	0.271688172	0.994161897	0.182112066	Cyanidin
ST4.03ch01pos3616528.1	1	3616528	0.353841264	0.224299065	107	0.265893283	0.272076336	0.994161897	0.182112066	Cyanidin
ST4.03ch01pos36172165.1	1	36172165	0.338650789	0.163551402	107	0.265893283	0.272480212	0.994161897	-0.067744666	Cyanidin
ST4.03ch01pos36172172.1	1	36172172	0.237209866	0.210280374	107	0.265893283	0.275968813	0.986220171	-0.248548328	Cyanidin
ST4.03ch01pos36177260.1	1	36177260	0.954602278	0.028037383	107	0.265893283	0.265916495	1	-0.01308933	Cyanidin
ST4.03ch01pos36177269.1	1	36177269	0.954602278	0.028037383	107	0.265893283	0.265916495	1	-0.01308933	Cyanidin
ST4.03ch01pos36177274.1	1	36177274	0.954602278	0.028037383	107	0.265893283	0.265916495	1	0.029072869	Cyanidin
ST4.03ch01pos36177297.1	1	36177297	0.48329456	0.009345794	107	0.265893283	0.269421494	0.994161897	0.029072869	Cyanidin
ST4.03ch01pos36177301.1	1	36177301	0.954602278	0.028037383	107	0.265893283	0.265916495	1	0.052744052	Cyanidin
ST4.03ch01pos36177334.1	1	36177334	0.954602278	0.028037383	107	0.265893283	0.265916495	1	-0.052744052	Cyanidin
ST4.03ch01pos3625901.1	1	3625901	0.164007636	0.121495327	107	0.265893283	0.279898844	0.981556597	0.052744052	Cyanidin
ST4.03ch01pos3625913.1	1	3625913	0.164007636	0.121495327	107	0.265893283	0.279898844	0.981556597	0.139551543	Cyanidin
ST4.03ch01pos3625943.1	1	3625943	0.860246017	0.070093458	107	0.265893283	0.266115329	0.999400347	-0.13236984	Cyanidin
ST4.03ch01pos3625945.1	1	3625945	0.164007636	0.121495327	107	0.265893283	0.279898844	0.981556597	-0.13236984	Cyanidin
ST4.03ch01pos3625960.1	1	3625960	0.03486286	0.028037383	107	0.265893283	0.298487848	0.894234827	0.034497397	Cyanidin
ST4.03ch01pos3626018.1	1	3626018	0.021972837	0.074766355	107	0.265893283	0.304468232	0.886851243	0.228058664	Cyanidin
ST4.03ch01pos3635511.1	1	3635511	0.726822775	0.11682243	107	0.265893283	0.266767956	0.999400347	0.216490179	Cyanidin
ST4.03ch01pos3635525.1	1	3635525	0.48847495	0.182242991	107	0.265893283	0.269338472	0.994161897	-0.008768109	Cyanidin
ST4.03ch01pos3635552.1	1	3635552	0.691691196	0.135514019	107	0.265893283	0.267020499	0.999400347	0.029807953	Cyanidin
ST4.03ch01pos3635555.1	1	3635555	0.726822775	0.11682243	107	0.265893283	0.266767956	0.999400347	-0.000961045	Cyanidin
ST4.03ch01pos3635584.1	1	3635584	0.744769652	0.191588785	107	0.265893283	0.266652727	0.999400347	0.294895233	Cyanidin
ST4.03ch01pos3657173.1	1	3657173	0.118561564	0.429906542	107	0.265893283	0.283553072	0.973710925	-0.000961045	Cyanidin
ST4.03ch01pos3657175.1	1	3657175	0.112694596	0.420560748	107	0.265893283	0.284138728	0.972865267	0.053473072	Cyanidin
ST4.03ch01pos3657179.1	1	3657179	0.112694596	0.420560748	107	0.265893283	0.284138728	0.972865267	0.089313074	Cyanidin
ST4.03ch01pos3657184.1	1	3657184	0.112694596	0.420560748	107	0.265893283	0.284138728	0.972865267	-0.073212661	Cyanidin
ST4.03ch01pos3657230.1	1	3657230	0.112694596	0.420560748	107	0.265893283	0.284138728	0.972865267	0.03949186	Cyanidin
ST4.03ch01pos3657238.1	1	3657238	0.112694596	0.420560748	107	0.265893283	0.284138728	0.972865267	-0.037981074	Cyanidin
ST4.03ch01pos3657239.1	1	3657239	0.112694596	0.420560748	107	0.265893283	0.284138728	0.972865267	0.189482048	Cyanidin
ST4.03ch01pos3657241.1	1	3657241	0.112694596	0.420560748	107	0.265893283	0.284138728	0.972865267	0.167265821	Cyanidin
ST4.03ch01pos3657253.1	1	3657253	0.112694596	0.420560748	107	0.265893283	0.284138728	0.972865267	-0.04797017	Cyanidin
ST4.03ch01pos3657254.1	1	3657254	0.112694596	0.420560748	107	0.265893283	0.284138728	0.972865267	0.146714041	Cyanidin
ST4.03ch01pos3658639.1	1	3658639	0.00908991	0.046728972	107	0.265893283	0.316302651	0.822116512	0.127673792	Cyanidin
ST4.03ch01pos3658644.1	1	3658644	0.051476644	0.037383178	107	0.265893283	0.293571071	0.92879904	0.127673792	Cyanidin
ST4.03ch01pos3658669.1	1	3658669	0.190542582	0.088785047	107	0.265893283	0.278269323	0.981833185	-0.249492221	Cyanidin
ST4.03ch01pos3658674.1	1	3658674	0.166548907	0.08411215	107	0.265893283	0.2797299	0.981556597	0.220406473	Cyanidin
ST4.03ch01pos3658774.1	1	3658774	0.2457363	0.093457944	107	0.265893283	0.275607883	0.989417138	-0.06692188	Cyanidin
ST4.03ch01pos3658796.1	1	3658796	0.2457363	0.093457944	107	0.265893283	0.275607883	0.989417138	-0.004872714	Cyanidin
ST4.03ch01pos3658797.1	1	3658797	0.2457363	0.093457944	107	0.265893283	0.275607883	0.989417138	-0.004872714	Cyanidin
ST4.03ch01pos36708030.1	1	36708030	0.520188384	0.299065421	107	0.265893283	0.26886106	0.995236156	0.004872714	Cyanidin
ST4.03ch01pos36708058.1	1	36708058	0.566370986	0.308411215	107	0.265893283	0.268251999	0.995368179	0.004872714	Cyanidin
ST4.03ch01pos36708060.1	1	36708060	0.520188384	0.299065421	107	0.265893283	0.26886106	0.995236156	0.182954041	Cyanidin
ST4.03ch01pos36708062.1	1	36708062	0.581571235	0.289719626	107	0.265893283	0.268071729	0.996639783	-0.258626856	Cyanidin
ST4.03ch01pos36708066.1	1	36708066	0.566370986	0.308411215	107	0.265893283	0.268251999	0.995368179	-0.276952816	Cyanidin
ST4.03ch01pos36708075.1	1	36708075	0.520188384	0.299065421	107	0.265893283	0.26886106	0.995236156	0.072828444	Cyanidin
ST4.03ch01pos36708096.1	1	36708096	0.520188384	0.299065421	107	0.265893283	0.26886106	0.995236156	-0.053046076	Cyanidin
ST4.03ch01pos36708104.1	1	36708104	0.520188384	0.299065421	107	0.265893283	0.26886106	0.995236156	0.057454939	Cyanidin
ST4.03ch01pos36745325.1	1	36745325	0.276243592	0.172897196	107	0.265893283	0.274433735	0.994161897	0.173478747	Cyanidin
ST4.03ch01pos3678141.1	1	3678141	0.325785631	0.107476636	107	0.265893283	0.272841983	0.994161897	-0.065456336	Cyanidin
ST4.03ch01pos3678145.1	1	3678145	0.206091437	0.11682243	107	0.265893283	0.277433982	0.981833185	0.121155939	Cyanidin
ST4.03ch01pos3683816.1	1	3683816	0.859063236	0.065420561	107	0.265893283	0.266119144	0.999400347	-0.013865498	Cyanidin
ST4.03ch01pos3687358.1	1	3687358	0.755402726	0.098130841	107	0.265893283	0.266588691	0.999400347	-0.087295962	Cyanidin
ST4.03ch01pos3687421.1	1	3687421	0.755402726	0.098130841	107	0.265893283	0.266588691	0.999400347	-0.020731419	Cyanidin
ST4.03ch01pos36889804.1	1	36889804	0.344229019	0.102803738	107	0.265893283	0.272329075	0.994161897	0.000431924	Cyanidin
ST4.03ch01pos3692360.1	1	3692360	0.326300741	0.462616822	107	0.265893283	0.272827132	0.994161897	0.099580698	Cyanidin
ST4.03ch01pos3692381.1	1	3692381	0.326300741	0.462616822	107	0.265893283	0.272827132	0.994161897	-0.039960088	Cyanidin
ST4.03ch01pos3692418.1	1	3692418	0.172970258	0.5	107	0.265893283	0.279316008	0.981556597	0.039960088	Cyanidin
ST4.03ch01pos3697834.1	1	3697834	0.025812604	0.140186916	107	0.265893283	0.302363845	0.886856989	-0.063066924	Cyanidin
ST4.03ch01pos3697845.1	1	3697845	0.509210272	0.093457944	107	0.265893283	0.269020512	0.995236156	0.012374474	Cyanidin
ST4.03ch01pos3697847.1	1	3697847	0.137499	0.088785047	107	0.265893283	0.281864065	0.973710925	0.128094213	Cyanidin
ST4.03ch01pos3697860.1	1	3697860	0.137499	0.088785047	107	0.265893283	0.281864065	0.973710925	-0.061783665	Cyanidin
ST4.03ch01pos3697878.1	1	3697878	0.110445194	0.046728972	107	0.265893283	0.284372369	0.972865267	-1.701810895	Cyanidin
ST4.03ch01pos3697958.1	1	3697958	0.681341892	0.051401869	107	0.265893283	0.267101982	0.999400347	-0.589790467	Cyanidin
ST4.03ch01pos3697966.1	1	3697966	0.146313004	0.439252336	107	0.265893283	0.28116573	0.979009954	-0.589790467	Cyanidin
ST4.03ch01pos3697967.1	1	3697967	0.190387415	0.448598131	107	0.265893283	0.278278063	0.981833185	-0.589790467	Cyanidin
ST4.03ch01pos37070408.1	1	37070408	0.47306791	0.088785047	107	0.265893283	0.269589786	0.994161897	0.027940544	Cyanidin
ST4.03ch01pos37119346.1	1	37119346	0.144054766	0.08411215	107	0.265893283	0.281339989	0.977551157	0.066592716	Cyanidin
ST4.03ch01pos37119367.1	1	37119367	0.144054766	0.08411215	107	0.265893283	0.281339989	0.977551157	0.019809063	Cyanidin
ST4.03ch01pos37119386.1	1	37119386	0.144054766	0.08411215	107	0.265893283	0.281339989	0.977551157	0.111628539	Cyanidin
ST4.03ch01pos37119398.1	1	37119398	0.144054766	0.08411215	107	0.265893283	0.281339989	0.977551157	-0.111628539	Cyanidin
ST4.03ch01pos3719178.1	1	3719178	0.900454099	0.495327103	107	0.265893283	0.266005359	0.999400347	0.111628539	Cyanidin
ST4.03ch01pos3719237.1	1	3719237	0.344333113	0.280373832	107	0.265893283	0.272326287	0.994161897	0.0493243	Cyanidin
ST4.03ch01pos3719271.1	1	3719271	0.344333113	0.280373832	107	0.265893283	0.272326287	0.994161897	-0.0493243	Cyanidin
ST4.03ch01pos3719290.1	1	3719290	0.344333113	0.280373832	107	0.265893283	0.272326287	0.994161897	-0.0493243	Cyanidin
ST4.03ch01pos3719291.1	1	3719291	0.344333113	0.280373832	107	0.265893283	0.272326287	0.994161897	0.103813143	Cyanidin
ST4.03ch01pos37207651.1	1	37207651	0.004851277	0.242990654	107	0.265893283	0.324997203	0.754788426	-0.133851887	Cyanidin
ST4.03ch01pos37207664.1	1	37207664	0.595842696	0.135514019	107	0.265893283	0.267910907	0.997291331	-0.133851887	Cyanidin
ST4.03ch01pos37207673.1	1	37207673	0.336945019	0.46728972	107	0.265893283	0.272527104	0.994161897	-0.079125802	Cyanidin
ST4.03ch01pos37207677.1	1	37207677	0.595842696	0.135514019	107	0.265893283	0.267910907	0.997291331	-0.027242645	Cyanidin
ST4.03ch01pos37207689.1	1	37207689	0.595842696	0.135514019	107	0.265893283	0.267910907	0.997291331	0.031120557	Cyanidin
ST4.03ch01pos37207691.1	1	37207691	0.595842696	0.135514019	107	0.265893283	0.267910907	0.997291331	-0.185271386	Cyanidin
ST4.03ch01pos37207708.1	1	37207708	0.336945019	0.46728972	107	0.265893283	0.272527104	0.994161897	0.123497224	Cyanidin
ST4.03ch01pos37207728.1	1	37207728	0.775572108	0.401869159	107	0.265893283	0.266475655	0.999400347	0.147120677	Cyanidin
ST4.03ch01pos37207736.1	1	37207736	0.328324274	0.471962617	107	0.265893283	0.272769091	0.994161897	0.109869252	Cyanidin
ST4.03ch01pos3723406.1	1	3723406	0.989712883	0.130841121	107	0.265893283	0.265894473	1	0.1258512	Cyanidin
ST4.03ch01pos3723426.1	1	3723426	0.772606895	0.144859813	107	0.265893283	0.266491591	0.999400347	-0.018301607	Cyanidin
ST4.03ch01pos37420911.1	1	37420911	0.043115757	0.158878505	107	0.265893283	0.295791072	0.919398301	-0.080778114	Cyanidin
ST4.03ch01pos37420912.1	1	37420912	0.043115757	0.158878505	107	0.265893283	0.295791072	0.919398301	0.080755094	Cyanidin
ST4.03ch01pos37420920.1	1	37420920	0.406384426	0.093457944	107	0.265893283	0.270847409	0.994161897	0.080755094	Cyanidin
ST4.03ch01pos37420946.1	1	37420946	0.403500222	0.14953271	107	0.265893283	0.270908828	0.994161897	0.080755094	Cyanidin
ST4.03ch01pos37420954.1	1	37420954	0.403500222	0.14953271	107	0.265893283	0.270908828	0.994161897	-0.078860703	Cyanidin
ST4.03ch01pos37420980.1	1	37420980	0.043115757	0.158878505	107	0.265893283	0.295791072	0.919398301	-0.06455964	Cyanidin
ST4.03ch01pos37420987.1	1	37420987	0.043115757	0.158878505	107	0.265893283	0.295791072	0.919398301	-0.141074226	Cyanidin
ST4.03ch01pos37444453.1	1	37444453	0.46426242	0.359813084	107	0.265893283	0.269739519	0.994161897	0.102075203	Cyanidin
ST4.03ch01pos37482223.1	1	37482223	0.590768154	0.046728972	107	0.265893283	0.267967177	0.996639783	-0.14646665	Cyanidin
ST4.03ch01pos37515548.1	1	37515548	0.242847548	0.261682243	107	0.265893283	0.275728416	0.988828931	-0.230867329	Cyanidin
ST4.03ch01pos37547397.1	1	37547397	0.720548588	0.299065421	107	0.265893283	0.2668104	0.999400347	-0.202833586	Cyanidin
ST4.03ch01pos37547427.1	1	37547427	0.720548588	0.299065421	107	0.265893283	0.2668104	0.999400347	-0.094981154	Cyanidin
ST4.03ch01pos37547438.1	1	37547438	0.72316772	0.392523364	107	0.265893283	0.266792544	0.999400347	-0.200898205	Cyanidin
ST4.03ch01pos37569158.1	1	37569158	0.849096202	0.228971963	107	0.265893283	0.266152627	0.999400347	0.065384724	Cyanidin
ST4.03ch01pos37608946.1	1	37608946	0.468671419	0.182242991	107	0.265893283	0.269663977	0.994161897	-0.002211982	Cyanidin
ST4.03ch01pos37608993.1	1	37608993	0.654653842	0.476635514	107	0.265893283	0.267327744	0.999400347	0.002211982	Cyanidin
ST4.03ch01pos37611434.1	1	37611434	0.529387075	0.26635514	107	0.265893283	0.268731971	0.995236156	-0.002211982	Cyanidin
ST4.03ch01pos37611448.1	1	37611448	0.439852378	0.056074766	107	0.265893283	0.270179352	0.994161897	-0.016378867	Cyanidin
ST4.03ch01pos37612451.1	1	37612451	0.065036511	0.093457944	107	0.265893283	0.290687114	0.940938266	0.016378867	Cyanidin
ST4.03ch01pos37612490.1	1	37612490	0.065036511	0.093457944	107	0.265893283	0.290687114	0.940938266	-0.076281607	Cyanidin
ST4.03ch01pos37612493.1	1	37612493	0.223950045	0.490654206	107	0.265893283	0.27656289	0.98188743	-0.01400706	Cyanidin
ST4.03ch01pos3762993.1	1	3762993	0.588567898	0.387850467	107	0.265893283	0.267991886	0.996639783	-0.076281607	Cyanidin
ST4.03ch01pos3763012.1	1	3763012	0.866737476	0.135514019	107	0.265893283	0.266094987	0.999400347	0.11494485	Cyanidin
ST4.03ch01pos37666203.1	1	37666203	0.025821755	0.102803738	107	0.265893283	0.302359234	0.886856989	-0.070139651	Cyanidin
ST4.03ch01pos3766767.1	1	3766767	0.348223465	0.327102804	107	0.265893283	0.272222886	0.994161897	-0.088156088	Cyanidin
ST4.03ch01pos3766770.1	1	3766770	0.614752899	0.38317757	107	0.265893283	0.267709833	0.999160944	-0.070139651	Cyanidin
ST4.03ch01pos37701934.1	1	37701934	0.751810081	0.317757009	107	0.265893283	0.266609979	0.999400347	-0.112948893	Cyanidin
ST4.03ch01pos3771252.1	1	3771252	0.615502769	0.495327103	107	0.265893283	0.267702133	0.999400347	0.293270484	Cyanidin
ST4.03ch01pos37717623.1	1	37717623	0.159695607	0.168224299	107	0.265893283	0.280192554	0.980966492	0.178169659	Cyanidin
ST4.03ch01pos37717627.1	1	37717627	0.883540972	0.14953271	107	0.265893283	0.266046979	0.999400347	-0.11310277	Cyanidin
ST4.03ch01pos3775868.1	1	3775868	0.439216249	0.471962617	107	0.265893283	0.270191324	0.994161897	-0.11310277	Cyanidin
ST4.03ch01pos3775910.1	1	3775910	0.734490298	0.406542056	107	0.265893283	0.266717615	0.999400347	0.026323895	Cyanidin
ST4.03ch01pos3776879.1	1	3776879	0.766410747	0.5	107	0.265893283	0.266525645	0.999400347	-0.11310277	Cyanidin
ST4.03ch01pos3776880.1	1	3776880	0.313540307	0.08411215	107	0.265893283	0.273204518	0.994161897	0.026323895	Cyanidin
ST4.03ch01pos3781697.1	1	3781697	0.017033702	0.242990654	107	0.265893283	0.307831504	0.886851243	0.157011858	Cyanidin
ST4.03ch01pos3781743.1	1	3781743	0.017033702	0.242990654	107	0.265893283	0.307831504	0.886851243	0.111765605	Cyanidin
ST4.03ch01pos3781745.1	1	3781745	0.017033702	0.242990654	107	0.265893283	0.307831504	0.886851243	-0.111765605	Cyanidin
ST4.03ch01pos37951511.1	1	37951511	0.265129425	0.144859813	107	0.265893283	0.274841788	0.994161897	0.111765605	Cyanidin
ST4.03ch01pos37951556.1	1	37951556	0.454615957	0.238317757	107	0.265893283	0.269908877	0.994161897	-0.111765605	Cyanidin
ST4.03ch01pos37952555.1	1	37952555	0.102183084	0.046728972	107	0.265893283	0.285278428	0.970813316	0.111765605	Cyanidin
ST4.03ch01pos37952582.1	1	37952582	0.231001783	0.093457944	107	0.265893283	0.276241773	0.982932929	-0.111765605	Cyanidin
ST4.03ch01pos37973210.1	1	37973210	0.252995237	0.299065421	107	0.265893283	0.275312586	0.990516386	-0.098778361	Cyanidin
ST4.03ch01pos37973250.1	1	37973250	0.252995237	0.299065421	107	0.265893283	0.275312586	0.990516386	0.116326418	Cyanidin
ST4.03ch01pos38089998.1	1	38089998	0.427327664	0.242990654	107	0.265893283	0.270420078	0.994161897	0.116326418	Cyanidin
ST4.03ch01pos38090038.1	1	38090038	0.427327664	0.242990654	107	0.265893283	0.270420078	0.994161897	-0.116326418	Cyanidin
ST4.03ch01pos3810132.1	1	3810132	0.134508376	0.481308411	107	0.265893283	0.282112657	0.973710925	0.071100338	Cyanidin
ST4.03ch01pos3810162.1	1	3810162	0.145222816	0.476635514	107	0.265893283	0.281249469	0.97796466	-0.036960707	Cyanidin
ST4.03ch01pos3810184.1	1	3810184	0.073018832	0.453271028	107	0.265893283	0.289279515	0.954024138	0.036960707	Cyanidin
ST4.03ch01pos3810188.1	1	3810188	0.082560418	0.457943925	107	0.265893283	0.287802055	0.955657531	0.09112143	Cyanidin
ST4.03ch01pos38180312.1	1	38180312	0.338646888	0.074766355	107	0.265893283	0.272480319	0.994161897	0.09112143	Cyanidin
ST4.03ch01pos3819615.1	1	3819615	0.145714259	0.271028037	107	0.265893283	0.281211632	0.979009954	0.043421431	Cyanidin
ST4.03ch01pos3819628.1	1	3819628	0.17541659	0.158878505	107	0.265893283	0.279163009	0.981556597	0.041019402	Cyanidin
ST4.03ch01pos3820208.1	1	3820208	0.679321665	0.210280374	107	0.265893283	0.267118277	0.999400347	-0.0731156	Cyanidin
ST4.03ch01pos3820215.1	1	3820215	0.829656406	0.247663551	107	0.265893283	0.266224872	0.999400347	0.040866615	Cyanidin
ST4.03ch01pos3820310.1	1	3820310	0.994920929	0.214953271	107	0.265893283	0.265893573	1	-0.028060438	Cyanidin
ST4.03ch01pos3820311.1	1	3820311	0.994920929	0.214953271	107	0.265893283	0.265893573	1	0.028060438	Cyanidin
ST4.03ch01pos3820342.1	1	3820342	0.994920929	0.214953271	107	0.265893283	0.265893573	1	-0.410301234	Cyanidin
ST4.03ch01pos38341287.1	1	38341287	0.971629306	0.336448598	107	0.265893283	0.265902342	1	-0.03475904	Cyanidin
ST4.03ch01pos3836246.1	1	3836246	0.150466266	0.060747664	107	0.265893283	0.280853125	0.979893091	-0.03475904	Cyanidin
ST4.03ch01pos3836253.1	1	3836253	0.926758325	0.042056075	107	0.265893283	0.265953807	0.999485975	-0.03475904	Cyanidin
ST4.03ch01pos3836264.1	1	3836264	0.150466266	0.060747664	107	0.265893283	0.280853125	0.979893091	0.121918493	Cyanidin
ST4.03ch01pos3836273.1	1	3836273	0.150466266	0.060747664	107	0.265893283	0.280853125	0.979893091	-0.043822626	Cyanidin
ST4.03ch01pos38477214.1	1	38477214	0.034708073	0.275700935	107	0.265893283	0.298544722	0.894234827	0.102834582	Cyanidin
ST4.03ch01pos38516188.1	1	38516188	0.892197168	0.336448598	107	0.265893283	0.266024843	0.999400347	0.034374486	Cyanidin
ST4.03ch01pos38516190.1	1	38516190	0.795176796	0.327102804	107	0.265893283	0.266376102	0.999400347	-0.167340335	Cyanidin
ST4.03ch01pos38516203.1	1	38516203	0.795176796	0.327102804	107	0.265893283	0.266376102	0.999400347	0.130415156	Cyanidin
ST4.03ch01pos38516228.1	1	38516228	0.795176796	0.327102804	107	0.265893283	0.266376102	0.999400347	0.007856012	Cyanidin
ST4.03ch01pos38516241.1	1	38516241	0.892197168	0.336448598	107	0.265893283	0.266024843	0.999400347	-0.187260667	Cyanidin
ST4.03ch01pos38516243.1	1	38516243	0.892197168	0.336448598	107	0.265893283	0.266024843	0.999400347	0.041403074	Cyanidin
ST4.03ch01pos38526441.1	1	38526441	0.519413938	0.056074766	107	0.265893283	0.268872114	0.995236156	0.041403074	Cyanidin
ST4.03ch01pos38526444.1	1	38526444	0.519413938	0.056074766	107	0.265893283	0.268872114	0.995236156	0.330157069	Cyanidin
ST4.03ch01pos38526446.1	1	38526446	0.519413938	0.056074766	107	0.265893283	0.268872114	0.995236156	0.022399125	Cyanidin
ST4.03ch01pos38526454.1	1	38526454	0.519413938	0.056074766	107	0.265893283	0.268872114	0.995236156	-0.001752234	Cyanidin
ST4.03ch01pos38526467.1	1	38526467	0.519413938	0.056074766	107	0.265893283	0.268872114	0.995236156	-0.001752234	Cyanidin
ST4.03ch01pos38531222.1	1	38531222	0.405545609	0.200934579	107	0.265893283	0.270865205	0.994161897	-0.001752234	Cyanidin
ST4.03ch01pos38531234.1	1	38531234	0.119762166	0.154205607	107	0.265893283	0.283437227	0.973710925	-0.001752234	Cyanidin
ST4.03ch01pos38531243.1	1	38531243	0.405545609	0.200934579	107	0.265893283	0.270865205	0.994161897	-0.001752234	Cyanidin
ST4.03ch01pos38531250.1	1	38531250	0.455875958	0.205607477	107	0.265893283	0.269886432	0.994161897	0.001752234	Cyanidin
ST4.03ch01pos38531264.1	1	38531264	0.536832452	0.177570093	107	0.265893283	0.268630411	0.995236156	-0.148404599	Cyanidin
ST4.03ch01pos38531285.1	1	38531285	0.21666976	0.140186916	107	0.265893283	0.27690754	0.981833185	-0.148404599	Cyanidin
ST4.03ch01pos38557237.1	1	38557237	0.244368557	0.140186916	107	0.265893283	0.275664733	0.989265416	0.148404599	Cyanidin
ST4.03ch01pos38557256.1	1	38557256	0.547540724	0.14953271	107	0.265893283	0.268488791	0.995236156	-0.148404599	Cyanidin
ST4.03ch01pos38557259.1	1	38557259	0.547540724	0.14953271	107	0.265893283	0.268488791	0.995236156	0.051038208	Cyanidin
ST4.03ch01pos38557264.1	1	38557264	0.547540724	0.14953271	107	0.265893283	0.268488791	0.995236156	0.01050243	Cyanidin
ST4.03ch01pos38557269.1	1	38557269	0.547540724	0.14953271	107	0.265893283	0.268488791	0.995236156	-0.000613549	Cyanidin
ST4.03ch01pos38557283.1	1	38557283	0.547540724	0.14953271	107	0.265893283	0.268488791	0.995236156	-0.070727023	Cyanidin
ST4.03ch01pos38821193.1	1	38821193	0.104935531	0.107476636	107	0.265893283	0.284967803	0.970813316	-0.103309929	Cyanidin
ST4.03ch01pos38824951.1	1	38824951	0.064460509	0.135514019	107	0.265893283	0.290795854	0.940938266	-0.103309929	Cyanidin
ST4.03ch01pos38825025.1	1	38825025	0.090432069	0.285046729	107	0.265893283	0.286717561	0.96378982	0.103309929	Cyanidin
ST4.03ch01pos390094.1	1	390094	0.383324066	0.331775701	107	0.265893283	0.271357125	0.994161897	0.051857202	Cyanidin
ST4.03ch01pos390104.1	1	390104	0.383324066	0.331775701	107	0.265893283	0.271357125	0.994161897	0.09222628	Cyanidin
ST4.03ch01pos39030719.1	1	39030719	0.639304599	0.392523364	107	0.265893283	0.267468198	0.999400347	0.013979277	Cyanidin
ST4.03ch01pos39030761.1	1	39030761	0.888626133	0.056074766	107	0.265893283	0.266033763	0.999400347	-0.07069752	Cyanidin
ST4.03ch01pos39030765.1	1	39030765	0.384263074	0.280373832	107	0.265893283	0.271335511	0.994161897	-0.022407613	Cyanidin
ST4.03ch01pos39030786.1	1	39030786	0.384263074	0.280373832	107	0.265893283	0.271335511	0.994161897	0.07069752	Cyanidin
ST4.03ch01pos39085665.1	1	39085665	0.987002061	0.429906542	107	0.265893283	0.265895184	1	-0.048976383	Cyanidin
ST4.03ch01pos39085675.1	1	39085675	0.987002061	0.429906542	107	0.265893283	0.265895184	1	-0.088883588	Cyanidin
ST4.03ch01pos39085689.1	1	39085689	0.078450832	0.102803738	107	0.265893283	0.28841426	0.954024138	0.088883588	Cyanidin
ST4.03ch01pos39085717.1	1	39085717	0.165724428	0.317757009	107	0.265893283	0.279784382	0.981556597	-0.076595542	Cyanidin
ST4.03ch01pos39114674.1	1	39114674	0.52600387	0.196261682	107	0.265893283	0.268778979	0.995236156	0.014065897	Cyanidin
ST4.03ch01pos39114690.1	1	39114690	0.246724728	0.177570093	107	0.265893283	0.275567042	0.989919466	-0.305343518	Cyanidin
ST4.03ch01pos39114704.1	1	39114704	0.52600387	0.196261682	107	0.265893283	0.268778979	0.995236156	0.53796936	Cyanidin
ST4.03ch01pos39114711.1	1	39114711	0.46963721	0.186915888	107	0.265893283	0.269647582	0.994161897	0.53796936	Cyanidin
ST4.03ch01pos39114737.1	1	39114737	0.46963721	0.186915888	107	0.265893283	0.269647582	0.994161897	0.53796936	Cyanidin
ST4.03ch01pos39114738.1	1	39114738	0.246724728	0.177570093	107	0.265893283	0.275567042	0.989919466	0.53796936	Cyanidin
ST4.03ch01pos3911781.1	1	3911781	0.937043938	0.38317757	107	0.265893283	0.265937968	1	-0.03507007	Cyanidin
ST4.03ch01pos3912069.1	1	3912069	0.908579509	0.476635514	107	0.265893283	0.265987731	0.999400347	-0.03507007	Cyanidin
ST4.03ch01pos3912112.1	1	3912112	0.524356701	0.341121495	107	0.265893283	0.268802063	0.995236156	-0.133760976	Cyanidin
ST4.03ch01pos3912115.1	1	3912115	0.495507198	0.448598131	107	0.265893283	0.269228104	0.995236156	-0.103813071	Cyanidin
ST4.03ch01pos3912116.1	1	3912116	0.987386322	0.420560748	107	0.265893283	0.265895073	1	0.103813071	Cyanidin
ST4.03ch01pos3912119.1	1	3912119	0.974653352	0.495327103	107	0.265893283	0.265900513	1	-0.018712548	Cyanidin
ST4.03ch01pos3912729.1	1	3912729	0.879873941	0.154205607	107	0.265893283	0.266056887	0.999400347	-0.030047041	Cyanidin
ST4.03ch01pos3912736.1	1	3912736	0.089672489	0.093457944	107	0.265893283	0.286817599	0.963622601	-0.024067451	Cyanidin
ST4.03ch01pos3913671.1	1	3913671	0.99553757	0.102803738	107	0.265893283	0.265893507	1	-0.022034012	Cyanidin
ST4.03ch01pos3913696.1	1	3913696	0.364206978	0.135514019	107	0.265893283	0.271814192	0.994161897	-0.046251292	Cyanidin
ST4.03ch01pos3913716.1	1	3913716	0.357555909	0.172897196	107	0.265893283	0.271981184	0.994161897	-0.140334202	Cyanidin
ST4.03ch01pos3913744.1	1	3913744	0.889814409	0.331775701	107	0.265893283	0.266030762	0.999400347	-0.140334202	Cyanidin
ST4.03ch01pos39145150.1	1	39145150	0.024852034	0.168224299	107	0.265893283	0.302857693	0.886851243	-0.140334202	Cyanidin
ST4.03ch01pos39145207.1	1	39145207	0.02082053	0.177570093	107	0.265893283	0.305176134	0.886851243	-0.140334202	Cyanidin
ST4.03ch01pos3920339.1	1	3920339	0.436131901	0.485981308	107	0.265893283	0.270249752	0.994161897	-0.04118326	Cyanidin
ST4.03ch01pos3920403.1	1	3920403	0.83466685	0.429906542	107	0.265893283	0.266205367	0.999400347	0.140334202	Cyanidin
ST4.03ch01pos3921010.1	1	3921010	0.687001916	0.392523364	107	0.265893283	0.267057009	0.999400347	0.030026416	Cyanidin
ST4.03ch01pos3921054.1	1	3921054	0.465434174	0.401869159	107	0.265893283	0.26971933	0.994161897	-0.248744373	Cyanidin
ST4.03ch01pos3932288.1	1	3932288	0.120305981	0.121495327	107	0.265893283	0.283385183	0.973710925	-0.075793471	Cyanidin
ST4.03ch01pos3932318.1	1	3932318	0.191383419	0.154205607	107	0.265893283	0.278222112	0.981833185	-0.039816964	Cyanidin
ST4.03ch01pos393237.1	1	393237	0.32402619	0.336448598	107	0.265893283	0.272892949	0.994161897	-0.162102629	Cyanidin
ST4.03ch01pos39336974.1	1	39336974	0.7353553	0.14953271	107	0.265893283	0.26671204	0.999400347	-0.14031249	Cyanidin
ST4.03ch01pos39337007.1	1	39337007	0.7353553	0.14953271	107	0.265893283	0.26671204	0.999400347	-0.010526078	Cyanidin
ST4.03ch01pos39337008.1	1	39337008	0.7353553	0.14953271	107	0.265893283	0.26671204	0.999400347	0.010526078	Cyanidin
ST4.03ch01pos39337013.1	1	39337013	0.7353553	0.14953271	107	0.265893283	0.26671204	0.999400347	0.104732209	Cyanidin
ST4.03ch01pos39337026.1	1	39337026	0.7353553	0.14953271	107	0.265893283	0.26671204	0.999400347	0.021522947	Cyanidin
ST4.03ch01pos39337036.1	1	39337036	0.7353553	0.14953271	107	0.265893283	0.26671204	0.999400347	-0.151904506	Cyanidin
ST4.03ch01pos3940242.1	1	3940242	0.432725709	0.439252336	107	0.265893283	0.270315019	0.994161897	0.243895286	Cyanidin
ST4.03ch01pos39442527.1	1	39442527	0.514427993	0.373831776	107	0.265893283	0.268943983	0.995236156	-0.125854826	Cyanidin
ST4.03ch01pos39547585.1	1	39547585	0.490226264	0.126168224	107	0.265893283	0.269310737	0.994161897	0.000851948	Cyanidin
ST4.03ch01pos39547601.1	1	39547601	0.612771184	0.429906542	107	0.265893283	0.26773028	0.999029581	0.132207297	Cyanidin
ST4.03ch01pos39547602.1	1	39547602	0.082665946	0.308411215	107	0.265893283	0.287786776	0.955657531	-0.103833255	Cyanidin
ST4.03ch01pos39547607.1	1	39547607	0.108082467	0.392523364	107	0.265893283	0.284623567	0.972271135	-0.107694867	Cyanidin
ST4.03ch01pos39547621.1	1	39547621	0.54529173	0.448598131	107	0.265893283	0.268518107	0.995236156	0.09641454	Cyanidin
ST4.03ch01pos39547626.1	1	39547626	0.623541089	0.457943925	107	0.265893283	0.267620878	0.999400347	0.046381298	Cyanidin
ST4.03ch01pos39547629.1	1	39547629	0.623541089	0.457943925	107	0.265893283	0.267620878	0.999400347	0.046972043	Cyanidin
ST4.03ch01pos3960178.1	1	3960178	0.303160864	0.074766355	107	0.265893283	0.273526763	0.994161897	-0.115513269	Cyanidin
ST4.03ch01pos3960263.1	1	3960263	0.827810031	0.429906542	107	0.265893283	0.266232216	0.999400347	0.158881907	Cyanidin
ST4.03ch01pos3961746.1	1	3961746	0.185005165	0.158878505	107	0.265893283	0.278586501	0.981833185	0.17680868	Cyanidin
ST4.03ch01pos3961888.1	1	3961888	0.536142439	0.102803738	107	0.265893283	0.268639715	0.995236156	-0.049289243	Cyanidin
ST4.03ch01pos3961889.1	1	3961889	0.903900973	0.228971963	107	0.265893283	0.265997694	0.999400347	0.061658818	Cyanidin
ST4.03ch01pos3961909.1	1	3961909	0.519180335	0.107476636	107	0.265893283	0.268875454	0.995236156	0.06573772	Cyanidin
ST4.03ch01pos3962636.1	1	3962636	0.390378517	0.397196262	107	0.265893283	0.271196574	0.994161897	-0.09271671	Cyanidin
ST4.03ch01pos3962646.1	1	3962646	0.029694545	0.294392523	107	0.265893283	0.30054857	0.894234827	0.008049654	Cyanidin
ST4.03ch01pos3962657.1	1	3962657	0.24594479	0.359813084	107	0.265893283	0.275599252	0.989417138	0.023080314	Cyanidin
ST4.03ch01pos3962668.1	1	3962668	0.052029	0.285046729	107	0.265893283	0.293438292	0.92879904	0.024779263	Cyanidin
ST4.03ch01pos3974138.1	1	3974138	0.662595878	0.060747664	107	0.265893283	0.267258155	0.999400347	0.024779263	Cyanidin
ST4.03ch01pos3974163.1	1	3974163	0.60394603	0.079439252	107	0.265893283	0.2678231	0.99896954	0.14046412	Cyanidin
ST4.03ch01pos3974193.1	1	3974193	0.48187772	0.214953271	107	0.265893283	0.269444458	0.994161897	0.115011134	Cyanidin
ST4.03ch01pos39766031.1	1	39766031	0.367577203	0.280373832	107	0.265893283	0.271731189	0.994161897	0.115011134	Cyanidin
ST4.03ch01pos39860849.1	1	39860849	0.895108464	0.177570093	107	0.265893283	0.266017792	0.999400347	0.103661169	Cyanidin
ST4.03ch01pos39860874.1	1	39860874	0.895108464	0.177570093	107	0.265893283	0.266017792	0.999400347	0.103661169	Cyanidin
ST4.03ch01pos3987572.1	1	3987572	0.59686539	0.294392523	107	0.265893283	0.267899687	0.997291331	0.25713621	Cyanidin
ST4.03ch01pos3987639.1	1	3987639	0.669706918	0.299065421	107	0.265893283	0.267197591	0.999400347	-0.25713621	Cyanidin
ST4.03ch01pos39914163.1	1	39914163	0.623037508	0.355140187	107	0.265893283	0.267625901	0.999400347	-0.25713621	Cyanidin
ST4.03ch01pos39914201.1	1	39914201	0.62459418	0.242990654	107	0.265893283	0.267610405	0.999400347	-0.314233026	Cyanidin
ST4.03ch01pos39914222.1	1	39914222	0.62459418	0.242990654	107	0.265893283	0.267610405	0.999400347	0.314233026	Cyanidin
ST4.03ch01pos39945094.1	1	39945094	0.369492607	0.308411215	107	0.265893283	0.271684489	0.994161897	0.078739783	Cyanidin
ST4.03ch01pos39945126.1	1	39945126	0.404110173	0.285046729	107	0.265893283	0.270895786	0.994161897	-0.078739783	Cyanidin
ST4.03ch01pos3998651.1	1	3998651	0.978684775	0.317757009	107	0.265893283	0.265898395	1	0.078739783	Cyanidin
ST4.03ch01pos3998652.1	1	3998652	0.978684775	0.317757009	107	0.265893283	0.265898395	1	0.078739783	Cyanidin
ST4.03ch01pos3998653.1	1	3998653	0.978684775	0.317757009	107	0.265893283	0.265898395	1	0.061025034	Cyanidin
ST4.03ch01pos39997457.1	1	39997457	0.051618838	0.11682243	107	0.265893283	0.293536743	0.92879904	-0.025384419	Cyanidin
ST4.03ch01pos39997503.1	1	39997503	0.077853395	0.140186916	107	0.265893283	0.288506173	0.954024138	-0.025384419	Cyanidin
ST4.03ch01pos39997506.1	1	39997506	0.454072417	0.163551402	107	0.265893283	0.269918589	0.994161897	0.025384419	Cyanidin
ST4.03ch01pos39997507.1	1	39997507	0.123570608	0.121495327	107	0.265893283	0.283078207	0.973710925	-0.025384419	Cyanidin
ST4.03ch01pos39997519.1	1	39997519	0.485905306	0.177570093	107	0.265893283	0.269379469	0.994161897	-0.025384419	Cyanidin
ST4.03ch01pos40005857.1	1	40005857	0.522355837	0.093457944	107	0.265893283	0.268830278	0.995236156	-0.025384419	Cyanidin
ST4.03ch01pos40005862.1	1	40005862	0.677723135	0.130841121	107	0.265893283	0.26713126	0.999400347	-0.025384419	Cyanidin
ST4.03ch01pos40005863.1	1	40005863	0.896663618	0.056074766	107	0.265893283	0.266014106	0.999400347	-0.025384419	Cyanidin
ST4.03ch01pos40005903.1	1	40005903	0.846878431	0.158878505	107	0.265893283	0.266160404	0.999400347	-0.025384419	Cyanidin
ST4.03ch01pos40005906.1	1	40005906	0.928188145	0.158878505	107	0.265893283	0.26595146	0.999811731	0.025384419	Cyanidin
ST4.03ch01pos40005907.1	1	40005907	0.596454907	0.112149533	107	0.265893283	0.267904185	0.997291331	0.126866934	Cyanidin
ST4.03ch01pos40005917.1	1	40005917	0.608488109	0.065420561	107	0.265893283	0.267774966	0.999029581	-0.126866934	Cyanidin
ST4.03ch01pos40005919.1	1	40005919	0.128713106	0.210280374	107	0.265893283	0.28261271	0.973710925	-0.128761281	Cyanidin
ST4.03ch01pos40007574.1	1	40007574	0.228319373	0.364485981	107	0.265893283	0.276362499	0.98188743	0.128761281	Cyanidin
ST4.03ch01pos40007588.1	1	40007588	0.142080503	0.14953271	107	0.265893283	0.281494909	0.977436886	-0.128761281	Cyanidin
ST4.03ch01pos40007592.1	1	40007592	0.228319373	0.364485981	107	0.265893283	0.276362499	0.98188743	-0.128761281	Cyanidin
ST4.03ch01pos40007607.1	1	40007607	0.228319373	0.364485981	107	0.265893283	0.276362499	0.98188743	-0.128761281	Cyanidin
ST4.03ch01pos40007625.1	1	40007625	0.228319373	0.364485981	107	0.265893283	0.276362499	0.98188743	0.075816101	Cyanidin
ST4.03ch01pos4012356.1	1	4012356	0.274831796	0.112149533	107	0.265893283	0.274484407	0.994161897	0.075816101	Cyanidin
ST4.03ch01pos4013620.1	1	4013620	0.152304422	0.093457944	107	0.265893283	0.280717913	0.979893091	-0.081772241	Cyanidin
ST4.03ch01pos4013621.1	1	4013621	0.21750957	0.093457944	107	0.265893283	0.276867075	0.981833185	0.09191847	Cyanidin
ST4.03ch01pos4013623.1	1	4013623	0.723876567	0.471962617	107	0.265893283	0.266787745	0.999400347	-0.047832206	Cyanidin
ST4.03ch01pos4013726.1	1	4013726	0.336710315	0.088785047	107	0.265893283	0.272533582	0.994161897	-0.047832206	Cyanidin
ST4.03ch01pos40155764.1	1	40155764	0.451776564	0.355140187	107	0.265893283	0.269959818	0.994161897	0.120708969	Cyanidin
ST4.03ch01pos40155787.1	1	40155787	0.451776564	0.355140187	107	0.265893283	0.269959818	0.994161897	0.258336856	Cyanidin
ST4.03ch01pos40155796.1	1	40155796	0.722098285	0.186915888	107	0.265893283	0.266799811	0.999400347	0.258336856	Cyanidin
ST4.03ch01pos40155798.1	1	40155798	0.131968944	0.247663551	107	0.265893283	0.282328715	0.973710925	-0.258336856	Cyanidin
ST4.03ch01pos40155805.1	1	40155805	0.027729266	0.065420561	107	0.265893283	0.301433977	0.894234827	-0.258336856	Cyanidin
ST4.03ch01pos40155816.1	1	40155816	0.638989157	0.257009346	107	0.265893283	0.267471168	0.999400347	0.258336856	Cyanidin
ST4.03ch01pos40155831.1	1	40155831	0.638989157	0.257009346	107	0.265893283	0.267471168	0.999400347	-0.258336856	Cyanidin
ST4.03ch01pos40155836.1	1	40155836	0.103061445	0.495327103	107	0.265893283	0.285178302	0.970813316	0.258336856	Cyanidin
ST4.03ch01pos40155845.1	1	40155845	0.638989157	0.257009346	107	0.265893283	0.267471168	0.999400347	-0.258336856	Cyanidin
ST4.03ch01pos40215237.1	1	40215237	0.665140034	0.112149533	107	0.265893283	0.267236299	0.999400347	0.343898397	Cyanidin
ST4.03ch01pos40215239.1	1	40215239	0.75297804	0.481308411	107	0.265893283	0.26660302	0.999400347	0.343898397	Cyanidin
ST4.03ch01pos40215246.1	1	40215246	0.004227404	0.144859813	107	0.265893283	0.326930936	0.740547174	0.343898397	Cyanidin
ST4.03ch01pos40215247.1	1	40215247	0.75297804	0.481308411	107	0.265893283	0.26660302	0.999400347	-0.343898397	Cyanidin
ST4.03ch01pos40215257.1	1	40215257	0.75297804	0.481308411	107	0.265893283	0.26660302	0.999400347	-0.343898397	Cyanidin
ST4.03ch01pos40215262.1	1	40215262	0.011791099	0.327102804	107	0.265893283	0.312764361	0.880857432	0.343898397	Cyanidin
ST4.03ch01pos40215265.1	1	40215265	0.770151038	0.322429907	107	0.265893283	0.266504966	0.999400347	0.101294056	Cyanidin
ST4.03ch01pos40215267.1	1	40215267	0.831294915	0.144859813	107	0.265893283	0.266218426	0.999400347	-0.101294056	Cyanidin
ST4.03ch01pos40215278.1	1	40215278	0.75297804	0.481308411	107	0.265893283	0.26660302	0.999400347	0.101294056	Cyanidin
ST4.03ch01pos40215288.1	1	40215288	0.75297804	0.481308411	107	0.265893283	0.26660302	0.999400347	0.101294056	Cyanidin
ST4.03ch01pos40216196.1	1	40216196	0.429898954	0.457943925	107	0.265893283	0.270369784	0.994161897	-0.030375921	Cyanidin
ST4.03ch01pos40473673.1	1	40473673	0.424059245	0.242990654	107	0.265893283	0.270484676	0.994161897	0.06633604	Cyanidin
ST4.03ch01pos40473692.1	1	40473692	0.492066521	0.252336449	107	0.265893283	0.269281772	0.99457988	0.06633604	Cyanidin
ST4.03ch01pos40473702.1	1	40473702	0.492066521	0.252336449	107	0.265893283	0.269281772	0.99457988	0.11540019	Cyanidin
ST4.03ch01pos40605804.1	1	40605804	0.85032841	0.130841121	107	0.265893283	0.266148358	0.999400347	0.032935937	Cyanidin
ST4.03ch01pos4060691.1	1	4060691	0.919818626	0.186915888	107	0.265893283	0.265965861	0.999400347	0.026064463	Cyanidin
ST4.03ch01pos4060693.1	1	4060693	0.303215119	0.065420561	107	0.265893283	0.273525041	0.994161897	0.039063614	Cyanidin
ST4.03ch01pos4060698.1	1	4060698	0.241912496	0.065420561	107	0.265893283	0.27576781	0.988055375	0.007294975	Cyanidin
ST4.03ch01pos4060699.1	1	4060699	0.43439834	0.14953271	107	0.265893283	0.270282871	0.994161897	0.026064463	Cyanidin
ST4.03ch01pos4060700.1	1	4060700	0.156728645	0.060747664	107	0.265893283	0.280400013	0.980966492	0.026064463	Cyanidin
ST4.03ch01pos4060761.1	1	4060761	0.436200071	0.070093458	107	0.265893283	0.270248453	0.994161897	0.026064463	Cyanidin
ST4.03ch01pos40628427.1	1	40628427	0.315232393	0.140186916	107	0.265893283	0.273153314	0.994161897	0.026064463	Cyanidin
ST4.03ch01pos40628435.1	1	40628435	0.315232393	0.140186916	107	0.265893283	0.273153314	0.994161897	0.026064463	Cyanidin
ST4.03ch01pos40628438.1	1	40628438	0.315232393	0.140186916	107	0.265893283	0.273153314	0.994161897	-0.171950389	Cyanidin
ST4.03ch01pos40628475.1	1	40628475	0.315232393	0.140186916	107	0.265893283	0.273153314	0.994161897	-0.143347147	Cyanidin
ST4.03ch01pos40628478.1	1	40628478	0.315232393	0.140186916	107	0.265893283	0.273153314	0.994161897	0.103232084	Cyanidin
ST4.03ch01pos40628479.1	1	40628479	0.315232393	0.140186916	107	0.265893283	0.273153314	0.994161897	0.103232084	Cyanidin
ST4.03ch01pos4063601.1	1	4063601	0.091511186	0.093457944	107	0.265893283	0.28657702	0.964285609	0.019842259	Cyanidin
ST4.03ch01pos4063668.1	1	4063668	0.091511186	0.093457944	107	0.265893283	0.28657702	0.964285609	0.073779092	Cyanidin
ST4.03ch01pos40650489.1	1	40650489	0.414483128	0.336448598	107	0.265893283	0.270678339	0.994161897	0.078454679	Cyanidin
ST4.03ch01pos40650495.1	1	40650495	0.414483128	0.336448598	107	0.265893283	0.270678339	0.994161897	0.078454679	Cyanidin
ST4.03ch01pos40650505.1	1	40650505	0.414483128	0.336448598	107	0.265893283	0.270678339	0.994161897	0.078454679	Cyanidin
ST4.03ch01pos40650507.1	1	40650507	0.414483128	0.336448598	107	0.265893283	0.270678339	0.994161897	0.078454679	Cyanidin
ST4.03ch01pos40650535.1	1	40650535	0.338998491	0.355140187	107	0.265893283	0.272470693	0.994161897	0.078454679	Cyanidin
ST4.03ch01pos4079383.1	1	4079383	0.57162376	0.252336449	107	0.265893283	0.268188631	0.995368179	0.078454679	Cyanidin
ST4.03ch01pos40915845.1	1	40915845	0.41588055	0.112149533	107	0.265893283	0.270649662	0.994161897	0.078454679	Cyanidin
ST4.03ch01pos40915979.1	1	40915979	0.761788005	0.481308411	107	0.265893283	0.266551722	0.999400347	0.080879077	Cyanidin
ST4.03ch01pos4097536.1	1	4097536	0.317750292	0.177570093	107	0.265893283	0.273077789	0.994161897	0.002895794	Cyanidin
ST4.03ch01pos41015239.1	1	41015239	0.476055136	0.317757009	107	0.265893283	0.269540014	0.994161897	0.14968642	Cyanidin
ST4.03ch01pos4101876.1	1	4101876	0.47132924	0.280373832	107	0.265893283	0.269618992	0.994161897	0.14968642	Cyanidin
ST4.03ch01pos4101878.1	1	4101878	0.47132924	0.280373832	107	0.265893283	0.269618992	0.994161897	-0.100055377	Cyanidin
ST4.03ch01pos4101879.1	1	4101879	0.47132924	0.280373832	107	0.265893283	0.269618992	0.994161897	0.34331266	Cyanidin
ST4.03ch01pos4101938.1	1	4101938	0.47132924	0.280373832	107	0.265893283	0.269618992	0.994161897	0.376978616	Cyanidin
ST4.03ch01pos4101957.1	1	4101957	0.558343655	0.271028037	107	0.265893283	0.268351077	0.995368179	0.183769468	Cyanidin
ST4.03ch01pos4102413.1	1	4102413	0.388562901	0.056074766	107	0.265893283	0.271237495	0.994161897	-0.196992837	Cyanidin
ST4.03ch01pos41037380.1	1	41037380	0.400553543	0.046728972	107	0.265893283	0.270972247	0.994161897	-0.196992837	Cyanidin
ST4.03ch01pos41065470.1	1	41065470	0.008587141	0.392523364	107	0.265893283	0.317081636	0.822116512	0.196992837	Cyanidin
ST4.03ch01pos41065490.1	1	41065490	0.011777574	0.261682243	107	0.265893283	0.312779882	0.880857432	-0.196992837	Cyanidin
ST4.03ch01pos41138986.1	1	41138986	0.217267757	0.387850467	107	0.265893283	0.276878707	0.981833185	-0.123853695	Cyanidin
ST4.03ch01pos41150357.1	1	41150357	0.222234146	0.08411215	107	0.265893283	0.276642888	0.981833185	-0.123853695	Cyanidin
ST4.03ch01pos41150371.1	1	41150371	0.222234146	0.08411215	107	0.265893283	0.276642888	0.981833185	0.121879815	Cyanidin
ST4.03ch01pos41150377.1	1	41150377	0.222234146	0.08411215	107	0.265893283	0.276642888	0.981833185	-0.123853695	Cyanidin
ST4.03ch01pos41150391.1	1	41150391	0.15664238	0.102803738	107	0.265893283	0.280406112	0.980966492	-0.022981276	Cyanidin
ST4.03ch01pos41150395.1	1	41150395	0.222234146	0.08411215	107	0.265893283	0.276642888	0.981833185	-0.123853695	Cyanidin
ST4.03ch01pos41174048.1	1	41174048	0.253268645	0.107476636	107	0.265893283	0.27530167	0.990516386	-0.112671214	Cyanidin
ST4.03ch01pos41174053.1	1	41174053	0.208008821	0.228971963	107	0.265893283	0.277336189	0.981833185	-0.112671214	Cyanidin
ST4.03ch01pos41175915.1	1	41175915	0.97639966	0.261682243	107	0.265893283	0.265899551	1	-0.022981276	Cyanidin
ST4.03ch01pos41175927.1	1	41175927	0.97639966	0.261682243	107	0.265893283	0.265899551	1	-0.140653056	Cyanidin
ST4.03ch01pos41175940.1	1	41175940	0.97639966	0.261682243	107	0.265893283	0.265899551	1	-0.022034026	Cyanidin
ST4.03ch01pos41175945.1	1	41175945	0.97639966	0.261682243	107	0.265893283	0.265899551	1	-0.018977804	Cyanidin
ST4.03ch01pos41189253.1	1	41189253	0.672397348	0.228971963	107	0.265893283	0.267175101	0.999400347	0.018977804	Cyanidin
ST4.03ch01pos41189264.1	1	41189264	0.392062617	0.112149533	107	0.265893283	0.271158863	0.994161897	0.018977804	Cyanidin
ST4.03ch01pos41189272.1	1	41189272	0.024440848	0.079439252	107	0.265893283	0.303075283	0.886851243	-0.018977804	Cyanidin
ST4.03ch01pos41189279.1	1	41189279	0.392062617	0.112149533	107	0.265893283	0.271158863	0.994161897	-0.018977804	Cyanidin
ST4.03ch01pos41189303.1	1	41189303	0.392062617	0.112149533	107	0.265893283	0.271158863	0.994161897	0.018977804	Cyanidin
ST4.03ch01pos41189314.1	1	41189314	0.233177024	0.345794393	107	0.265893283	0.27614512	0.984079418	-0.22942983	Cyanidin
ST4.03ch01pos41189315.1	1	41189315	0.204997626	0.355140187	107	0.265893283	0.277490258	0.981833185	-0.150701777	Cyanidin
ST4.03ch01pos41189316.1	1	41189316	0.232417683	0.163551402	107	0.265893283	0.276178735	0.983677181	0.163870142	Cyanidin
ST4.03ch01pos41189317.1	1	41189317	0.817764008	0.196261682	107	0.265893283	0.266273657	0.999400347	-0.163870142	Cyanidin
ST4.03ch01pos41268723.1	1	41268723	0.01721399	0.102803738	107	0.265893283	0.307691576	0.886851243	-0.356273755	Cyanidin
ST4.03ch01pos41569352.1	1	41569352	0.548884122	0.476635514	107	0.265893283	0.268471387	0.995236156	0.468182041	Cyanidin
ST4.03ch01pos4159272.1	1	4159272	0.806495314	0.065420561	107	0.265893283	0.266323149	0.999400347	0.468182041	Cyanidin
ST4.03ch01pos4159291.1	1	4159291	0.429184855	0.14953271	107	0.265893283	0.270383706	0.994161897	0.468182041	Cyanidin
ST4.03ch01pos4159315.1	1	4159315	0.866740199	0.065420561	107	0.265893283	0.266094979	0.999400347	0.468182041	Cyanidin
ST4.03ch01pos4159316.1	1	4159316	0.407445376	0.112149533	107	0.265893283	0.270824978	0.994161897	-0.113393378	Cyanidin
ST4.03ch01pos4170824.1	1	4170824	0.500848016	0.08411215	107	0.265893283	0.269146037	0.995236156	0.11435975	Cyanidin
ST4.03ch01pos41724229.1	1	41724229	0.422973625	0.093457944	107	0.265893283	0.270506299	0.994161897	0.11435975	Cyanidin
ST4.03ch01pos41724240.1	1	41724240	0.422973625	0.093457944	107	0.265893283	0.270506299	0.994161897	0.11435975	Cyanidin
ST4.03ch01pos41724252.1	1	41724252	0.422973625	0.093457944	107	0.265893283	0.270506299	0.994161897	-0.146521251	Cyanidin
ST4.03ch01pos41724255.1	1	41724255	0.422973625	0.093457944	107	0.265893283	0.270506299	0.994161897	0.146521251	Cyanidin
ST4.03ch01pos41724259.1	1	41724259	0.422973625	0.093457944	107	0.265893283	0.270506299	0.994161897	-0.159960437	Cyanidin
ST4.03ch01pos41724263.1	1	41724263	0.422973625	0.093457944	107	0.265893283	0.270506299	0.994161897	-0.159960437	Cyanidin
ST4.03ch01pos41724269.1	1	41724269	0.422973625	0.093457944	107	0.265893283	0.270506299	0.994161897	0.025624303	Cyanidin
ST4.03ch01pos41724278.1	1	41724278	0.422973625	0.093457944	107	0.265893283	0.270506299	0.994161897	-0.166268931	Cyanidin
ST4.03ch01pos41900281.1	1	41900281	0.423995995	0.168224299	107	0.265893283	0.270485933	0.994161897	0.166268931	Cyanidin
ST4.03ch01pos41942327.1	1	41942327	0.544817436	0.345794393	107	0.265893283	0.268524318	0.995236156	0.166268931	Cyanidin
ST4.03ch01pos4197873.1	1	4197873	0.547069664	0.224299065	107	0.265893283	0.268494913	0.995236156	-0.166268931	Cyanidin
ST4.03ch01pos4197879.1	1	4197879	0.46167787	0.214953271	107	0.265893283	0.26978434	0.994161897	0.166268931	Cyanidin
ST4.03ch01pos4197882.1	1	4197882	0.512630384	0.224299065	107	0.265893283	0.268970195	0.995236156	0.166268931	Cyanidin
ST4.03ch01pos4197942.1	1	4197942	0.834139462	0.247663551	107	0.265893283	0.266207391	0.999400347	0.166268931	Cyanidin
ST4.03ch01pos4197948.1	1	4197948	0.777400282	0.214953271	107	0.265893283	0.266465946	0.999400347	-0.166268931	Cyanidin
ST4.03ch01pos4197950.1	1	4197950	0.88171518	0.23364486	107	0.265893283	0.266051873	0.999400347	-0.118139523	Cyanidin
ST4.03ch01pos42060993.1	1	42060993	0.701679176	0.042056075	107	0.265893283	0.266944969	0.999400347	0.006503906	Cyanidin
ST4.03ch01pos42061010.1	1	42061010	0.975517035	0.046728972	107	0.265893283	0.265900028	1	-0.02270605	Cyanidin
ST4.03ch01pos42152579.1	1	42152579	0.057519214	0.38317757	107	0.265893283	0.292195503	0.931371378	-0.005745941	Cyanidin
ST4.03ch01pos42152608.1	1	42152608	0.057519214	0.38317757	107	0.265893283	0.292195503	0.931371378	0.02270605	Cyanidin
ST4.03ch01pos42152634.1	1	42152634	0.057519214	0.38317757	107	0.265893283	0.292195503	0.931371378	-1.15E-05	Cyanidin
ST4.03ch01pos42441592.1	1	42441592	0.012665442	0.182242991	107	0.265893283	0.31179857	0.881056429	-1.15E-05	Cyanidin
ST4.03ch01pos42441599.1	1	42441599	0.863596895	0.11682243	107	0.265893283	0.266104703	0.999400347	-1.15E-05	Cyanidin
ST4.03ch01pos4251377.1	1	4251377	0.221937712	0.336448598	107	0.265893283	0.276656784	0.981833185	-1.15E-05	Cyanidin
ST4.03ch01pos4251382.1	1	4251382	0.221937712	0.336448598	107	0.265893283	0.276656784	0.981833185	-0.029026828	Cyanidin
ST4.03ch01pos4251390.1	1	4251390	0.221937712	0.336448598	107	0.265893283	0.276656784	0.981833185	-0.163465155	Cyanidin
ST4.03ch01pos4251450.1	1	4251450	0.221937712	0.336448598	107	0.265893283	0.276656784	0.981833185	-0.176465219	Cyanidin
ST4.03ch01pos4258257.1	1	4258257	0.442906274	0.014018692	107	0.265893283	0.270122251	0.994161897	-0.176465219	Cyanidin
ST4.03ch01pos4258310.1	1	4258310	0.67207024	0.359813084	107	0.265893283	0.267177823	0.999400347	0.136016273	Cyanidin
ST4.03ch01pos42707159.1	1	42707159	0.346349051	0.373831776	107	0.265893283	0.272272508	0.994161897	0.189067627	Cyanidin
ST4.03ch01pos42707671.1	1	42707671	0.97201235	0.275700935	107	0.265893283	0.265902099	1	0.202571458	Cyanidin
ST4.03ch01pos42712110.1	1	42712110	0.966286733	0.228971963	107	0.265893283	0.265906077	1	-0.028697979	Cyanidin
ST4.03ch01pos42714650.1	1	42714650	0.687954945	0.401869159	107	0.265893283	0.267049534	0.999400347	-0.359911224	Cyanidin
ST4.03ch01pos42715085.1	1	42715085	0.268583851	0.107476636	107	0.265893283	0.27471268	0.994161897	0.057556969	Cyanidin
ST4.03ch01pos42715099.1	1	42715099	0.233280361	0.280373832	107	0.265893283	0.276140556	0.984079418	0.109526335	Cyanidin
ST4.03ch01pos42742707.1	1	42742707	0.499655112	0.093457944	107	0.265893283	0.269164238	0.995236156	-0.019080058	Cyanidin
ST4.03ch01pos42858358.1	1	42858358	0.857550185	0.168224299	107	0.265893283	0.266124073	0.999400347	-0.140285554	Cyanidin
ST4.03ch01pos42858364.1	1	42858364	0.200189322	0.420560748	107	0.265893283	0.277741963	0.981833185	0.140285554	Cyanidin
ST4.03ch01pos42899722.1	1	42899722	0.588732873	0.406542056	107	0.265893283	0.267990027	0.996639783	-0.140285554	Cyanidin
ST4.03ch01pos42942250.1	1	42942250	0.004778281	0.126168224	107	0.265893283	0.325209709	0.754788426	-0.186581697	Cyanidin
ST4.03ch01pos42942312.1	1	42942312	0.177265912	0.420560748	107	0.265893283	0.279048991	0.981833185	-0.186581697	Cyanidin
ST4.03ch01pos43003323.1	1	43003323	0.074622991	0.429906542	107	0.265893283	0.289016875	0.954024138	-0.256712234	Cyanidin
ST4.03ch01pos43003374.1	1	43003374	0.074622991	0.429906542	107	0.265893283	0.289016875	0.954024138	0.001013395	Cyanidin
ST4.03ch01pos43085238.1	1	43085238	0.83527403	0.439252336	107	0.265893283	0.266203045	0.999400347	0.009867318	Cyanidin
ST4.03ch01pos43085240.1	1	43085240	0.83527403	0.439252336	107	0.265893283	0.266203045	0.999400347	0.04224461	Cyanidin
ST4.03ch01pos43085242.1	1	43085242	0.83527403	0.439252336	107	0.265893283	0.266203045	0.999400347	0.02621791	Cyanidin
ST4.03ch01pos43085292.1	1	43085292	0.83527403	0.439252336	107	0.265893283	0.266203045	0.999400347	-0.013426643	Cyanidin
ST4.03ch01pos43085301.1	1	43085301	0.83527403	0.439252336	107	0.265893283	0.266203045	0.999400347	0.102288733	Cyanidin
ST4.03ch01pos43085304.1	1	43085304	0.83527403	0.439252336	107	0.265893283	0.266203045	0.999400347	0.068569891	Cyanidin
ST4.03ch01pos43085305.1	1	43085305	0.83527403	0.439252336	107	0.265893283	0.266203045	0.999400347	-0.078131366	Cyanidin
ST4.03ch01pos43130471.1	1	43130471	0.145811159	0.051401869	107	0.265893283	0.281204189	0.979009954	-0.015308108	Cyanidin
ST4.03ch01pos43130472.1	1	43130472	0.174600227	0.200934579	107	0.265893283	0.279213788	0.981556597	-0.015308108	Cyanidin
ST4.03ch01pos43130497.1	1	43130497	0.383027051	0.098130841	107	0.265893283	0.271363978	0.994161897	-0.065381325	Cyanidin
ST4.03ch01pos43333542.1	1	43333542	0.085636537	0.154205607	107	0.265893283	0.287365256	0.955980997	-0.065381325	Cyanidin
ST4.03ch01pos43466300.1	1	43466300	0.162140999	0.425233645	107	0.265893283	0.280024879	0.981303106	0.065381325	Cyanidin
ST4.03ch01pos43466343.1	1	43466343	0.411527417	0.303738318	107	0.265893283	0.27073947	0.994161897	-0.047127119	Cyanidin
ST4.03ch01pos43527245.1	1	43527245	0.290060667	0.294392523	107	0.265893283	0.27395463	0.994161897	-0.047127119	Cyanidin
ST4.03ch01pos43527252.1	1	43527252	0.290060667	0.294392523	107	0.265893283	0.27395463	0.994161897	-0.076711378	Cyanidin
ST4.03ch01pos436125.1	1	436125	0.251842968	0.401869159	107	0.265893283	0.275358755	0.990516386	-0.035696106	Cyanidin
ST4.03ch01pos43702661.1	1	43702661	0.232176046	0.11682243	107	0.265893283	0.276189459	0.983677181	0.047127119	Cyanidin
ST4.03ch01pos43702662.1	1	43702662	0.823119547	0.331775701	107	0.265893283	0.266251253	0.999400347	-0.032946408	Cyanidin
ST4.03ch01pos43702671.1	1	43702671	0.750676316	0.261682243	107	0.265893283	0.266616771	0.999400347	0.099612736	Cyanidin
ST4.03ch01pos43702673.1	1	43702673	0.249360733	0.060747664	107	0.265893283	0.275459108	0.990516386	-0.109111295	Cyanidin
ST4.03ch01pos43702683.1	1	43702683	0.939486501	0.093457944	107	0.265893283	0.265934561	1	0.137824665	Cyanidin
ST4.03ch01pos43702686.1	1	43702686	0.811551603	0.107476636	107	0.265893283	0.266300546	0.999400347	0.044471154	Cyanidin
ST4.03ch01pos43702704.1	1	43702704	0.025229638	0.074766355	107	0.265893283	0.302661195	0.886856989	-0.130740909	Cyanidin
ST4.03ch01pos43702707.1	1	43702707	0.203469509	0.046728972	107	0.265893283	0.277569482	0.981833185	-0.021680598	Cyanidin
ST4.03ch01pos43702716.1	1	43702716	0.561242042	0.056074766	107	0.265893283	0.268314988	0.995368179	0.040749314	Cyanidin
ST4.03ch01pos43702734.1	1	43702734	0.645019135	0.135514019	107	0.265893283	0.267414976	0.999400347	-0.010968385	Cyanidin
ST4.03ch01pos4384053.1	1	4384053	0.274315729	0.191588785	107	0.265893283	0.274503011	0.994161897	0.010968385	Cyanidin
ST4.03ch01pos4384072.1	1	4384072	0.149909736	0.051401869	107	0.265893283	0.280894437	0.979893091	-0.01353094	Cyanidin
ST4.03ch01pos44012072.1	1	44012072	0.512180201	0.08411215	107	0.265893283	0.268976785	0.995236156	0.033640405	Cyanidin
ST4.03ch01pos44012075.1	1	44012075	0.512180201	0.08411215	107	0.265893283	0.268976785	0.995236156	0.053995194	Cyanidin
ST4.03ch01pos44012084.1	1	44012084	0.512180201	0.08411215	107	0.265893283	0.268976785	0.995236156	0.046013847	Cyanidin
ST4.03ch01pos44012090.1	1	44012090	0.383668106	0.088785047	107	0.265893283	0.271349197	0.994161897	0.047784254	Cyanidin
ST4.03ch01pos44012111.1	1	44012111	0.461069865	0.088785047	107	0.265893283	0.269794942	0.994161897	0.076027731	Cyanidin
ST4.03ch01pos44012142.1	1	44012142	0.512180201	0.08411215	107	0.265893283	0.268976785	0.995236156	-0.08008554	Cyanidin
ST4.03ch01pos44012147.1	1	44012147	0.512180201	0.08411215	107	0.265893283	0.268976785	0.995236156	0.038074692	Cyanidin
ST4.03ch01pos44190499.1	1	44190499	0.284028502	0.294392523	107	0.265893283	0.274160124	0.994161897	-0.178888441	Cyanidin
ST4.03ch01pos44190510.1	1	44190510	0.284028502	0.294392523	107	0.265893283	0.274160124	0.994161897	-0.045328823	Cyanidin
ST4.03ch01pos44190516.1	1	44190516	0.284028502	0.294392523	107	0.265893283	0.274160124	0.994161897	-0.279163122	Cyanidin
ST4.03ch01pos44191500.1	1	44191500	0.521881875	0.280373832	107	0.265893283	0.26883699	0.995236156	0.133840263	Cyanidin
ST4.03ch01pos44191573.1	1	44191573	0.579169201	0.401869159	107	0.265893283	0.268099591	0.996639783	0.172321183	Cyanidin
ST4.03ch01pos44206195.1	1	44206195	0.59073287	0.191588785	107	0.265893283	0.267967572	0.996639783	0.172321183	Cyanidin
ST4.03ch01pos44263930.1	1	44263930	0.560592724	0.462616822	107	0.265893283	0.268323042	0.995368179	0.191758088	Cyanidin
ST4.03ch01pos44278038.1	1	44278038	0.298422145	0.102803738	107	0.265893283	0.273678719	0.994161897	-0.107126253	Cyanidin
ST4.03ch01pos44278069.1	1	44278069	0.786473062	0.261682243	107	0.265893283	0.266419063	0.999400347	0.145412547	Cyanidin
ST4.03ch01pos44278090.1	1	44278090	0.391375355	0.341121495	107	0.265893283	0.271174224	0.994161897	0.172321183	Cyanidin
ST4.03ch01pos44278114.1	1	44278114	0.822397704	0.257009346	107	0.265893283	0.266254231	0.999400347	-0.098393313	Cyanidin
ST4.03ch01pos44385912.1	1	44385912	0.120509611	0.327102804	107	0.265893283	0.283365763	0.973710925	0.029349437	Cyanidin
ST4.03ch01pos44385918.1	1	44385918	0.120509611	0.327102804	107	0.265893283	0.283365763	0.973710925	-0.342212906	Cyanidin
ST4.03ch01pos44385969.1	1	44385969	0.136201482	0.317757009	107	0.265893283	0.281971158	0.973710925	-0.046684334	Cyanidin
ST4.03ch01pos44395738.1	1	44395738	0.602092255	0.457943925	107	0.265893283	0.267842967	0.998588942	-0.071065796	Cyanidin
ST4.03ch01pos44395762.1	1	44395762	0.602092255	0.457943925	107	0.265893283	0.267842967	0.998588942	-0.099665906	Cyanidin
ST4.03ch01pos44403656.1	1	44403656	0.112851681	0.079439252	107	0.265893283	0.284122607	0.972865267	0.01635015	Cyanidin
ST4.03ch01pos44631849.1	1	44631849	0.375688763	0.102803738	107	0.265893283	0.271535727	0.994161897	0.121631875	Cyanidin
ST4.03ch01pos44696219.1	1	44696219	0.224824638	0.14953271	107	0.265893283	0.276522401	0.98188743	0.024907199	Cyanidin
ST4.03ch01pos44800590.1	1	44800590	0.082302803	0.280373832	107	0.265893283	0.287839442	0.955657531	0.036615371	Cyanidin
ST4.03ch01pos44800617.1	1	44800617	0.413636457	0.224299065	107	0.265893283	0.270695783	0.994161897	0.043713521	Cyanidin
ST4.03ch01pos44800628.1	1	44800628	0.413636457	0.224299065	107	0.265893283	0.270695783	0.994161897	-0.251984629	Cyanidin
ST4.03ch01pos44800632.1	1	44800632	0.413636457	0.224299065	107	0.265893283	0.270695783	0.994161897	0.15055326	Cyanidin
ST4.03ch01pos44819055.1	1	44819055	0.636922616	0.135514019	107	0.265893283	0.267490713	0.999400347	0.01156496	Cyanidin
[truncated: 234,491 more rows]
