# Supplementary material for: Pathway-based analysis of anthocyanin diversity in diploid potato
Source: PLoS One. 2021 Apr 29;16(4):e0250861. doi: 10.1371/journal.pone.0250861 (PMC8084248; doi:10.1371/journal.pone.0250861)
Supplement: S4 Table — Putative anthocyanin genes retrieved from the literature. (XLSX) [file pone.0250861.s006.xlsx]

## Sheet: S4_Table
S4 Table. Genomic information for the 108 gene-subset of candidate genes.
a priori candidate gene pathway	DM_v4.04_pseudomolecules Gene ID	DM_v4.04_pseudomolecules Annotated Gene Function	Chromosome	start pb	stop pb
Leucoanthocyanidins (flavan-3,4-diols)	PGSC0003DMG400024129	Leucoanthocyanidin dioxygenase	1	15261467	15463116
Flavonoids Biosynthesis	PGSC0003DMG400010666	Flavonol synthase/flavanone 3-hydroxylase	1	59168482	59372699
Leucoanthocyanidins (flavan-3,4-diols)	PGSC0003DMT400017570	AN1-like transcription factor	1	65986400	66187900
Phenylpropanoid Derivatives	PGSC0003DMG400006814	Zinc finger protein	1	65986408	66187912
Flavonoids Biosynthesis	PGSC0003DMG400042297	Flavonol synthase/flavanone 3-hydroxylase	1	69055411	69256957
Flavonoids Biosynthesis	PGSC0003DMG400026057	Flavonol synthase/flavanone 3-hydroxylase	1	69071420	69273348
Leucoanthocyanidins (flavan-3,4-diols)	PGSC0003DMG400012540	Anthocyanin acyltransferase	1	82127706	82329295
Phenylpropanoid Derivatives	PGSC0003DMG400012539	Anthranilate N-benzoyltransferase	1	82131159	82332478
Flavonoids Biosynthesis	PGSC0003DMG400012538	Acetyl-CoA:benzylalcohol acetyltranferase	1	82149836	82351419
Flavonoids Biosynthesis	PGSC0003DMG400033566	Flavonol synthase/flavanone 3-hydroxylase	1	82200860	82402867
Leucoanthocyanidins (flavan-3,4-diols)	PGSC0003DMG400033567	Leucoanthocyanidin dioxygenase	1	82203714	82405666
Flavonoids Biosynthesis	PGSC0003DMG400025882	Caffeoyl-coA o-methyltransferase	1	84170171	84371833
Flavonoids Biosynthesis	PGSC0003DMG400001635	Chalcone synthase	1	87043395	87245217
Flavonoids Biosynthesis	PGSC0003DMT400009175	Flavanone 3 beta-hydroxylase	2	39268600	39470500
Flavonoids Biosynthesis	PGSC0003DMG400003563	Flavanone 3 beta-hydroxylase	2	39268621	39470527
Leucoanthocyanidins (flavan-3,4-diols)	PGSC0003DMG400003605	Dihydroflavonal-4-reductase	2	40193862	40397510
Leucoanthocyanidins (flavan-3,4-diols)	PGSC0003DMT400009287	Dihydroflavonol 4-reductase	2	40193900	40397400
Phenylpropanoid Derivatives	PGSC0003DMG400003155	4-coumarate-coA ligase	2	46972062	47177037
Leucoanthocyanidins (flavan-3,4-diols)	PGSC0003DMT400013000	Anthocyanidin reductase	3	2254200	2457900
Leucoanthocyanidins (flavan-3,4-diols)	PGSC0003DMG400005065	Anthocyanidin reductase	3	2254247	2457891
Phenylpropanoid Derivatives	PGSC0003DMT400080765	Phenylalanine ammonia-lyase	3	17148000	17349600
Phenylpropanoid Derivatives	PGSC0003DMG400031457	Phenylalanine ammonia-lyase	3	17148040	17349552
Phenylpropanoid Derivatives	PGSC0003DMT400008182	4-coumarate:CoA ligase	3	46972000	47177000
Phenylpropanoid Derivatives	PGSC0003DMT400051049	Cinnamoyl CoA reductase	3	56714200	56917000
Flavonoids Biosynthesis	PGSC0003DMG400019825	Cinnamoyl-coA reductase	3	56714215	56916945
Phenylpropanoid Derivatives	PGSC0003DMT400036886	4-coumarate:CoA ligase	3	57466600	57669900
Phenylpropanoid Derivatives	PGSC0003DMG400014223	4-coumarate-coA ligase	3	57466692	57669946
Flavonoids Biosynthesis	PGSC0003DMG400011492	Udp-glucosyltransferase	4	6274290	6481360
Flavonoids Biosynthesis	PGSC0003DMT400029916	UDP-glucosyltransferase	4	6274300	6481300
Leucoanthocyanidins (flavan-3,4-diols)	PGSC0003DMG400034671	1-o-acylglucose:anthocyanin-o-acyltransferase	4	68714469	68916698
Leucoanthocyanidins (flavan-3,4-diols)	PGSC0003DMT400085100	1-O-acylglucose:anthocyanin-O-acyltransferase	4	68714500	68916700
Phenylpropanoid Derivatives	PGSC0003DMT400014003	Phenylalanine ammonia-lyase	5	36242700	36447400
Phenylpropanoid Derivatives	PGSC0003DMG400005492	Phenylalanine ammonia-lyase	5	36242746	36447409
Flavonoids Biosynthesis	PGSC0003DMT400069814	Chalcone synthase	5	48337100	48540300
Flavonoids Biosynthesis	PGSC0003DMG400027146	Chalcone synthase	5	48337160	48540351
Phenylpropanoid Derivatives	PGSC0003DMG400023458	Phenylalanine ammonia-lyase	5	51594756	51798709
Phenylpropanoid Derivatives	PGSC0003DMT400060308	Phenylalanine ammonia-lyase	5	51594800	51798700
Phenylpropanoid Derivatives	PGSC0003DMT400074444	4-coumarate--CoA ligase 2	6	50241500	50445600
Phenylpropanoid Derivatives	PGSC0003DMG400028929	4-coumarate-coA ligase	6	50241582	50445664
Leucoanthocyanidins (flavan-3,4-diols)	PGSC0003DMT400058554	Anthocyanin synthase	8	53628200	53832600
Leucoanthocyanidins (flavan-3,4-diols)	PGSC0003DMG400022746	Anthocyanin synthase	8	53628302	53832590
Transcription factor	PGSC0003DMT400032140	BHLH transcription factor JAF13	8	54733769	54938785
Transcription factor	PGSC0003DMG401012339	Bhlh transcription factor	8	54733821	54938836
Transcription factor	PGSC0003DMT400032139	BHLH transcription factor JAF13	8	54733835	54938851
Phenylpropanoid Derivatives	PGSC0003DMG402021549	Phenylalanine ammonia-lyase	9	5402194	5605885
Phenylpropanoid Derivatives	PGSC0003DMT400055489	Phenylalanine ammonia-lyase	9	5402200	5605800
Phenylpropanoid Derivatives	PGSC0003DMT400055488	Phenylalanine ammonia-lyase	9	5410100	5612900
Phenylpropanoid Derivatives	PGSC0003DMG401021549	Phenylalanine ammonia-lyase	9	5410117	5612923
Phenylpropanoid Derivatives	PGSC0003DMG402021564	Phenylalanine ammonia-lyase	9	5430471	5633348
Phenylpropanoid Derivatives	PGSC0003DMT400055531	Phenylalanine ammonia-lyase	9	5430500	5633300
Transcription factor	PGSC0003DMG400012891	BHLH transcription factor	9	47322301	47529221
Leucoanthocyanidins (flavan-3,4-diols)	PGSC0003DMT400033569	Anthocyanin 1b	9	47322381	47529301
Leucoanthocyanidins (flavan-3,4-diols)	PGSC0003DMT400016512	Anthocyanin O-methyltransferase	9	54318700	54524100
Flavonoids Biosynthesis	PGSC0003DMG400006448	Caffeoyl-coA o-methyltransferase	9	54318735	54524093
Flavonoids Biosynthesis	PGSC0003DMG400029620	Chalcone synthase	9	58256999	58459082
Flavonoids Biosynthesis	PGSC0003DMT400076178	Chalcone synthase	9	58257000	58459100
Syringetin biosynthesis	PGSC0003DMG401011292	Naringenin 3-dioxygenase	10	197400	201800
Anthocyanidin modification	PGSC0003DMG400036682	GGTs (UGT79B)	10	2089800	2090600
3,5-dimethoxytoluene biosynthesis	PGSC0003DMG400010549	Myricetin 7,4'-O-methyltransferase	10	3392200	3393900
3,5-dimethoxytoluene biosynthesis	PGSC0003DMG400021854	Myricetin 7,4'-O-methyltransferase	10	3511800	3514500
gentiodelphin biosynthesis	PGSC0003DMG400026632	Malonyltransferase	10	4237900	4240500
ternatin C5 biosynthesis	PGSC0003DMG400026631	Acyltransferases	10	4252700	4254400
gentiodelphin biosynthesis	PGSC0003DMG400038389	Malonyltransferase	10	4267500	4269100
ternatin C5 biosynthesis	PGSC0003DMG400026630	Acyltransferases	10	4299800	4300200
gentiodelphin biosynthesis	PGSC0003DMG400026629	Acyltransferases	10	4305500	4307500
superpathway of anthocyanin biosynthesis (from delphinidin 3-<i>O</i>-glucoside)	PGSC0003DMG400022818	GGTs (UGT79B)	10	4495800	4497500
gentiodelphin biosynthesis	PGSC0003DMG400007692	Malonyltransferase	10	5436400	5437900
	PGSC0003DMG400019882	UGTs of multiple families (including UGT72, UGT706C/D)	10	5630400	5632800
Phenylpropanoid Derivatives	PGSC0003DMT400049886	Phenylalanine ammonia-lyase	10	6201400	6405100
Phenylpropanoid Derivatives	PGSC0003DMG400019386	Phenylalanine ammonia-lyase	10	6201474	6405153
	PGSC0003DMG400019390	Endonuclease-reverse transcriptase hmrte-e01	10	6433200	6438100
	PGSC0003DMG400026735	2'-hydroxy isoflavone/dihydroflavonol reductase	10	21354200	21359700
	PGSC0003DMG400029020	Polyprotein	10	30496500	30500400
Leucopelargonidin and leucocyanidin biosynthesis	PGSC0003DMG400037401	2'-hydroxy isoflavone/dihydroflavonol reductase	10	39523100	39524300
Leucoanthocyanidins (flavan-3,4-diols)	PGSC0003DMT400049460	AN2	10	51369700	51570100
Transcription factor	PGSC0003DMG400019217	Myb transcription factor	10	51369785	51570105
Transcription factor	PGSC0003DMG400013966	Myb transcription factor	10	51625169	51826374
Transcription factor	PGSC0003DMT400036286	MYB transcription factor	10	51625200	51826200
Transcription factor	PGSC0003DMT400036284	MYB transcription factor	10	51625300	51826300
Transcription factor	PGSC0003DMG400013965	Myb transcription factor	10	51649197	51850359
Transcription factor	PGSC0003DMT400036281	Transcription factor R2R3-MYB	10	51649200	51850300
Phenylpropanoid Derivatives	PGSC0003DMT400080548	Phenylalanine ammonia-lyase	10	51826200	52030600
Phenylpropanoid Derivatives	PGSC0003DMG400031365	Phenylalanine ammonia-lyase	10	51826201	52030606
Brassinosteroids inactivation	PGSC0003DMG400017603	7-O-GTs (UGT73C and other families)	10	52432800	52434800
Brassinosteroids inactivation	PGSC0003DMG400017119	7-O-GTs (UGT73C and other families)	10	52458400	52462500
Brassinosteroids inactivation	PGSC0003DMG400008593	7-O-GTs (UGT73C and other families)	10	52585800	52587300
Brassinosteroids inactivation	PGSC0003DMG400008600	7-O-GTs (UGT73C and other families)	10	52610900	52612700
Proanthocyanidins biosynthesis from flavanols	PGSC0003DMG400011098	Oxidoreductase	10	53897600	53900300
Transcription factor	PGSC0003DMG400010987	Wrky transcription factor	10	54619712	54823177
Brassinosteroids inactivation	PGSC0003DMG400028278	7-O-GTs (UGT73C and other families)	10	55287500	55289300
Flavonoids Biosynthesis	PGSC0003DMT400036565	Flavonol synthase	11	10403800	10609500
Flavonoids Biosynthesis	PGSC0003DMG400014093	Flavonol synthase	11	10403844	10609592
Leucoanthocyanidins (flavan-3,4-diols)	PGSC0003DMG400000425	Flavonoid 3',5'-hydroxylase	11	39317579	39520629
Leucoanthocyanidins (flavan-3,4-diols)	PGSC0003DMT400001124	Flavonoid 3',5'-hydroxylase	11	39317600	39520600
Phenylpropanoid Derivatives	PGSC0003DMT400020978	4-coumarate-coa ligase	11	40863100	41069300
Flavonoids Biosynthesis	PGSC0003DMG400008122	Amp dependent-coA ligase	11	40863142	41069307
Flavonoids Biosynthesis	PGSC0003DMT400065273	cinnamoyl-CoA reductase	11	44236400	44439500
Flavonoids Biosynthesis	PGSC0003DMG400025373	Cinnamoyl-coA reductase	11	44236441	44439472
Flavonoids Biosynthesis	PGSC0003DMT400022258	Chalcone synthase	12	58646400	58848000
Flavonoids Biosynthesis	PGSC0003DMG400008634	Chalcone synthase	12	58646401	58847957
Flavonoids Biosynthesis	PGSC0003DMT400022254	Chalcone synthase	12	58658600	58861300
Flavonoids Biosynthesis	PGSC0003DMG400008632	Chalcone synthase	12	58658677	58861269
Flavonoids Biosynthesis	PGSC0003DMT400043447	Chalcone synthase	12	58834700	59037200
Flavonoids Biosynthesis	PGSC0003DMG400016867	Chalcone synthase	12	58834717	59037241
Flavonoids Biosynthesis	PGSC0003DMG400016873	Chalcone synthase	12	58854773	59056693
Flavonoids Biosynthesis	PGSC0003DMT400043464	Chalcone synthase	12	58854800	59056700
Leucoanthocyanidins (flavan-3,4-diols)	PGSC0003DMT400011627	Anthocyanin 5-O-glucosyltransferase	12	59288600	59491000
Leucoanthocyanidins (flavan-3,4-diols)	PGSC0003DMG400004573	Anthocyanin acyltransferase	12	59288655	59491021
