# Supplementary material for: Pathway-based analysis of anthocyanin diversity in diploid potato
Source: PLoS One. 2021 Apr 29;16(4):e0250861. doi: 10.1371/journal.pone.0250861 (PMC8084248; doi:10.1371/journal.pone.0250861)
Supplement: S5 Table — GWAS was run using only SNPs mapped within ± 100 Kb of 108 anthocyanin homologs. (XLSX) [file pone.0250861.s007.xlsx]

## Sheet: S5_Table
S5 Table. Data extracted from pelargonidin GWAS results recalculating the FDR for 3,053 SNP markers mapped within ± 100 Kb of the 108 candiate- gene
SNP	Chromosome	Position	P.value	maf	nobs	Rsquare.of.Model.without.SNP	Rsquare.of.Model.with.SNP	FDR_Adjusted_P-values
ST4.03ch10pos52004868.1	10	52004868	1.14e-07	0.11215	107	0.172714	0.43413	0.00259925
ST4.03ch10pos52004868.1	10	52004868	1.14e-07	0.11215	107	0.172714	0.43413	0.00259925
ST4.03ch10pos52004940.1	10	52004940	4.51e-07	0.121495	107	0.172714	0.406296	0.00767845
ST4.03ch10pos52004940.1	10	52004940	4.51e-07	0.121495	107	0.172714	0.406296	0.00767845
ST4.03ch10pos54746624.1	10	54746624	1.78e-05	0.303738	107	0.172714	0.335682	0.121003
ST4.03ch10pos54778485.1	10	54778485	4.86e-05	0.313084	107	0.172714	0.317318	0.221019
ST4.03ch03pos57597957.1	3	57597957	0.000190487	0.35514	107	0.172714	0.293153	0.343339
ST4.03ch03pos57597957.1	3	57597957	0.000190487	0.35514	107	0.172714	0.293153	0.343339
ST4.03ch03pos57597865.1	3	57597865	0.000196027	0.35514	107	0.172714	0.292655	0.343339
ST4.03ch03pos57597865.1	3	57597865	0.000196027	0.35514	107	0.172714	0.292655	0.343339
ST4.03ch03pos57598037.1	3	57598037	0.000269806	0.350467	107	0.172714	0.287123	0.343339
ST4.03ch03pos57598037.1	3	57598037	0.000269806	0.350467	107	0.172714	0.287123	0.343339
ST4.03ch08pos53651670.1	8	53651670	0.000442169	0.257009	107	0.172714	0.278662	0.397962
ST4.03ch08pos53651670.1	8	53651670	0.000442169	0.257009	107	0.172714	0.278662	0.397962
ST4.03ch10pos52004429.1	10	52004429	0.000739689	0.14486	107	0.172714	0.269969	0.516083
ST4.03ch10pos52004438.1	10	52004438	0.000739689	0.14486	107	0.172714	0.269969	0.516083
ST4.03ch10pos52004429.1	10	52004429	0.000739689	0.14486	107	0.172714	0.269969	0.516083
ST4.03ch10pos52004438.1	10	52004438	0.000739689	0.14486	107	0.172714	0.269969	0.516083
ST4.03ch03pos57597940.1	3	57597940	0.000823388	0.420561	107	0.172714	0.268174	0.53441
ST4.03ch03pos57597940.1	3	57597940	0.000823388	0.420561	107	0.172714	0.268174	0.53441
ST4.03ch03pos57598000.1	3	57598000	0.000868691	0.32243	107	0.172714	0.267279	0.539513
ST4.03ch03pos57598003.1	3	57598003	0.000868691	0.32243	107	0.172714	0.267279	0.539513
ST4.03ch03pos57598000.1	3	57598000	0.000868691	0.32243	107	0.172714	0.267279	0.539513
ST4.03ch03pos57598003.1	3	57598003	0.000868691	0.32243	107	0.172714	0.267279	0.539513
ST4.03ch10pos52004393.1	10	52004393	0.00156364	0.149533	107	0.172714	0.257552	0.656771
ST4.03ch10pos52004393.1	10	52004393	0.00156364	0.149533	107	0.172714	0.257552	0.656771
ST4.03ch02pos39443540.1	2	39443540	0.00248762	0.046729	107	0.172714	0.249992	0.752444
ST4.03ch02pos39443540.1	2	39443540	0.00248762	0.046729	107	0.172714	0.249992	0.752444
ST4.03ch10pos51448314.1	10	51448314	0.00269049	0.28972	107	0.172714	0.248727	0.762798
ST4.03ch10pos51448314.1	10	51448314	0.00269049	0.28972	107	0.172714	0.248727	0.762798
ST4.03ch08pos54765846.1	8	54765846	0.00286089	0.490654	107	0.172714	0.247738	0.782998
ST4.03ch08pos54765870.1	8	54765870	0.00286089	0.490654	107	0.172714	0.247738	0.782998
ST4.03ch08pos54765846.1	8	54765846	0.00286089	0.490654	107	0.172714	0.247738	0.782998
ST4.03ch08pos54765870.1	8	54765870	0.00286089	0.490654	107	0.172714	0.247738	0.782998
ST4.03ch08pos54765846.1	8	54765846	0.00286089	0.490654	107	0.172714	0.247738	0.782998
ST4.03ch08pos54765870.1	8	54765870	0.00286089	0.490654	107	0.172714	0.247738	0.782998
ST4.03ch10pos51449275.1	10	51449275	0.00321076	0.214953	107	0.172714	0.245885	0.820099
ST4.03ch10pos51449275.1	10	51449275	0.00321076	0.214953	107	0.172714	0.245885	0.820099
ST4.03ch08pos54765825.1	8	54765825	0.00482476	0.495327	107	0.172714	0.239406	0.926165
ST4.03ch08pos54765825.1	8	54765825	0.00482476	0.495327	107	0.172714	0.239406	0.926165
ST4.03ch08pos54765825.1	8	54765825	0.00482476	0.495327	107	0.172714	0.239406	0.926165
ST4.03ch10pos51448357.1	10	51448357	0.00488783	0.140187	107	0.172714	0.239201	0.926165
ST4.03ch10pos51448357.1	10	51448357	0.00488783	0.140187	107	0.172714	0.239201	0.926165
ST4.03ch10pos54778446.1	10	54778446	0.00491346	0.46729	107	0.172714	0.239118	0.926165
ST4.03ch10pos54811222.1	10	54811222	0.00505724	0.0514019	107	0.172714	0.238663	0.926165
ST4.03ch08pos54914962.1	8	54914962	0.00556178	0.163551	107	0.172714	0.237167	0.935875
ST4.03ch08pos54914962.1	8	54914962	0.00556178	0.163551	107	0.172714	0.237167	0.935875
ST4.03ch08pos54914962.1	8	54914962	0.00556178	0.163551	107	0.172714	0.237167	0.935875
ST4.03ch08pos54917819.1	8	54917819	0.0103153	0.158879	107	0.172714	0.227578	1
ST4.03ch08pos54917819.1	8	54917819	0.0103153	0.158879	107	0.172714	0.227578	1
ST4.03ch08pos54917819.1	8	54917819	0.0103153	0.158879	107	0.172714	0.227578	1
ST4.03ch08pos54917854.1	8	54917854	0.0110079	0.163551	107	0.172714	0.226583	1
ST4.03ch08pos54917854.1	8	54917854	0.0110079	0.163551	107	0.172714	0.226583	1
ST4.03ch08pos54917854.1	8	54917854	0.0110079	0.163551	107	0.172714	0.226583	1
ST4.03ch03pos57630315.1	3	57630315	0.0116072	0.327103	107	0.172714	0.225774	1
ST4.03ch03pos57630315.1	3	57630315	0.0116072	0.327103	107	0.172714	0.225774	1
ST4.03ch10pos51449289.1	10	51449289	0.0118682	0.107477	107	0.172714	0.225435	1
ST4.03ch10pos51449289.1	10	51449289	0.0118682	0.107477	107	0.172714	0.225435	1
ST4.03ch01pos87105571.1	1	87105571	0.0127588	0.0841121	107	0.172714	0.224334	1
ST4.03ch01pos87105572.1	1	87105572	0.0127588	0.0841121	107	0.172714	0.224334	1
ST4.03ch01pos87105574.1	1	87105574	0.0127588	0.0841121	107	0.172714	0.224334	1
ST4.03ch01pos87105607.1	1	87105607	0.0127588	0.0841121	107	0.172714	0.224334	1
ST4.03ch03pos57536050.1	3	57536050	0.0131128	0.140187	107	0.172714	0.223919	1
ST4.03ch03pos57536050.1	3	57536050	0.0131128	0.140187	107	0.172714	0.223919	1
ST4.03ch10pos51414690.1	10	51414690	0.0157353	0.11215	107	0.172714	0.221165	1
ST4.03ch10pos51414690.1	10	51414690	0.0157353	0.11215	107	0.172714	0.221165	1
ST4.03ch10pos54799240.1	10	54799240	0.0162977	0.28972	107	0.172714	0.220637	1
ST4.03ch11pos44362273.1	11	44362273	0.016538	0.257009	107	0.172714	0.220418	1
ST4.03ch11pos44362273.1	11	44362273	0.016538	0.257009	107	0.172714	0.220418	1
ST4.03ch04pos6407878.1	4	6407878	0.0187749	0.439252	107	0.172714	0.21852	1
ST4.03ch04pos6407878.1	4	6407878	0.0187749	0.439252	107	0.172714	0.21852	1
ST4.03ch03pos2437167.1	3	2437167	0.0189623	0.453271	107	0.172714	0.218372	1
ST4.03ch03pos2437167.1	3	2437167	0.0189623	0.453271	107	0.172714	0.218372	1
ST4.03ch09pos47408463.1	9	47408463	0.0194351	0.00934579	107	0.172714	0.218006	1
ST4.03ch09pos47408463.1	9	47408463	0.0194351	0.00934579	107	0.172714	0.218006	1
ST4.03ch10pos51414692.1	10	51414692	0.0202724	0.121495	107	0.172714	0.217378	1
ST4.03ch10pos51414692.1	10	51414692	0.0202724	0.121495	107	0.172714	0.217378	1
ST4.03ch01pos59265854.1	1	59265854	0.0214704	0.046729	107	0.172714	0.216527	1
ST4.03ch05pos48355946.1	5	48355946	0.0218969	0.308411	107	0.172714	0.216236	1
ST4.03ch05pos48355946.1	5	48355946	0.0218969	0.308411	107	0.172714	0.216236	1
ST4.03ch06pos50393096.1	6	50393096	0.0232529	0.38785	107	0.172714	0.215349	1
ST4.03ch06pos50393096.1	6	50393096	0.0232529	0.38785	107	0.172714	0.215349	1
ST4.03ch01pos66145494.1	1	66145494	0.0246531	0.429907	107	0.172714	0.214488	1
ST4.03ch01pos66145494.1	1	66145494	0.0246531	0.429907	107	0.172714	0.214488	1
ST4.03ch11pos44362251.1	11	44362251	0.0246843	0.261682	107	0.172714	0.214469	1
ST4.03ch11pos44362251.1	11	44362251	0.0246843	0.261682	107	0.172714	0.214469	1
ST4.03ch10pos51404099.1	10	51404099	0.027953	0.425234	107	0.172714	0.212648	1
ST4.03ch10pos51404099.1	10	51404099	0.027953	0.425234	107	0.172714	0.212648	1
ST4.03ch03pos47132094.1	3	47132094	0.0286818	0.406542	107	0.172714	0.212273	1
ST4.03ch04pos6478822.1	4	6478822	0.0292351	0.0140187	107	0.172714	0.211995	1
ST4.03ch04pos6478822.1	4	6478822	0.0292351	0.0140187	107	0.172714	0.211995	1
ST4.03ch10pos51404144.1	10	51404144	0.0294168	0.107477	107	0.172714	0.211904	1
ST4.03ch10pos51404144.1	10	51404144	0.0294168	0.107477	107	0.172714	0.211904	1
ST4.03ch05pos48381058.1	5	48381058	0.0306588	0.116822	107	0.172714	0.211303	1
ST4.03ch05pos48381058.1	5	48381058	0.0306588	0.116822	107	0.172714	0.211303	1
ST4.03ch03pos57618389.1	3	57618389	0.031158	0.0654206	107	0.172714	0.211069	1
ST4.03ch03pos57618389.1	3	57618389	0.031158	0.0654206	107	0.172714	0.211069	1
ST4.03ch03pos57536055.1	3	57536055	0.0317922	0.154206	107	0.172714	0.210777	1
ST4.03ch03pos57536055.1	3	57536055	0.0317922	0.154206	107	0.172714	0.210777	1
ST4.03ch04pos6458772.1	4	6458772	0.0325641	0.303738	107	0.172714	0.21043	1
ST4.03ch04pos6458772.1	4	6458772	0.0325641	0.303738	107	0.172714	0.21043	1
ST4.03ch01pos87184684.1	1	87184684	0.0341408	0.308411	107	0.172714	0.209747	1
ST4.03ch01pos15310095.1	1	15310095	0.0373127	0.285047	107	0.172714	0.208469	1
ST4.03ch10pos51404136.1	10	51404136	0.0386714	0.350467	107	0.172714	0.207957	1
ST4.03ch10pos51404136.1	10	51404136	0.0386714	0.350467	107	0.172714	0.207957	1
ST4.03ch12pos59047543.1	12	59047543	0.0388991	0.271028	107	0.172714	0.207873	1
ST4.03ch12pos59047543.1	12	59047543	0.0388991	0.271028	107	0.172714	0.207873	1
ST4.03ch05pos48379020.1	5	48379020	0.0398805	0.116822	107	0.172714	0.207517	1
ST4.03ch05pos48379020.1	5	48379020	0.0398805	0.116822	107	0.172714	0.207517	1
ST4.03ch02pos40299038.1	2	40299038	0.0403624	0.205607	107	0.172714	0.207346	1
ST4.03ch02pos40299038.1	2	40299038	0.0403624	0.205607	107	0.172714	0.207346	1
ST4.03ch09pos58310154.1	9	58310154	0.0404906	0.0280374	107	0.172714	0.2073	1
ST4.03ch09pos58310154.1	9	58310154	0.0404906	0.0280374	107	0.172714	0.2073	1
ST4.03ch10pos51904910.1	10	51904910	0.0506974	0.411215	107	0.172714	0.204119	1
ST4.03ch10pos51904910.1	10	51904910	0.0506974	0.411215	107	0.172714	0.204119	1
ST4.03ch06pos50370984.1	6	50370984	0.0517973	0.406542	107	0.172714	0.203817	1
ST4.03ch06pos50370984.1	6	50370984	0.0517973	0.406542	107	0.172714	0.203817	1
ST4.03ch01pos82357049.1	1	82357049	0.0556316	0.149533	107	0.172714	0.202819	1
ST4.03ch01pos82357049.1	1	82357049	0.0556316	0.149533	107	0.172714	0.202819	1
ST4.03ch10pos51411806.1	10	51411806	0.0560276	0.238318	107	0.172714	0.20272	1
ST4.03ch10pos51411806.1	10	51411806	0.0560276	0.238318	107	0.172714	0.20272	1
ST4.03ch03pos57529201.1	3	57529201	0.0567902	0.149533	107	0.172714	0.202532	1
ST4.03ch03pos57529201.1	3	57529201	0.0567902	0.149533	107	0.172714	0.202532	1
ST4.03ch12pos58827443.1	12	58827443	0.0581925	0.313084	107	0.172714	0.202193	1
ST4.03ch12pos58827450.1	12	58827450	0.0581925	0.313084	107	0.172714	0.202193	1
ST4.03ch12pos58827460.1	12	58827460	0.0581925	0.313084	107	0.172714	0.202193	1
ST4.03ch12pos58827443.1	12	58827443	0.0581925	0.313084	107	0.172714	0.202193	1
ST4.03ch12pos58827450.1	12	58827450	0.0581925	0.313084	107	0.172714	0.202193	1
ST4.03ch12pos58827460.1	12	58827460	0.0581925	0.313084	107	0.172714	0.202193	1
ST4.03ch12pos58827443.1	12	58827443	0.0581925	0.313084	107	0.172714	0.202193	1
ST4.03ch12pos58827450.1	12	58827450	0.0581925	0.313084	107	0.172714	0.202193	1
ST4.03ch12pos58827460.1	12	58827460	0.0581925	0.313084	107	0.172714	0.202193	1
ST4.03ch12pos58827443.1	12	58827443	0.0581925	0.313084	107	0.172714	0.202193	1
ST4.03ch12pos58827450.1	12	58827450	0.0581925	0.313084	107	0.172714	0.202193	1
ST4.03ch12pos58827460.1	12	58827460	0.0581925	0.313084	107	0.172714	0.202193	1
ST4.03ch02pos47009789.1	2	47009789	0.0587019	0.116822	107	0.172714	0.202071	1
ST4.03ch02pos47043262.1	2	47043262	0.0587019	0.116822	107	0.172714	0.202071	1
ST4.03ch01pos69199530.1	1	69199530	0.0588068	0.46729	107	0.172714	0.202047	1
ST4.03ch01pos69199577.1	1	69199577	0.0588068	0.46729	107	0.172714	0.202047	1
ST4.03ch01pos69199530.1	1	69199530	0.0588068	0.46729	107	0.172714	0.202047	1
ST4.03ch01pos69199577.1	1	69199577	0.0588068	0.46729	107	0.172714	0.202047	1
ST4.03ch11pos41048514.1	11	41048514	0.0590817	0.130841	107	0.172714	0.201982	1
ST4.03ch11pos41048514.1	11	41048514	0.0590817	0.130841	107	0.172714	0.201982	1
ST4.03ch02pos47087809.1	2	47087809	0.0591786	0.186916	107	0.172714	0.201959	1
ST4.03ch11pos44313390.1	11	44313390	0.0601007	0.383178	107	0.172714	0.201745	1
ST4.03ch11pos44313390.1	11	44313390	0.0601007	0.383178	107	0.172714	0.201745	1
ST4.03ch10pos51448390.1	10	51448390	0.0606852	0.401869	107	0.172714	0.201611	1
ST4.03ch10pos51448390.1	10	51448390	0.0606852	0.401869	107	0.172714	0.201611	1
ST4.03ch02pos47085887.1	2	47085887	0.06401	0.107477	107	0.172714	0.200874	1
ST4.03ch03pos57536051.1	3	57536051	0.0672962	0.11215	107	0.172714	0.200185	1
ST4.03ch03pos57536061.1	3	57536061	0.0672962	0.11215	107	0.172714	0.200185	1
ST4.03ch03pos57536051.1	3	57536051	0.0672962	0.11215	107	0.172714	0.200185	1
ST4.03ch03pos57536061.1	3	57536061	0.0672962	0.11215	107	0.172714	0.200185	1
ST4.03ch04pos6372350.1	4	6372350	0.0687319	0.219626	107	0.172714	0.199895	1
ST4.03ch04pos6372350.1	4	6372350	0.0687319	0.219626	107	0.172714	0.199895	1
ST4.03ch04pos6470494.1	4	6470494	0.0688567	0.285047	107	0.172714	0.19987	1
ST4.03ch04pos6470494.1	4	6470494	0.0688567	0.285047	107	0.172714	0.19987	1
ST4.03ch01pos82216703.1	1	82216703	0.0694598	0.21028	107	0.172714	0.199751	1
ST4.03ch01pos82216732.1	1	82216732	0.0694598	0.21028	107	0.172714	0.199751	1
ST4.03ch01pos82216703.1	1	82216703	0.0694598	0.21028	107	0.172714	0.199751	1
ST4.03ch01pos82216732.1	1	82216732	0.0694598	0.21028	107	0.172714	0.199751	1
ST4.03ch01pos82216703.1	1	82216703	0.0694598	0.21028	107	0.172714	0.199751	1
ST4.03ch01pos82216732.1	1	82216732	0.0694598	0.21028	107	0.172714	0.199751	1
ST4.03ch01pos82216703.1	1	82216703	0.0694598	0.21028	107	0.172714	0.199751	1
ST4.03ch01pos82216732.1	1	82216732	0.0694598	0.21028	107	0.172714	0.199751	1
ST4.03ch01pos82216703.1	1	82216703	0.0694598	0.21028	107	0.172714	0.199751	1
ST4.03ch01pos82216732.1	1	82216732	0.0694598	0.21028	107	0.172714	0.199751	1
ST4.03ch02pos47013837.1	2	47013837	0.0694872	0.121495	107	0.172714	0.199746	1
ST4.03ch02pos47013856.1	2	47013856	0.0694872	0.121495	107	0.172714	0.199746	1
ST4.03ch04pos68750007.1	4	68750007	0.0703724	0.182243	107	0.172714	0.199572	1
ST4.03ch04pos68750007.1	4	68750007	0.0703724	0.182243	107	0.172714	0.199572	1
ST4.03ch04pos68794475.1	4	68794475	0.0717619	0.0654206	107	0.172714	0.199305	1
ST4.03ch04pos68794475.1	4	68794475	0.0717619	0.0654206	107	0.172714	0.199305	1
ST4.03ch11pos39480624.1	11	39480624	0.0724115	0.233645	107	0.172714	0.199182	1
ST4.03ch11pos39480624.1	11	39480624	0.0724115	0.233645	107	0.172714	0.199182	1
ST4.03ch10pos51404178.1	10	51404178	0.073101	0.0981308	107	0.172714	0.199053	1
ST4.03ch10pos51404178.1	10	51404178	0.073101	0.0981308	107	0.172714	0.199053	1
ST4.03ch10pos54801998.1	10	54801998	0.0736695	0.257009	107	0.172714	0.198947	1
ST4.03ch03pos47132093.1	3	47132093	0.0760525	0.17757	107	0.172714	0.198514	1
ST4.03ch10pos51448315.1	10	51448315	0.0765025	0.14486	107	0.172714	0.198434	1
ST4.03ch10pos51448315.1	10	51448315	0.0765025	0.14486	107	0.172714	0.198434	1
ST4.03ch01pos15310131.1	1	15310131	0.077245	0.285047	107	0.172714	0.198303	1
ST4.03ch08pos54917776.1	8	54917776	0.077949	0.261682	107	0.172714	0.19818	1
ST4.03ch08pos54917776.1	8	54917776	0.077949	0.261682	107	0.172714	0.19818	1
ST4.03ch08pos54917776.1	8	54917776	0.077949	0.261682	107	0.172714	0.19818	1
ST4.03ch03pos56746391.1	3	56746391	0.0788728	0.336449	107	0.172714	0.19802	1
ST4.03ch03pos56746391.1	3	56746391	0.0788728	0.336449	107	0.172714	0.19802	1
ST4.03ch10pos54801941.1	10	54801941	0.0790374	0.224299	107	0.172714	0.197992	1
ST4.03ch10pos51449176.1	10	51449176	0.0802856	0.224299	107	0.172714	0.19778	1
ST4.03ch10pos51449176.1	10	51449176	0.0802856	0.224299	107	0.172714	0.19778	1
ST4.03ch10pos51408253.1	10	51408253	0.0818569	0.205607	107	0.172714	0.197519	1
ST4.03ch10pos51408312.1	10	51408312	0.0818569	0.205607	107	0.172714	0.197519	1
ST4.03ch10pos51408326.1	10	51408326	0.0818569	0.205607	107	0.172714	0.197519	1
ST4.03ch10pos51408327.1	10	51408327	0.0818569	0.205607	107	0.172714	0.197519	1
ST4.03ch10pos51408328.1	10	51408328	0.0818569	0.205607	107	0.172714	0.197519	1
ST4.03ch10pos51408253.1	10	51408253	0.0818569	0.205607	107	0.172714	0.197519	1
ST4.03ch10pos51408312.1	10	51408312	0.0818569	0.205607	107	0.172714	0.197519	1
ST4.03ch10pos51408326.1	10	51408326	0.0818569	0.205607	107	0.172714	0.197519	1
ST4.03ch10pos51408327.1	10	51408327	0.0818569	0.205607	107	0.172714	0.197519	1
ST4.03ch10pos51408328.1	10	51408328	0.0818569	0.205607	107	0.172714	0.197519	1
ST4.03ch04pos6299166.1	4	6299166	0.0823805	0.0794393	107	0.172714	0.197433	1
ST4.03ch04pos6299166.1	4	6299166	0.0823805	0.0794393	107	0.172714	0.197433	1
ST4.03ch04pos6325623.1	4	6325623	0.0833778	0.485981	107	0.172714	0.19727	1
ST4.03ch04pos6325623.1	4	6325623	0.0833778	0.485981	107	0.172714	0.19727	1
ST4.03ch12pos58827405.1	12	58827405	0.0856057	0.0841121	107	0.172714	0.196916	1
ST4.03ch12pos58827405.1	12	58827405	0.0856057	0.0841121	107	0.172714	0.196916	1
ST4.03ch12pos58827405.1	12	58827405	0.0856057	0.0841121	107	0.172714	0.196916	1
ST4.03ch12pos58827405.1	12	58827405	0.0856057	0.0841121	107	0.172714	0.196916	1
ST4.03ch10pos51404112.1	10	51404112	0.08885	0.327103	107	0.172714	0.196417	1
ST4.03ch10pos51404112.1	10	51404112	0.08885	0.327103	107	0.172714	0.196417	1
ST4.03ch12pos59472459.1	12	59472459	0.0902401	0.261682	107	0.172714	0.196209	1
ST4.03ch12pos59472459.1	12	59472459	0.0902401	0.261682	107	0.172714	0.196209	1
ST4.03ch02pos40299039.1	2	40299039	0.0918255	0.191589	107	0.172714	0.195977	1
ST4.03ch02pos40299039.1	2	40299039	0.0918255	0.191589	107	0.172714	0.195977	1
ST4.03ch04pos68747065.1	4	68747065	0.0918908	0.327103	107	0.172714	0.195967	1
ST4.03ch04pos68747065.1	4	68747065	0.0918908	0.327103	107	0.172714	0.195967	1
ST4.03ch11pos44428265.1	11	44428265	0.0946114	0.0981308	107	0.172714	0.195579	1
ST4.03ch11pos44428265.1	11	44428265	0.0946114	0.0981308	107	0.172714	0.195579	1
ST4.03ch01pos87200183.1	1	87200183	0.095826	0.299065	107	0.172714	0.195409	1
ST4.03ch01pos87200219.1	1	87200219	0.095826	0.299065	107	0.172714	0.195409	1
ST4.03ch10pos51403853.1	10	51403853	0.0972009	0.158879	107	0.172714	0.19522	1
ST4.03ch10pos51403853.1	10	51403853	0.0972009	0.158879	107	0.172714	0.19522	1
ST4.03ch05pos48338883.1	5	48338883	0.0983477	0.443925	107	0.172714	0.195065	1
ST4.03ch05pos48338883.1	5	48338883	0.0983477	0.443925	107	0.172714	0.195065	1
ST4.03ch10pos54799279.1	10	54799279	0.0983566	0.280374	107	0.172714	0.195064	1
ST4.03ch03pos57618411.1	3	57618411	0.0989241	0.088785	107	0.172714	0.194988	1
ST4.03ch03pos57618411.1	3	57618411	0.0989241	0.088785	107	0.172714	0.194988	1
ST4.03ch08pos53758157.1	8	53758157	0.0989419	0.485981	107	0.172714	0.194985	1
ST4.03ch08pos53758157.1	8	53758157	0.0989419	0.485981	107	0.172714	0.194985	1
ST4.03ch10pos6367896.1	10	6367896	0.101669	0.0280374	107	0.172714	0.194626	1
ST4.03ch10pos6367896.1	10	6367896	0.101669	0.0280374	107	0.172714	0.194626	1
ST4.03ch04pos6368512.1	4	6368512	0.103045	0.299065	107	0.172714	0.194448	1
ST4.03ch04pos6368512.1	4	6368512	0.103045	0.299065	107	0.172714	0.194448	1
ST4.03ch04pos6479024.1	4	6479024	0.10321	0.0560748	107	0.172714	0.194427	1
ST4.03ch04pos6479024.1	4	6479024	0.10321	0.0560748	107	0.172714	0.194427	1
ST4.03ch10pos51906575.1	10	51906575	0.103442	0.116822	107	0.172714	0.194398	1
ST4.03ch10pos51906575.1	10	51906575	0.103442	0.116822	107	0.172714	0.194398	1
ST4.03ch04pos6372427.1	4	6372427	0.103538	0.345794	107	0.172714	0.194386	1
ST4.03ch04pos6372427.1	4	6372427	0.103538	0.345794	107	0.172714	0.194386	1
ST4.03ch01pos87200142.1	1	87200142	0.107384	0.28972	107	0.172714	0.193906	1
ST4.03ch01pos87200143.1	1	87200143	0.107384	0.28972	107	0.172714	0.193906	1
ST4.03ch11pos39363470.1	11	39363470	0.107606	0.107477	107	0.172714	0.193879	1
ST4.03ch11pos39363505.1	11	39363505	0.107606	0.107477	107	0.172714	0.193879	1
ST4.03ch11pos39363511.1	11	39363511	0.107606	0.107477	107	0.172714	0.193879	1
ST4.03ch11pos39363470.1	11	39363470	0.107606	0.107477	107	0.172714	0.193879	1
ST4.03ch11pos39363505.1	11	39363505	0.107606	0.107477	107	0.172714	0.193879	1
ST4.03ch11pos39363511.1	11	39363511	0.107606	0.107477	107	0.172714	0.193879	1
ST4.03ch10pos51696809.1	10	51696809	0.108967	0.373832	107	0.172714	0.193715	1
ST4.03ch10pos51696809.1	10	51696809	0.108967	0.373832	107	0.172714	0.193715	1
ST4.03ch10pos51696809.1	10	51696809	0.108967	0.373832	107	0.172714	0.193715	1
ST4.03ch10pos51696809.1	10	51696809	0.108967	0.373832	107	0.172714	0.193715	1
ST4.03ch10pos51696809.1	10	51696809	0.108967	0.373832	107	0.172714	0.193715	1
ST4.03ch10pos51696823.1	10	51696823	0.109162	0.383178	107	0.172714	0.193691	1
ST4.03ch10pos51696830.1	10	51696830	0.109162	0.383178	107	0.172714	0.193691	1
ST4.03ch10pos51696823.1	10	51696823	0.109162	0.383178	107	0.172714	0.193691	1
ST4.03ch10pos51696830.1	10	51696830	0.109162	0.383178	107	0.172714	0.193691	1
ST4.03ch10pos51696823.1	10	51696823	0.109162	0.383178	107	0.172714	0.193691	1
ST4.03ch10pos51696830.1	10	51696830	0.109162	0.383178	107	0.172714	0.193691	1
ST4.03ch10pos51696823.1	10	51696823	0.109162	0.383178	107	0.172714	0.193691	1
ST4.03ch10pos51696830.1	10	51696830	0.109162	0.383178	107	0.172714	0.193691	1
ST4.03ch10pos51696823.1	10	51696823	0.109162	0.383178	107	0.172714	0.193691	1
ST4.03ch10pos51696830.1	10	51696830	0.109162	0.383178	107	0.172714	0.193691	1
ST4.03ch01pos84248051.1	1	84248051	0.11102	0.327103	107	0.172714	0.19347	1
ST4.03ch10pos6308593.1	10	6308593	0.112657	0.14486	107	0.172714	0.193279	1
ST4.03ch10pos6308593.1	10	6308593	0.112657	0.14486	107	0.172714	0.193279	1
ST4.03ch08pos54917723.1	8	54917723	0.116518	0.271028	107	0.172714	0.192841	1
ST4.03ch08pos54917754.1	8	54917754	0.116518	0.271028	107	0.172714	0.192841	1
ST4.03ch08pos54917723.1	8	54917723	0.116518	0.271028	107	0.172714	0.192841	1
ST4.03ch08pos54917754.1	8	54917754	0.116518	0.271028	107	0.172714	0.192841	1
ST4.03ch08pos54917723.1	8	54917723	0.116518	0.271028	107	0.172714	0.192841	1
ST4.03ch08pos54917754.1	8	54917754	0.116518	0.271028	107	0.172714	0.192841	1
ST4.03ch03pos57541796.1	3	57541796	0.116559	0.121495	107	0.172714	0.192836	1
ST4.03ch03pos57541796.1	3	57541796	0.116559	0.121495	107	0.172714	0.192836	1
ST4.03ch09pos58291277.1	9	58291277	0.117936	0.397196	107	0.172714	0.192683	1
ST4.03ch09pos58291277.1	9	58291277	0.117936	0.397196	107	0.172714	0.192683	1
ST4.03ch10pos51404027.1	10	51404027	0.119893	0.11215	107	0.172714	0.19247	1
ST4.03ch10pos51404027.1	10	51404027	0.119893	0.11215	107	0.172714	0.19247	1
ST4.03ch03pos57597869.1	3	57597869	0.120323	0.350467	107	0.172714	0.192424	1
ST4.03ch03pos57597869.1	3	57597869	0.120323	0.350467	107	0.172714	0.192424	1
ST4.03ch04pos6470611.1	4	6470611	0.120348	0.257009	107	0.172714	0.192421	1
ST4.03ch04pos6470611.1	4	6470611	0.120348	0.257009	107	0.172714	0.192421	1
ST4.03ch10pos51404683.1	10	51404683	0.121071	0.11215	107	0.172714	0.192344	1
ST4.03ch10pos51404683.1	10	51404683	0.121071	0.11215	107	0.172714	0.192344	1
ST4.03ch10pos52004914.1	10	52004914	0.123766	0.350467	107	0.172714	0.192059	1
ST4.03ch10pos52004914.1	10	52004914	0.123766	0.350467	107	0.172714	0.192059	1
ST4.03ch10pos6312626.1	10	6312626	0.12392	0.158879	107	0.172714	0.192043	1
ST4.03ch10pos6312626.1	10	6312626	0.12392	0.158879	107	0.172714	0.192043	1
ST4.03ch04pos6371099.1	4	6371099	0.126465	0.476636	107	0.172714	0.191781	1
ST4.03ch04pos6371099.1	4	6371099	0.126465	0.476636	107	0.172714	0.191781	1
ST4.03ch01pos69085545.1	1	69085545	0.12664	0.186916	107	0.172714	0.191764	1
ST4.03ch01pos69085545.1	1	69085545	0.12664	0.186916	107	0.172714	0.191764	1
ST4.03ch11pos10423870.1	11	10423870	0.126666	0.088785	107	0.172714	0.191761	1
ST4.03ch11pos10423870.1	11	10423870	0.126666	0.088785	107	0.172714	0.191761	1
ST4.03ch01pos82223903.1	1	82223903	0.128754	0.224299	107	0.172714	0.191551	1
ST4.03ch01pos82223903.1	1	82223903	0.128754	0.224299	107	0.172714	0.191551	1
ST4.03ch01pos82223903.1	1	82223903	0.128754	0.224299	107	0.172714	0.191551	1
ST4.03ch01pos82223903.1	1	82223903	0.128754	0.224299	107	0.172714	0.191551	1
ST4.03ch01pos82223903.1	1	82223903	0.128754	0.224299	107	0.172714	0.191551	1
ST4.03ch11pos10423893.1	11	10423893	0.128945	0.214953	107	0.172714	0.191532	1
ST4.03ch11pos10423942.1	11	10423942	0.128945	0.214953	107	0.172714	0.191532	1
ST4.03ch11pos10423893.1	11	10423893	0.128945	0.214953	107	0.172714	0.191532	1
ST4.03ch11pos10423942.1	11	10423942	0.128945	0.214953	107	0.172714	0.191532	1
ST4.03ch10pos51449191.1	10	51449191	0.129579	0.135514	107	0.172714	0.191469	1
ST4.03ch10pos51449191.1	10	51449191	0.129579	0.135514	107	0.172714	0.191469	1
ST4.03ch05pos48378922.1	5	48378922	0.130452	0.0747664	107	0.172714	0.191383	1
ST4.03ch05pos48378922.1	5	48378922	0.130452	0.0747664	107	0.172714	0.191383	1
ST4.03ch11pos39363529.1	11	39363529	0.132506	0.102804	107	0.172714	0.191183	1
ST4.03ch11pos39363529.1	11	39363529	0.132506	0.102804	107	0.172714	0.191183	1
ST4.03ch12pos58960716.1	12	58960716	0.133175	0.17757	107	0.172714	0.191119	1
ST4.03ch12pos58960716.1	12	58960716	0.133175	0.17757	107	0.172714	0.191119	1
ST4.03ch12pos58960716.1	12	58960716	0.133175	0.17757	107	0.172714	0.191119	1
ST4.03ch12pos58960716.1	12	58960716	0.133175	0.17757	107	0.172714	0.191119	1
ST4.03ch10pos54746561.1	10	54746561	0.134549	0.158879	107	0.172714	0.190988	1
ST4.03ch10pos54746576.1	10	54746576	0.134549	0.158879	107	0.172714	0.190988	1
ST4.03ch10pos51696778.1	10	51696778	0.135196	0.364486	107	0.172714	0.190927	1
ST4.03ch10pos51696779.1	10	51696779	0.135196	0.364486	107	0.172714	0.190927	1
ST4.03ch10pos51696778.1	10	51696778	0.135196	0.364486	107	0.172714	0.190927	1
ST4.03ch10pos51696779.1	10	51696779	0.135196	0.364486	107	0.172714	0.190927	1
ST4.03ch10pos51696778.1	10	51696778	0.135196	0.364486	107	0.172714	0.190927	1
ST4.03ch10pos51696779.1	10	51696779	0.135196	0.364486	107	0.172714	0.190927	1
ST4.03ch10pos51696778.1	10	51696778	0.135196	0.364486	107	0.172714	0.190927	1
ST4.03ch10pos51696779.1	10	51696779	0.135196	0.364486	107	0.172714	0.190927	1
ST4.03ch10pos51696778.1	10	51696778	0.135196	0.364486	107	0.172714	0.190927	1
ST4.03ch10pos51696779.1	10	51696779	0.135196	0.364486	107	0.172714	0.190927	1
ST4.03ch10pos51696781.1	10	51696781	0.13573	0.373832	107	0.172714	0.190876	1
ST4.03ch10pos51696787.1	10	51696787	0.13573	0.373832	107	0.172714	0.190876	1
ST4.03ch10pos51696781.1	10	51696781	0.13573	0.373832	107	0.172714	0.190876	1
ST4.03ch10pos51696787.1	10	51696787	0.13573	0.373832	107	0.172714	0.190876	1
ST4.03ch10pos51696781.1	10	51696781	0.13573	0.373832	107	0.172714	0.190876	1
ST4.03ch10pos51696787.1	10	51696787	0.13573	0.373832	107	0.172714	0.190876	1
ST4.03ch10pos51696781.1	10	51696781	0.13573	0.373832	107	0.172714	0.190876	1
ST4.03ch10pos51696787.1	10	51696787	0.13573	0.373832	107	0.172714	0.190876	1
ST4.03ch10pos51696781.1	10	51696781	0.13573	0.373832	107	0.172714	0.190876	1
ST4.03ch10pos51696787.1	10	51696787	0.13573	0.373832	107	0.172714	0.190876	1
ST4.03ch09pos47410702.1	9	47410702	0.136045	0.46729	107	0.172714	0.190847	1
ST4.03ch09pos47410702.1	9	47410702	0.136045	0.46729	107	0.172714	0.190847	1
ST4.03ch01pos59286551.1	1	59286551	0.139385	0.242991	107	0.172714	0.190538	1
ST4.03ch09pos47410663.1	9	47410663	0.141065	0.462617	107	0.172714	0.190386	1
ST4.03ch09pos47410663.1	9	47410663	0.141065	0.462617	107	0.172714	0.190386	1
ST4.03ch12pos59433275.1	12	59433275	0.141214	0.0373832	107	0.172714	0.190373	1
ST4.03ch12pos59433277.1	12	59433277	0.141214	0.0373832	107	0.172714	0.190373	1
ST4.03ch12pos59433304.1	12	59433304	0.141214	0.0373832	107	0.172714	0.190373	1
ST4.03ch12pos59433315.1	12	59433315	0.141214	0.0373832	107	0.172714	0.190373	1
ST4.03ch12pos59433329.1	12	59433329	0.141214	0.0373832	107	0.172714	0.190373	1
ST4.03ch12pos59433275.1	12	59433275	0.141214	0.0373832	107	0.172714	0.190373	1
ST4.03ch12pos59433277.1	12	59433277	0.141214	0.0373832	107	0.172714	0.190373	1
ST4.03ch12pos59433304.1	12	59433304	0.141214	0.0373832	107	0.172714	0.190373	1
ST4.03ch12pos59433315.1	12	59433315	0.141214	0.0373832	107	0.172714	0.190373	1
ST4.03ch12pos59433329.1	12	59433329	0.141214	0.0373832	107	0.172714	0.190373	1
ST4.03ch11pos44313378.1	11	44313378	0.142898	0.0233645	107	0.172714	0.190223	1
ST4.03ch11pos44313378.1	11	44313378	0.142898	0.0233645	107	0.172714	0.190223	1
ST4.03ch10pos51443284.1	10	51443284	0.14332	0.186916	107	0.172714	0.190186	1
ST4.03ch10pos51443285.1	10	51443285	0.14332	0.186916	107	0.172714	0.190186	1
ST4.03ch10pos51443325.1	10	51443325	0.14332	0.186916	107	0.172714	0.190186	1
ST4.03ch10pos51443284.1	10	51443284	0.14332	0.186916	107	0.172714	0.190186	1
ST4.03ch10pos51443285.1	10	51443285	0.14332	0.186916	107	0.172714	0.190186	1
ST4.03ch10pos51443325.1	10	51443325	0.14332	0.186916	107	0.172714	0.190186	1
ST4.03ch04pos6372327.1	4	6372327	0.144848	0.0981308	107	0.172714	0.190052	1
ST4.03ch04pos6372327.1	4	6372327	0.144848	0.0981308	107	0.172714	0.190052	1
ST4.03ch04pos6413584.1	4	6413584	0.146612	0.257009	107	0.172714	0.189899	1
ST4.03ch04pos6413584.1	4	6413584	0.146612	0.257009	107	0.172714	0.189899	1
ST4.03ch08pos54891071.1	8	54891071	0.149186	0.392523	107	0.172714	0.18968	1
ST4.03ch08pos54891071.1	8	54891071	0.149186	0.392523	107	0.172714	0.18968	1
ST4.03ch08pos54891071.1	8	54891071	0.149186	0.392523	107	0.172714	0.18968	1
ST4.03ch05pos48357208.1	5	48357208	0.150127	0.0327103	107	0.172714	0.189601	1
ST4.03ch05pos48357208.1	5	48357208	0.150127	0.0327103	107	0.172714	0.189601	1
ST4.03ch11pos10574773.1	11	10574773	0.151473	0.341121	107	0.172714	0.189489	1
ST4.03ch11pos10574773.1	11	10574773	0.151473	0.341121	107	0.172714	0.189489	1
ST4.03ch04pos68892284.1	4	68892284	0.152128	0.364486	107	0.172714	0.189434	1
ST4.03ch04pos68892284.1	4	68892284	0.152128	0.364486	107	0.172714	0.189434	1
ST4.03ch09pos47410664.1	9	47410664	0.153081	0.224299	107	0.172714	0.189356	1
ST4.03ch09pos47410664.1	9	47410664	0.153081	0.224299	107	0.172714	0.189356	1
ST4.03ch10pos51696774.1	10	51696774	0.15554	0.168224	107	0.172714	0.189157	1
ST4.03ch10pos51696774.1	10	51696774	0.15554	0.168224	107	0.172714	0.189157	1
ST4.03ch10pos51696774.1	10	51696774	0.15554	0.168224	107	0.172714	0.189157	1
ST4.03ch10pos51696774.1	10	51696774	0.15554	0.168224	107	0.172714	0.189157	1
ST4.03ch10pos51696774.1	10	51696774	0.15554	0.168224	107	0.172714	0.189157	1
ST4.03ch04pos68794487.1	4	68794487	0.157154	0.0934579	107	0.172714	0.189028	1
ST4.03ch04pos68794487.1	4	68794487	0.157154	0.0934579	107	0.172714	0.189028	1
ST4.03ch04pos6473246.1	4	6473246	0.157972	0.327103	107	0.172714	0.188963	1
ST4.03ch04pos6473246.1	4	6473246	0.157972	0.327103	107	0.172714	0.188963	1
ST4.03ch06pos50353980.1	6	50353980	0.159167	0.224299	107	0.172714	0.188869	1
ST4.03ch06pos50353980.1	6	50353980	0.159167	0.224299	107	0.172714	0.188869	1
ST4.03ch04pos68747094.1	4	68747094	0.162434	0.28972	107	0.172714	0.188616	1
ST4.03ch04pos68747094.1	4	68747094	0.162434	0.28972	107	0.172714	0.188616	1
ST4.03ch10pos51404014.1	10	51404014	0.162535	0.130841	107	0.172714	0.188609	1
ST4.03ch10pos51404014.1	10	51404014	0.162535	0.130841	107	0.172714	0.188609	1
ST4.03ch10pos51404041.1	10	51404041	0.162961	0.0841121	107	0.172714	0.188576	1
ST4.03ch10pos51404041.1	10	51404041	0.162961	0.0841121	107	0.172714	0.188576	1
ST4.03ch11pos10480273.1	11	10480273	0.16591	0.364486	107	0.172714	0.188354	1
ST4.03ch11pos10480314.1	11	10480314	0.16591	0.364486	107	0.172714	0.188354	1
ST4.03ch11pos10480273.1	11	10480273	0.16591	0.364486	107	0.172714	0.188354	1
ST4.03ch11pos10480314.1	11	10480314	0.16591	0.364486	107	0.172714	0.188354	1
ST4.03ch09pos47410656.1	9	47410656	0.166979	0.219626	107	0.172714	0.188275	1
ST4.03ch09pos47410656.1	9	47410656	0.166979	0.219626	107	0.172714	0.188275	1
ST4.03ch10pos51403860.1	10	51403860	0.168622	0.0654206	107	0.172714	0.188154	1
ST4.03ch10pos51403860.1	10	51403860	0.168622	0.0654206	107	0.172714	0.188154	1
ST4.03ch10pos51404037.1	10	51404037	0.168637	0.0747664	107	0.172714	0.188153	1
ST4.03ch10pos51404037.1	10	51404037	0.168637	0.0747664	107	0.172714	0.188153	1
ST4.03ch09pos54357875.1	9	54357875	0.170095	0.490654	107	0.172714	0.188046	1
ST4.03ch09pos54357875.1	9	54357875	0.170095	0.490654	107	0.172714	0.188046	1
ST4.03ch04pos6372392.1	4	6372392	0.172288	0.476636	107	0.172714	0.187889	1
ST4.03ch04pos6372412.1	4	6372412	0.172288	0.476636	107	0.172714	0.187889	1
ST4.03ch04pos6372392.1	4	6372392	0.172288	0.476636	107	0.172714	0.187889	1
ST4.03ch04pos6372412.1	4	6372412	0.172288	0.476636	107	0.172714	0.187889	1
ST4.03ch02pos47088782.1	2	47088782	0.17287	0.121495	107	0.172714	0.187847	1
ST4.03ch02pos47088802.1	2	47088802	0.17287	0.121495	107	0.172714	0.187847	1
ST4.03ch12pos59472487.1	12	59472487	0.173774	0.168224	107	0.172714	0.187783	1
ST4.03ch12pos59472487.1	12	59472487	0.173774	0.168224	107	0.172714	0.187783	1
ST4.03ch01pos66074370.1	1	66074370	0.17469	0.140187	107	0.172714	0.187718	1
ST4.03ch01pos66074371.1	1	66074371	0.17469	0.140187	107	0.172714	0.187718	1
ST4.03ch01pos66074376.1	1	66074376	0.17469	0.140187	107	0.172714	0.187718	1
ST4.03ch01pos66074370.1	1	66074370	0.17469	0.140187	107	0.172714	0.187718	1
ST4.03ch01pos66074371.1	1	66074371	0.17469	0.140187	107	0.172714	0.187718	1
ST4.03ch01pos66074376.1	1	66074376	0.17469	0.140187	107	0.172714	0.187718	1
ST4.03ch04pos6459788.1	4	6459788	0.176242	0.0841121	107	0.172714	0.18761	1
ST4.03ch04pos6459788.1	4	6459788	0.176242	0.0841121	107	0.172714	0.18761	1
ST4.03ch02pos47044985.1	2	47044985	0.176559	0.0233645	107	0.172714	0.187588	1
ST4.03ch02pos47045033.1	2	47045033	0.176559	0.0233645	107	0.172714	0.187588	1
ST4.03ch10pos6367874.1	10	6367874	0.177753	0.200935	107	0.172714	0.187506	1
ST4.03ch10pos6367874.1	10	6367874	0.177753	0.200935	107	0.172714	0.187506	1
ST4.03ch11pos44428307.1	11	44428307	0.179046	0.130841	107	0.172714	0.187417	1
ST4.03ch11pos44428307.1	11	44428307	0.179046	0.130841	107	0.172714	0.187417	1
ST4.03ch02pos40299081.1	2	40299081	0.182183	0.126168	107	0.172714	0.187205	1
ST4.03ch02pos40299081.1	2	40299081	0.182183	0.126168	107	0.172714	0.187205	1
ST4.03ch03pos56814478.1	3	56814478	0.183088	0.158879	107	0.172714	0.187145	1
ST4.03ch03pos56814478.1	3	56814478	0.183088	0.158879	107	0.172714	0.187145	1
ST4.03ch04pos6470508.1	4	6470508	0.18576	0.271028	107	0.172714	0.186968	1
ST4.03ch04pos6470508.1	4	6470508	0.18576	0.271028	107	0.172714	0.186968	1
ST4.03ch09pos54492805.1	9	54492805	0.18817	0.158879	107	0.172714	0.186812	1
ST4.03ch09pos54492805.1	9	54492805	0.18817	0.158879	107	0.172714	0.186812	1
ST4.03ch12pos59444428.1	12	59444428	0.188243	0.102804	107	0.172714	0.186807	1
ST4.03ch12pos59444428.1	12	59444428	0.188243	0.102804	107	0.172714	0.186807	1
ST4.03ch04pos6368427.1	4	6368427	0.188412	0.308411	107	0.172714	0.186797	1
ST4.03ch04pos6368428.1	4	6368428	0.188412	0.308411	107	0.172714	0.186797	1
ST4.03ch04pos6368478.1	4	6368478	0.188412	0.308411	107	0.172714	0.186797	1
ST4.03ch04pos6368427.1	4	6368427	0.188412	0.308411	107	0.172714	0.186797	1
ST4.03ch04pos6368428.1	4	6368428	0.188412	0.308411	107	0.172714	0.186797	1
ST4.03ch04pos6368478.1	4	6368478	0.188412	0.308411	107	0.172714	0.186797	1
ST4.03ch09pos47464409.1	9	47464409	0.189406	0.214953	107	0.172714	0.186733	1
ST4.03ch09pos47464409.1	9	47464409	0.189406	0.214953	107	0.172714	0.186733	1
ST4.03ch09pos47412304.1	9	47412304	0.190698	0.271028	107	0.172714	0.186651	1
ST4.03ch09pos47412304.1	9	47412304	0.190698	0.271028	107	0.172714	0.186651	1
ST4.03ch06pos50353973.1	6	50353973	0.19117	0.247664	107	0.172714	0.186621	1
ST4.03ch06pos50353973.1	6	50353973	0.19117	0.247664	107	0.172714	0.186621	1
ST4.03ch10pos51906616.1	10	51906616	0.191206	0.130841	107	0.172714	0.186618	1
ST4.03ch10pos51906616.1	10	51906616	0.191206	0.130841	107	0.172714	0.186618	1
ST4.03ch11pos44428312.1	11	44428312	0.191446	0.140187	107	0.172714	0.186603	1
ST4.03ch11pos44428312.1	11	44428312	0.191446	0.140187	107	0.172714	0.186603	1
ST4.03ch03pos17247457.1	3	17247457	0.192368	0.107477	107	0.172714	0.186545	1
ST4.03ch03pos17247457.1	3	17247457	0.192368	0.107477	107	0.172714	0.186545	1
ST4.03ch12pos58960740.1	12	58960740	0.192936	0.154206	107	0.172714	0.18651	1
ST4.03ch12pos58960740.1	12	58960740	0.192936	0.154206	107	0.172714	0.18651	1
ST4.03ch12pos58960740.1	12	58960740	0.192936	0.154206	107	0.172714	0.18651	1
ST4.03ch12pos58960740.1	12	58960740	0.192936	0.154206	107	0.172714	0.18651	1
ST4.03ch10pos51403841.1	10	51403841	0.194215	0.0560748	107	0.172714	0.18643	1
ST4.03ch10pos51403841.1	10	51403841	0.194215	0.0560748	107	0.172714	0.18643	1
ST4.03ch03pos56864066.1	3	56864066	0.195061	0.219626	107	0.172714	0.186378	1
ST4.03ch03pos56864066.1	3	56864066	0.195061	0.219626	107	0.172714	0.186378	1
ST4.03ch11pos39477628.1	11	39477628	0.195389	0.163551	107	0.172714	0.186358	1
ST4.03ch11pos39477644.1	11	39477644	0.195389	0.163551	107	0.172714	0.186358	1
ST4.03ch11pos39477645.1	11	39477645	0.195389	0.163551	107	0.172714	0.186358	1
ST4.03ch11pos39477628.1	11	39477628	0.195389	0.163551	107	0.172714	0.186358	1
ST4.03ch11pos39477644.1	11	39477644	0.195389	0.163551	107	0.172714	0.186358	1
ST4.03ch11pos39477645.1	11	39477645	0.195389	0.163551	107	0.172714	0.186358	1
ST4.03ch03pos57485677.1	3	57485677	0.196003	0.0700935	107	0.172714	0.18632	1
ST4.03ch03pos57485677.1	3	57485677	0.196003	0.0700935	107	0.172714	0.18632	1
ST4.03ch11pos40958904.1	11	40958904	0.197754	0.116822	107	0.172714	0.186213	1
ST4.03ch11pos40958951.1	11	40958951	0.197754	0.116822	107	0.172714	0.186213	1
ST4.03ch11pos40958904.1	11	40958904	0.197754	0.116822	107	0.172714	0.186213	1
ST4.03ch11pos40958951.1	11	40958951	0.197754	0.116822	107	0.172714	0.186213	1
ST4.03ch05pos48381045.1	5	48381045	0.197949	0.429907	107	0.172714	0.186201	1
ST4.03ch05pos48381045.1	5	48381045	0.197949	0.429907	107	0.172714	0.186201	1
ST4.03ch08pos53705547.1	8	53705547	0.202694	0.172897	107	0.172714	0.185917	1
ST4.03ch08pos53705547.1	8	53705547	0.202694	0.172897	107	0.172714	0.185917	1
ST4.03ch03pos57493695.1	3	57493695	0.202772	0.364486	107	0.172714	0.185913	1
ST4.03ch03pos57493695.1	3	57493695	0.202772	0.364486	107	0.172714	0.185913	1
ST4.03ch09pos58397928.1	9	58397928	0.20286	0.214953	107	0.172714	0.185908	1
ST4.03ch09pos58397928.1	9	58397928	0.20286	0.214953	107	0.172714	0.185908	1
ST4.03ch11pos44428297.1	11	44428297	0.203413	0.102804	107	0.172714	0.185875	1
ST4.03ch11pos44428297.1	11	44428297	0.203413	0.102804	107	0.172714	0.185875	1
ST4.03ch03pos56808152.1	3	56808152	0.203684	0.280374	107	0.172714	0.185859	1
ST4.03ch03pos56808152.1	3	56808152	0.203684	0.280374	107	0.172714	0.185859	1
ST4.03ch03pos57485682.1	3	57485682	0.203982	0.0700935	107	0.172714	0.185842	1
ST4.03ch03pos57485682.1	3	57485682	0.203982	0.0700935	107	0.172714	0.185842	1
ST4.03ch01pos69085517.1	1	69085517	0.205874	0.205607	107	0.172714	0.185732	1
ST4.03ch01pos69085517.1	1	69085517	0.205874	0.205607	107	0.172714	0.185732	1
ST4.03ch01pos82383946.1	1	82383946	0.206399	0.21028	107	0.172714	0.185701	1
ST4.03ch01pos82383946.1	1	82383946	0.206399	0.21028	107	0.172714	0.185701	1
ST4.03ch06pos50371033.1	6	50371033	0.207913	0.495327	107	0.172714	0.185614	1
ST4.03ch06pos50371033.1	6	50371033	0.207913	0.495327	107	0.172714	0.185614	1
ST4.03ch06pos50370969.1	6	50370969	0.209163	0.476636	107	0.172714	0.185543	1
ST4.03ch06pos50370969.1	6	50370969	0.209163	0.476636	107	0.172714	0.185543	1
ST4.03ch04pos68750036.1	4	68750036	0.210749	0.172897	107	0.172714	0.185454	1
ST4.03ch04pos68750036.1	4	68750036	0.210749	0.172897	107	0.172714	0.185454	1
ST4.03ch02pos40299136.1	2	40299136	0.213563	0.130841	107	0.172714	0.185296	1
ST4.03ch02pos40299136.1	2	40299136	0.213563	0.130841	107	0.172714	0.185296	1
ST4.03ch06pos50297132.1	6	50297132	0.215031	0.140187	107	0.172714	0.185215	1
ST4.03ch06pos50297132.1	6	50297132	0.215031	0.140187	107	0.172714	0.185215	1
ST4.03ch10pos51449190.1	10	51449190	0.215513	0.17757	107	0.172714	0.185189	1
ST4.03ch10pos51449190.1	10	51449190	0.215513	0.17757	107	0.172714	0.185189	1
ST4.03ch06pos50353972.1	6	50353972	0.215781	0.238318	107	0.172714	0.185174	1
ST4.03ch06pos50353972.1	6	50353972	0.215781	0.238318	107	0.172714	0.185174	1
ST4.03ch03pos47093182.1	3	47093182	0.21634	0.11215	107	0.172714	0.185144	1
ST4.03ch05pos48451740.1	5	48451740	0.216403	0.130841	107	0.172714	0.18514	1
ST4.03ch05pos48451740.1	5	48451740	0.216403	0.130841	107	0.172714	0.18514	1
ST4.03ch08pos54891065.1	8	54891065	0.217161	0.280374	107	0.172714	0.185099	1
ST4.03ch08pos54891065.1	8	54891065	0.217161	0.280374	107	0.172714	0.185099	1
ST4.03ch08pos54891065.1	8	54891065	0.217161	0.280374	107	0.172714	0.185099	1
ST4.03ch10pos51919956.1	10	51919956	0.217863	0.397196	107	0.172714	0.185061	1
ST4.03ch10pos51919959.1	10	51919959	0.217863	0.397196	107	0.172714	0.185061	1
ST4.03ch10pos51919956.1	10	51919956	0.217863	0.397196	107	0.172714	0.185061	1
ST4.03ch10pos51919959.1	10	51919959	0.217863	0.397196	107	0.172714	0.185061	1
ST4.03ch06pos50297145.1	6	50297145	0.218488	0.135514	107	0.172714	0.185027	1
ST4.03ch06pos50297145.1	6	50297145	0.218488	0.135514	107	0.172714	0.185027	1
ST4.03ch06pos50297107.1	6	50297107	0.219599	0.135514	107	0.172714	0.184968	1
ST4.03ch06pos50297107.1	6	50297107	0.219599	0.135514	107	0.172714	0.184968	1
ST4.03ch09pos5550983.1	9	5550983	0.221939	0.247664	107	0.172714	0.184843	1
ST4.03ch09pos5550983.1	9	5550983	0.221939	0.247664	107	0.172714	0.184843	1
ST4.03ch09pos5550983.1	9	5550983	0.221939	0.247664	107	0.172714	0.184843	1
ST4.03ch09pos5550983.1	9	5550983	0.221939	0.247664	107	0.172714	0.184843	1
ST4.03ch09pos5550983.1	9	5550983	0.221939	0.247664	107	0.172714	0.184843	1
ST4.03ch09pos5550983.1	9	5550983	0.221939	0.247664	107	0.172714	0.184843	1
ST4.03ch03pos47101506.1	3	47101506	0.223038	0.495327	107	0.172714	0.184785	1
ST4.03ch05pos48459640.1	5	48459640	0.226062	0.121495	107	0.172714	0.184628	1
ST4.03ch05pos48459640.1	5	48459640	0.226062	0.121495	107	0.172714	0.184628	1
ST4.03ch04pos68825767.1	4	68825767	0.228436	0.401869	107	0.172714	0.184506	1
ST4.03ch04pos68825767.1	4	68825767	0.228436	0.401869	107	0.172714	0.184506	1
ST4.03ch10pos51449339.1	10	51449339	0.22899	0.107477	107	0.172714	0.184477	1
ST4.03ch10pos51449339.1	10	51449339	0.22899	0.107477	107	0.172714	0.184477	1
ST4.03ch01pos84211081.1	1	84211081	0.230487	0.0747664	107	0.172714	0.184402	1
ST4.03ch12pos58960728.1	12	58960728	0.231447	0.130841	107	0.172714	0.184353	1
ST4.03ch12pos58960728.1	12	58960728	0.231447	0.130841	107	0.172714	0.184353	1
ST4.03ch12pos58960728.1	12	58960728	0.231447	0.130841	107	0.172714	0.184353	1
ST4.03ch12pos58960728.1	12	58960728	0.231447	0.130841	107	0.172714	0.184353	1
ST4.03ch02pos40299037.1	2	40299037	0.231479	0.196262	107	0.172714	0.184352	1
ST4.03ch02pos40299037.1	2	40299037	0.231479	0.196262	107	0.172714	0.184352	1
ST4.03ch04pos68914885.1	4	68914885	0.236435	0.364486	107	0.172714	0.184106	1
ST4.03ch04pos68914885.1	4	68914885	0.236435	0.364486	107	0.172714	0.184106	1
ST4.03ch06pos50371031.1	6	50371031	0.238266	0.471963	107	0.172714	0.184017	1
ST4.03ch06pos50371031.1	6	50371031	0.238266	0.471963	107	0.172714	0.184017	1
ST4.03ch11pos10574783.1	11	10574783	0.238511	0.28972	107	0.172714	0.184005	1
ST4.03ch11pos10574783.1	11	10574783	0.238511	0.28972	107	0.172714	0.184005	1
ST4.03ch10pos54766655.1	10	54766655	0.240322	0.126168	107	0.172714	0.183917	1
ST4.03ch10pos51448369.1	10	51448369	0.241653	0.490654	107	0.172714	0.183854	1
ST4.03ch10pos51448369.1	10	51448369	0.241653	0.490654	107	0.172714	0.183854	1
ST4.03ch01pos66074590.1	1	66074590	0.243543	0.168224	107	0.172714	0.183764	1
ST4.03ch01pos66074590.1	1	66074590	0.243543	0.168224	107	0.172714	0.183764	1
ST4.03ch10pos51696766.1	10	51696766	0.243998	0.331776	107	0.172714	0.183743	1
ST4.03ch10pos51696766.1	10	51696766	0.243998	0.331776	107	0.172714	0.183743	1
ST4.03ch10pos51696766.1	10	51696766	0.243998	0.331776	107	0.172714	0.183743	1
ST4.03ch10pos51696766.1	10	51696766	0.243998	0.331776	107	0.172714	0.183743	1
ST4.03ch10pos51696766.1	10	51696766	0.243998	0.331776	107	0.172714	0.183743	1
ST4.03ch03pos2437156.1	3	2437156	0.24426	0.088785	107	0.172714	0.18373	1
ST4.03ch03pos2437156.1	3	2437156	0.24426	0.088785	107	0.172714	0.18373	1
ST4.03ch08pos53666334.1	8	53666334	0.245646	0.0373832	107	0.172714	0.183665	1
ST4.03ch08pos53666335.1	8	53666335	0.245646	0.0373832	107	0.172714	0.183665	1
ST4.03ch08pos53666334.1	8	53666334	0.245646	0.0373832	107	0.172714	0.183665	1
ST4.03ch08pos53666335.1	8	53666335	0.245646	0.0373832	107	0.172714	0.183665	1
ST4.03ch03pos47132133.1	3	47132133	0.247593	0.149533	107	0.172714	0.183575	1
ST4.03ch08pos54813715.1	8	54813715	0.249406	0.280374	107	0.172714	0.183491	1
ST4.03ch08pos54813715.1	8	54813715	0.249406	0.280374	107	0.172714	0.183491	1
ST4.03ch08pos54813715.1	8	54813715	0.249406	0.280374	107	0.172714	0.183491	1
ST4.03ch03pos57597922.1	3	57597922	0.249731	0.0327103	107	0.172714	0.183477	1
ST4.03ch03pos57597922.1	3	57597922	0.249731	0.0327103	107	0.172714	0.183477	1
ST4.03ch11pos44428303.1	11	44428303	0.249762	0.443925	107	0.172714	0.183475	1
ST4.03ch11pos44428303.1	11	44428303	0.249762	0.443925	107	0.172714	0.183475	1
ST4.03ch04pos6479079.1	4	6479079	0.250689	0.121495	107	0.172714	0.183433	1
ST4.03ch04pos6479079.1	4	6479079	0.250689	0.121495	107	0.172714	0.183433	1
ST4.03ch01pos69244994.1	1	69244994	0.251118	0.11215	107	0.172714	0.183413	1
ST4.03ch01pos69244994.1	1	69244994	0.251118	0.11215	107	0.172714	0.183413	1
ST4.03ch02pos40299033.1	2	40299033	0.253421	0.186916	107	0.172714	0.183309	1
ST4.03ch02pos40299033.1	2	40299033	0.253421	0.186916	107	0.172714	0.183309	1
ST4.03ch05pos51654762.1	5	51654762	0.254832	0.448598	107	0.172714	0.183246	1
ST4.03ch05pos51654762.1	5	51654762	0.254832	0.448598	107	0.172714	0.183246	1
ST4.03ch11pos40871873.1	11	40871873	0.25491	0.485981	107	0.172714	0.183243	1
ST4.03ch11pos40871873.1	11	40871873	0.25491	0.485981	107	0.172714	0.183243	1
ST4.03ch04pos6459701.1	4	6459701	0.256487	0.0747664	107	0.172714	0.183173	1
ST4.03ch04pos6459701.1	4	6459701	0.256487	0.0747664	107	0.172714	0.183173	1
ST4.03ch12pos58666849.1	12	58666849	0.257392	0.121495	107	0.172714	0.183133	1
ST4.03ch12pos58666850.1	12	58666850	0.257392	0.121495	107	0.172714	0.183133	1
ST4.03ch12pos58666853.1	12	58666853	0.257392	0.121495	107	0.172714	0.183133	1
ST4.03ch12pos58666885.1	12	58666885	0.257392	0.121495	107	0.172714	0.183133	1
ST4.03ch12pos58666891.1	12	58666891	0.257392	0.121495	107	0.172714	0.183133	1
ST4.03ch12pos58666849.1	12	58666849	0.257392	0.121495	107	0.172714	0.183133	1
ST4.03ch12pos58666850.1	12	58666850	0.257392	0.121495	107	0.172714	0.183133	1
ST4.03ch12pos58666853.1	12	58666853	0.257392	0.121495	107	0.172714	0.183133	1
ST4.03ch12pos58666885.1	12	58666885	0.257392	0.121495	107	0.172714	0.183133	1
ST4.03ch12pos58666891.1	12	58666891	0.257392	0.121495	107	0.172714	0.183133	1
ST4.03ch12pos58666849.1	12	58666849	0.257392	0.121495	107	0.172714	0.183133	1
ST4.03ch12pos58666850.1	12	58666850	0.257392	0.121495	107	0.172714	0.183133	1
ST4.03ch12pos58666853.1	12	58666853	0.257392	0.121495	107	0.172714	0.183133	1
ST4.03ch12pos58666885.1	12	58666885	0.257392	0.121495	107	0.172714	0.183133	1
ST4.03ch12pos58666891.1	12	58666891	0.257392	0.121495	107	0.172714	0.183133	1
ST4.03ch12pos58666849.1	12	58666849	0.257392	0.121495	107	0.172714	0.183133	1
ST4.03ch12pos58666850.1	12	58666850	0.257392	0.121495	107	0.172714	0.183133	1
ST4.03ch12pos58666853.1	12	58666853	0.257392	0.121495	107	0.172714	0.183133	1
ST4.03ch12pos58666885.1	12	58666885	0.257392	0.121495	107	0.172714	0.183133	1
ST4.03ch12pos58666891.1	12	58666891	0.257392	0.121495	107	0.172714	0.183133	1
ST4.03ch05pos48451742.1	5	48451742	0.260007	0.116822	107	0.172714	0.183018	1
ST4.03ch05pos48451742.1	5	48451742	0.260007	0.116822	107	0.172714	0.183018	1
ST4.03ch12pos58666914.1	12	58666914	0.26086	0.46729	107	0.172714	0.182981	1
ST4.03ch12pos58666914.1	12	58666914	0.26086	0.46729	107	0.172714	0.182981	1
ST4.03ch12pos58666914.1	12	58666914	0.26086	0.46729	107	0.172714	0.182981	1
ST4.03ch12pos58666914.1	12	58666914	0.26086	0.46729	107	0.172714	0.182981	1
ST4.03ch05pos51751470.1	5	51751470	0.261115	0.0046729	107	0.172714	0.18297	1
ST4.03ch05pos51751521.1	5	51751521	0.261115	0.0046729	107	0.172714	0.18297	1
ST4.03ch05pos51751528.1	5	51751528	0.261115	0.0046729	107	0.172714	0.18297	1
ST4.03ch06pos50287655.1	6	50287655	0.261115	0.0046729	107	0.172714	0.18297	1
ST4.03ch03pos56854761.1	3	56854761	0.261115	0.00934579	107	0.172714	0.18297	1
ST4.03ch12pos58827416.1	12	58827416	0.261115	0.0046729	107	0.172714	0.18297	1
ST4.03ch12pos58827416.1	12	58827416	0.261115	0.0046729	107	0.172714	0.18297	1
ST4.03ch10pos51404165.1	10	51404165	0.261115	0.00934579	107	0.172714	0.18297	1
ST4.03ch08pos54914936.1	8	54914936	0.261115	0.0046729	107	0.172714	0.18297	1
ST4.03ch08pos54914936.1	8	54914936	0.261115	0.0046729	107	0.172714	0.18297	1
ST4.03ch06pos50287655.1	6	50287655	0.261115	0.0046729	107	0.172714	0.18297	1
ST4.03ch08pos54914936.1	8	54914936	0.261115	0.0046729	107	0.172714	0.18297	1
ST4.03ch12pos58827416.1	12	58827416	0.261115	0.0046729	107	0.172714	0.18297	1
ST4.03ch12pos58827416.1	12	58827416	0.261115	0.0046729	107	0.172714	0.18297	1
ST4.03ch03pos56854761.1	3	56854761	0.261115	0.00934579	107	0.172714	0.18297	1
ST4.03ch10pos51404165.1	10	51404165	0.261115	0.00934579	107	0.172714	0.18297	1
ST4.03ch05pos51751470.1	5	51751470	0.261115	0.0046729	107	0.172714	0.18297	1
ST4.03ch05pos51751521.1	5	51751521	0.261115	0.0046729	107	0.172714	0.18297	1
ST4.03ch05pos51751528.1	5	51751528	0.261115	0.0046729	107	0.172714	0.18297	1
ST4.03ch01pos15310130.1	1	15310130	0.261115	0.0046729	107	0.172714	0.18297	1
ST4.03ch12pos58666831.1	12	58666831	0.262431	0.11215	107	0.172714	0.182913	1
ST4.03ch12pos58666832.1	12	58666832	0.262431	0.11215	107	0.172714	0.182913	1
ST4.03ch12pos58666834.1	12	58666834	0.262431	0.11215	107	0.172714	0.182913	1
ST4.03ch12pos58666831.1	12	58666831	0.262431	0.11215	107	0.172714	0.182913	1
ST4.03ch12pos58666832.1	12	58666832	0.262431	0.11215	107	0.172714	0.182913	1
ST4.03ch12pos58666834.1	12	58666834	0.262431	0.11215	107	0.172714	0.182913	1
ST4.03ch12pos58666831.1	12	58666831	0.262431	0.11215	107	0.172714	0.182913	1
ST4.03ch12pos58666832.1	12	58666832	0.262431	0.11215	107	0.172714	0.182913	1
ST4.03ch12pos58666834.1	12	58666834	0.262431	0.11215	107	0.172714	0.182913	1
ST4.03ch12pos58666831.1	12	58666831	0.262431	0.11215	107	0.172714	0.182913	1
ST4.03ch12pos58666832.1	12	58666832	0.262431	0.11215	107	0.172714	0.182913	1
ST4.03ch12pos58666834.1	12	58666834	0.262431	0.11215	107	0.172714	0.182913	1
ST4.03ch09pos5551072.1	9	5551072	0.264927	0.0233645	107	0.172714	0.182807	1
ST4.03ch09pos5551072.1	9	5551072	0.264927	0.0233645	107	0.172714	0.182807	1
ST4.03ch09pos5551072.1	9	5551072	0.264927	0.0233645	107	0.172714	0.182807	1
ST4.03ch09pos5551072.1	9	5551072	0.264927	0.0233645	107	0.172714	0.182807	1
ST4.03ch09pos5551072.1	9	5551072	0.264927	0.0233645	107	0.172714	0.182807	1
ST4.03ch09pos5551072.1	9	5551072	0.264927	0.0233645	107	0.172714	0.182807	1
ST4.03ch02pos40385287.1	2	40385287	0.265341	0.247664	107	0.172714	0.182789	1
ST4.03ch02pos40385287.1	2	40385287	0.265341	0.247664	107	0.172714	0.182789	1
ST4.03ch10pos6367852.1	10	6367852	0.266301	0.280374	107	0.172714	0.182748	1
ST4.03ch10pos6367852.1	10	6367852	0.266301	0.280374	107	0.172714	0.182748	1
ST4.03ch03pos2316500.1	3	2316500	0.266871	0.0794393	107	0.172714	0.182724	1
ST4.03ch03pos2316521.1	3	2316521	0.266871	0.0794393	107	0.172714	0.182724	1
ST4.03ch03pos2316500.1	3	2316500	0.266871	0.0794393	107	0.172714	0.182724	1
ST4.03ch03pos2316521.1	3	2316521	0.266871	0.0794393	107	0.172714	0.182724	1
ST4.03ch12pos58792071.1	12	58792071	0.26767	0.345794	107	0.172714	0.182691	1
ST4.03ch12pos58792127.1	12	58792127	0.26767	0.345794	107	0.172714	0.182691	1
ST4.03ch12pos58792071.1	12	58792071	0.26767	0.345794	107	0.172714	0.182691	1
ST4.03ch12pos58792127.1	12	58792127	0.26767	0.345794	107	0.172714	0.182691	1
ST4.03ch12pos58792071.1	12	58792071	0.26767	0.345794	107	0.172714	0.182691	1
ST4.03ch12pos58792127.1	12	58792127	0.26767	0.345794	107	0.172714	0.182691	1
ST4.03ch12pos58792071.1	12	58792071	0.26767	0.345794	107	0.172714	0.182691	1
ST4.03ch12pos58792127.1	12	58792127	0.26767	0.345794	107	0.172714	0.182691	1
ST4.03ch06pos50393883.1	6	50393883	0.268831	0.35514	107	0.172714	0.182642	1
ST4.03ch06pos50393883.1	6	50393883	0.268831	0.35514	107	0.172714	0.182642	1
ST4.03ch03pos57541676.1	3	57541676	0.269875	0.0841121	107	0.172714	0.182599	1
ST4.03ch03pos57541676.1	3	57541676	0.269875	0.0841121	107	0.172714	0.182599	1
ST4.03ch11pos44357208.1	11	44357208	0.270906	0.308411	107	0.172714	0.182556	1
ST4.03ch11pos44357208.1	11	44357208	0.270906	0.308411	107	0.172714	0.182556	1
ST4.03ch10pos51404052.1	10	51404052	0.271471	0.303738	107	0.172714	0.182533	1
ST4.03ch10pos51404052.1	10	51404052	0.271471	0.303738	107	0.172714	0.182533	1
ST4.03ch04pos6478795.1	4	6478795	0.271727	0.420561	107	0.172714	0.182522	1
ST4.03ch04pos6478795.1	4	6478795	0.271727	0.420561	107	0.172714	0.182522	1
ST4.03ch06pos50372300.1	6	50372300	0.273686	0.364486	107	0.172714	0.182442	1
ST4.03ch06pos50372300.1	6	50372300	0.273686	0.364486	107	0.172714	0.182442	1
ST4.03ch01pos66008979.1	1	66008979	0.273815	0.0140187	107	0.172714	0.182437	1
ST4.03ch01pos66008979.1	1	66008979	0.273815	0.0140187	107	0.172714	0.182437	1
ST4.03ch01pos66074604.1	1	66074604	0.274609	0.172897	107	0.172714	0.182404	1
ST4.03ch01pos66074604.1	1	66074604	0.274609	0.172897	107	0.172714	0.182404	1
ST4.03ch03pos56854750.1	3	56854750	0.277771	0.261682	107	0.172714	0.182277	1
ST4.03ch03pos56854750.1	3	56854750	0.277771	0.261682	107	0.172714	0.182277	1
ST4.03ch12pos59472418.1	12	59472418	0.279158	0.214953	107	0.172714	0.182221	1
ST4.03ch12pos59472418.1	12	59472418	0.279158	0.214953	107	0.172714	0.182221	1
ST4.03ch11pos39502298.1	11	39502298	0.279283	0.228972	107	0.172714	0.182216	1
ST4.03ch11pos39502298.1	11	39502298	0.279283	0.228972	107	0.172714	0.182216	1
ST4.03ch06pos50371028.1	6	50371028	0.280075	0.495327	107	0.172714	0.182185	1
ST4.03ch06pos50371028.1	6	50371028	0.280075	0.495327	107	0.172714	0.182185	1
ST4.03ch03pos56750029.1	3	56750029	0.280237	0.102804	107	0.172714	0.182179	1
ST4.03ch03pos56750029.1	3	56750029	0.280237	0.102804	107	0.172714	0.182179	1
ST4.03ch06pos50297165.1	6	50297165	0.280683	0.0700935	107	0.172714	0.182161	1
ST4.03ch06pos50297165.1	6	50297165	0.280683	0.0700935	107	0.172714	0.182161	1
ST4.03ch01pos66053844.1	1	66053844	0.281332	0.0700935	107	0.172714	0.182135	1
ST4.03ch01pos66053844.1	1	66053844	0.281332	0.0700935	107	0.172714	0.182135	1
ST4.03ch09pos58397866.1	9	58397866	0.2822	0.205607	107	0.172714	0.182101	1
ST4.03ch09pos58397866.1	9	58397866	0.2822	0.205607	107	0.172714	0.182101	1
ST4.03ch10pos54669880.1	10	54669880	0.28407	0.0327103	107	0.172714	0.182028	1
ST4.03ch10pos54669890.1	10	54669890	0.28407	0.0327103	107	0.172714	0.182028	1
ST4.03ch03pos47156482.1	3	47156482	0.284293	0.107477	107	0.172714	0.182019	1
ST4.03ch01pos66128418.1	1	66128418	0.285689	0.415888	107	0.172714	0.181965	1
ST4.03ch01pos66128418.1	1	66128418	0.285689	0.415888	107	0.172714	0.181965	1
ST4.03ch10pos51904892.1	10	51904892	0.285921	0.0514019	107	0.172714	0.181956	1
ST4.03ch10pos51904892.1	10	51904892	0.285921	0.0514019	107	0.172714	0.181956	1
ST4.03ch08pos54891073.1	8	54891073	0.288155	0.476636	107	0.172714	0.181871	1
ST4.03ch08pos54891073.1	8	54891073	0.288155	0.476636	107	0.172714	0.181871	1
ST4.03ch08pos54891073.1	8	54891073	0.288155	0.476636	107	0.172714	0.181871	1
ST4.03ch10pos51397969.1	10	51397969	0.288835	0.17757	107	0.172714	0.181845	1
ST4.03ch10pos51398026.1	10	51398026	0.288835	0.17757	107	0.172714	0.181845	1
ST4.03ch10pos51397969.1	10	51397969	0.288835	0.17757	107	0.172714	0.181845	1
ST4.03ch10pos51398026.1	10	51398026	0.288835	0.17757	107	0.172714	0.181845	1
ST4.03ch09pos54470131.1	9	54470131	0.289661	0.32243	107	0.172714	0.181813	1
ST4.03ch09pos54470131.1	9	54470131	0.289661	0.32243	107	0.172714	0.181813	1
ST4.03ch04pos68825744.1	4	68825744	0.290348	0.443925	107	0.172714	0.181787	1
ST4.03ch04pos68825745.1	4	68825745	0.290348	0.443925	107	0.172714	0.181787	1
ST4.03ch04pos68825744.1	4	68825744	0.290348	0.443925	107	0.172714	0.181787	1
ST4.03ch04pos68825745.1	4	68825745	0.290348	0.443925	107	0.172714	0.181787	1
ST4.03ch10pos51403889.1	10	51403889	0.294412	0.257009	107	0.172714	0.181635	1
ST4.03ch10pos51403889.1	10	51403889	0.294412	0.257009	107	0.172714	0.181635	1
ST4.03ch11pos39502286.1	11	39502286	0.295322	0.242991	107	0.172714	0.181601	1
ST4.03ch11pos39502286.1	11	39502286	0.295322	0.242991	107	0.172714	0.181601	1
ST4.03ch08pos54813661.1	8	54813661	0.295866	0.373832	107	0.172714	0.181581	1
ST4.03ch08pos54813661.1	8	54813661	0.295866	0.373832	107	0.172714	0.181581	1
ST4.03ch08pos54813661.1	8	54813661	0.295866	0.373832	107	0.172714	0.181581	1
ST4.03ch05pos48459704.1	5	48459704	0.297697	0.0981308	107	0.172714	0.181514	1
ST4.03ch05pos48459762.1	5	48459762	0.297697	0.0981308	107	0.172714	0.181514	1
ST4.03ch05pos48459704.1	5	48459704	0.297697	0.0981308	107	0.172714	0.181514	1
ST4.03ch05pos48459762.1	5	48459762	0.297697	0.0981308	107	0.172714	0.181514	1
ST4.03ch09pos5502717.1	9	5502717	0.297938	0.135514	107	0.172714	0.181505	1
ST4.03ch09pos5502717.1	9	5502717	0.297938	0.135514	107	0.172714	0.181505	1
ST4.03ch09pos5502717.1	9	5502717	0.297938	0.135514	107	0.172714	0.181505	1
ST4.03ch09pos5502717.1	9	5502717	0.297938	0.135514	107	0.172714	0.181505	1
ST4.03ch09pos5502717.1	9	5502717	0.297938	0.135514	107	0.172714	0.181505	1
ST4.03ch09pos5502717.1	9	5502717	0.297938	0.135514	107	0.172714	0.181505	1
ST4.03ch10pos6311598.1	10	6311598	0.297991	0.0607477	107	0.172714	0.181503	1
ST4.03ch10pos6311598.1	10	6311598	0.297991	0.0607477	107	0.172714	0.181503	1
ST4.03ch10pos51408257.1	10	51408257	0.300603	0.0934579	107	0.172714	0.181408	1
ST4.03ch10pos51408257.1	10	51408257	0.300603	0.0934579	107	0.172714	0.181408	1
ST4.03ch04pos6478734.1	4	6478734	0.302195	0.0327103	107	0.172714	0.181351	1
ST4.03ch04pos6478734.1	4	6478734	0.302195	0.0327103	107	0.172714	0.181351	1
ST4.03ch06pos50353940.1	6	50353940	0.302898	0.228972	107	0.172714	0.181325	1
ST4.03ch06pos50353940.1	6	50353940	0.302898	0.228972	107	0.172714	0.181325	1
ST4.03ch10pos54801877.1	10	54801877	0.304345	0.275701	107	0.172714	0.181274	1
ST4.03ch03pos2437064.1	3	2437064	0.304582	0.0233645	107	0.172714	0.181265	1
ST4.03ch03pos2437064.1	3	2437064	0.304582	0.0233645	107	0.172714	0.181265	1
ST4.03ch10pos54669995.1	10	54669995	0.305226	0.0747664	107	0.172714	0.181242	1
ST4.03ch10pos52023372.1	10	52023372	0.305788	0.126168	107	0.172714	0.181223	1
ST4.03ch10pos52023372.1	10	52023372	0.305788	0.126168	107	0.172714	0.181223	1
ST4.03ch06pos50315230.1	6	50315230	0.306379	0.411215	107	0.172714	0.181202	1
ST4.03ch06pos50315262.1	6	50315262	0.306379	0.411215	107	0.172714	0.181202	1
ST4.03ch06pos50315268.1	6	50315268	0.306379	0.411215	107	0.172714	0.181202	1
ST4.03ch06pos50315230.1	6	50315230	0.306379	0.411215	107	0.172714	0.181202	1
ST4.03ch06pos50315262.1	6	50315262	0.306379	0.411215	107	0.172714	0.181202	1
ST4.03ch06pos50315268.1	6	50315268	0.306379	0.411215	107	0.172714	0.181202	1
ST4.03ch04pos6479009.1	4	6479009	0.309681	0.140187	107	0.172714	0.181086	1
ST4.03ch04pos6479017.1	4	6479017	0.309681	0.140187	107	0.172714	0.181086	1
ST4.03ch04pos6479029.1	4	6479029	0.309681	0.140187	107	0.172714	0.181086	1
ST4.03ch04pos6479009.1	4	6479009	0.309681	0.140187	107	0.172714	0.181086	1
ST4.03ch04pos6479017.1	4	6479017	0.309681	0.140187	107	0.172714	0.181086	1
ST4.03ch04pos6479029.1	4	6479029	0.309681	0.140187	107	0.172714	0.181086	1
ST4.03ch08pos54813703.1	8	54813703	0.309794	0.364486	107	0.172714	0.181082	1
ST4.03ch08pos54813703.1	8	54813703	0.309794	0.364486	107	0.172714	0.181082	1
ST4.03ch08pos54813703.1	8	54813703	0.309794	0.364486	107	0.172714	0.181082	1
ST4.03ch09pos54356740.1	9	54356740	0.311871	0.107477	107	0.172714	0.18101	1
ST4.03ch09pos54356740.1	9	54356740	0.311871	0.107477	107	0.172714	0.18101	1
ST4.03ch02pos40299063.1	2	40299063	0.312827	0.168224	107	0.172714	0.180977	1
ST4.03ch02pos40299063.1	2	40299063	0.312827	0.168224	107	0.172714	0.180977	1
ST4.03ch10pos54783091.1	10	54783091	0.313584	0.28972	107	0.172714	0.180951	1
ST4.03ch10pos54783094.1	10	54783094	0.313584	0.28972	107	0.172714	0.180951	1
ST4.03ch09pos5492074.1	9	5492074	0.313987	0.154206	107	0.172714	0.180938	1
ST4.03ch09pos5492074.1	9	5492074	0.313987	0.154206	107	0.172714	0.180938	1
ST4.03ch09pos5492074.1	9	5492074	0.313987	0.154206	107	0.172714	0.180938	1
ST4.03ch09pos5492074.1	9	5492074	0.313987	0.154206	107	0.172714	0.180938	1
ST4.03ch09pos5492074.1	9	5492074	0.313987	0.154206	107	0.172714	0.180938	1
ST4.03ch09pos5492074.1	9	5492074	0.313987	0.154206	107	0.172714	0.180938	1
ST4.03ch09pos5502795.1	9	5502795	0.316472	0.154206	107	0.172714	0.180853	1
ST4.03ch09pos5502795.1	9	5502795	0.316472	0.154206	107	0.172714	0.180853	1
ST4.03ch09pos5502795.1	9	5502795	0.316472	0.154206	107	0.172714	0.180853	1
ST4.03ch09pos5502795.1	9	5502795	0.316472	0.154206	107	0.172714	0.180853	1
ST4.03ch09pos5502795.1	9	5502795	0.316472	0.154206	107	0.172714	0.180853	1
ST4.03ch09pos5502795.1	9	5502795	0.316472	0.154206	107	0.172714	0.180853	1
ST4.03ch02pos40299134.1	2	40299134	0.316696	0.238318	107	0.172714	0.180846	1
ST4.03ch02pos40299134.1	2	40299134	0.316696	0.238318	107	0.172714	0.180846	1
ST4.03ch03pos47129021.1	3	47129021	0.317252	0.294393	107	0.172714	0.180827	1
ST4.03ch08pos53811175.1	8	53811175	0.317323	0.0280374	107	0.172714	0.180824	1
ST4.03ch08pos53811175.1	8	53811175	0.317323	0.0280374	107	0.172714	0.180824	1
ST4.03ch03pos2316498.1	3	2316498	0.317673	0.0654206	107	0.172714	0.180813	1
ST4.03ch03pos2316520.1	3	2316520	0.317673	0.0654206	107	0.172714	0.180813	1
ST4.03ch03pos2316498.1	3	2316498	0.317673	0.0654206	107	0.172714	0.180813	1
ST4.03ch03pos2316520.1	3	2316520	0.317673	0.0654206	107	0.172714	0.180813	1
ST4.03ch02pos46989634.1	2	46989634	0.317872	0.261682	107	0.172714	0.180806	1
ST4.03ch02pos46989635.1	2	46989635	0.317872	0.261682	107	0.172714	0.180806	1
ST4.03ch08pos54866155.1	8	54866155	0.318884	0.0140187	107	0.172714	0.180772	1
ST4.03ch08pos54866164.1	8	54866164	0.318884	0.0140187	107	0.172714	0.180772	1
ST4.03ch08pos54866185.1	8	54866185	0.318884	0.0140187	107	0.172714	0.180772	1
ST4.03ch08pos54866186.1	8	54866186	0.318884	0.0140187	107	0.172714	0.180772	1
ST4.03ch08pos54866155.1	8	54866155	0.318884	0.0140187	107	0.172714	0.180772	1
ST4.03ch08pos54866164.1	8	54866164	0.318884	0.0140187	107	0.172714	0.180772	1
ST4.03ch08pos54866185.1	8	54866185	0.318884	0.0140187	107	0.172714	0.180772	1
ST4.03ch08pos54866186.1	8	54866186	0.318884	0.0140187	107	0.172714	0.180772	1
ST4.03ch08pos54866155.1	8	54866155	0.318884	0.0140187	107	0.172714	0.180772	1
ST4.03ch08pos54866164.1	8	54866164	0.318884	0.0140187	107	0.172714	0.180772	1
ST4.03ch08pos54866185.1	8	54866185	0.318884	0.0140187	107	0.172714	0.180772	1
ST4.03ch08pos54866186.1	8	54866186	0.318884	0.0140187	107	0.172714	0.180772	1
ST4.03ch03pos47132072.1	3	47132072	0.319311	0.11215	107	0.172714	0.180758	1
ST4.03ch02pos47043655.1	2	47043655	0.319897	0.0186916	107	0.172714	0.180738	1
ST4.03ch10pos51411779.1	10	51411779	0.320032	0.196262	107	0.172714	0.180734	1
ST4.03ch10pos51411779.1	10	51411779	0.320032	0.196262	107	0.172714	0.180734	1
ST4.03ch08pos53666275.1	8	53666275	0.320126	0.0280374	107	0.172714	0.18073	1
ST4.03ch08pos53666282.1	8	53666282	0.320126	0.0280374	107	0.172714	0.18073	1
ST4.03ch08pos53666320.1	8	53666320	0.320126	0.0280374	107	0.172714	0.18073	1
ST4.03ch08pos53666326.1	8	53666326	0.320126	0.0280374	107	0.172714	0.18073	1
ST4.03ch08pos53666333.1	8	53666333	0.320126	0.0280374	107	0.172714	0.18073	1
ST4.03ch08pos53666275.1	8	53666275	0.320126	0.0280374	107	0.172714	0.18073	1
ST4.03ch08pos53666282.1	8	53666282	0.320126	0.0280374	107	0.172714	0.18073	1
ST4.03ch08pos53666320.1	8	53666320	0.320126	0.0280374	107	0.172714	0.18073	1
ST4.03ch08pos53666326.1	8	53666326	0.320126	0.0280374	107	0.172714	0.18073	1
ST4.03ch08pos53666333.1	8	53666333	0.320126	0.0280374	107	0.172714	0.18073	1
ST4.03ch04pos6479060.1	4	6479060	0.32286	0.130841	107	0.172714	0.18064	1
ST4.03ch04pos6479060.1	4	6479060	0.32286	0.130841	107	0.172714	0.18064	1
ST4.03ch10pos54783068.1	10	54783068	0.324578	0.303738	107	0.172714	0.180584	1
ST4.03ch04pos68794437.1	4	68794437	0.32755	0.0560748	107	0.172714	0.180487	1
ST4.03ch04pos68794508.1	4	68794508	0.32755	0.0560748	107	0.172714	0.180487	1
ST4.03ch04pos68794437.1	4	68794437	0.32755	0.0560748	107	0.172714	0.180487	1
ST4.03ch04pos68794508.1	4	68794508	0.32755	0.0560748	107	0.172714	0.180487	1
ST4.03ch02pos40385295.1	2	40385295	0.328736	0.373832	107	0.172714	0.180449	1
ST4.03ch02pos40389340.1	2	40389340	0.328736	0.373832	107	0.172714	0.180449	1
ST4.03ch02pos40385295.1	2	40385295	0.328736	0.373832	107	0.172714	0.180449	1
ST4.03ch02pos40389340.1	2	40389340	0.328736	0.373832	107	0.172714	0.180449	1
ST4.03ch03pos56808239.1	3	56808239	0.328912	0.17757	107	0.172714	0.180443	1
ST4.03ch03pos56808239.1	3	56808239	0.328912	0.17757	107	0.172714	0.180443	1
ST4.03ch08pos53705576.1	8	53705576	0.331477	0.490654	107	0.172714	0.180361	1
ST4.03ch08pos53705576.1	8	53705576	0.331477	0.490654	107	0.172714	0.180361	1
ST4.03ch03pos47072609.1	3	47072609	0.335694	0.471963	107	0.172714	0.180228	1
ST4.03ch03pos57643917.1	3	57643917	0.336219	0.0420561	107	0.172714	0.180212	1
ST4.03ch03pos57643917.1	3	57643917	0.336219	0.0420561	107	0.172714	0.180212	1
ST4.03ch08pos54820098.1	8	54820098	0.336473	0.266355	107	0.172714	0.180204	1
ST4.03ch08pos54820098.1	8	54820098	0.336473	0.266355	107	0.172714	0.180204	1
ST4.03ch08pos54820098.1	8	54820098	0.336473	0.266355	107	0.172714	0.180204	1
ST4.03ch05pos48509674.1	5	48509674	0.337491	0.261682	107	0.172714	0.180172	1
ST4.03ch05pos48509674.1	5	48509674	0.337491	0.261682	107	0.172714	0.180172	1
ST4.03ch02pos40302797.1	2	40302797	0.33791	0.448598	107	0.172714	0.180159	1
ST4.03ch02pos40302797.1	2	40302797	0.33791	0.448598	107	0.172714	0.180159	1
ST4.03ch12pos59444445.1	12	59444445	0.338562	0.0233645	107	0.172714	0.180139	1
ST4.03ch12pos59444445.1	12	59444445	0.338562	0.0233645	107	0.172714	0.180139	1
ST4.03ch09pos58291382.1	9	58291382	0.339457	0.415888	107	0.172714	0.180112	1
ST4.03ch09pos58291382.1	9	58291382	0.339457	0.415888	107	0.172714	0.180112	1
ST4.03ch02pos46975653.1	2	46975653	0.340735	0.238318	107	0.172714	0.180072	1
ST4.03ch09pos54434717.1	9	54434717	0.340933	0.0841121	107	0.172714	0.180066	1
ST4.03ch09pos54434717.1	9	54434717	0.340933	0.0841121	107	0.172714	0.180066	1
ST4.03ch10pos52023374.1	10	52023374	0.341817	0.448598	107	0.172714	0.180039	1
ST4.03ch10pos52023374.1	10	52023374	0.341817	0.448598	107	0.172714	0.180039	1
ST4.03ch10pos6312608.1	10	6312608	0.343382	0.130841	107	0.172714	0.179992	1
ST4.03ch10pos6312608.1	10	6312608	0.343382	0.130841	107	0.172714	0.179992	1
ST4.03ch08pos54798351.1	8	54798351	0.345397	0.191589	107	0.172714	0.179931	1
ST4.03ch08pos54798351.1	8	54798351	0.345397	0.191589	107	0.172714	0.179931	1
ST4.03ch08pos54798351.1	8	54798351	0.345397	0.191589	107	0.172714	0.179931	1
ST4.03ch02pos40302785.1	2	40302785	0.347976	0.247664	107	0.172714	0.179854	1
ST4.03ch02pos40302786.1	2	40302786	0.347976	0.247664	107	0.172714	0.179854	1
ST4.03ch02pos40302785.1	2	40302785	0.347976	0.247664	107	0.172714	0.179854	1
ST4.03ch02pos40302786.1	2	40302786	0.347976	0.247664	107	0.172714	0.179854	1
ST4.03ch03pos2332780.1	3	2332780	0.348425	0.0841121	107	0.172714	0.179841	1
ST4.03ch03pos2332780.1	3	2332780	0.348425	0.0841121	107	0.172714	0.179841	1
ST4.03ch03pos17247455.1	3	17247455	0.349397	0.14486	107	0.172714	0.179812	1
ST4.03ch03pos17247455.1	3	17247455	0.349397	0.14486	107	0.172714	0.179812	1
ST4.03ch10pos6307128.1	10	6307128	0.352872	0.14486	107	0.172714	0.17971	1
ST4.03ch10pos6307128.1	10	6307128	0.352872	0.14486	107	0.172714	0.17971	1
ST4.03ch08pos54831163.1	8	54831163	0.354244	0.0373832	107	0.172714	0.17967	1
ST4.03ch08pos54831218.1	8	54831218	0.354244	0.0373832	107	0.172714	0.17967	1
ST4.03ch08pos54831236.1	8	54831236	0.354244	0.0373832	107	0.172714	0.17967	1
ST4.03ch08pos54831239.1	8	54831239	0.354244	0.0373832	107	0.172714	0.17967	1
ST4.03ch08pos54831163.1	8	54831163	0.354244	0.0373832	107	0.172714	0.17967	1
ST4.03ch08pos54831218.1	8	54831218	0.354244	0.0373832	107	0.172714	0.17967	1
ST4.03ch08pos54831236.1	8	54831236	0.354244	0.0373832	107	0.172714	0.17967	1
ST4.03ch08pos54831239.1	8	54831239	0.354244	0.0373832	107	0.172714	0.17967	1
ST4.03ch08pos54831163.1	8	54831163	0.354244	0.0373832	107	0.172714	0.17967	1
ST4.03ch08pos54831218.1	8	54831218	0.354244	0.0373832	107	0.172714	0.17967	1
ST4.03ch08pos54831236.1	8	54831236	0.354244	0.0373832	107	0.172714	0.17967	1
ST4.03ch08pos54831239.1	8	54831239	0.354244	0.0373832	107	0.172714	0.17967	1
ST4.03ch01pos69261597.1	1	69261597	0.354706	0.383178	107	0.172714	0.179656	1
ST4.03ch01pos15319110.1	1	15319110	0.35785	0.0747664	107	0.172714	0.179566	1
ST4.03ch04pos68769949.1	4	68769949	0.363174	0.359813	107	0.172714	0.179415	1
ST4.03ch04pos68769949.1	4	68769949	0.363174	0.359813	107	0.172714	0.179415	1
ST4.03ch05pos48381025.1	5	48381025	0.363755	0.453271	107	0.172714	0.179399	1
ST4.03ch05pos48381025.1	5	48381025	0.363755	0.453271	107	0.172714	0.179399	1
ST4.03ch04pos68726573.1	4	68726573	0.364475	0.219626	107	0.172714	0.179379	1
ST4.03ch04pos68726573.1	4	68726573	0.364475	0.219626	107	0.172714	0.179379	1
ST4.03ch02pos40302789.1	2	40302789	0.365335	0.252336	107	0.172714	0.179355	1
ST4.03ch02pos40302789.1	2	40302789	0.365335	0.252336	107	0.172714	0.179355	1
ST4.03ch09pos5502761.1	9	5502761	0.365498	0.140187	107	0.172714	0.17935	1
ST4.03ch09pos5502761.1	9	5502761	0.365498	0.140187	107	0.172714	0.17935	1
ST4.03ch09pos5502761.1	9	5502761	0.365498	0.140187	107	0.172714	0.17935	1
ST4.03ch09pos5502761.1	9	5502761	0.365498	0.140187	107	0.172714	0.17935	1
ST4.03ch09pos5502761.1	9	5502761	0.365498	0.140187	107	0.172714	0.17935	1
ST4.03ch09pos5502761.1	9	5502761	0.365498	0.140187	107	0.172714	0.17935	1
ST4.03ch03pos57493620.1	3	57493620	0.366099	0.350467	107	0.172714	0.179333	1
ST4.03ch03pos57493620.1	3	57493620	0.366099	0.350467	107	0.172714	0.179333	1
ST4.03ch10pos54801852.1	10	54801852	0.367767	0.28972	107	0.172714	0.179287	1
ST4.03ch04pos6473267.1	4	6473267	0.369622	0.121495	107	0.172714	0.179236	1
ST4.03ch04pos6473267.1	4	6473267	0.369622	0.121495	107	0.172714	0.179236	1
ST4.03ch04pos6473142.1	4	6473142	0.371993	0.0841121	107	0.172714	0.179172	1
ST4.03ch04pos6473142.1	4	6473142	0.371993	0.0841121	107	0.172714	0.179172	1
ST4.03ch03pos2310810.1	3	2310810	0.373496	0.0607477	107	0.172714	0.179131	1
ST4.03ch03pos2310810.1	3	2310810	0.373496	0.0607477	107	0.172714	0.179131	1
ST4.03ch11pos10480265.1	11	10480265	0.374247	0.242991	107	0.172714	0.179111	1
ST4.03ch11pos10480267.1	11	10480267	0.374247	0.242991	107	0.172714	0.179111	1
ST4.03ch11pos10480269.1	11	10480269	0.374247	0.242991	107	0.172714	0.179111	1
ST4.03ch11pos10480286.1	11	10480286	0.374247	0.242991	107	0.172714	0.179111	1
ST4.03ch11pos10480298.1	11	10480298	0.374247	0.242991	107	0.172714	0.179111	1
ST4.03ch11pos10480265.1	11	10480265	0.374247	0.242991	107	0.172714	0.179111	1
ST4.03ch11pos10480267.1	11	10480267	0.374247	0.242991	107	0.172714	0.179111	1
ST4.03ch11pos10480269.1	11	10480269	0.374247	0.242991	107	0.172714	0.179111	1
ST4.03ch11pos10480286.1	11	10480286	0.374247	0.242991	107	0.172714	0.179111	1
ST4.03ch11pos10480298.1	11	10480298	0.374247	0.242991	107	0.172714	0.179111	1
ST4.03ch11pos44362254.1	11	44362254	0.375605	0.0280374	107	0.172714	0.179074	1
ST4.03ch11pos44362285.1	11	44362285	0.375605	0.0280374	107	0.172714	0.179074	1
ST4.03ch11pos44362287.1	11	44362287	0.375605	0.0280374	107	0.172714	0.179074	1
ST4.03ch11pos44362254.1	11	44362254	0.375605	0.0280374	107	0.172714	0.179074	1
ST4.03ch11pos44362285.1	11	44362285	0.375605	0.0280374	107	0.172714	0.179074	1
ST4.03ch11pos44362287.1	11	44362287	0.375605	0.0280374	107	0.172714	0.179074	1
ST4.03ch09pos5551073.1	9	5551073	0.377902	0.0280374	107	0.172714	0.179013	1
ST4.03ch09pos5551073.1	9	5551073	0.377902	0.0280374	107	0.172714	0.179013	1
ST4.03ch09pos5551073.1	9	5551073	0.377902	0.0280374	107	0.172714	0.179013	1
ST4.03ch09pos5551073.1	9	5551073	0.377902	0.0280374	107	0.172714	0.179013	1
ST4.03ch09pos5551073.1	9	5551073	0.377902	0.0280374	107	0.172714	0.179013	1
ST4.03ch09pos5551073.1	9	5551073	0.377902	0.0280374	107	0.172714	0.179013	1
ST4.03ch04pos68773353.1	4	68773353	0.377962	0.266355	107	0.172714	0.179012	1
ST4.03ch04pos68773353.1	4	68773353	0.377962	0.266355	107	0.172714	0.179012	1
ST4.03ch01pos82168929.1	1	82168929	0.378718	0.196262	107	0.172714	0.178992	1
ST4.03ch01pos82168957.1	1	82168957	0.378718	0.196262	107	0.172714	0.178992	1
ST4.03ch01pos82168929.1	1	82168929	0.378718	0.196262	107	0.172714	0.178992	1
ST4.03ch01pos82168957.1	1	82168957	0.378718	0.196262	107	0.172714	0.178992	1
ST4.03ch01pos82168929.1	1	82168929	0.378718	0.196262	107	0.172714	0.178992	1
ST4.03ch01pos82168957.1	1	82168957	0.378718	0.196262	107	0.172714	0.178992	1
ST4.03ch01pos15310070.1	1	15310070	0.380679	0.490654	107	0.172714	0.17894	1
ST4.03ch04pos68768888.1	4	68768888	0.385933	0.350467	107	0.172714	0.178803	1
ST4.03ch04pos68768888.1	4	68768888	0.385933	0.350467	107	0.172714	0.178803	1
ST4.03ch01pos66148570.1	1	66148570	0.388611	0.140187	107	0.172714	0.178735	1
ST4.03ch01pos66148570.1	1	66148570	0.388611	0.140187	107	0.172714	0.178735	1
ST4.03ch10pos51404679.1	10	51404679	0.388791	0.28972	107	0.172714	0.17873	1
ST4.03ch10pos51404679.1	10	51404679	0.388791	0.28972	107	0.172714	0.17873	1
ST4.03ch08pos53642442.1	8	53642442	0.389607	0.392523	107	0.172714	0.17871	1
ST4.03ch08pos53642442.1	8	53642442	0.389607	0.392523	107	0.172714	0.17871	1
ST4.03ch09pos58291388.1	9	58291388	0.389927	0.439252	107	0.172714	0.178701	1
ST4.03ch09pos58291388.1	9	58291388	0.389927	0.439252	107	0.172714	0.178701	1
ST4.03ch10pos51404025.1	10	51404025	0.393227	0.102804	107	0.172714	0.178618	1
ST4.03ch10pos51404025.1	10	51404025	0.393227	0.102804	107	0.172714	0.178618	1
ST4.03ch10pos51403969.1	10	51403969	0.393997	0.266355	107	0.172714	0.178599	1
ST4.03ch10pos51403969.1	10	51403969	0.393997	0.266355	107	0.172714	0.178599	1
ST4.03ch10pos51404043.1	10	51404043	0.39432	0.0934579	107	0.172714	0.178591	1
ST4.03ch10pos51404043.1	10	51404043	0.39432	0.0934579	107	0.172714	0.178591	1
ST4.03ch10pos54783070.1	10	54783070	0.395458	0.294393	107	0.172714	0.178563	1
ST4.03ch03pos17247449.1	3	17247449	0.395623	0.088785	107	0.172714	0.178559	1
ST4.03ch03pos17247449.1	3	17247449	0.395623	0.088785	107	0.172714	0.178559	1
ST4.03ch10pos51398063.1	10	51398063	0.396022	0.149533	107	0.172714	0.178549	1
ST4.03ch10pos51398063.1	10	51398063	0.396022	0.149533	107	0.172714	0.178549	1
ST4.03ch03pos57541715.1	3	57541715	0.396456	0.0327103	107	0.172714	0.178538	1
ST4.03ch03pos57541715.1	3	57541715	0.396456	0.0327103	107	0.172714	0.178538	1
ST4.03ch08pos54820052.1	8	54820052	0.398597	0.252336	107	0.172714	0.178485	1
ST4.03ch08pos54820052.1	8	54820052	0.398597	0.252336	107	0.172714	0.178485	1
ST4.03ch08pos54820052.1	8	54820052	0.398597	0.252336	107	0.172714	0.178485	1
ST4.03ch10pos51403953.1	10	51403953	0.399305	0.275701	107	0.172714	0.178468	1
ST4.03ch10pos51403953.1	10	51403953	0.399305	0.275701	107	0.172714	0.178468	1
ST4.03ch04pos6416278.1	4	6416278	0.39968	0.411215	107	0.172714	0.178459	1
ST4.03ch04pos6416278.1	4	6416278	0.39968	0.411215	107	0.172714	0.178459	1
ST4.03ch09pos5551002.1	9	5551002	0.400277	0.135514	107	0.172714	0.178444	1
ST4.03ch09pos5551002.1	9	5551002	0.400277	0.135514	107	0.172714	0.178444	1
ST4.03ch09pos5551002.1	9	5551002	0.400277	0.135514	107	0.172714	0.178444	1
ST4.03ch09pos5551002.1	9	5551002	0.400277	0.135514	107	0.172714	0.178444	1
ST4.03ch09pos5551002.1	9	5551002	0.400277	0.135514	107	0.172714	0.178444	1
ST4.03ch09pos5551002.1	9	5551002	0.400277	0.135514	107	0.172714	0.178444	1
ST4.03ch02pos40299131.1	2	40299131	0.401253	0.224299	107	0.172714	0.17842	1
ST4.03ch02pos40299131.1	2	40299131	0.401253	0.224299	107	0.172714	0.17842	1
ST4.03ch09pos5532834.1	9	5532834	0.401404	0.401869	107	0.172714	0.178416	1
ST4.03ch09pos5532834.1	9	5532834	0.401404	0.401869	107	0.172714	0.178416	1
ST4.03ch09pos5532834.1	9	5532834	0.401404	0.401869	107	0.172714	0.178416	1
ST4.03ch09pos5532834.1	9	5532834	0.401404	0.401869	107	0.172714	0.178416	1
ST4.03ch09pos5532834.1	9	5532834	0.401404	0.401869	107	0.172714	0.178416	1
ST4.03ch09pos5532834.1	9	5532834	0.401404	0.401869	107	0.172714	0.178416	1
ST4.03ch12pos59003967.1	12	59003967	0.401873	0.0373832	107	0.172714	0.178405	1
ST4.03ch12pos59004006.1	12	59004006	0.401873	0.0373832	107	0.172714	0.178405	1
ST4.03ch12pos59004051.1	12	59004051	0.401873	0.0373832	107	0.172714	0.178405	1
ST4.03ch12pos59003967.1	12	59003967	0.401873	0.0373832	107	0.172714	0.178405	1
ST4.03ch12pos59004006.1	12	59004006	0.401873	0.0373832	107	0.172714	0.178405	1
ST4.03ch12pos59004051.1	12	59004051	0.401873	0.0373832	107	0.172714	0.178405	1
ST4.03ch12pos59003967.1	12	59003967	0.401873	0.0373832	107	0.172714	0.178405	1
ST4.03ch12pos59004006.1	12	59004006	0.401873	0.0373832	107	0.172714	0.178405	1
ST4.03ch12pos59004051.1	12	59004051	0.401873	0.0373832	107	0.172714	0.178405	1
ST4.03ch12pos59003967.1	12	59003967	0.401873	0.0373832	107	0.172714	0.178405	1
ST4.03ch12pos59004006.1	12	59004006	0.401873	0.0373832	107	0.172714	0.178405	1
ST4.03ch12pos59004051.1	12	59004051	0.401873	0.0373832	107	0.172714	0.178405	1
ST4.03ch02pos40302731.1	2	40302731	0.402507	0.0186916	107	0.172714	0.17839	1
ST4.03ch02pos40302731.1	2	40302731	0.402507	0.0186916	107	0.172714	0.17839	1
ST4.03ch08pos54798361.1	8	54798361	0.403242	0.257009	107	0.172714	0.178372	1
ST4.03ch08pos54798361.1	8	54798361	0.403242	0.257009	107	0.172714	0.178372	1
ST4.03ch08pos54798361.1	8	54798361	0.403242	0.257009	107	0.172714	0.178372	1
ST4.03ch03pos47129654.1	3	47129654	0.40328	0.046729	107	0.172714	0.178371	1
ST4.03ch12pos59427089.1	12	59427089	0.404297	0.0186916	107	0.172714	0.178347	1
ST4.03ch12pos59427089.1	12	59427089	0.404297	0.0186916	107	0.172714	0.178347	1
ST4.03ch09pos58281192.1	9	58281192	0.40487	0.242991	107	0.172714	0.178333	1
ST4.03ch09pos58281192.1	9	58281192	0.40487	0.242991	107	0.172714	0.178333	1
ST4.03ch09pos58281205.1	9	58281205	0.405226	0.0560748	107	0.172714	0.178324	1
ST4.03ch09pos58281206.1	9	58281206	0.405226	0.0560748	107	0.172714	0.178324	1
ST4.03ch09pos58281205.1	9	58281205	0.405226	0.0560748	107	0.172714	0.178324	1
ST4.03ch09pos58281206.1	9	58281206	0.405226	0.0560748	107	0.172714	0.178324	1
ST4.03ch03pos57493631.1	3	57493631	0.410004	0.0514019	107	0.172714	0.178211	1
ST4.03ch03pos57493631.1	3	57493631	0.410004	0.0514019	107	0.172714	0.178211	1
ST4.03ch03pos56878743.1	3	56878743	0.413304	0.00934579	107	0.172714	0.178133	1
ST4.03ch03pos56878743.1	3	56878743	0.413304	0.00934579	107	0.172714	0.178133	1
ST4.03ch02pos47087802.1	2	47087802	0.413686	0.0327103	107	0.172714	0.178124	1
ST4.03ch11pos10574723.1	11	10574723	0.413933	0.392523	107	0.172714	0.178119	1
ST4.03ch11pos10574723.1	11	10574723	0.413933	0.392523	107	0.172714	0.178119	1
ST4.03ch03pos2262096.1	3	2262096	0.416327	0.495327	107	0.172714	0.178063	1
ST4.03ch03pos2262096.1	3	2262096	0.416327	0.495327	107	0.172714	0.178063	1
ST4.03ch04pos68794972.1	4	68794972	0.416777	0.191589	107	0.172714	0.178053	1
ST4.03ch04pos68795016.1	4	68795016	0.416777	0.191589	107	0.172714	0.178053	1
ST4.03ch04pos68795024.1	4	68795024	0.416777	0.191589	107	0.172714	0.178053	1
ST4.03ch04pos68794972.1	4	68794972	0.416777	0.191589	107	0.172714	0.178053	1
ST4.03ch04pos68795016.1	4	68795016	0.416777	0.191589	107	0.172714	0.178053	1
ST4.03ch04pos68795024.1	4	68795024	0.416777	0.191589	107	0.172714	0.178053	1
ST4.03ch01pos15319189.1	1	15319189	0.418689	0.476636	107	0.172714	0.178009	1
ST4.03ch12pos58804854.1	12	58804854	0.419501	0.0186916	107	0.172714	0.177991	1
ST4.03ch12pos58804911.1	12	58804911	0.419501	0.0186916	107	0.172714	0.177991	1
ST4.03ch12pos58804854.1	12	58804854	0.419501	0.0186916	107	0.172714	0.177991	1
ST4.03ch12pos58804911.1	12	58804911	0.419501	0.0186916	107	0.172714	0.177991	1
ST4.03ch12pos58804854.1	12	58804854	0.419501	0.0186916	107	0.172714	0.177991	1
ST4.03ch12pos58804911.1	12	58804911	0.419501	0.0186916	107	0.172714	0.177991	1
ST4.03ch12pos58804854.1	12	58804854	0.419501	0.0186916	107	0.172714	0.177991	1
ST4.03ch12pos58804911.1	12	58804911	0.419501	0.0186916	107	0.172714	0.177991	1
ST4.03ch10pos51906547.1	10	51906547	0.4203	0.107477	107	0.172714	0.177973	1
ST4.03ch10pos51906547.1	10	51906547	0.4203	0.107477	107	0.172714	0.177973	1
ST4.03ch04pos68886890.1	4	68886890	0.420973	0.336449	107	0.172714	0.177957	1
ST4.03ch04pos68886890.1	4	68886890	0.420973	0.336449	107	0.172714	0.177957	1
ST4.03ch04pos6465481.1	4	6465481	0.421147	0.0280374	107	0.172714	0.177953	1
ST4.03ch04pos6465481.1	4	6465481	0.421147	0.0280374	107	0.172714	0.177953	1
ST4.03ch06pos50372378.1	6	50372378	0.422093	0.247664	107	0.172714	0.177932	1
ST4.03ch06pos50372378.1	6	50372378	0.422093	0.247664	107	0.172714	0.177932	1
ST4.03ch03pos47153423.1	3	47153423	0.423755	0.373832	107	0.172714	0.177895	1
ST4.03ch03pos57505626.1	3	57505626	0.423767	0.0420561	107	0.172714	0.177894	1
ST4.03ch03pos57505626.1	3	57505626	0.423767	0.0420561	107	0.172714	0.177894	1
ST4.03ch03pos17338905.1	3	17338905	0.424419	0.242991	107	0.172714	0.17788	1
ST4.03ch03pos17338908.1	3	17338908	0.424419	0.242991	107	0.172714	0.17788	1
ST4.03ch03pos17338905.1	3	17338905	0.424419	0.242991	107	0.172714	0.17788	1
ST4.03ch03pos17338908.1	3	17338908	0.424419	0.242991	107	0.172714	0.17788	1
ST4.03ch04pos6372495.1	4	6372495	0.42483	0.0654206	107	0.172714	0.177871	1
ST4.03ch04pos6372496.1	4	6372496	0.42483	0.0654206	107	0.172714	0.177871	1
ST4.03ch04pos6372495.1	4	6372495	0.42483	0.0654206	107	0.172714	0.177871	1
ST4.03ch04pos6372496.1	4	6372496	0.42483	0.0654206	107	0.172714	0.177871	1
ST4.03ch03pos57541686.1	3	57541686	0.425442	0.0747664	107	0.172714	0.177857	1
ST4.03ch03pos57541686.1	3	57541686	0.425442	0.0747664	107	0.172714	0.177857	1
ST4.03ch02pos40299046.1	2	40299046	0.427398	0.21028	107	0.172714	0.177813	1
ST4.03ch02pos40299046.1	2	40299046	0.427398	0.21028	107	0.172714	0.177813	1
ST4.03ch01pos66127743.1	1	66127743	0.427639	0.252336	107	0.172714	0.177808	1
ST4.03ch01pos66127743.1	1	66127743	0.427639	0.252336	107	0.172714	0.177808	1
ST4.03ch04pos6372343.1	4	6372343	0.428135	0.271028	107	0.172714	0.177797	1
ST4.03ch04pos6372343.1	4	6372343	0.428135	0.271028	107	0.172714	0.177797	1
ST4.03ch05pos51725292.1	5	51725292	0.428734	0.191589	107	0.172714	0.177784	1
ST4.03ch05pos51725292.1	5	51725292	0.428734	0.191589	107	0.172714	0.177784	1
ST4.03ch06pos50372390.1	6	50372390	0.429596	0.116822	107	0.172714	0.177765	1
ST4.03ch06pos50372391.1	6	50372391	0.429596	0.116822	107	0.172714	0.177765	1
ST4.03ch06pos50372390.1	6	50372390	0.429596	0.116822	107	0.172714	0.177765	1
ST4.03ch06pos50372391.1	6	50372391	0.429596	0.116822	107	0.172714	0.177765	1
ST4.03ch03pos56864063.1	3	56864063	0.429747	0.0046729	107	0.172714	0.177762	1
ST4.03ch04pos68747095.1	4	68747095	0.429747	0.0046729	107	0.172714	0.177762	1
ST4.03ch04pos68747095.1	4	68747095	0.429747	0.0046729	107	0.172714	0.177762	1
ST4.03ch03pos56864063.1	3	56864063	0.429747	0.0046729	107	0.172714	0.177762	1
ST4.03ch01pos15317343.1	1	15317343	0.431012	0.32243	107	0.172714	0.177734	1
ST4.03ch10pos51404046.1	10	51404046	0.432164	0.219626	107	0.172714	0.177709	1
ST4.03ch10pos51404046.1	10	51404046	0.432164	0.219626	107	0.172714	0.177709	1
ST4.03ch01pos82210066.1	1	82210066	0.433964	0.481308	107	0.172714	0.17767	1
ST4.03ch01pos82210066.1	1	82210066	0.433964	0.481308	107	0.172714	0.17767	1
ST4.03ch01pos82210066.1	1	82210066	0.433964	0.481308	107	0.172714	0.17767	1
ST4.03ch01pos82210066.1	1	82210066	0.433964	0.481308	107	0.172714	0.17767	1
ST4.03ch01pos82210066.1	1	82210066	0.433964	0.481308	107	0.172714	0.17767	1
ST4.03ch04pos6372497.1	4	6372497	0.434996	0.0934579	107	0.172714	0.177647	1
ST4.03ch04pos6372497.1	4	6372497	0.434996	0.0934579	107	0.172714	0.177647	1
ST4.03ch04pos6478729.1	4	6478729	0.436716	0.0233645	107	0.172714	0.17761	1
ST4.03ch04pos6478729.1	4	6478729	0.436716	0.0233645	107	0.172714	0.17761	1
ST4.03ch12pos58960714.1	12	58960714	0.437733	0.0607477	107	0.172714	0.177589	1
ST4.03ch12pos58960714.1	12	58960714	0.437733	0.0607477	107	0.172714	0.177589	1
ST4.03ch12pos58960714.1	12	58960714	0.437733	0.0607477	107	0.172714	0.177589	1
ST4.03ch12pos58960714.1	12	58960714	0.437733	0.0607477	107	0.172714	0.177589	1
ST4.03ch04pos6473321.1	4	6473321	0.438284	0.196262	107	0.172714	0.177577	1
ST4.03ch04pos6473321.1	4	6473321	0.438284	0.196262	107	0.172714	0.177577	1
ST4.03ch04pos68794953.1	4	68794953	0.43834	0.196262	107	0.172714	0.177576	1
ST4.03ch04pos68794965.1	4	68794965	0.43834	0.196262	107	0.172714	0.177576	1
ST4.03ch04pos68795009.1	4	68795009	0.43834	0.196262	107	0.172714	0.177576	1
ST4.03ch04pos68795021.1	4	68795021	0.43834	0.196262	107	0.172714	0.177576	1
ST4.03ch04pos68795022.1	4	68795022	0.43834	0.196262	107	0.172714	0.177576	1
ST4.03ch04pos68794953.1	4	68794953	0.43834	0.196262	107	0.172714	0.177576	1
ST4.03ch04pos68794965.1	4	68794965	0.43834	0.196262	107	0.172714	0.177576	1
ST4.03ch04pos68795009.1	4	68795009	0.43834	0.196262	107	0.172714	0.177576	1
ST4.03ch04pos68795021.1	4	68795021	0.43834	0.196262	107	0.172714	0.177576	1
ST4.03ch04pos68795022.1	4	68795022	0.43834	0.196262	107	0.172714	0.177576	1
ST4.03ch02pos47137847.1	2	47137847	0.440989	0.0233645	107	0.172714	0.17752	1
ST4.03ch02pos40299036.1	2	40299036	0.441597	0.224299	107	0.172714	0.177507	1
ST4.03ch02pos40299036.1	2	40299036	0.441597	0.224299	107	0.172714	0.177507	1
ST4.03ch09pos47407816.1	9	47407816	0.444162	0.462617	107	0.172714	0.177453	1
ST4.03ch09pos47407816.1	9	47407816	0.444162	0.462617	107	0.172714	0.177453	1
ST4.03ch01pos87162002.1	1	87162002	0.444831	0.271028	107	0.172714	0.177439	1
ST4.03ch01pos82223924.1	1	82223924	0.446224	0.00934579	107	0.172714	0.17741	1
ST4.03ch01pos82223924.1	1	82223924	0.446224	0.00934579	107	0.172714	0.17741	1
ST4.03ch01pos82223924.1	1	82223924	0.446224	0.00934579	107	0.172714	0.17741	1
ST4.03ch01pos82223924.1	1	82223924	0.446224	0.00934579	107	0.172714	0.17741	1
ST4.03ch01pos82223924.1	1	82223924	0.446224	0.00934579	107	0.172714	0.17741	1
ST4.03ch03pos47093143.1	3	47093143	0.452141	0.46729	107	0.172714	0.177289	1
ST4.03ch01pos66074471.1	1	66074471	0.45372	0.186916	107	0.172714	0.177257	1
ST4.03ch01pos66074471.1	1	66074471	0.45372	0.186916	107	0.172714	0.177257	1
ST4.03ch01pos82210054.1	1	82210054	0.454332	0.485981	107	0.172714	0.177245	1
ST4.03ch01pos82210054.1	1	82210054	0.454332	0.485981	107	0.172714	0.177245	1
ST4.03ch01pos82210054.1	1	82210054	0.454332	0.485981	107	0.172714	0.177245	1
ST4.03ch01pos82210054.1	1	82210054	0.454332	0.485981	107	0.172714	0.177245	1
ST4.03ch01pos82210054.1	1	82210054	0.454332	0.485981	107	0.172714	0.177245	1
ST4.03ch04pos6478735.1	4	6478735	0.457469	0.0747664	107	0.172714	0.177182	1
ST4.03ch04pos6478735.1	4	6478735	0.457469	0.0747664	107	0.172714	0.177182	1
ST4.03ch09pos54459915.1	9	54459915	0.457511	0.271028	107	0.172714	0.177181	1
ST4.03ch09pos54459915.1	9	54459915	0.457511	0.271028	107	0.172714	0.177181	1
ST4.03ch01pos69261647.1	1	69261647	0.457718	0.219626	107	0.172714	0.177177	1
ST4.03ch05pos48459781.1	5	48459781	0.457765	0.439252	107	0.172714	0.177176	1
ST4.03ch05pos48459781.1	5	48459781	0.457765	0.439252	107	0.172714	0.177176	1
ST4.03ch10pos51448407.1	10	51448407	0.460042	0.088785	107	0.172714	0.177131	1
ST4.03ch10pos51448407.1	10	51448407	0.460042	0.088785	107	0.172714	0.177131	1
ST4.03ch08pos54766572.1	8	54766572	0.460672	0.401869	107	0.172714	0.177118	1
ST4.03ch08pos54766572.1	8	54766572	0.460672	0.401869	107	0.172714	0.177118	1
ST4.03ch08pos54766572.1	8	54766572	0.460672	0.401869	107	0.172714	0.177118	1
ST4.03ch05pos48451748.1	5	48451748	0.461202	0.0327103	107	0.172714	0.177108	1
ST4.03ch05pos48451748.1	5	48451748	0.461202	0.0327103	107	0.172714	0.177108	1
ST4.03ch10pos6367749.1	10	6367749	0.462724	0.0186916	107	0.172714	0.177078	1
ST4.03ch10pos6367749.1	10	6367749	0.462724	0.0186916	107	0.172714	0.177078	1
ST4.03ch03pos2310662.1	3	2310662	0.463488	0.0186916	107	0.172714	0.177063	1
ST4.03ch03pos2310662.1	3	2310662	0.463488	0.0186916	107	0.172714	0.177063	1
ST4.03ch03pos56746379.1	3	56746379	0.464931	0.0654206	107	0.172714	0.177035	1
ST4.03ch03pos56746416.1	3	56746416	0.464931	0.0654206	107	0.172714	0.177035	1
ST4.03ch03pos56746379.1	3	56746379	0.464931	0.0654206	107	0.172714	0.177035	1
ST4.03ch03pos56746416.1	3	56746416	0.464931	0.0654206	107	0.172714	0.177035	1
ST4.03ch04pos68726555.1	4	68726555	0.465986	0.182243	107	0.172714	0.177015	1
ST4.03ch04pos68726555.1	4	68726555	0.465986	0.182243	107	0.172714	0.177015	1
ST4.03ch02pos47137886.1	2	47137886	0.466089	0.154206	107	0.172714	0.177013	1
ST4.03ch11pos44428520.1	11	44428520	0.467257	0.233645	107	0.172714	0.17699	1
ST4.03ch11pos44428520.1	11	44428520	0.467257	0.233645	107	0.172714	0.17699	1
ST4.03ch01pos66050162.1	1	66050162	0.471045	0.0654206	107	0.172714	0.176918	1
ST4.03ch01pos66050162.1	1	66050162	0.471045	0.0654206	107	0.172714	0.176918	1
ST4.03ch03pos2262089.1	3	2262089	0.471695	0.485981	107	0.172714	0.176905	1
ST4.03ch03pos2262090.1	3	2262090	0.471695	0.485981	107	0.172714	0.176905	1
ST4.03ch03pos2262104.1	3	2262104	0.471695	0.485981	107	0.172714	0.176905	1
ST4.03ch03pos2262089.1	3	2262089	0.471695	0.485981	107	0.172714	0.176905	1
ST4.03ch03pos2262090.1	3	2262090	0.471695	0.485981	107	0.172714	0.176905	1
ST4.03ch03pos2262104.1	3	2262104	0.471695	0.485981	107	0.172714	0.176905	1
ST4.03ch05pos48381034.1	5	48381034	0.472057	0.0654206	107	0.172714	0.176898	1
ST4.03ch05pos48381034.1	5	48381034	0.472057	0.0654206	107	0.172714	0.176898	1
ST4.03ch02pos46989653.1	2	46989653	0.472242	0.261682	107	0.172714	0.176895	1
ST4.03ch01pos66009019.1	1	66009019	0.474158	0.0233645	107	0.172714	0.176859	1
ST4.03ch01pos66009019.1	1	66009019	0.474158	0.0233645	107	0.172714	0.176859	1
ST4.03ch06pos50393839.1	6	50393839	0.474587	0.0233645	107	0.172714	0.176851	1
ST4.03ch06pos50393839.1	6	50393839	0.474587	0.0233645	107	0.172714	0.176851	1
ST4.03ch09pos54394854.1	9	54394854	0.475163	0.378505	107	0.172714	0.17684	1
ST4.03ch09pos54394854.1	9	54394854	0.475163	0.378505	107	0.172714	0.17684	1
ST4.03ch11pos10601271.1	11	10601271	0.476259	0.35514	107	0.172714	0.176819	1
ST4.03ch11pos10601271.1	11	10601271	0.476259	0.35514	107	0.172714	0.176819	1
ST4.03ch03pos57485680.1	3	57485680	0.477588	0.102804	107	0.172714	0.176795	1
ST4.03ch03pos57485680.1	3	57485680	0.477588	0.102804	107	0.172714	0.176795	1
ST4.03ch01pos84248696.1	1	84248696	0.478548	0.0514019	107	0.172714	0.176777	1
ST4.03ch05pos48459658.1	5	48459658	0.478715	0.00934579	107	0.172714	0.176774	1
ST4.03ch11pos39396204.1	11	39396204	0.478715	0.00934579	107	0.172714	0.176774	1
ST4.03ch05pos48459658.1	5	48459658	0.478715	0.00934579	107	0.172714	0.176774	1
ST4.03ch11pos39396204.1	11	39396204	0.478715	0.00934579	107	0.172714	0.176774	1
ST4.03ch08pos53724955.1	8	53724955	0.479634	0.0186916	107	0.172714	0.176757	1
ST4.03ch08pos53725004.1	8	53725004	0.479634	0.0186916	107	0.172714	0.176757	1
ST4.03ch08pos53724955.1	8	53724955	0.479634	0.0186916	107	0.172714	0.176757	1
ST4.03ch08pos53725004.1	8	53725004	0.479634	0.0186916	107	0.172714	0.176757	1
ST4.03ch02pos40295688.1	2	40295688	0.480943	0.0186916	107	0.172714	0.176733	1
ST4.03ch02pos40295688.1	2	40295688	0.480943	0.0186916	107	0.172714	0.176733	1
ST4.03ch09pos5510604.1	9	5510604	0.483042	0.0327103	107	0.172714	0.176694	1
ST4.03ch09pos5510604.1	9	5510604	0.483042	0.0327103	107	0.172714	0.176694	1
ST4.03ch09pos5510604.1	9	5510604	0.483042	0.0327103	107	0.172714	0.176694	1
ST4.03ch09pos5510604.1	9	5510604	0.483042	0.0327103	107	0.172714	0.176694	1
ST4.03ch09pos5510604.1	9	5510604	0.483042	0.0327103	107	0.172714	0.176694	1
ST4.03ch09pos5510604.1	9	5510604	0.483042	0.0327103	107	0.172714	0.176694	1
ST4.03ch10pos51449333.1	10	51449333	0.484663	0.275701	107	0.172714	0.176665	1
ST4.03ch10pos51449333.1	10	51449333	0.484663	0.275701	107	0.172714	0.176665	1
ST4.03ch02pos39389319.1	2	39389319	0.486679	0.0186916	107	0.172714	0.176628	1
ST4.03ch02pos39408316.1	2	39408316	0.486679	0.0186916	107	0.172714	0.176628	1
ST4.03ch02pos39389319.1	2	39389319	0.486679	0.0186916	107	0.172714	0.176628	1
ST4.03ch02pos39408316.1	2	39408316	0.486679	0.0186916	107	0.172714	0.176628	1
ST4.03ch12pos58870732.1	12	58870732	0.488055	0.373832	107	0.172714	0.176604	1
ST4.03ch12pos58870748.1	12	58870748	0.488055	0.373832	107	0.172714	0.176604	1
ST4.03ch12pos58870805.1	12	58870805	0.488055	0.373832	107	0.172714	0.176604	1
ST4.03ch12pos58870732.1	12	58870732	0.488055	0.373832	107	0.172714	0.176604	1
ST4.03ch12pos58870748.1	12	58870748	0.488055	0.373832	107	0.172714	0.176604	1
ST4.03ch12pos58870805.1	12	58870805	0.488055	0.373832	107	0.172714	0.176604	1
ST4.03ch12pos58870732.1	12	58870732	0.488055	0.373832	107	0.172714	0.176604	1
ST4.03ch12pos58870748.1	12	58870748	0.488055	0.373832	107	0.172714	0.176604	1
ST4.03ch12pos58870805.1	12	58870805	0.488055	0.373832	107	0.172714	0.176604	1
ST4.03ch12pos58870732.1	12	58870732	0.488055	0.373832	107	0.172714	0.176604	1
ST4.03ch12pos58870748.1	12	58870748	0.488055	0.373832	107	0.172714	0.176604	1
ST4.03ch12pos58870805.1	12	58870805	0.488055	0.373832	107	0.172714	0.176604	1
ST4.03ch10pos51404072.1	10	51404072	0.488974	0.168224	107	0.172714	0.176587	1
ST4.03ch10pos51404072.1	10	51404072	0.488974	0.168224	107	0.172714	0.176587	1
ST4.03ch03pos57541745.1	3	57541745	0.489677	0.130841	107	0.172714	0.176575	1
ST4.03ch03pos57541745.1	3	57541745	0.489677	0.130841	107	0.172714	0.176575	1
ST4.03ch03pos57643878.1	3	57643878	0.491954	0.214953	107	0.172714	0.176534	1
ST4.03ch03pos57643878.1	3	57643878	0.491954	0.214953	107	0.172714	0.176534	1
ST4.03ch04pos6416250.1	4	6416250	0.493641	0.126168	107	0.172714	0.176504	1
ST4.03ch04pos6416292.1	4	6416292	0.493641	0.126168	107	0.172714	0.176504	1
ST4.03ch04pos6416250.1	4	6416250	0.493641	0.126168	107	0.172714	0.176504	1
ST4.03ch04pos6416292.1	4	6416292	0.493641	0.126168	107	0.172714	0.176504	1
ST4.03ch01pos87241325.1	1	87241325	0.49447	0.0934579	107	0.172714	0.17649	1
ST4.03ch01pos87241406.1	1	87241406	0.49447	0.0934579	107	0.172714	0.17649	1
ST4.03ch01pos69057182.1	1	69057182	0.499295	0.373832	107	0.172714	0.176406	1
ST4.03ch12pos58990669.1	12	58990669	0.509602	0.140187	107	0.172714	0.176231	1
ST4.03ch12pos58990669.1	12	58990669	0.509602	0.140187	107	0.172714	0.176231	1
ST4.03ch12pos58990669.1	12	58990669	0.509602	0.140187	107	0.172714	0.176231	1
ST4.03ch12pos58990669.1	12	58990669	0.509602	0.140187	107	0.172714	0.176231	1
ST4.03ch09pos54459867.1	9	54459867	0.510091	0.205607	107	0.172714	0.176223	1
ST4.03ch09pos54459867.1	9	54459867	0.510091	0.205607	107	0.172714	0.176223	1
ST4.03ch11pos10608503.1	11	10608503	0.510188	0.0700935	107	0.172714	0.176221	1
ST4.03ch11pos10608503.1	11	10608503	0.510188	0.0700935	107	0.172714	0.176221	1
ST4.03ch10pos51414539.1	10	51414539	0.5129	0.219626	107	0.172714	0.176177	1
ST4.03ch10pos51414539.1	10	51414539	0.5129	0.219626	107	0.172714	0.176177	1
ST4.03ch06pos50315223.1	6	50315223	0.514021	0.420561	107	0.172714	0.176158	1
ST4.03ch06pos50315224.1	6	50315224	0.514021	0.420561	107	0.172714	0.176158	1
ST4.03ch06pos50315223.1	6	50315223	0.514021	0.420561	107	0.172714	0.176158	1
ST4.03ch06pos50315224.1	6	50315224	0.514021	0.420561	107	0.172714	0.176158	1
ST4.03ch01pos82263652.1	1	82263652	0.514803	0.0186916	107	0.172714	0.176145	1
ST4.03ch01pos82263661.1	1	82263661	0.514803	0.0186916	107	0.172714	0.176145	1
ST4.03ch01pos82263670.1	1	82263670	0.514803	0.0186916	107	0.172714	0.176145	1
ST4.03ch01pos82263652.1	1	82263652	0.514803	0.0186916	107	0.172714	0.176145	1
ST4.03ch01pos82263661.1	1	82263661	0.514803	0.0186916	107	0.172714	0.176145	1
ST4.03ch01pos82263670.1	1	82263670	0.514803	0.0186916	107	0.172714	0.176145	1
ST4.03ch01pos82263652.1	1	82263652	0.514803	0.0186916	107	0.172714	0.176145	1
ST4.03ch01pos82263661.1	1	82263661	0.514803	0.0186916	107	0.172714	0.176145	1
ST4.03ch01pos82263670.1	1	82263670	0.514803	0.0186916	107	0.172714	0.176145	1
ST4.03ch01pos82263652.1	1	82263652	0.514803	0.0186916	107	0.172714	0.176145	1
ST4.03ch01pos82263661.1	1	82263661	0.514803	0.0186916	107	0.172714	0.176145	1
ST4.03ch01pos82263670.1	1	82263670	0.514803	0.0186916	107	0.172714	0.176145	1
ST4.03ch01pos82263652.1	1	82263652	0.514803	0.0186916	107	0.172714	0.176145	1
ST4.03ch01pos82263661.1	1	82263661	0.514803	0.0186916	107	0.172714	0.176145	1
ST4.03ch01pos82263670.1	1	82263670	0.514803	0.0186916	107	0.172714	0.176145	1
ST4.03ch09pos58297748.1	9	58297748	0.515112	0.0233645	107	0.172714	0.17614	1
ST4.03ch09pos58307533.1	9	58307533	0.515112	0.0233645	107	0.172714	0.17614	1
ST4.03ch09pos58297748.1	9	58297748	0.515112	0.0233645	107	0.172714	0.17614	1
ST4.03ch09pos58307533.1	9	58307533	0.515112	0.0233645	107	0.172714	0.17614	1
ST4.03ch11pos44384029.1	11	44384029	0.515133	0.0233645	107	0.172714	0.17614	1
ST4.03ch11pos44384029.1	11	44384029	0.515133	0.0233645	107	0.172714	0.17614	1
ST4.03ch10pos51906620.1	10	51906620	0.51592	0.121495	107	0.172714	0.176127	1
ST4.03ch10pos51906620.1	10	51906620	0.51592	0.121495	107	0.172714	0.176127	1
ST4.03ch02pos40295664.1	2	40295664	0.517766	0.200935	107	0.172714	0.176097	1
ST4.03ch02pos40295683.1	2	40295683	0.517766	0.200935	107	0.172714	0.176097	1
ST4.03ch02pos40295664.1	2	40295664	0.517766	0.200935	107	0.172714	0.176097	1
ST4.03ch02pos40295683.1	2	40295683	0.517766	0.200935	107	0.172714	0.176097	1
ST4.03ch04pos6414647.1	4	6414647	0.521083	0.046729	107	0.172714	0.176044	1
ST4.03ch04pos6414647.1	4	6414647	0.521083	0.046729	107	0.172714	0.176044	1
ST4.03ch09pos5510667.1	9	5510667	0.521449	0.476636	107	0.172714	0.176038	1
ST4.03ch09pos5510667.1	9	5510667	0.521449	0.476636	107	0.172714	0.176038	1
ST4.03ch09pos5510667.1	9	5510667	0.521449	0.476636	107	0.172714	0.176038	1
ST4.03ch09pos5510667.1	9	5510667	0.521449	0.476636	107	0.172714	0.176038	1
ST4.03ch09pos5510667.1	9	5510667	0.521449	0.476636	107	0.172714	0.176038	1
ST4.03ch09pos5510667.1	9	5510667	0.521449	0.476636	107	0.172714	0.176038	1
ST4.03ch09pos5510653.1	9	5510653	0.521651	0.46729	107	0.172714	0.176035	1
ST4.03ch09pos5510653.1	9	5510653	0.521651	0.46729	107	0.172714	0.176035	1
ST4.03ch09pos5510653.1	9	5510653	0.521651	0.46729	107	0.172714	0.176035	1
ST4.03ch09pos5510653.1	9	5510653	0.521651	0.46729	107	0.172714	0.176035	1
ST4.03ch09pos5510653.1	9	5510653	0.521651	0.46729	107	0.172714	0.176035	1
ST4.03ch09pos5510653.1	9	5510653	0.521651	0.46729	107	0.172714	0.176035	1
ST4.03ch02pos39435201.1	2	39435201	0.52315	0.0934579	107	0.172714	0.176011	1
ST4.03ch02pos39435201.1	2	39435201	0.52315	0.0934579	107	0.172714	0.176011	1
ST4.03ch01pos87162121.1	1	87162121	0.523911	0.481308	107	0.172714	0.175999	1
ST4.03ch03pos57485679.1	3	57485679	0.525904	0.11215	107	0.172714	0.175967	1
ST4.03ch03pos57485689.1	3	57485689	0.525904	0.11215	107	0.172714	0.175967	1
ST4.03ch03pos57485679.1	3	57485679	0.525904	0.11215	107	0.172714	0.175967	1
ST4.03ch03pos57485689.1	3	57485689	0.525904	0.11215	107	0.172714	0.175967	1
ST4.03ch01pos15317038.1	1	15317038	0.526322	0.495327	107	0.172714	0.175961	1
ST4.03ch08pos54891060.1	8	54891060	0.526357	0.130841	107	0.172714	0.17596	1
ST4.03ch08pos54891060.1	8	54891060	0.526357	0.130841	107	0.172714	0.17596	1
ST4.03ch08pos54891060.1	8	54891060	0.526357	0.130841	107	0.172714	0.17596	1
ST4.03ch03pos47129660.1	3	47129660	0.526388	0.0373832	107	0.172714	0.175959	1
ST4.03ch01pos15307188.1	1	15307188	0.526671	0.0700935	107	0.172714	0.175955	1
ST4.03ch01pos15307216.1	1	15307216	0.526671	0.0700935	107	0.172714	0.175955	1
ST4.03ch09pos58363524.1	9	58363524	0.526926	0.0654206	107	0.172714	0.175951	1
ST4.03ch09pos58363525.1	9	58363525	0.526926	0.0654206	107	0.172714	0.175951	1
ST4.03ch09pos58363586.1	9	58363586	0.526926	0.0654206	107	0.172714	0.175951	1
ST4.03ch09pos58363590.1	9	58363590	0.526926	0.0654206	107	0.172714	0.175951	1
ST4.03ch09pos58363524.1	9	58363524	0.526926	0.0654206	107	0.172714	0.175951	1
ST4.03ch09pos58363525.1	9	58363525	0.526926	0.0654206	107	0.172714	0.175951	1
ST4.03ch09pos58363586.1	9	58363586	0.526926	0.0654206	107	0.172714	0.175951	1
ST4.03ch09pos58363590.1	9	58363590	0.526926	0.0654206	107	0.172714	0.175951	1
ST4.03ch09pos47458550.1	9	47458550	0.527937	0.126168	107	0.172714	0.175935	1
ST4.03ch09pos47458550.1	9	47458550	0.527937	0.126168	107	0.172714	0.175935	1
ST4.03ch11pos39481073.1	11	39481073	0.528647	0.0794393	107	0.172714	0.175924	1
ST4.03ch11pos39481073.1	11	39481073	0.528647	0.0794393	107	0.172714	0.175924	1
ST4.03ch03pos56831592.1	3	56831592	0.53027	0.0514019	107	0.172714	0.175899	1
ST4.03ch03pos56831624.1	3	56831624	0.53027	0.0514019	107	0.172714	0.175899	1
ST4.03ch03pos56831592.1	3	56831592	0.53027	0.0514019	107	0.172714	0.175899	1
ST4.03ch03pos56831624.1	3	56831624	0.53027	0.0514019	107	0.172714	0.175899	1
ST4.03ch08pos54798416.1	8	54798416	0.530817	0.14486	107	0.172714	0.17589	1
ST4.03ch08pos54798416.1	8	54798416	0.530817	0.14486	107	0.172714	0.17589	1
ST4.03ch08pos54798416.1	8	54798416	0.530817	0.14486	107	0.172714	0.17589	1
ST4.03ch01pos15319107.1	1	15319107	0.530978	0.140187	107	0.172714	0.175888	1
ST4.03ch04pos6325617.1	4	6325617	0.534143	0.135514	107	0.172714	0.175839	1
ST4.03ch04pos6325617.1	4	6325617	0.534143	0.135514	107	0.172714	0.175839	1
ST4.03ch11pos10521820.1	11	10521820	0.535509	0.0747664	107	0.172714	0.175818	1
ST4.03ch11pos10521821.1	11	10521821	0.535509	0.0747664	107	0.172714	0.175818	1
ST4.03ch11pos10521820.1	11	10521820	0.535509	0.0747664	107	0.172714	0.175818	1
ST4.03ch11pos10521821.1	11	10521821	0.535509	0.0747664	107	0.172714	0.175818	1
ST4.03ch01pos66074891.1	1	66074891	0.536669	0.0233645	107	0.172714	0.175801	1
ST4.03ch01pos66074891.1	1	66074891	0.536669	0.0233645	107	0.172714	0.175801	1
ST4.03ch01pos59267623.1	1	59267623	0.536996	0.38785	107	0.172714	0.175796	1
ST4.03ch11pos10608515.1	11	10608515	0.53918	0.17757	107	0.172714	0.175763	1
ST4.03ch11pos10608515.1	11	10608515	0.53918	0.17757	107	0.172714	0.175763	1
ST4.03ch03pos57485686.1	3	57485686	0.539565	0.102804	107	0.172714	0.175757	1
ST4.03ch03pos57485687.1	3	57485687	0.539565	0.102804	107	0.172714	0.175757	1
ST4.03ch03pos57485686.1	3	57485686	0.539565	0.102804	107	0.172714	0.175757	1
ST4.03ch03pos57485687.1	3	57485687	0.539565	0.102804	107	0.172714	0.175757	1
ST4.03ch04pos6478796.1	4	6478796	0.541258	0.0934579	107	0.172714	0.175731	1
ST4.03ch04pos6478796.1	4	6478796	0.541258	0.0934579	107	0.172714	0.175731	1
ST4.03ch10pos54799237.1	10	54799237	0.542122	0.0186916	107	0.172714	0.175719	1
ST4.03ch11pos10608489.1	11	10608489	0.542324	0.0373832	107	0.172714	0.175716	1
ST4.03ch11pos10608489.1	11	10608489	0.542324	0.0373832	107	0.172714	0.175716	1
ST4.03ch03pos2305399.1	3	2305399	0.542559	0.046729	107	0.172714	0.175712	1
ST4.03ch03pos2305399.1	3	2305399	0.542559	0.046729	107	0.172714	0.175712	1
ST4.03ch11pos40958902.1	11	40958902	0.545146	0.46729	107	0.172714	0.175674	1
ST4.03ch11pos40958902.1	11	40958902	0.545146	0.46729	107	0.172714	0.175674	1
ST4.03ch10pos54670009.1	10	54670009	0.545638	0.046729	107	0.172714	0.175666	1
ST4.03ch01pos66002171.1	1	66002171	0.546405	0.0280374	107	0.172714	0.175655	1
ST4.03ch01pos66002171.1	1	66002171	0.546405	0.0280374	107	0.172714	0.175655	1
ST4.03ch05pos48493775.1	5	48493775	0.547431	0.0934579	107	0.172714	0.17564	1
ST4.03ch05pos48493775.1	5	48493775	0.547431	0.0934579	107	0.172714	0.17564	1
ST4.03ch03pos57495062.1	3	57495062	0.548537	0.0233645	107	0.172714	0.175624	1
ST4.03ch03pos57495062.1	3	57495062	0.548537	0.0233645	107	0.172714	0.175624	1
ST4.03ch09pos5557180.1	9	5557180	0.548871	0.228972	107	0.172714	0.175619	1
ST4.03ch09pos5557183.1	9	5557183	0.548871	0.228972	107	0.172714	0.175619	1
ST4.03ch09pos5557190.1	9	5557190	0.548871	0.228972	107	0.172714	0.175619	1
ST4.03ch09pos5557180.1	9	5557180	0.548871	0.228972	107	0.172714	0.175619	1
ST4.03ch09pos5557183.1	9	5557183	0.548871	0.228972	107	0.172714	0.175619	1
ST4.03ch09pos5557190.1	9	5557190	0.548871	0.228972	107	0.172714	0.175619	1
ST4.03ch09pos5557180.1	9	5557180	0.548871	0.228972	107	0.172714	0.175619	1
ST4.03ch09pos5557183.1	9	5557183	0.548871	0.228972	107	0.172714	0.175619	1
ST4.03ch09pos5557190.1	9	5557190	0.548871	0.228972	107	0.172714	0.175619	1
ST4.03ch09pos5557180.1	9	5557180	0.548871	0.228972	107	0.172714	0.175619	1
ST4.03ch09pos5557183.1	9	5557183	0.548871	0.228972	107	0.172714	0.175619	1
ST4.03ch09pos5557190.1	9	5557190	0.548871	0.228972	107	0.172714	0.175619	1
ST4.03ch09pos5557180.1	9	5557180	0.548871	0.228972	107	0.172714	0.175619	1
ST4.03ch09pos5557183.1	9	5557183	0.548871	0.228972	107	0.172714	0.175619	1
ST4.03ch09pos5557190.1	9	5557190	0.548871	0.228972	107	0.172714	0.175619	1
ST4.03ch09pos5557180.1	9	5557180	0.548871	0.228972	107	0.172714	0.175619	1
ST4.03ch09pos5557183.1	9	5557183	0.548871	0.228972	107	0.172714	0.175619	1
ST4.03ch09pos5557190.1	9	5557190	0.548871	0.228972	107	0.172714	0.175619	1
ST4.03ch04pos6338138.1	4	6338138	0.551421	0.0514019	107	0.172714	0.175582	1
ST4.03ch04pos6338138.1	4	6338138	0.551421	0.0514019	107	0.172714	0.175582	1
ST4.03ch04pos6470637.1	4	6470637	0.551505	0.0280374	107	0.172714	0.175581	1
ST4.03ch04pos6470637.1	4	6470637	0.551505	0.0280374	107	0.172714	0.175581	1
ST4.03ch10pos54669931.1	10	54669931	0.5516	0.0280374	107	0.172714	0.17558	1
ST4.03ch12pos59482862.1	12	59482862	0.552075	0.121495	107	0.172714	0.175573	1
ST4.03ch12pos59482862.1	12	59482862	0.552075	0.121495	107	0.172714	0.175573	1
ST4.03ch02pos47005635.1	2	47005635	0.55255	0.397196	107	0.172714	0.175566	1
ST4.03ch09pos5432346.1	9	5432346	0.552854	0.0280374	107	0.172714	0.175561	1
ST4.03ch09pos5432346.1	9	5432346	0.552854	0.0280374	107	0.172714	0.175561	1
ST4.03ch09pos5432346.1	9	5432346	0.552854	0.0280374	107	0.172714	0.175561	1
ST4.03ch09pos5432346.1	9	5432346	0.552854	0.0280374	107	0.172714	0.175561	1
ST4.03ch09pos5432346.1	9	5432346	0.552854	0.0280374	107	0.172714	0.175561	1
ST4.03ch09pos5432346.1	9	5432346	0.552854	0.0280374	107	0.172714	0.175561	1
ST4.03ch09pos58290643.1	9	58290643	0.553076	0.462617	107	0.172714	0.175558	1
ST4.03ch09pos58290643.1	9	58290643	0.553076	0.462617	107	0.172714	0.175558	1
ST4.03ch01pos59267587.1	1	59267587	0.554345	0.411215	107	0.172714	0.17554	1
ST4.03ch10pos51414575.1	10	51414575	0.556475	0.233645	107	0.172714	0.17551	1
ST4.03ch10pos51414575.1	10	51414575	0.556475	0.233645	107	0.172714	0.17551	1
ST4.03ch03pos56878730.1	3	56878730	0.556916	0.453271	107	0.172714	0.175503	1
ST4.03ch03pos56878730.1	3	56878730	0.556916	0.453271	107	0.172714	0.175503	1
ST4.03ch01pos66074746.1	1	66074746	0.55868	0.191589	107	0.172714	0.175479	1
ST4.03ch01pos66074746.1	1	66074746	0.55868	0.191589	107	0.172714	0.175479	1
ST4.03ch01pos82208154.1	1	82208154	0.559892	0.228972	107	0.172714	0.175462	1
ST4.03ch01pos82208154.1	1	82208154	0.559892	0.228972	107	0.172714	0.175462	1
ST4.03ch01pos82208154.1	1	82208154	0.559892	0.228972	107	0.172714	0.175462	1
ST4.03ch01pos82208154.1	1	82208154	0.559892	0.228972	107	0.172714	0.175462	1
ST4.03ch01pos82208154.1	1	82208154	0.559892	0.228972	107	0.172714	0.175462	1
ST4.03ch10pos51919923.1	10	51919923	0.560272	0.242991	107	0.172714	0.175456	1
ST4.03ch10pos51919923.1	10	51919923	0.560272	0.242991	107	0.172714	0.175456	1
ST4.03ch11pos44384078.1	11	44384078	0.561076	0.0233645	107	0.172714	0.175445	1
ST4.03ch11pos44428820.1	11	44428820	0.561076	0.0233645	107	0.172714	0.175445	1
ST4.03ch11pos44384078.1	11	44384078	0.561076	0.0233645	107	0.172714	0.175445	1
ST4.03ch11pos44428820.1	11	44428820	0.561076	0.0233645	107	0.172714	0.175445	1
ST4.03ch12pos59045190.1	12	59045190	0.561853	0.130841	107	0.172714	0.175434	1
ST4.03ch12pos59045190.1	12	59045190	0.561853	0.130841	107	0.172714	0.175434	1
ST4.03ch01pos87097321.1	1	87097321	0.563628	0.0233645	107	0.172714	0.175409	1
ST4.03ch04pos6470557.1	4	6470557	0.563885	0.00934579	107	0.172714	0.175406	1
ST4.03ch12pos59472299.1	12	59472299	0.563885	0.0186916	107	0.172714	0.175406	1
ST4.03ch12pos59472311.1	12	59472311	0.563885	0.0186916	107	0.172714	0.175406	1
ST4.03ch12pos59472320.1	12	59472320	0.563885	0.0186916	107	0.172714	0.175406	1
ST4.03ch12pos59472360.1	12	59472360	0.563885	0.0186916	107	0.172714	0.175406	1
ST4.03ch12pos59472299.1	12	59472299	0.563885	0.0186916	107	0.172714	0.175406	1
ST4.03ch12pos59472311.1	12	59472311	0.563885	0.0186916	107	0.172714	0.175406	1
ST4.03ch12pos59472320.1	12	59472320	0.563885	0.0186916	107	0.172714	0.175406	1
ST4.03ch12pos59472360.1	12	59472360	0.563885	0.0186916	107	0.172714	0.175406	1
ST4.03ch04pos6470557.1	4	6470557	0.563885	0.00934579	107	0.172714	0.175406	1
ST4.03ch04pos6413480.1	4	6413480	0.564744	0.0233645	107	0.172714	0.175394	1
ST4.03ch04pos6413521.1	4	6413521	0.564744	0.0233645	107	0.172714	0.175394	1
ST4.03ch04pos6413480.1	4	6413480	0.564744	0.0233645	107	0.172714	0.175394	1
ST4.03ch04pos6413521.1	4	6413521	0.564744	0.0233645	107	0.172714	0.175394	1
ST4.03ch03pos57485720.1	3	57485720	0.564841	0.121495	107	0.172714	0.175393	1
ST4.03ch03pos57485720.1	3	57485720	0.564841	0.121495	107	0.172714	0.175393	1
ST4.03ch01pos84248685.1	1	84248685	0.565362	0.0747664	107	0.172714	0.175386	1
ST4.03ch04pos6416302.1	4	6416302	0.566376	0.0186916	107	0.172714	0.175372	1
ST4.03ch04pos6416303.1	4	6416303	0.566376	0.0186916	107	0.172714	0.175372	1
ST4.03ch04pos6478864.1	4	6478864	0.566376	0.0186916	107	0.172714	0.175372	1
ST4.03ch04pos6416302.1	4	6416302	0.566376	0.0186916	107	0.172714	0.175372	1
ST4.03ch04pos6416303.1	4	6416303	0.566376	0.0186916	107	0.172714	0.175372	1
ST4.03ch04pos6478864.1	4	6478864	0.566376	0.0186916	107	0.172714	0.175372	1
ST4.03ch09pos5551126.1	9	5551126	0.566392	0.0514019	107	0.172714	0.175371	1
ST4.03ch09pos5551126.1	9	5551126	0.566392	0.0514019	107	0.172714	0.175371	1
ST4.03ch09pos5551126.1	9	5551126	0.566392	0.0514019	107	0.172714	0.175371	1
ST4.03ch09pos5551126.1	9	5551126	0.566392	0.0514019	107	0.172714	0.175371	1
ST4.03ch09pos5551126.1	9	5551126	0.566392	0.0514019	107	0.172714	0.175371	1
ST4.03ch09pos5551126.1	9	5551126	0.566392	0.0514019	107	0.172714	0.175371	1
ST4.03ch01pos66074495.1	1	66074495	0.566904	0.0981308	107	0.172714	0.175364	1
ST4.03ch01pos66074500.1	1	66074500	0.566904	0.0981308	107	0.172714	0.175364	1
ST4.03ch01pos66074495.1	1	66074495	0.566904	0.0981308	107	0.172714	0.175364	1
ST4.03ch01pos66074500.1	1	66074500	0.566904	0.0981308	107	0.172714	0.175364	1
ST4.03ch11pos40958911.1	11	40958911	0.567744	0.448598	107	0.172714	0.175353	1
ST4.03ch11pos40958925.1	11	40958925	0.567744	0.448598	107	0.172714	0.175353	1
ST4.03ch11pos40958955.1	11	40958955	0.567744	0.448598	107	0.172714	0.175353	1
ST4.03ch11pos40958911.1	11	40958911	0.567744	0.448598	107	0.172714	0.175353	1
ST4.03ch11pos40958925.1	11	40958925	0.567744	0.448598	107	0.172714	0.175353	1
ST4.03ch11pos40958955.1	11	40958955	0.567744	0.448598	107	0.172714	0.175353	1
ST4.03ch01pos66008988.1	1	66008988	0.568349	0.0140187	107	0.172714	0.175345	1
ST4.03ch01pos66008988.1	1	66008988	0.568349	0.0140187	107	0.172714	0.175345	1
ST4.03ch01pos69261552.1	1	69261552	0.57193	0.00934579	107	0.172714	0.175296	1
ST4.03ch01pos69261626.1	1	69261626	0.57193	0.00934579	107	0.172714	0.175296	1
ST4.03ch08pos53642476.1	8	53642476	0.572259	0.0700935	107	0.172714	0.175292	1
ST4.03ch08pos53642476.1	8	53642476	0.572259	0.0700935	107	0.172714	0.175292	1
ST4.03ch05pos48378991.1	5	48378991	0.573998	0.224299	107	0.172714	0.175268	1
ST4.03ch05pos48378991.1	5	48378991	0.573998	0.224299	107	0.172714	0.175268	1
ST4.03ch06pos50373784.1	6	50373784	0.574483	0.359813	107	0.172714	0.175262	1
ST4.03ch06pos50373784.1	6	50373784	0.574483	0.359813	107	0.172714	0.175262	1
ST4.03ch11pos44394768.1	11	44394768	0.576595	0.0280374	107	0.172714	0.175234	1
ST4.03ch11pos44394768.1	11	44394768	0.576595	0.0280374	107	0.172714	0.175234	1
ST4.03ch05pos51697965.1	5	51697965	0.58032	0.0046729	107	0.172714	0.175185	1
ST4.03ch05pos51697965.1	5	51697965	0.58032	0.0046729	107	0.172714	0.175185	1
ST4.03ch04pos68830447.1	4	68830447	0.582442	0.495327	107	0.172714	0.175157	1
ST4.03ch04pos68830447.1	4	68830447	0.582442	0.495327	107	0.172714	0.175157	1
ST4.03ch06pos50394440.1	6	50394440	0.582732	0.299065	107	0.172714	0.175153	1
ST4.03ch06pos50394444.1	6	50394444	0.582732	0.299065	107	0.172714	0.175153	1
ST4.03ch06pos50394454.1	6	50394454	0.582732	0.299065	107	0.172714	0.175153	1
ST4.03ch06pos50394458.1	6	50394458	0.582732	0.299065	107	0.172714	0.175153	1
ST4.03ch06pos50394468.1	6	50394468	0.582732	0.299065	107	0.172714	0.175153	1
ST4.03ch06pos50394481.1	6	50394481	0.582732	0.299065	107	0.172714	0.175153	1
ST4.03ch06pos50394440.1	6	50394440	0.582732	0.299065	107	0.172714	0.175153	1
ST4.03ch06pos50394444.1	6	50394444	0.582732	0.299065	107	0.172714	0.175153	1
ST4.03ch06pos50394454.1	6	50394454	0.582732	0.299065	107	0.172714	0.175153	1
ST4.03ch06pos50394458.1	6	50394458	0.582732	0.299065	107	0.172714	0.175153	1
ST4.03ch06pos50394468.1	6	50394468	0.582732	0.299065	107	0.172714	0.175153	1
ST4.03ch06pos50394481.1	6	50394481	0.582732	0.299065	107	0.172714	0.175153	1
ST4.03ch03pos57561370.1	3	57561370	0.582884	0.429907	107	0.172714	0.175151	1
ST4.03ch03pos57561370.1	3	57561370	0.582884	0.429907	107	0.172714	0.175151	1
ST4.03ch11pos44282942.1	11	44282942	0.582942	0.0560748	107	0.172714	0.175151	1
ST4.03ch11pos44282973.1	11	44282973	0.582942	0.0560748	107	0.172714	0.175151	1
ST4.03ch11pos44282942.1	11	44282942	0.582942	0.0560748	107	0.172714	0.175151	1
ST4.03ch11pos44282973.1	11	44282973	0.582942	0.0560748	107	0.172714	0.175151	1
ST4.03ch01pos82187011.1	1	82187011	0.582952	0.0700935	107	0.172714	0.175151	1
ST4.03ch01pos82187011.1	1	82187011	0.582952	0.0700935	107	0.172714	0.175151	1
ST4.03ch01pos82187011.1	1	82187011	0.582952	0.0700935	107	0.172714	0.175151	1
ST4.03ch06pos50393874.1	6	50393874	0.58338	0.186916	107	0.172714	0.175145	1
ST4.03ch06pos50393874.1	6	50393874	0.58338	0.186916	107	0.172714	0.175145	1
ST4.03ch04pos6478773.1	4	6478773	0.583442	0.247664	107	0.172714	0.175144	1
ST4.03ch04pos6478773.1	4	6478773	0.583442	0.247664	107	0.172714	0.175144	1
ST4.03ch01pos84247782.1	1	84247782	0.58363	0.32243	107	0.172714	0.175142	1
ST4.03ch04pos68798343.1	4	68798343	0.584728	0.196262	107	0.172714	0.175128	1
ST4.03ch04pos68798362.1	4	68798362	0.584728	0.196262	107	0.172714	0.175128	1
ST4.03ch04pos68798343.1	4	68798343	0.584728	0.196262	107	0.172714	0.175128	1
ST4.03ch04pos68798362.1	4	68798362	0.584728	0.196262	107	0.172714	0.175128	1
ST4.03ch05pos48338797.1	5	48338797	0.587052	0.046729	107	0.172714	0.175098	1
ST4.03ch05pos48338797.1	5	48338797	0.587052	0.046729	107	0.172714	0.175098	1
ST4.03ch01pos59267658.1	1	59267658	0.58776	0.378505	107	0.172714	0.175089	1
ST4.03ch10pos51404142.1	10	51404142	0.588839	0.32243	107	0.172714	0.175075	1
ST4.03ch10pos51404142.1	10	51404142	0.588839	0.32243	107	0.172714	0.175075	1
ST4.03ch04pos6372291.1	4	6372291	0.589758	0.00934579	107	0.172714	0.175063	1
ST4.03ch04pos6372340.1	4	6372340	0.589758	0.00934579	107	0.172714	0.175063	1
ST4.03ch04pos6372291.1	4	6372291	0.589758	0.00934579	107	0.172714	0.175063	1
ST4.03ch04pos6372340.1	4	6372340	0.589758	0.00934579	107	0.172714	0.175063	1
ST4.03ch02pos40296060.1	2	40296060	0.592764	0.200935	107	0.172714	0.175026	1
ST4.03ch02pos40296060.1	2	40296060	0.592764	0.200935	107	0.172714	0.175026	1
ST4.03ch11pos44313413.1	11	44313413	0.593882	0.266355	107	0.172714	0.175012	1
ST4.03ch11pos44313413.1	11	44313413	0.593882	0.266355	107	0.172714	0.175012	1
ST4.03ch06pos50394485.1	6	50394485	0.596598	0.294393	107	0.172714	0.174978	1
ST4.03ch06pos50394485.1	6	50394485	0.596598	0.294393	107	0.172714	0.174978	1
ST4.03ch10pos51404054.1	10	51404054	0.599176	0.158879	107	0.172714	0.174946	1
ST4.03ch10pos51404056.1	10	51404056	0.599176	0.158879	107	0.172714	0.174946	1
ST4.03ch10pos51404054.1	10	51404054	0.599176	0.158879	107	0.172714	0.174946	1
ST4.03ch10pos51404056.1	10	51404056	0.599176	0.158879	107	0.172714	0.174946	1
ST4.03ch09pos58288985.1	9	58288985	0.599546	0.0280374	107	0.172714	0.174942	1
ST4.03ch09pos58288986.1	9	58288986	0.599546	0.0280374	107	0.172714	0.174942	1
ST4.03ch09pos58324586.1	9	58324586	0.599546	0.0280374	107	0.172714	0.174942	1
ST4.03ch09pos58334199.1	9	58334199	0.599546	0.0280374	107	0.172714	0.174942	1
ST4.03ch09pos58288985.1	9	58288985	0.599546	0.0280374	107	0.172714	0.174942	1
ST4.03ch09pos58288986.1	9	58288986	0.599546	0.0280374	107	0.172714	0.174942	1
ST4.03ch09pos58324586.1	9	58324586	0.599546	0.0280374	107	0.172714	0.174942	1
ST4.03ch09pos58334199.1	9	58334199	0.599546	0.0280374	107	0.172714	0.174942	1
ST4.03ch03pos2310730.1	3	2310730	0.600275	0.17757	107	0.172714	0.174933	1
ST4.03ch03pos2310730.1	3	2310730	0.600275	0.17757	107	0.172714	0.174933	1
ST4.03ch06pos50373704.1	6	50373704	0.601193	0.457944	107	0.172714	0.174922	1
ST4.03ch06pos50373704.1	6	50373704	0.601193	0.457944	107	0.172714	0.174922	1
ST4.03ch10pos51411812.1	10	51411812	0.601244	0.21028	107	0.172714	0.174921	1
ST4.03ch10pos51411812.1	10	51411812	0.601244	0.21028	107	0.172714	0.174921	1
ST4.03ch10pos51910042.1	10	51910042	0.602485	0.476636	107	0.172714	0.174906	1
ST4.03ch10pos51910042.1	10	51910042	0.602485	0.476636	107	0.172714	0.174906	1
ST4.03ch02pos40197794.1	2	40197794	0.602556	0.448598	107	0.172714	0.174905	1
ST4.03ch02pos40197799.1	2	40197799	0.602556	0.448598	107	0.172714	0.174905	1
ST4.03ch02pos40197809.1	2	40197809	0.602556	0.448598	107	0.172714	0.174905	1
ST4.03ch02pos40197811.1	2	40197811	0.602556	0.448598	107	0.172714	0.174905	1
ST4.03ch02pos40197827.1	2	40197827	0.602556	0.448598	107	0.172714	0.174905	1
ST4.03ch02pos40197847.1	2	40197847	0.602556	0.448598	107	0.172714	0.174905	1
ST4.03ch02pos40197794.1	2	40197794	0.602556	0.448598	107	0.172714	0.174905	1
ST4.03ch02pos40197799.1	2	40197799	0.602556	0.448598	107	0.172714	0.174905	1
ST4.03ch02pos40197809.1	2	40197809	0.602556	0.448598	107	0.172714	0.174905	1
ST4.03ch02pos40197811.1	2	40197811	0.602556	0.448598	107	0.172714	0.174905	1
ST4.03ch02pos40197827.1	2	40197827	0.602556	0.448598	107	0.172714	0.174905	1
ST4.03ch02pos40197847.1	2	40197847	0.602556	0.448598	107	0.172714	0.174905	1
ST4.03ch11pos44394705.1	11	44394705	0.603759	0.00934579	107	0.172714	0.174891	1
ST4.03ch11pos44394705.1	11	44394705	0.603759	0.00934579	107	0.172714	0.174891	1
ST4.03ch03pos57597886.1	3	57597886	0.604698	0.0607477	107	0.172714	0.174879	1
ST4.03ch03pos57597886.1	3	57597886	0.604698	0.0607477	107	0.172714	0.174879	1
ST4.03ch10pos51404121.1	10	51404121	0.605309	0.313084	107	0.172714	0.174872	1
ST4.03ch10pos51404121.1	10	51404121	0.605309	0.313084	107	0.172714	0.174872	1
ST4.03ch10pos51910098.1	10	51910098	0.605785	0.46729	107	0.172714	0.174866	1
ST4.03ch10pos51910098.1	10	51910098	0.605785	0.46729	107	0.172714	0.174866	1
ST4.03ch05pos48387848.1	5	48387848	0.607181	0.359813	107	0.172714	0.17485	1
ST4.03ch05pos48387848.1	5	48387848	0.607181	0.359813	107	0.172714	0.17485	1
ST4.03ch09pos5551114.1	9	5551114	0.607992	0.0607477	107	0.172714	0.17484	1
ST4.03ch09pos5551114.1	9	5551114	0.607992	0.0607477	107	0.172714	0.17484	1
ST4.03ch09pos5551114.1	9	5551114	0.607992	0.0607477	107	0.172714	0.17484	1
ST4.03ch09pos5551114.1	9	5551114	0.607992	0.0607477	107	0.172714	0.17484	1
ST4.03ch09pos5551114.1	9	5551114	0.607992	0.0607477	107	0.172714	0.17484	1
ST4.03ch09pos5551114.1	9	5551114	0.607992	0.0607477	107	0.172714	0.17484	1
ST4.03ch01pos66025433.1	1	66025433	0.608121	0.214953	107	0.172714	0.174838	1
ST4.03ch01pos66025433.1	1	66025433	0.608121	0.214953	107	0.172714	0.174838	1
ST4.03ch10pos51404152.1	10	51404152	0.610454	0.308411	107	0.172714	0.174811	1
ST4.03ch10pos51404152.1	10	51404152	0.610454	0.308411	107	0.172714	0.174811	1
ST4.03ch02pos39434358.1	2	39434358	0.611047	0.485981	107	0.172714	0.174804	1
ST4.03ch02pos39434358.1	2	39434358	0.611047	0.485981	107	0.172714	0.174804	1
ST4.03ch01pos87198691.1	1	87198691	0.613511	0.471963	107	0.172714	0.174775	1
ST4.03ch06pos50277820.1	6	50277820	0.61377	0.17757	107	0.172714	0.174772	1
ST4.03ch06pos50277820.1	6	50277820	0.61377	0.17757	107	0.172714	0.174772	1
ST4.03ch12pos58784826.1	12	58784826	0.615666	0.182243	107	0.172714	0.17475	1
ST4.03ch12pos58784826.1	12	58784826	0.615666	0.182243	107	0.172714	0.17475	1
ST4.03ch12pos58784826.1	12	58784826	0.615666	0.182243	107	0.172714	0.17475	1
ST4.03ch12pos58784826.1	12	58784826	0.615666	0.182243	107	0.172714	0.17475	1
ST4.03ch03pos47139523.1	3	47139523	0.616037	0.0607477	107	0.172714	0.174746	1
ST4.03ch02pos40240710.1	2	40240710	0.616595	0.336449	107	0.172714	0.174739	1
ST4.03ch02pos40240710.1	2	40240710	0.616595	0.336449	107	0.172714	0.174739	1
ST4.03ch08pos53651671.1	8	53651671	0.618872	0.191589	107	0.172714	0.174713	1
ST4.03ch08pos53651671.1	8	53651671	0.618872	0.191589	107	0.172714	0.174713	1
ST4.03ch11pos44428331.1	11	44428331	0.619146	0.0186916	107	0.172714	0.17471	1
ST4.03ch11pos44428331.1	11	44428331	0.619146	0.0186916	107	0.172714	0.17471	1
ST4.03ch02pos47009742.1	2	47009742	0.619867	0.0140187	107	0.172714	0.174702	1
ST4.03ch02pos47009755.1	2	47009755	0.619867	0.0140187	107	0.172714	0.174702	1
ST4.03ch01pos87117498.1	1	87117498	0.619867	0.0280374	107	0.172714	0.174702	1
ST4.03ch01pos87117512.1	1	87117512	0.619867	0.0280374	107	0.172714	0.174702	1
ST4.03ch09pos54521768.1	9	54521768	0.62068	0.046729	107	0.172714	0.174693	1
ST4.03ch09pos54521768.1	9	54521768	0.62068	0.046729	107	0.172714	0.174693	1
ST4.03ch01pos15310132.1	1	15310132	0.620823	0.0373832	107	0.172714	0.174691	1
ST4.03ch01pos82208100.1	1	82208100	0.622035	0.21028	107	0.172714	0.174677	1
ST4.03ch01pos82208100.1	1	82208100	0.622035	0.21028	107	0.172714	0.174677	1
ST4.03ch01pos82208100.1	1	82208100	0.622035	0.21028	107	0.172714	0.174677	1
ST4.03ch01pos82208100.1	1	82208100	0.622035	0.21028	107	0.172714	0.174677	1
ST4.03ch01pos82208100.1	1	82208100	0.622035	0.21028	107	0.172714	0.174677	1
ST4.03ch04pos6299127.1	4	6299127	0.622772	0.0327103	107	0.172714	0.174669	1
ST4.03ch04pos6299127.1	4	6299127	0.622772	0.0327103	107	0.172714	0.174669	1
ST4.03ch01pos69122995.1	1	69122995	0.623803	0.28972	107	0.172714	0.174658	1
ST4.03ch01pos69123046.1	1	69123046	0.623803	0.28972	107	0.172714	0.174658	1
ST4.03ch01pos69122995.1	1	69122995	0.623803	0.28972	107	0.172714	0.174658	1
ST4.03ch01pos69123046.1	1	69123046	0.623803	0.28972	107	0.172714	0.174658	1
ST4.03ch05pos48451735.1	5	48451735	0.624131	0.0046729	107	0.172714	0.174654	1
ST4.03ch05pos48451735.1	5	48451735	0.624131	0.0046729	107	0.172714	0.174654	1
ST4.03ch09pos54357472.1	9	54357472	0.626088	0.0560748	107	0.172714	0.174632	1
ST4.03ch09pos54357490.1	9	54357490	0.626088	0.0560748	107	0.172714	0.174632	1
ST4.03ch09pos54357472.1	9	54357472	0.626088	0.0560748	107	0.172714	0.174632	1
ST4.03ch09pos54357490.1	9	54357490	0.626088	0.0560748	107	0.172714	0.174632	1
ST4.03ch10pos51404131.1	10	51404131	0.627507	0.0327103	107	0.172714	0.174616	1
ST4.03ch10pos51404131.1	10	51404131	0.627507	0.0327103	107	0.172714	0.174616	1
ST4.03ch02pos40296085.1	2	40296085	0.628011	0.205607	107	0.172714	0.174611	1
ST4.03ch02pos40296085.1	2	40296085	0.628011	0.205607	107	0.172714	0.174611	1
ST4.03ch03pos56808154.1	3	56808154	0.62977	0.0140187	107	0.172714	0.174591	1
ST4.03ch03pos56808193.1	3	56808193	0.62977	0.0140187	107	0.172714	0.174591	1
ST4.03ch03pos56808154.1	3	56808154	0.62977	0.0140187	107	0.172714	0.174591	1
ST4.03ch03pos56808193.1	3	56808193	0.62977	0.0140187	107	0.172714	0.174591	1
ST4.03ch11pos40958959.1	11	40958959	0.630691	0.448598	107	0.172714	0.174581	1
ST4.03ch11pos40958978.1	11	40958978	0.630691	0.448598	107	0.172714	0.174581	1
ST4.03ch11pos40958959.1	11	40958959	0.630691	0.448598	107	0.172714	0.174581	1
ST4.03ch11pos40958978.1	11	40958978	0.630691	0.448598	107	0.172714	0.174581	1
ST4.03ch09pos5595966.1	9	5595966	0.631016	0.0186916	107	0.172714	0.174578	1
ST4.03ch09pos5595966.1	9	5595966	0.631016	0.0186916	107	0.172714	0.174578	1
ST4.03ch03pos17184013.1	3	17184013	0.631016	0.0186916	107	0.172714	0.174578	1
ST4.03ch03pos17184016.1	3	17184016	0.631016	0.0186916	107	0.172714	0.174578	1
ST4.03ch03pos17184067.1	3	17184067	0.631016	0.0186916	107	0.172714	0.174578	1
ST4.03ch09pos5595966.1	9	5595966	0.631016	0.0186916	107	0.172714	0.174578	1
ST4.03ch11pos41034595.1	11	41034595	0.631016	0.0186916	107	0.172714	0.174578	1
ST4.03ch05pos48449716.1	5	48449716	0.631016	0.0186916	107	0.172714	0.174578	1
ST4.03ch05pos48449720.1	5	48449720	0.631016	0.0186916	107	0.172714	0.174578	1
ST4.03ch05pos48449735.1	5	48449735	0.631016	0.0186916	107	0.172714	0.174578	1
ST4.03ch05pos48449743.1	5	48449743	0.631016	0.0186916	107	0.172714	0.174578	1
ST4.03ch05pos48449767.1	5	48449767	0.631016	0.0186916	107	0.172714	0.174578	1
ST4.03ch11pos44281954.1	11	44281954	0.631016	0.0186916	107	0.172714	0.174578	1
ST4.03ch11pos44282883.1	11	44282883	0.631016	0.0186916	107	0.172714	0.174578	1
ST4.03ch11pos44417741.1	11	44417741	0.631016	0.0186916	107	0.172714	0.174578	1
ST4.03ch12pos59482806.1	12	59482806	0.631016	0.00934579	107	0.172714	0.174578	1
ST4.03ch04pos68798396.1	4	68798396	0.631016	0.00934579	107	0.172714	0.174578	1
ST4.03ch04pos68798396.1	4	68798396	0.631016	0.00934579	107	0.172714	0.174578	1
ST4.03ch11pos41034595.1	11	41034595	0.631016	0.0186916	107	0.172714	0.174578	1
ST4.03ch12pos59482806.1	12	59482806	0.631016	0.00934579	107	0.172714	0.174578	1
ST4.03ch05pos48449716.1	5	48449716	0.631016	0.0186916	107	0.172714	0.174578	1
ST4.03ch05pos48449720.1	5	48449720	0.631016	0.0186916	107	0.172714	0.174578	1
ST4.03ch05pos48449735.1	5	48449735	0.631016	0.0186916	107	0.172714	0.174578	1
ST4.03ch05pos48449743.1	5	48449743	0.631016	0.0186916	107	0.172714	0.174578	1
ST4.03ch05pos48449767.1	5	48449767	0.631016	0.0186916	107	0.172714	0.174578	1
ST4.03ch11pos44281954.1	11	44281954	0.631016	0.0186916	107	0.172714	0.174578	1
ST4.03ch11pos44282883.1	11	44282883	0.631016	0.0186916	107	0.172714	0.174578	1
ST4.03ch11pos44417741.1	11	44417741	0.631016	0.0186916	107	0.172714	0.174578	1
ST4.03ch09pos5595966.1	9	5595966	0.631016	0.0186916	107	0.172714	0.174578	1
ST4.03ch09pos5595966.1	9	5595966	0.631016	0.0186916	107	0.172714	0.174578	1
ST4.03ch09pos5595966.1	9	5595966	0.631016	0.0186916	107	0.172714	0.174578	1
ST4.03ch03pos17184013.1	3	17184013	0.631016	0.0186916	107	0.172714	0.174578	1
ST4.03ch03pos17184016.1	3	17184016	0.631016	0.0186916	107	0.172714	0.174578	1
ST4.03ch03pos17184067.1	3	17184067	0.631016	0.0186916	107	0.172714	0.174578	1
ST4.03ch10pos54811218.1	10	54811218	0.631016	0.00934579	107	0.172714	0.174578	1
ST4.03ch11pos41001589.1	11	41001589	0.631308	0.280374	107	0.172714	0.174574	1
ST4.03ch11pos41001589.1	11	41001589	0.631308	0.280374	107	0.172714	0.174574	1
ST4.03ch12pos58805810.1	12	58805810	0.632178	0.0560748	107	0.172714	0.174565	1
ST4.03ch12pos58805810.1	12	58805810	0.632178	0.0560748	107	0.172714	0.174565	1
ST4.03ch12pos58805810.1	12	58805810	0.632178	0.0560748	107	0.172714	0.174565	1
ST4.03ch12pos58805810.1	12	58805810	0.632178	0.0560748	107	0.172714	0.174565	1
ST4.03ch03pos56854739.1	3	56854739	0.63453	0.252336	107	0.172714	0.174539	1
ST4.03ch03pos56854739.1	3	56854739	0.63453	0.252336	107	0.172714	0.174539	1
ST4.03ch03pos56854686.1	3	56854686	0.63493	0.224299	107	0.172714	0.174535	1
ST4.03ch03pos56854686.1	3	56854686	0.63493	0.224299	107	0.172714	0.174535	1
ST4.03ch08pos54823168.1	8	54823168	0.634975	0.32243	107	0.172714	0.174535	1
ST4.03ch08pos54823168.1	8	54823168	0.634975	0.32243	107	0.172714	0.174535	1
ST4.03ch08pos54823168.1	8	54823168	0.634975	0.32243	107	0.172714	0.174535	1
ST4.03ch08pos54831215.1	8	54831215	0.636665	0.0186916	107	0.172714	0.174517	1
ST4.03ch08pos54831221.1	8	54831221	0.636665	0.0186916	107	0.172714	0.174517	1
ST4.03ch08pos54831215.1	8	54831215	0.636665	0.0186916	107	0.172714	0.174517	1
ST4.03ch08pos54831221.1	8	54831221	0.636665	0.0186916	107	0.172714	0.174517	1
ST4.03ch08pos54831215.1	8	54831215	0.636665	0.0186916	107	0.172714	0.174517	1
ST4.03ch08pos54831221.1	8	54831221	0.636665	0.0186916	107	0.172714	0.174517	1
ST4.03ch04pos68833769.1	4	68833769	0.636962	0.345794	107	0.172714	0.174513	1
ST4.03ch04pos68833770.1	4	68833770	0.636962	0.345794	107	0.172714	0.174513	1
ST4.03ch04pos68833795.1	4	68833795	0.636962	0.345794	107	0.172714	0.174513	1
ST4.03ch04pos68833769.1	4	68833769	0.636962	0.345794	107	0.172714	0.174513	1
ST4.03ch04pos68833770.1	4	68833770	0.636962	0.345794	107	0.172714	0.174513	1
ST4.03ch04pos68833795.1	4	68833795	0.636962	0.345794	107	0.172714	0.174513	1
ST4.03ch08pos54766383.1	8	54766383	0.637249	0.0186916	107	0.172714	0.17451	1
ST4.03ch08pos54766383.1	8	54766383	0.637249	0.0186916	107	0.172714	0.17451	1
ST4.03ch08pos54766383.1	8	54766383	0.637249	0.0186916	107	0.172714	0.17451	1
ST4.03ch03pos57618397.1	3	57618397	0.637353	0.0280374	107	0.172714	0.174509	1
ST4.03ch03pos57618397.1	3	57618397	0.637353	0.0280374	107	0.172714	0.174509	1
ST4.03ch10pos51404060.1	10	51404060	0.637657	0.0280374	107	0.172714	0.174506	1
ST4.03ch10pos51404060.1	10	51404060	0.637657	0.0280374	107	0.172714	0.174506	1
ST4.03ch11pos44428326.1	11	44428326	0.638763	0.0233645	107	0.172714	0.174494	1
ST4.03ch11pos44428333.1	11	44428333	0.638763	0.0233645	107	0.172714	0.174494	1
ST4.03ch11pos44428335.1	11	44428335	0.638763	0.0233645	107	0.172714	0.174494	1
ST4.03ch11pos44428326.1	11	44428326	0.638763	0.0233645	107	0.172714	0.174494	1
ST4.03ch11pos44428333.1	11	44428333	0.638763	0.0233645	107	0.172714	0.174494	1
ST4.03ch11pos44428335.1	11	44428335	0.638763	0.0233645	107	0.172714	0.174494	1
ST4.03ch10pos51394111.1	10	51394111	0.638863	0.205607	107	0.172714	0.174493	1
ST4.03ch10pos51394116.1	10	51394116	0.638863	0.205607	107	0.172714	0.174493	1
ST4.03ch10pos51394111.1	10	51394111	0.638863	0.205607	107	0.172714	0.174493	1
ST4.03ch10pos51394116.1	10	51394116	0.638863	0.205607	107	0.172714	0.174493	1
ST4.03ch04pos68749932.1	4	68749932	0.639313	0.341121	107	0.172714	0.174488	1
ST4.03ch04pos68749932.1	4	68749932	0.639313	0.341121	107	0.172714	0.174488	1
ST4.03ch03pos57643884.1	3	57643884	0.639995	0.205607	107	0.172714	0.174481	1
ST4.03ch03pos57643887.1	3	57643887	0.639995	0.205607	107	0.172714	0.174481	1
ST4.03ch03pos57643890.1	3	57643890	0.639995	0.205607	107	0.172714	0.174481	1
ST4.03ch03pos57643929.1	3	57643929	0.639995	0.205607	107	0.172714	0.174481	1
ST4.03ch03pos57643884.1	3	57643884	0.639995	0.205607	107	0.172714	0.174481	1
ST4.03ch03pos57643887.1	3	57643887	0.639995	0.205607	107	0.172714	0.174481	1
ST4.03ch03pos57643890.1	3	57643890	0.639995	0.205607	107	0.172714	0.174481	1
ST4.03ch03pos57643929.1	3	57643929	0.639995	0.205607	107	0.172714	0.174481	1
ST4.03ch09pos47410691.1	9	47410691	0.640572	0.0140187	107	0.172714	0.174475	1
ST4.03ch09pos47410691.1	9	47410691	0.640572	0.0140187	107	0.172714	0.174475	1
ST4.03ch01pos59286871.1	1	59286871	0.640928	0.448598	107	0.172714	0.174471	1
ST4.03ch04pos68886891.1	4	68886891	0.643791	0.345794	107	0.172714	0.174441	1
ST4.03ch04pos68886891.1	4	68886891	0.643791	0.345794	107	0.172714	0.174441	1
ST4.03ch08pos54891067.1	8	54891067	0.644981	0.406542	107	0.172714	0.174429	1
ST4.03ch08pos54891067.1	8	54891067	0.644981	0.406542	107	0.172714	0.174429	1
ST4.03ch08pos54891067.1	8	54891067	0.644981	0.406542	107	0.172714	0.174429	1
ST4.03ch03pos2316512.1	3	2316512	0.648209	0.359813	107	0.172714	0.174395	1
ST4.03ch03pos2316513.1	3	2316513	0.648209	0.359813	107	0.172714	0.174395	1
ST4.03ch03pos2316514.1	3	2316514	0.648209	0.359813	107	0.172714	0.174395	1
ST4.03ch03pos2316512.1	3	2316512	0.648209	0.359813	107	0.172714	0.174395	1
ST4.03ch03pos2316513.1	3	2316513	0.648209	0.359813	107	0.172714	0.174395	1
ST4.03ch03pos2316514.1	3	2316514	0.648209	0.359813	107	0.172714	0.174395	1
ST4.03ch03pos57485681.1	3	57485681	0.650062	0.0420561	107	0.172714	0.174377	1
ST4.03ch03pos57485681.1	3	57485681	0.650062	0.0420561	107	0.172714	0.174377	1
ST4.03ch03pos2305463.1	3	2305463	0.650516	0.0280374	107	0.172714	0.174372	1
ST4.03ch03pos2316573.1	3	2316573	0.650516	0.0140187	107	0.172714	0.174372	1
ST4.03ch03pos2430281.1	3	2430281	0.650516	0.0280374	107	0.172714	0.174372	1
ST4.03ch03pos2430282.1	3	2430282	0.650516	0.0280374	107	0.172714	0.174372	1
ST4.03ch03pos2430283.1	3	2430283	0.650516	0.0280374	107	0.172714	0.174372	1
ST4.03ch03pos2430292.1	3	2430292	0.650516	0.0280374	107	0.172714	0.174372	1
ST4.03ch04pos6465001.1	4	6465001	0.650516	0.0280374	107	0.172714	0.174372	1
ST4.03ch04pos6465062.1	4	6465062	0.650516	0.0280374	107	0.172714	0.174372	1
ST4.03ch04pos6465071.1	4	6465071	0.650516	0.0280374	107	0.172714	0.174372	1
ST4.03ch03pos2305463.1	3	2305463	0.650516	0.0280374	107	0.172714	0.174372	1
ST4.03ch03pos2316573.1	3	2316573	0.650516	0.0140187	107	0.172714	0.174372	1
ST4.03ch03pos2430281.1	3	2430281	0.650516	0.0280374	107	0.172714	0.174372	1
ST4.03ch03pos2430282.1	3	2430282	0.650516	0.0280374	107	0.172714	0.174372	1
ST4.03ch03pos2430283.1	3	2430283	0.650516	0.0280374	107	0.172714	0.174372	1
ST4.03ch03pos2430292.1	3	2430292	0.650516	0.0280374	107	0.172714	0.174372	1
ST4.03ch04pos6465001.1	4	6465001	0.650516	0.0280374	107	0.172714	0.174372	1
ST4.03ch04pos6465062.1	4	6465062	0.650516	0.0280374	107	0.172714	0.174372	1
ST4.03ch04pos6465071.1	4	6465071	0.650516	0.0280374	107	0.172714	0.174372	1
ST4.03ch10pos51394150.1	10	51394150	0.651039	0.186916	107	0.172714	0.174367	1
ST4.03ch10pos51394150.1	10	51394150	0.651039	0.186916	107	0.172714	0.174367	1
ST4.03ch10pos51394133.1	10	51394133	0.651514	0.158879	107	0.172714	0.174362	1
ST4.03ch10pos51394139.1	10	51394139	0.651514	0.158879	107	0.172714	0.174362	1
ST4.03ch10pos51394153.1	10	51394153	0.651514	0.158879	107	0.172714	0.174362	1
ST4.03ch10pos51394133.1	10	51394133	0.651514	0.158879	107	0.172714	0.174362	1
ST4.03ch10pos51394139.1	10	51394139	0.651514	0.158879	107	0.172714	0.174362	1
ST4.03ch10pos51394153.1	10	51394153	0.651514	0.158879	107	0.172714	0.174362	1
ST4.03ch01pos69244850.1	1	69244850	0.652243	0.38785	107	0.172714	0.174354	1
ST4.03ch01pos69244850.1	1	69244850	0.652243	0.38785	107	0.172714	0.174354	1
ST4.03ch04pos68830442.1	4	68830442	0.654844	0.158879	107	0.172714	0.174328	1
ST4.03ch04pos68830442.1	4	68830442	0.654844	0.158879	107	0.172714	0.174328	1
ST4.03ch06pos50393145.1	6	50393145	0.655946	0.490654	107	0.172714	0.174317	1
ST4.03ch06pos50393145.1	6	50393145	0.655946	0.490654	107	0.172714	0.174317	1
ST4.03ch03pos2305371.1	3	2305371	0.656347	0.0186916	107	0.172714	0.174313	1
ST4.03ch03pos2317307.1	3	2317307	0.656347	0.0186916	107	0.172714	0.174313	1
ST4.03ch03pos2305371.1	3	2305371	0.656347	0.0186916	107	0.172714	0.174313	1
ST4.03ch03pos2317307.1	3	2317307	0.656347	0.0186916	107	0.172714	0.174313	1
ST4.03ch12pos58804846.1	12	58804846	0.656826	0.0327103	107	0.172714	0.174308	1
ST4.03ch12pos58804846.1	12	58804846	0.656826	0.0327103	107	0.172714	0.174308	1
ST4.03ch12pos58804846.1	12	58804846	0.656826	0.0327103	107	0.172714	0.174308	1
ST4.03ch12pos58804846.1	12	58804846	0.656826	0.0327103	107	0.172714	0.174308	1
ST4.03ch04pos68830480.1	4	68830480	0.658507	0.154206	107	0.172714	0.174292	1
ST4.03ch04pos68830489.1	4	68830489	0.658507	0.154206	107	0.172714	0.174292	1
ST4.03ch04pos68830480.1	4	68830480	0.658507	0.154206	107	0.172714	0.174292	1
ST4.03ch04pos68830489.1	4	68830489	0.658507	0.154206	107	0.172714	0.174292	1
ST4.03ch10pos51394128.1	10	51394128	0.65854	0.196262	107	0.172714	0.174291	1
ST4.03ch10pos51394129.1	10	51394129	0.65854	0.196262	107	0.172714	0.174291	1
ST4.03ch10pos51394128.1	10	51394128	0.65854	0.196262	107	0.172714	0.174291	1
ST4.03ch10pos51394129.1	10	51394129	0.65854	0.196262	107	0.172714	0.174291	1
ST4.03ch10pos51404033.1	10	51404033	0.66004	0.107477	107	0.172714	0.174277	1
ST4.03ch10pos51404033.1	10	51404033	0.66004	0.107477	107	0.172714	0.174277	1
ST4.03ch09pos47442209.1	9	47442209	0.660375	0.0373832	107	0.172714	0.174273	1
ST4.03ch09pos47442211.1	9	47442211	0.660375	0.0373832	107	0.172714	0.174273	1
ST4.03ch09pos47442213.1	9	47442213	0.660375	0.0373832	107	0.172714	0.174273	1
ST4.03ch09pos47442209.1	9	47442209	0.660375	0.0373832	107	0.172714	0.174273	1
ST4.03ch09pos47442211.1	9	47442211	0.660375	0.0373832	107	0.172714	0.174273	1
ST4.03ch09pos47442213.1	9	47442213	0.660375	0.0373832	107	0.172714	0.174273	1
ST4.03ch11pos44282013.1	11	44282013	0.661833	0.0280374	107	0.172714	0.174259	1
ST4.03ch11pos44282044.1	11	44282044	0.661833	0.0280374	107	0.172714	0.174259	1
ST4.03ch11pos44282013.1	11	44282013	0.661833	0.0280374	107	0.172714	0.174259	1
ST4.03ch11pos44282044.1	11	44282044	0.661833	0.0280374	107	0.172714	0.174259	1
ST4.03ch04pos6458729.1	4	6458729	0.663195	0.00934579	107	0.172714	0.174246	1
ST4.03ch04pos6458729.1	4	6458729	0.663195	0.00934579	107	0.172714	0.174246	1
ST4.03ch01pos82208104.1	1	82208104	0.665349	0.238318	107	0.172714	0.174225	1
ST4.03ch01pos82208104.1	1	82208104	0.665349	0.238318	107	0.172714	0.174225	1
ST4.03ch01pos82208104.1	1	82208104	0.665349	0.238318	107	0.172714	0.174225	1
ST4.03ch01pos82208104.1	1	82208104	0.665349	0.238318	107	0.172714	0.174225	1
ST4.03ch01pos82208104.1	1	82208104	0.665349	0.238318	107	0.172714	0.174225	1
ST4.03ch12pos58977966.1	12	58977966	0.666522	0.149533	107	0.172714	0.174214	1
ST4.03ch12pos58977967.1	12	58977967	0.666522	0.149533	107	0.172714	0.174214	1
ST4.03ch12pos58977969.1	12	58977969	0.666522	0.149533	107	0.172714	0.174214	1
ST4.03ch12pos58977966.1	12	58977966	0.666522	0.149533	107	0.172714	0.174214	1
ST4.03ch12pos58977967.1	12	58977967	0.666522	0.149533	107	0.172714	0.174214	1
ST4.03ch12pos58977969.1	12	58977969	0.666522	0.149533	107	0.172714	0.174214	1
ST4.03ch12pos58977966.1	12	58977966	0.666522	0.149533	107	0.172714	0.174214	1
ST4.03ch12pos58977967.1	12	58977967	0.666522	0.149533	107	0.172714	0.174214	1
ST4.03ch12pos58977969.1	12	58977969	0.666522	0.149533	107	0.172714	0.174214	1
ST4.03ch12pos58977966.1	12	58977966	0.666522	0.149533	107	0.172714	0.174214	1
ST4.03ch12pos58977967.1	12	58977967	0.666522	0.149533	107	0.172714	0.174214	1
ST4.03ch12pos58977969.1	12	58977969	0.666522	0.149533	107	0.172714	0.174214	1
ST4.03ch02pos39435173.1	2	39435173	0.668138	0.5	107	0.172714	0.174198	1
ST4.03ch02pos39435173.1	2	39435173	0.668138	0.5	107	0.172714	0.174198	1
ST4.03ch10pos6311593.1	10	6311593	0.668441	0.00934579	107	0.172714	0.174195	1
ST4.03ch10pos6311614.1	10	6311614	0.668441	0.00934579	107	0.172714	0.174195	1
ST4.03ch10pos6312645.1	10	6312645	0.668441	0.0046729	107	0.172714	0.174195	1
ST4.03ch08pos53725113.1	8	53725113	0.668441	0.00934579	107	0.172714	0.174195	1
ST4.03ch08pos53725115.1	8	53725115	0.668441	0.00934579	107	0.172714	0.174195	1
ST4.03ch08pos53725116.1	8	53725116	0.668441	0.00934579	107	0.172714	0.174195	1
ST4.03ch08pos53729698.1	8	53729698	0.668441	0.0046729	107	0.172714	0.174195	1
ST4.03ch08pos53830896.1	8	53830896	0.668441	0.0046729	107	0.172714	0.174195	1
ST4.03ch08pos53830947.1	8	53830947	0.668441	0.0046729	107	0.172714	0.174195	1
ST4.03ch08pos53725113.1	8	53725113	0.668441	0.00934579	107	0.172714	0.174195	1
ST4.03ch08pos53725115.1	8	53725115	0.668441	0.00934579	107	0.172714	0.174195	1
ST4.03ch08pos53725116.1	8	53725116	0.668441	0.00934579	107	0.172714	0.174195	1
ST4.03ch08pos53729698.1	8	53729698	0.668441	0.0046729	107	0.172714	0.174195	1
ST4.03ch08pos53830896.1	8	53830896	0.668441	0.0046729	107	0.172714	0.174195	1
ST4.03ch08pos53830947.1	8	53830947	0.668441	0.0046729	107	0.172714	0.174195	1
ST4.03ch10pos6311593.1	10	6311593	0.668441	0.00934579	107	0.172714	0.174195	1
ST4.03ch10pos6311614.1	10	6311614	0.668441	0.00934579	107	0.172714	0.174195	1
ST4.03ch10pos6312645.1	10	6312645	0.668441	0.0046729	107	0.172714	0.174195	1
ST4.03ch06pos50434178.1	6	50434178	0.669872	0.228972	107	0.172714	0.174182	1
ST4.03ch06pos50434178.1	6	50434178	0.669872	0.228972	107	0.172714	0.174182	1
ST4.03ch02pos40348583.1	2	40348583	0.670267	0.0373832	107	0.172714	0.174178	1
ST4.03ch02pos40348583.1	2	40348583	0.670267	0.0373832	107	0.172714	0.174178	1
ST4.03ch06pos50339078.1	6	50339078	0.670494	0.102804	107	0.172714	0.174176	1
ST4.03ch06pos50339078.1	6	50339078	0.670494	0.102804	107	0.172714	0.174176	1
ST4.03ch06pos50287190.1	6	50287190	0.671122	0.0654206	107	0.172714	0.17417	1
ST4.03ch06pos50287190.1	6	50287190	0.671122	0.0654206	107	0.172714	0.17417	1
ST4.03ch10pos51404719.1	10	51404719	0.672662	0.0186916	107	0.172714	0.174156	1
ST4.03ch01pos66074549.1	1	66074549	0.672662	0.00934579	107	0.172714	0.174156	1
ST4.03ch01pos66074584.1	1	66074584	0.672662	0.00934579	107	0.172714	0.174156	1
ST4.03ch10pos51404719.1	10	51404719	0.672662	0.0186916	107	0.172714	0.174156	1
ST4.03ch01pos66074549.1	1	66074549	0.672662	0.00934579	107	0.172714	0.174156	1
ST4.03ch01pos66074584.1	1	66074584	0.672662	0.00934579	107	0.172714	0.174156	1
ST4.03ch01pos59267591.1	1	59267591	0.673232	0.378505	107	0.172714	0.17415	1
ST4.03ch01pos66074492.1	1	66074492	0.673738	0.158879	107	0.172714	0.174146	1
ST4.03ch01pos66074492.1	1	66074492	0.673738	0.158879	107	0.172714	0.174146	1
ST4.03ch12pos58666918.1	12	58666918	0.675613	0.35514	107	0.172714	0.174128	1
ST4.03ch12pos58666919.1	12	58666919	0.675613	0.35514	107	0.172714	0.174128	1
ST4.03ch12pos58666922.1	12	58666922	0.675613	0.35514	107	0.172714	0.174128	1
ST4.03ch12pos58666966.1	12	58666966	0.675613	0.35514	107	0.172714	0.174128	1
ST4.03ch12pos58666970.1	12	58666970	0.675613	0.35514	107	0.172714	0.174128	1
ST4.03ch12pos58666972.1	12	58666972	0.675613	0.35514	107	0.172714	0.174128	1
ST4.03ch12pos58666984.1	12	58666984	0.675613	0.35514	107	0.172714	0.174128	1
ST4.03ch12pos58667001.1	12	58667001	0.675613	0.35514	107	0.172714	0.174128	1
ST4.03ch12pos58666918.1	12	58666918	0.675613	0.35514	107	0.172714	0.174128	1
ST4.03ch12pos58666919.1	12	58666919	0.675613	0.35514	107	0.172714	0.174128	1
ST4.03ch12pos58666922.1	12	58666922	0.675613	0.35514	107	0.172714	0.174128	1
ST4.03ch12pos58666966.1	12	58666966	0.675613	0.35514	107	0.172714	0.174128	1
ST4.03ch12pos58666970.1	12	58666970	0.675613	0.35514	107	0.172714	0.174128	1
ST4.03ch12pos58666972.1	12	58666972	0.675613	0.35514	107	0.172714	0.174128	1
ST4.03ch12pos58666984.1	12	58666984	0.675613	0.35514	107	0.172714	0.174128	1
ST4.03ch12pos58667001.1	12	58667001	0.675613	0.35514	107	0.172714	0.174128	1
ST4.03ch12pos58666918.1	12	58666918	0.675613	0.35514	107	0.172714	0.174128	1
ST4.03ch12pos58666919.1	12	58666919	0.675613	0.35514	107	0.172714	0.174128	1
ST4.03ch12pos58666922.1	12	58666922	0.675613	0.35514	107	0.172714	0.174128	1
ST4.03ch12pos58666966.1	12	58666966	0.675613	0.35514	107	0.172714	0.174128	1
ST4.03ch12pos58666970.1	12	58666970	0.675613	0.35514	107	0.172714	0.174128	1
ST4.03ch12pos58666972.1	12	58666972	0.675613	0.35514	107	0.172714	0.174128	1
ST4.03ch12pos58666984.1	12	58666984	0.675613	0.35514	107	0.172714	0.174128	1
ST4.03ch12pos58667001.1	12	58667001	0.675613	0.35514	107	0.172714	0.174128	1
ST4.03ch12pos58666918.1	12	58666918	0.675613	0.35514	107	0.172714	0.174128	1
ST4.03ch12pos58666919.1	12	58666919	0.675613	0.35514	107	0.172714	0.174128	1
ST4.03ch12pos58666922.1	12	58666922	0.675613	0.35514	107	0.172714	0.174128	1
ST4.03ch12pos58666966.1	12	58666966	0.675613	0.35514	107	0.172714	0.174128	1
ST4.03ch12pos58666970.1	12	58666970	0.675613	0.35514	107	0.172714	0.174128	1
ST4.03ch12pos58666972.1	12	58666972	0.675613	0.35514	107	0.172714	0.174128	1
ST4.03ch12pos58666984.1	12	58666984	0.675613	0.35514	107	0.172714	0.174128	1
ST4.03ch12pos58667001.1	12	58667001	0.675613	0.35514	107	0.172714	0.174128	1
ST4.03ch11pos10608445.1	11	10608445	0.675872	0.392523	107	0.172714	0.174126	1
ST4.03ch11pos10608445.1	11	10608445	0.675872	0.392523	107	0.172714	0.174126	1
ST4.03ch03pos57495026.1	3	57495026	0.67591	0.0186916	107	0.172714	0.174125	1
ST4.03ch03pos57495026.1	3	57495026	0.67591	0.0186916	107	0.172714	0.174125	1
ST4.03ch06pos50372364.1	6	50372364	0.676396	0.247664	107	0.172714	0.174121	1
ST4.03ch06pos50372364.1	6	50372364	0.676396	0.247664	107	0.172714	0.174121	1
ST4.03ch09pos58299326.1	9	58299326	0.678099	0.046729	107	0.172714	0.174105	1
ST4.03ch09pos58299326.1	9	58299326	0.678099	0.046729	107	0.172714	0.174105	1
ST4.03ch04pos6470631.1	4	6470631	0.678915	0.0700935	107	0.172714	0.174098	1
ST4.03ch04pos6470631.1	4	6470631	0.678915	0.0700935	107	0.172714	0.174098	1
ST4.03ch03pos47123388.1	3	47123388	0.681109	0.0560748	107	0.172714	0.174078	1
ST4.03ch03pos47123402.1	3	47123402	0.681109	0.0560748	107	0.172714	0.174078	1
ST4.03ch03pos47123420.1	3	47123420	0.681109	0.0560748	107	0.172714	0.174078	1
ST4.03ch03pos47123436.1	3	47123436	0.681109	0.0560748	107	0.172714	0.174078	1
ST4.03ch03pos47123447.1	3	47123447	0.681109	0.0560748	107	0.172714	0.174078	1
ST4.03ch03pos47123450.1	3	47123450	0.681109	0.0560748	107	0.172714	0.174078	1
ST4.03ch11pos44313389.1	11	44313389	0.681272	0.0280374	107	0.172714	0.174076	1
ST4.03ch11pos44313389.1	11	44313389	0.681272	0.0280374	107	0.172714	0.174076	1
ST4.03ch06pos50372368.1	6	50372368	0.683304	0.252336	107	0.172714	0.174058	1
ST4.03ch06pos50372382.1	6	50372382	0.683304	0.252336	107	0.172714	0.174058	1
ST4.03ch06pos50372368.1	6	50372368	0.683304	0.252336	107	0.172714	0.174058	1
ST4.03ch06pos50372382.1	6	50372382	0.683304	0.252336	107	0.172714	0.174058	1
ST4.03ch06pos50313830.1	6	50313830	0.684395	0.429907	107	0.172714	0.174048	1
ST4.03ch06pos50313837.1	6	50313837	0.684395	0.429907	107	0.172714	0.174048	1
ST4.03ch06pos50313848.1	6	50313848	0.684395	0.429907	107	0.172714	0.174048	1
ST4.03ch06pos50313875.1	6	50313875	0.684395	0.429907	107	0.172714	0.174048	1
ST4.03ch06pos50313830.1	6	50313830	0.684395	0.429907	107	0.172714	0.174048	1
ST4.03ch06pos50313837.1	6	50313837	0.684395	0.429907	107	0.172714	0.174048	1
ST4.03ch06pos50313848.1	6	50313848	0.684395	0.429907	107	0.172714	0.174048	1
ST4.03ch06pos50313875.1	6	50313875	0.684395	0.429907	107	0.172714	0.174048	1
ST4.03ch01pos82350012.1	1	82350012	0.689458	0.0373832	107	0.172714	0.174003	1
ST4.03ch01pos82350061.1	1	82350061	0.689458	0.0373832	107	0.172714	0.174003	1
ST4.03ch01pos82350012.1	1	82350012	0.689458	0.0373832	107	0.172714	0.174003	1
ST4.03ch01pos82350061.1	1	82350061	0.689458	0.0373832	107	0.172714	0.174003	1
ST4.03ch01pos82350012.1	1	82350012	0.689458	0.0373832	107	0.172714	0.174003	1
ST4.03ch01pos82350061.1	1	82350061	0.689458	0.0373832	107	0.172714	0.174003	1
ST4.03ch12pos58784808.1	12	58784808	0.690466	0.0140187	107	0.172714	0.173995	1
ST4.03ch12pos58784808.1	12	58784808	0.690466	0.0140187	107	0.172714	0.173995	1
ST4.03ch12pos58784808.1	12	58784808	0.690466	0.0140187	107	0.172714	0.173995	1
ST4.03ch12pos58784808.1	12	58784808	0.690466	0.0140187	107	0.172714	0.173995	1
ST4.03ch03pos57600783.1	3	57600783	0.6905	0.0700935	107	0.172714	0.173994	1
ST4.03ch03pos57600783.1	3	57600783	0.6905	0.0700935	107	0.172714	0.173994	1
ST4.03ch01pos66025469.1	1	66025469	0.690941	0.200935	107	0.172714	0.17399	1
ST4.03ch01pos66025469.1	1	66025469	0.690941	0.200935	107	0.172714	0.17399	1
ST4.03ch09pos5532780.1	9	5532780	0.692152	0.317757	107	0.172714	0.17398	1
ST4.03ch09pos5532780.1	9	5532780	0.692152	0.317757	107	0.172714	0.17398	1
ST4.03ch09pos5532780.1	9	5532780	0.692152	0.317757	107	0.172714	0.17398	1
ST4.03ch09pos5532780.1	9	5532780	0.692152	0.317757	107	0.172714	0.17398	1
ST4.03ch09pos5532780.1	9	5532780	0.692152	0.317757	107	0.172714	0.17398	1
ST4.03ch09pos5532780.1	9	5532780	0.692152	0.317757	107	0.172714	0.17398	1
ST4.03ch11pos40959026.1	11	40959026	0.694692	0.0186916	107	0.172714	0.173958	1
ST4.03ch11pos40959055.1	11	40959055	0.694692	0.0186916	107	0.172714	0.173958	1
ST4.03ch11pos40959059.1	11	40959059	0.694692	0.0186916	107	0.172714	0.173958	1
ST4.03ch11pos40959071.1	11	40959071	0.694692	0.0186916	107	0.172714	0.173958	1
ST4.03ch11pos40959026.1	11	40959026	0.694692	0.0186916	107	0.172714	0.173958	1
ST4.03ch11pos40959055.1	11	40959055	0.694692	0.0186916	107	0.172714	0.173958	1
ST4.03ch11pos40959059.1	11	40959059	0.694692	0.0186916	107	0.172714	0.173958	1
ST4.03ch11pos40959071.1	11	40959071	0.694692	0.0186916	107	0.172714	0.173958	1
ST4.03ch06pos50393140.1	6	50393140	0.696649	0.490654	107	0.172714	0.173941	1
ST4.03ch06pos50393140.1	6	50393140	0.696649	0.490654	107	0.172714	0.173941	1
ST4.03ch11pos39502317.1	11	39502317	0.696931	0.0046729	107	0.172714	0.173939	1
ST4.03ch11pos39502317.1	11	39502317	0.696931	0.0046729	107	0.172714	0.173939	1
ST4.03ch04pos68843585.1	4	68843585	0.698016	0.168224	107	0.172714	0.17393	1
ST4.03ch04pos68843585.1	4	68843585	0.698016	0.168224	107	0.172714	0.17393	1
ST4.03ch12pos58962501.1	12	58962501	0.698058	0.0140187	107	0.172714	0.173929	1
ST4.03ch12pos58962501.1	12	58962501	0.698058	0.0140187	107	0.172714	0.173929	1
ST4.03ch12pos58962501.1	12	58962501	0.698058	0.0140187	107	0.172714	0.173929	1
ST4.03ch12pos58962501.1	12	58962501	0.698058	0.0140187	107	0.172714	0.173929	1
ST4.03ch01pos15317209.1	1	15317209	0.699227	0.411215	107	0.172714	0.173919	1
ST4.03ch03pos57493665.1	3	57493665	0.701359	0.327103	107	0.172714	0.173901	1
ST4.03ch03pos57493665.1	3	57493665	0.701359	0.327103	107	0.172714	0.173901	1
ST4.03ch04pos6338139.1	4	6338139	0.703653	0.0373832	107	0.172714	0.173882	1
ST4.03ch04pos6338139.1	4	6338139	0.703653	0.0373832	107	0.172714	0.173882	1
ST4.03ch08pos53725029.1	8	53725029	0.704542	0.140187	107	0.172714	0.173875	1
ST4.03ch08pos53725029.1	8	53725029	0.704542	0.140187	107	0.172714	0.173875	1
ST4.03ch09pos5551078.1	9	5551078	0.704887	0.0233645	107	0.172714	0.173872	1
ST4.03ch09pos5551078.1	9	5551078	0.704887	0.0233645	107	0.172714	0.173872	1
ST4.03ch09pos5551078.1	9	5551078	0.704887	0.0233645	107	0.172714	0.173872	1
ST4.03ch09pos5551078.1	9	5551078	0.704887	0.0233645	107	0.172714	0.173872	1
ST4.03ch09pos5551078.1	9	5551078	0.704887	0.0233645	107	0.172714	0.173872	1
ST4.03ch09pos5551078.1	9	5551078	0.704887	0.0233645	107	0.172714	0.173872	1
ST4.03ch09pos5510605.1	9	5510605	0.705864	0.495327	107	0.172714	0.173864	1
ST4.03ch09pos5510676.1	9	5510676	0.705864	0.495327	107	0.172714	0.173864	1
ST4.03ch09pos5510605.1	9	5510605	0.705864	0.495327	107	0.172714	0.173864	1
ST4.03ch09pos5510676.1	9	5510676	0.705864	0.495327	107	0.172714	0.173864	1
ST4.03ch09pos5510605.1	9	5510605	0.705864	0.495327	107	0.172714	0.173864	1
ST4.03ch09pos5510676.1	9	5510676	0.705864	0.495327	107	0.172714	0.173864	1
ST4.03ch09pos5510605.1	9	5510605	0.705864	0.495327	107	0.172714	0.173864	1
ST4.03ch09pos5510676.1	9	5510676	0.705864	0.495327	107	0.172714	0.173864	1
ST4.03ch09pos5510605.1	9	5510605	0.705864	0.495327	107	0.172714	0.173864	1
ST4.03ch09pos5510676.1	9	5510676	0.705864	0.495327	107	0.172714	0.173864	1
ST4.03ch09pos5510605.1	9	5510605	0.705864	0.495327	107	0.172714	0.173864	1
ST4.03ch09pos5510676.1	9	5510676	0.705864	0.495327	107	0.172714	0.173864	1
ST4.03ch10pos54811190.1	10	54811190	0.705864	0.00934579	107	0.172714	0.173864	1
ST4.03ch10pos54766753.1	10	54766753	0.706346	0.0420561	107	0.172714	0.17386	1
ST4.03ch11pos44384055.1	11	44384055	0.706489	0.0747664	107	0.172714	0.173859	1
ST4.03ch11pos44384055.1	11	44384055	0.706489	0.0747664	107	0.172714	0.173859	1
ST4.03ch11pos44341485.1	11	44341485	0.70685	0.0186916	107	0.172714	0.173856	1
ST4.03ch11pos44341485.1	11	44341485	0.70685	0.0186916	107	0.172714	0.173856	1
ST4.03ch01pos84241359.1	1	84241359	0.708272	0.434579	107	0.172714	0.173844	1
ST4.03ch09pos54485407.1	9	54485407	0.708382	0.126168	107	0.172714	0.173844	1
ST4.03ch09pos54485407.1	9	54485407	0.708382	0.126168	107	0.172714	0.173844	1
ST4.03ch12pos58667003.1	12	58667003	0.708802	0.345794	107	0.172714	0.17384	1
ST4.03ch12pos58667003.1	12	58667003	0.708802	0.345794	107	0.172714	0.17384	1
ST4.03ch12pos58667003.1	12	58667003	0.708802	0.345794	107	0.172714	0.17384	1
ST4.03ch12pos58667003.1	12	58667003	0.708802	0.345794	107	0.172714	0.17384	1
ST4.03ch02pos39284365.1	2	39284365	0.709764	0.0934579	107	0.172714	0.173832	1
ST4.03ch02pos39284423.1	2	39284423	0.709764	0.0934579	107	0.172714	0.173832	1
ST4.03ch02pos39284430.1	2	39284430	0.709764	0.0934579	107	0.172714	0.173832	1
ST4.03ch02pos39284365.1	2	39284365	0.709764	0.0934579	107	0.172714	0.173832	1
ST4.03ch02pos39284423.1	2	39284423	0.709764	0.0934579	107	0.172714	0.173832	1
ST4.03ch02pos39284430.1	2	39284430	0.709764	0.0934579	107	0.172714	0.173832	1
ST4.03ch02pos47013803.1	2	47013803	0.710391	0.0233645	107	0.172714	0.173827	1
ST4.03ch11pos10583009.1	11	10583009	0.711042	0.0186916	107	0.172714	0.173822	1
ST4.03ch11pos10583011.1	11	10583011	0.711042	0.0186916	107	0.172714	0.173822	1
ST4.03ch11pos10583035.1	11	10583035	0.711042	0.0186916	107	0.172714	0.173822	1
ST4.03ch11pos10583052.1	11	10583052	0.711042	0.0186916	107	0.172714	0.173822	1
ST4.03ch11pos10583009.1	11	10583009	0.711042	0.0186916	107	0.172714	0.173822	1
ST4.03ch11pos10583011.1	11	10583011	0.711042	0.0186916	107	0.172714	0.173822	1
ST4.03ch11pos10583035.1	11	10583035	0.711042	0.0186916	107	0.172714	0.173822	1
ST4.03ch11pos10583052.1	11	10583052	0.711042	0.0186916	107	0.172714	0.173822	1
ST4.03ch11pos40958967.1	11	40958967	0.711256	0.453271	107	0.172714	0.17382	1
ST4.03ch11pos40958967.1	11	40958967	0.711256	0.453271	107	0.172714	0.17382	1
ST4.03ch11pos44427960.1	11	44427960	0.711321	0.331776	107	0.172714	0.17382	1
ST4.03ch11pos44427960.1	11	44427960	0.711321	0.331776	107	0.172714	0.17382	1
ST4.03ch04pos6470625.1	4	6470625	0.711555	0.0327103	107	0.172714	0.173818	1
ST4.03ch04pos6470625.1	4	6470625	0.711555	0.0327103	107	0.172714	0.173818	1
ST4.03ch11pos10545272.1	11	10545272	0.712338	0.0186916	107	0.172714	0.173812	1
ST4.03ch11pos10545272.1	11	10545272	0.712338	0.0186916	107	0.172714	0.173812	1
ST4.03ch03pos17247481.1	3	17247481	0.712522	0.224299	107	0.172714	0.17381	1
ST4.03ch03pos17247481.1	3	17247481	0.712522	0.224299	107	0.172714	0.17381	1
ST4.03ch01pos59259816.1	1	59259816	0.712527	0.28972	107	0.172714	0.17381	1
ST4.03ch03pos56878171.1	3	56878171	0.712805	0.406542	107	0.172714	0.173808	1
ST4.03ch03pos56878171.1	3	56878171	0.712805	0.406542	107	0.172714	0.173808	1
ST4.03ch04pos6372400.1	4	6372400	0.713049	0.0373832	107	0.172714	0.173806	1
ST4.03ch04pos6372400.1	4	6372400	0.713049	0.0373832	107	0.172714	0.173806	1
ST4.03ch10pos51404148.1	10	51404148	0.713166	0.271028	107	0.172714	0.173805	1
ST4.03ch10pos51404148.1	10	51404148	0.713166	0.271028	107	0.172714	0.173805	1
ST4.03ch01pos84329401.1	1	84329401	0.713448	0.168224	107	0.172714	0.173803	1
ST4.03ch01pos84329420.1	1	84329420	0.713448	0.168224	107	0.172714	0.173803	1
ST4.03ch08pos53728760.1	8	53728760	0.715948	0.0747664	107	0.172714	0.173783	1
ST4.03ch08pos53728766.1	8	53728766	0.715948	0.0747664	107	0.172714	0.173783	1
ST4.03ch08pos53728811.1	8	53728811	0.715948	0.0747664	107	0.172714	0.173783	1
ST4.03ch08pos53728760.1	8	53728760	0.715948	0.0747664	107	0.172714	0.173783	1
ST4.03ch08pos53728766.1	8	53728766	0.715948	0.0747664	107	0.172714	0.173783	1
ST4.03ch08pos53728811.1	8	53728811	0.715948	0.0747664	107	0.172714	0.173783	1
ST4.03ch03pos2437029.1	3	2437029	0.719994	0.0981308	107	0.172714	0.173751	1
ST4.03ch03pos2437030.1	3	2437030	0.719994	0.0981308	107	0.172714	0.173751	1
ST4.03ch03pos2437029.1	3	2437029	0.719994	0.0981308	107	0.172714	0.173751	1
ST4.03ch03pos2437030.1	3	2437030	0.719994	0.0981308	107	0.172714	0.173751	1
ST4.03ch03pos47153417.1	3	47153417	0.721693	0.102804	107	0.172714	0.173738	1
ST4.03ch04pos6338090.1	4	6338090	0.722265	0.0327103	107	0.172714	0.173734	1
ST4.03ch04pos6338140.1	4	6338140	0.722265	0.0327103	107	0.172714	0.173734	1
ST4.03ch04pos6338090.1	4	6338090	0.722265	0.0327103	107	0.172714	0.173734	1
ST4.03ch04pos6338140.1	4	6338140	0.722265	0.0327103	107	0.172714	0.173734	1
ST4.03ch08pos53705553.1	8	53705553	0.72284	0.401869	107	0.172714	0.173729	1
ST4.03ch08pos53705571.1	8	53705571	0.72284	0.401869	107	0.172714	0.173729	1
ST4.03ch08pos53705553.1	8	53705553	0.72284	0.401869	107	0.172714	0.173729	1
ST4.03ch08pos53705571.1	8	53705571	0.72284	0.401869	107	0.172714	0.173729	1
ST4.03ch09pos47407809.1	9	47407809	0.722968	0.046729	107	0.172714	0.173728	1
ST4.03ch09pos47407809.1	9	47407809	0.722968	0.046729	107	0.172714	0.173728	1
ST4.03ch09pos54356515.1	9	54356515	0.72398	0.238318	107	0.172714	0.173721	1
ST4.03ch09pos54356515.1	9	54356515	0.72398	0.238318	107	0.172714	0.173721	1
ST4.03ch01pos66145493.1	1	66145493	0.724149	0.17757	107	0.172714	0.173719	1
ST4.03ch01pos66145493.1	1	66145493	0.724149	0.17757	107	0.172714	0.173719	1
[truncated: 1,055 more rows]
