# Supplementary material for: Pathway-based analysis of anthocyanin diversity in diploid potato
Source: PLoS One. 2021 Apr 29;16(4):e0250861. doi: 10.1371/journal.pone.0250861 (PMC8084248; doi:10.1371/journal.pone.0250861)
Supplement: S6 Table — Genome-wide association of 5 anthocyanin compounds in SNPs located nearby a pre-selected set of 108 candidate genes. (XLSX) [file pone.0250861.s008.xlsx]

## Sheet: S6_Table
S6 Table. Statistically significant results for the second a priori candidate gene-set of 108 loci from the genome-wide association study of 5 anthocyanin compounds in diploid potato.
a priori candidate gene pathway	RefGen_DM -V4.03	Annotation gene within 100kb of associated SNP	Compound	SNP_ID	Chr	Position in DM -V4.03	P-value	FDR_Adjusted P-value	Minor Allele Frequency (MAF)	Effect	Allele	R2 from Model without SNP	R2 from Model with SNP
Phenylpropanoid Derivatives	PGSC0003DMT400080548	Phenylalanine ammonia-lyase	Delphinidin	ST4.03ch10pos52004868.1	10	52004868	8.14e-09	0.000554828	0.11215	0.874169	A/T	0.219848	0.519164
Phenylpropanoid Derivatives	PGSC0003DMT400080548	Phenylalanine ammonia-lyase	Cyanidin	ST4.03ch10pos52004429.1	10	52004429	1.82e-06	0.00255055	0.14486	0.874169	T/G	0.279949	0.459295
Phenylpropanoid Derivatives	PGSC0003DMT400080548	Phenylalanine ammonia-lyase	Cyanidin	ST4.03ch10pos52004438.1	10	52004438	1.82e-06	0.00255055	0.14486	0.0932389	C/A	0.279949	0.459295
Flavonoids Biosynthesis	PGSC0003DMG400019825	Cinnamoyl-coA reductase	Pelargonidin	ST4.03ch03pos56864063.1	3	56864063	2.17e-06	0.00255055	0.0046729	0.149933	A/G	0.279949	0.45634
Leucoanthocyanidins (flavan-3,4-diols)	PGSC0003DMT400085100	1-O-acylglucose:anthocyanin-O-acyltransferase	Cyanidin	ST4.03ch04pos68747095.1	4	68747095	2.17e-06	0.00255055	0.0046729	0.0166953	G/A	0.279949	0.45634
Phenylpropanoid Derivatives	PGSC0003DMT400080548	Phenylalanine ammonia-lyase	Pelargonidin	ST4.03ch10pos52004868.1	10	52004868	1.14e-07	0.00256479	0.11215	0.874169	A/T	0.172714	0.43413
Phenylpropanoid Derivatives	PGSC0003DMT400080548	Phenylalanine ammonia-lyase	Delphinidin	ST4.03ch10pos52004940.1	10	52004940	1.31e-07	0.00256479	0.121495	0.323348	C/A	0.219848	0.463777
Phenylpropanoid Derivatives	PGSC0003DMT400080548	Phenylalanine ammonia-lyase	Peonidin	ST4.03ch10pos52004940.1	10	52004940	1.56e-07	0.00256479	0.121495	0.323348	C/A	0.273525	0.497495
Phenylpropanoid Derivatives	PGSC0003DMT400080548	Phenylalanine ammonia-lyase	Cyanidin	ST4.03ch10pos52004868.1	10	52004868	5.13e-06	0.00256479	0.11215	0.874169	A/T	0.279949	0.441992
Phenylpropanoid Derivatives	PGSC0003DMT400080548	Phenylalanine ammonia-lyase	Pelargonidin	ST4.03ch10pos52004940.1	10	52004940	4.51e-07	0.00256479	0.121495	0.323348	C/A	0.172714	0.406296
Phenylpropanoid Derivatives	PGSC0003DMT400080548	Phenylalanine ammonia-lyase	Cyanidin	ST4.03ch10pos52004393.1	10	52004393	1.27e-05	0.00259925	0.149533	-0.208045	C/T	0.279949	0.427189
Transcription factor	PGSC0003DMG400010987	Wrky transcription factor	Peonidin	ST4.03ch10pos54746624.1	10	54746624	2.09e-06	0.00259925	0.303738	-0.726882	C/T	0.273525	0.452096
Phenylpropanoid Derivatives	PGSC0003DMT400080548	Phenylalanine ammonia-lyase	Cyanidin	ST4.03ch10pos52004940.1	10	52004940	6.06e-05	0.00259925	0.121495	0.323348	C/A	0.279949	0.402384
Transcription factor	PGSC0003DMG400010987	Wrky transcription factor	Delphinidin	ST4.03ch10pos54746624.1	10	54746624	5.16e-06	0.00259925	0.303738	-0.726882	C/T	0.219848	0.395328
Transcription factor	PGSC0003DMG400010987	Wrky transcription factor	Peonidin	ST4.03ch10pos54778485.1	10	54778485	8.64e-06	0.00259925	0.313084	-0.0370661	C/T	0.273525	0.428393
Transcription factor	PGSC0003DMG400010987	Wrky transcription factor	Cyanidin	ST4.03ch10pos54746624.1	10	54746624	0.000200119	0.00259925	0.303738	-0.726882	C/T	0.279949	0.384031
Transcription factor	PGSC0003DMG400010987	Wrky transcription factor	Pelargonidin	ST4.03ch10pos54746624.1	10	54746624	1.78e-05	0.0139618	0.303738	-0.726882	C/T	0.172714	0.335682
Leucoanthocyanidins (flavan-3,4-diols)	PGSC0003DMG400024129	Leucoanthocyanidin dioxygenase	Petunidin	ST4.03ch01pos15307188.1	1	15307188	4.22e-05	0.0139618	0.0700935	-0.122073	C/T	0.263207	0.394284
Leucoanthocyanidins (flavan-3,4-diols)	PGSC0003DMG400024129	Leucoanthocyanidin dioxygenase	Petunidin	ST4.03ch01pos15307216.1	1	15307216	4.22e-05	0.0285486	0.0700935	-0.179619	G/T	0.263207	0.394284
Transcription factor	PGSC0003DMG400010987	Wrky transcription factor	Delphinidin	ST4.03ch10pos54778485.1	10	54778485	1.3e-05	0.0285486	0.313084	-0.0370661	C/T	0.219848	0.378986
Phenylpropanoid Derivatives	PGSC0003DMT400080548	Phenylalanine ammonia-lyase	Petunidin	ST4.03ch10pos52004868.1	10	52004868	8.04e-05	0.0285486	0.11215	0.874169	A/T	0.263207	0.383989
Phenylpropanoid Derivatives	PGSC0003DMT400008182	4-coumarate:CoA ligase	Petunidin	ST4.03ch03pos47051715.1	3	47051715	0.000214801	0.0285486	0.0046729	0.0383672	A/C	0.263207	0.368613
Phenylpropanoid Derivatives	PGSC0003DMT400008182	4-coumarate:CoA ligase	Petunidin	ST4.03ch03pos47129726.1	3	47129726	0.000214801	0.043449	0.0046729	-0.12218	C/A	0.263207	0.368613
Phenylpropanoid Derivatives	PGSC0003DMT400008182	4-coumarate:CoA ligase	Petunidin	ST4.03ch03pos47129770.1	3	47129770	0.000214801	0.043449	0.0046729	-0.12218	A/T	0.263207	0.368613
Flavonoids Biosynthesis	PGSC0003DMT400076178	Chalcone synthase	Petunidin	ST4.03ch09pos58297746.1	9	58297746	0.000214801	0.043449	0.0046729	0.00659805	T/A	0.263207	0.368613
Transcription factor	PGSC0003DMG400010987	Wrky transcription factor	Cyanidin	ST4.03ch10pos54778485.1	10	54778485	0.00040045	0.0585972	0.313084	-0.0370661	C/T	0.279949	0.373634
Flavonoids Biosynthesis	PGSC0003DMG400025373	Cinnamoyl-coA reductase	Cyanidin	ST4.03ch11pos44394705.1	11	44394705	0.000924311	0.0585972	0.00934579	-0.198787	A/G	0.279949	0.361356
Leucoanthocyanidins (flavan-3,4-diols)	PGSC0003DMT400017570	AN1-like transcription factor	Cyanidin	ST4.03ch01pos66008979.1	1	66008979	0.00148462	0.0981371	0.0140187	0.0183458	T/C	0.279949	0.354532
Transcription factor	PGSC0003DMT400032140	BHLH transcription factor JAF13	Cyanidin	ST4.03ch08pos54831215.1	8	54831215	0.00165007	0.0995466	0.0186916	0.0595046	T/G	0.279949	0.353023
Transcription factor	PGSC0003DMT400032140	BHLH transcription factor JAF13	Cyanidin	ST4.03ch08pos54831221.1	8	54831221	0.00165007	0.0995466	0.0186916	0.0932389	G/C	0.279949	0.353023
