# Supplementary material for: Pathway-based analysis of anthocyanin diversity in diploid potato
Source: PLoS One. 2021 Apr 29;16(4):e0250861. doi: 10.1371/journal.pone.0250861 (PMC8084248; doi:10.1371/journal.pone.0250861)
Supplement: S7 Table — For each marker we calculated the maximum distance in bp to markers associated with a minimum correlation (r2) of 0.8. (XLSX) [file pone.0250861.s009.xlsx]

## Sheet: S7_Table
S7 Table. LD data. For each marker we calculated the maximum distance in bp to markers associated with a minimum correlation (r2) or 0.8.
SNP_ID	Chromosome	Position	Maximum distance
ST4.03ch01pos53094258.1	1	53094258	1
ST4.03ch01pos53094259.1	1	53094259	1
ST4.03ch02pos41058521.1	2	41058521	54
ST4.03ch02pos41058534.1	2	41058534	13
ST4.03ch02pos41058575.1	2	41058575	54
ST4.03ch09pos59749919.1	9	59749919	173958
ST4.03ch10pos51006743.1	10	51006743	75
ST4.03ch10pos51006765.1	10	51006765	97
ST4.03ch10pos52004393.1	10	52004393	45
ST4.03ch10pos52004429.1	10	52004429	36
ST4.03ch10pos52004438.1	10	52004438	45
ST4.03ch08pos44967747.1	8	44967747	51
ST4.03ch08pos44967882.1	8	44967882	2
ST4.03ch01pos24135105.1	1	24135105	27
ST4.03ch01pos24135132.1	1	24135132	27
ST4.03ch09pos8401105.1	9	8401105	133208
ST4.03ch06pos8156658.1	6	8156658	38
ST4.03ch06pos8156659.1	6	8156659	1
ST4.03ch06pos8156687.1	6	8156687	29
ST4.03ch06pos8156693.1	6	8156693	35
ST4.03ch06pos8156696.1	6	8156696	38
ST4.03ch01pos54346778.1	1	54346778	0
ST4.03ch01pos66603461.1	1	66603461	0
ST4.03ch06pos54748185.1	6	54748185	0
ST4.03ch10pos51318001.1	10	51318001	0
ST4.03ch10pos52004868.1	10	52004868	0
ST4.03ch10pos52004940.1	10	52004940	0
ST4.03ch10pos54746624.1	10	54746624	0
ST4.03ch01pos6589444.1	1	6589444	0
ST4.03ch01pos62416352.1	1	62416352	0
ST4.03ch01pos72364545.1	1	72364545	0
ST4.03ch01pos84002590.1	1	84002590	0
ST4.03ch05pos14363563.1	5	14363563	0
ST4.03ch09pos46951861.1	9	46951861	0
ST4.03ch10pos52261553.1	10	52261553	0
ST4.03ch10pos52261573.1	10	52261573	0
ST4.03ch10pos54207412.1	10	54207412	0
ST4.03ch10pos54778485.1	10	54778485	0
ST4.03ch11pos41501112.1	11	41501112	0
ST4.03ch01pos285974.1	1	285974	11
ST4.03ch01pos285985.1	1	285985	11
ST4.03ch01pos390094.1	1	390094	3143
ST4.03ch01pos390104.1	1	390104	10
ST4.03ch01pos393237.1	1	393237	3143
ST4.03ch01pos436125.1	1	436125	42888
ST4.03ch01pos486668.1	1	486668	63085
ST4.03ch01pos486681.1	1	486681	13
ST4.03ch01pos486703.1	1	486703	35
ST4.03ch01pos486704.1	1	486704	36
ST4.03ch01pos486724.1	1	486724	56
ST4.03ch01pos486757.1	1	486757	89
ST4.03ch01pos486776.1	1	486776	108
ST4.03ch01pos487307.1	1	487307	24
ST4.03ch01pos487331.1	1	487331	24
ST4.03ch01pos549739.1	1	549739	63015
ST4.03ch01pos549753.1	1	549753	63085
ST4.03ch01pos812418.1	1	812418	63
ST4.03ch01pos812424.1	1	812424	6
ST4.03ch01pos812447.1	1	812447	29
ST4.03ch01pos812481.1	1	812481	63
ST4.03ch01pos860044.1	1	860044	43
ST4.03ch01pos860087.1	1	860087	43
ST4.03ch01pos921996.1	1	921996	5
ST4.03ch01pos922001.1	1	922001	5
ST4.03ch01pos1043467.1	1	1043467	11
ST4.03ch01pos1043478.1	1	1043478	11
ST4.03ch01pos1077397.1	1	1077397	58
ST4.03ch01pos1077424.1	1	1077424	27
ST4.03ch01pos1077455.1	1	1077455	58
ST4.03ch01pos1146129.1	1	1146129	67
ST4.03ch01pos1146135.1	1	1146135	6
ST4.03ch01pos1146177.1	1	1146177	48
ST4.03ch01pos1146194.1	1	1146194	65
ST4.03ch01pos1146196.1	1	1146196	67
ST4.03ch01pos1155217.1	1	1155217	19
ST4.03ch01pos1155236.1	1	1155236	19
ST4.03ch01pos1155250.1	1	1155250	21
ST4.03ch01pos1155271.1	1	1155271	21
ST4.03ch01pos1155304.1	1	1155304	81
ST4.03ch01pos1155336.1	1	1155336	4
ST4.03ch01pos1155340.1	1	1155340	4
ST4.03ch01pos1155356.1	1	1155356	52
ST4.03ch01pos1155378.1	1	1155378	74
ST4.03ch01pos1155379.1	1	1155379	75
ST4.03ch01pos1155385.1	1	1155385	81
ST4.03ch01pos1155517.1	1	1155517	1
ST4.03ch01pos1155518.1	1	1155518	1
ST4.03ch01pos1191698.1	1	1191698	84
ST4.03ch01pos1191707.1	1	1191707	9
ST4.03ch01pos1191712.1	1	1191712	14
ST4.03ch01pos1191718.1	1	1191718	20
ST4.03ch01pos1191734.1	1	1191734	36
ST4.03ch01pos1191737.1	1	1191737	39
ST4.03ch01pos1191744.1	1	1191744	46
ST4.03ch01pos1191748.1	1	1191748	50
ST4.03ch01pos1191752.1	1	1191752	54
ST4.03ch01pos1191782.1	1	1191782	84
ST4.03ch01pos1304031.1	1	1304031	63
ST4.03ch01pos1304071.1	1	1304071	40
ST4.03ch01pos1304080.1	1	1304080	49
ST4.03ch01pos1304084.1	1	1304084	53
ST4.03ch01pos1304091.1	1	1304091	60
ST4.03ch01pos1304094.1	1	1304094	63
ST4.03ch01pos1337928.1	1	1337928	27
ST4.03ch01pos1337955.1	1	1337955	27
ST4.03ch01pos1342548.1	1	1342548	83
ST4.03ch01pos1342583.1	1	1342583	35
ST4.03ch01pos1342594.1	1	1342594	46
ST4.03ch01pos1342606.1	1	1342606	58
ST4.03ch01pos1342610.1	1	1342610	62
ST4.03ch01pos1342619.1	1	1342619	71
ST4.03ch01pos1342620.1	1	1342620	72
ST4.03ch01pos1342626.1	1	1342626	78
ST4.03ch01pos1342631.1	1	1342631	83
ST4.03ch01pos1372272.1	1	1372272	82
ST4.03ch01pos1372273.1	1	1372273	1
ST4.03ch01pos1372274.1	1	1372274	2
ST4.03ch01pos1372275.1	1	1372275	3
ST4.03ch01pos1372287.1	1	1372287	15
ST4.03ch01pos1372348.1	1	1372348	76
ST4.03ch01pos1372354.1	1	1372354	82
ST4.03ch01pos1375348.1	1	1375348	24484
ST4.03ch01pos1399775.1	1	1399775	24427
ST4.03ch01pos1399816.1	1	1399816	24468
ST4.03ch01pos1399818.1	1	1399818	24470
ST4.03ch01pos1399827.1	1	1399827	24479
ST4.03ch01pos1399832.1	1	1399832	24484
ST4.03ch01pos1417105.1	1	1417105	21
ST4.03ch01pos1417120.1	1	1417120	15
ST4.03ch01pos1417126.1	1	1417126	21
ST4.03ch01pos1598599.1	1	1598599	26
ST4.03ch01pos1598621.1	1	1598621	22
ST4.03ch01pos1598624.1	1	1598624	25
ST4.03ch01pos1598625.1	1	1598625	26
ST4.03ch01pos1634703.1	1	1634703	40
ST4.03ch01pos1634743.1	1	1634743	40
ST4.03ch01pos1672182.1	1	1672182	39015
ST4.03ch01pos1679896.1	1	1679896	7714
ST4.03ch01pos1681173.1	1	1681173	50
ST4.03ch01pos1681223.1	1	1681223	50
ST4.03ch01pos1711197.1	1	1711197	39015
ST4.03ch01pos1841973.1	1	1841973	51
ST4.03ch01pos1842015.1	1	1842015	42
ST4.03ch01pos1842024.1	1	1842024	51
ST4.03ch01pos1842050.1	1	1842050	56
ST4.03ch01pos1842051.1	1	1842051	1
ST4.03ch01pos1842105.1	1	1842105	55
ST4.03ch01pos1842106.1	1	1842106	56
ST4.03ch01pos1927757.1	1	1927757	14
ST4.03ch01pos1927771.1	1	1927771	14
ST4.03ch01pos2033014.1	1	2033014	31
ST4.03ch01pos2033015.1	1	2033015	1
ST4.03ch01pos2033018.1	1	2033018	4
ST4.03ch01pos2033045.1	1	2033045	31
ST4.03ch01pos2046755.1	1	2046755	13
ST4.03ch01pos2046768.1	1	2046768	13
ST4.03ch01pos2048223.1	1	2048223	7
ST4.03ch01pos2048230.1	1	2048230	7
ST4.03ch01pos2076745.1	1	2076745	3580
ST4.03ch01pos2080322.1	1	2080322	475940
ST4.03ch01pos2080325.1	1	2080325	3580
ST4.03ch01pos2147599.1	1	2147599	71
ST4.03ch01pos2147600.1	1	2147600	1
ST4.03ch01pos2147601.1	1	2147601	2
ST4.03ch01pos2147602.1	1	2147602	3
ST4.03ch01pos2147627.1	1	2147627	28
ST4.03ch01pos2147654.1	1	2147654	55
ST4.03ch01pos2147670.1	1	2147670	71
ST4.03ch01pos2254389.1	1	2254389	59
ST4.03ch01pos2254421.1	1	2254421	28
ST4.03ch01pos2254446.1	1	2254446	25
ST4.03ch01pos2254447.1	1	2254447	26
ST4.03ch01pos2254448.1	1	2254448	59
ST4.03ch01pos2254449.1	1	2254449	28
ST4.03ch01pos2254477.1	1	2254477	39
ST4.03ch01pos2254516.1	1	2254516	39
ST4.03ch01pos2423085.1	1	2423085	49
ST4.03ch01pos2423104.1	1	2423104	19
ST4.03ch01pos2423134.1	1	2423134	49
ST4.03ch01pos2452061.1	1	2452061	54
ST4.03ch01pos2452115.1	1	2452115	54
ST4.03ch01pos2487564.1	1	2487564	68698
ST4.03ch01pos2487565.1	1	2487565	1
ST4.03ch01pos2487575.1	1	2487575	11
ST4.03ch01pos2487586.1	1	2487586	22
ST4.03ch01pos2487587.1	1	2487587	23
ST4.03ch01pos2487589.1	1	2487589	25
ST4.03ch01pos2487593.1	1	2487593	29
ST4.03ch01pos2489723.1	1	2489723	332800
ST4.03ch01pos2528958.1	1	2528958	76
ST4.03ch01pos2529024.1	1	2529024	66
ST4.03ch01pos2529034.1	1	2529034	76
ST4.03ch01pos2556187.1	1	2556187	475865
ST4.03ch01pos2556262.1	1	2556262	475940
ST4.03ch01pos2589402.1	1	2589402	10
ST4.03ch01pos2589408.1	1	2589408	6
ST4.03ch01pos2589412.1	1	2589412	10
ST4.03ch01pos2590320.1	1	2590320	32
ST4.03ch01pos2590352.1	1	2590352	32
ST4.03ch01pos2642672.1	1	2642672	66
ST4.03ch01pos2642738.1	1	2642738	66
ST4.03ch01pos2666954.1	1	2666954	51
ST4.03ch01pos2666958.1	1	2666958	4
ST4.03ch01pos2666994.1	1	2666994	40
ST4.03ch01pos2666995.1	1	2666995	41
ST4.03ch01pos2667005.1	1	2667005	51
ST4.03ch01pos2690477.1	1	2690477	76
ST4.03ch01pos2690479.1	1	2690479	2
ST4.03ch01pos2690480.1	1	2690480	3
ST4.03ch01pos2690486.1	1	2690486	9
ST4.03ch01pos2690524.1	1	2690524	47
ST4.03ch01pos2690532.1	1	2690532	55
ST4.03ch01pos2690553.1	1	2690553	76
ST4.03ch01pos2822523.1	1	2822523	332800
ST4.03ch01pos2950691.1	1	2950691	75
ST4.03ch01pos2950723.1	1	2950723	24
ST4.03ch01pos2950730.1	1	2950730	7
ST4.03ch01pos2950747.1	1	2950747	24
ST4.03ch01pos2950766.1	1	2950766	75
ST4.03ch01pos3062318.1	1	3062318	3
ST4.03ch01pos3062321.1	1	3062321	3
ST4.03ch01pos3062369.1	1	3062369	24
ST4.03ch01pos3062393.1	1	3062393	24
ST4.03ch01pos3087288.1	1	3087288	264765
ST4.03ch01pos3155122.1	1	3155122	42
ST4.03ch01pos3155164.1	1	3155164	42
ST4.03ch01pos3299712.1	1	3299712	37
ST4.03ch01pos3299749.1	1	3299749	37
ST4.03ch01pos3384314.1	1	3384314	53
ST4.03ch01pos3384348.1	1	3384348	26
ST4.03ch01pos3384354.1	1	3384354	6
ST4.03ch01pos3384366.1	1	3384366	52
ST4.03ch01pos3384367.1	1	3384367	53
ST4.03ch01pos3384374.1	1	3384374	26
ST4.03ch01pos3478504.1	1	3478504	6518
ST4.03ch01pos3484979.1	1	3484979	6475
ST4.03ch01pos3485022.1	1	3485022	6518
ST4.03ch01pos3563816.1	1	3563816	73
ST4.03ch01pos3563883.1	1	3563883	67
ST4.03ch01pos3563889.1	1	3563889	73
ST4.03ch01pos3564142.1	1	3564142	45
ST4.03ch01pos3564180.1	1	3564180	38
ST4.03ch01pos3564187.1	1	3564187	45
ST4.03ch01pos3577876.1	1	3577876	92897
ST4.03ch01pos3580826.1	1	3580826	2950
ST4.03ch01pos3580853.1	1	3580853	2977
ST4.03ch01pos3580898.1	1	3580898	95919
ST4.03ch01pos3580906.1	1	3580906	95927
ST4.03ch01pos3615193.1	1	3615193	68
ST4.03ch01pos3615195.1	1	3615195	2
ST4.03ch01pos3615199.1	1	3615199	6
ST4.03ch01pos3615206.1	1	3615206	13
ST4.03ch01pos3615211.1	1	3615211	18
ST4.03ch01pos3615214.1	1	3615214	21
ST4.03ch01pos3615250.1	1	3615250	57
ST4.03ch01pos3615259.1	1	3615259	66
ST4.03ch01pos3615261.1	1	3615261	68
ST4.03ch01pos3615278.1	1	3615278	79
ST4.03ch01pos3615298.1	1	3615298	20
ST4.03ch01pos3615305.1	1	3615305	27
ST4.03ch01pos3615312.1	1	3615312	34
ST4.03ch01pos3615313.1	1	3615313	35
ST4.03ch01pos3615349.1	1	3615349	71
ST4.03ch01pos3615353.1	1	3615353	75
ST4.03ch01pos3615357.1	1	3615357	79
ST4.03ch01pos3616478.1	1	3616478	38602
ST4.03ch01pos3616527.1	1	3616527	1
ST4.03ch01pos3616528.1	1	3616528	1
ST4.03ch01pos3625901.1	1	3625901	44
ST4.03ch01pos3625913.1	1	3625913	12
ST4.03ch01pos3625945.1	1	3625945	44
ST4.03ch01pos3635511.1	1	3635511	44
ST4.03ch01pos3635525.1	1	3635525	59
ST4.03ch01pos3635552.1	1	3635552	41
ST4.03ch01pos3635555.1	1	3635555	44
ST4.03ch01pos3635584.1	1	3635584	59
ST4.03ch01pos3657173.1	1	3657173	81
ST4.03ch01pos3657175.1	1	3657175	2
ST4.03ch01pos3657179.1	1	3657179	6
ST4.03ch01pos3657184.1	1	3657184	11
ST4.03ch01pos3657230.1	1	3657230	57
ST4.03ch01pos3657238.1	1	3657238	65
ST4.03ch01pos3657239.1	1	3657239	66
ST4.03ch01pos3657241.1	1	3657241	68
ST4.03ch01pos3657253.1	1	3657253	80
ST4.03ch01pos3657254.1	1	3657254	81
ST4.03ch01pos3658774.1	1	3658774	23
ST4.03ch01pos3658796.1	1	3658796	22
ST4.03ch01pos3658797.1	1	3658797	23
ST4.03ch01pos3692360.1	1	3692360	58
ST4.03ch01pos3692381.1	1	3692381	21
ST4.03ch01pos3692418.1	1	3692418	58
ST4.03ch01pos3697966.1	1	3697966	1
ST4.03ch01pos3697967.1	1	3697967	1
ST4.03ch01pos3719237.1	1	3719237	54
ST4.03ch01pos3719271.1	1	3719271	34
ST4.03ch01pos3719290.1	1	3719290	53
ST4.03ch01pos3719291.1	1	3719291	54
ST4.03ch01pos3723406.1	1	3723406	189323
ST4.03ch01pos3723426.1	1	3723426	20
ST4.03ch01pos3766767.1	1	3766767	9101
ST4.03ch01pos3775868.1	1	3775868	9101
ST4.03ch01pos3775910.1	1	3775910	42
ST4.03ch01pos3776879.1	1	3776879	1011
ST4.03ch01pos3781697.1	1	3781697	4818
ST4.03ch01pos3781743.1	1	3781743	4864
ST4.03ch01pos3781745.1	1	3781745	4866
ST4.03ch01pos3810132.1	1	3810132	33253
ST4.03ch01pos3810162.1	1	3810162	33283
ST4.03ch01pos3810184.1	1	3810184	33305
ST4.03ch01pos3810188.1	1	3810188	33309
ST4.03ch01pos3819615.1	1	3819615	42736
ST4.03ch01pos3820208.1	1	3820208	134
ST4.03ch01pos3820215.1	1	3820215	7
ST4.03ch01pos3820310.1	1	3820310	102
ST4.03ch01pos3820311.1	1	3820311	103
ST4.03ch01pos3820342.1	1	3820342	134
ST4.03ch01pos3912069.1	1	3912069	135190
ST4.03ch01pos3912115.1	1	3912115	135236
ST4.03ch01pos3912116.1	1	3912116	135237
ST4.03ch01pos3912119.1	1	3912119	135240
ST4.03ch01pos3912729.1	1	3912729	189323
ST4.03ch01pos3921010.1	1	3921010	44
ST4.03ch01pos3921054.1	1	3921054	44
ST4.03ch01pos3932288.1	1	3932288	30
ST4.03ch01pos3932318.1	1	3932318	30
ST4.03ch01pos3961888.1	1	3961888	21
ST4.03ch01pos3961909.1	1	3961909	21
ST4.03ch01pos3962646.1	1	3962646	22
ST4.03ch01pos3962668.1	1	3962668	22
ST4.03ch01pos3987572.1	1	3987572	67
ST4.03ch01pos3987639.1	1	3987639	67
ST4.03ch01pos3998651.1	1	3998651	2
ST4.03ch01pos3998652.1	1	3998652	1
ST4.03ch01pos3998653.1	1	3998653	2
ST4.03ch01pos4063601.1	1	4063601	67
ST4.03ch01pos4063668.1	1	4063668	67
ST4.03ch01pos4101876.1	1	4101876	81
ST4.03ch01pos4101878.1	1	4101878	2
ST4.03ch01pos4101879.1	1	4101879	3
ST4.03ch01pos4101938.1	1	4101938	62
ST4.03ch01pos4101957.1	1	4101957	81
ST4.03ch01pos4197873.1	1	4197873	9
ST4.03ch01pos4197879.1	1	4197879	6
ST4.03ch01pos4197882.1	1	4197882	9
ST4.03ch01pos4197942.1	1	4197942	8
ST4.03ch01pos4197948.1	1	4197948	2
ST4.03ch01pos4197950.1	1	4197950	8
ST4.03ch01pos4251377.1	1	4251377	73
ST4.03ch01pos4251382.1	1	4251382	5
ST4.03ch01pos4251390.1	1	4251390	13
ST4.03ch01pos4251450.1	1	4251450	73
ST4.03ch01pos4642531.1	1	4642531	37
ST4.03ch01pos4642538.1	1	4642538	7
ST4.03ch01pos4642567.1	1	4642567	36
ST4.03ch01pos4642568.1	1	4642568	37
ST4.03ch01pos4912049.1	1	4912049	262996
ST4.03ch01pos4930793.1	1	4930793	6
ST4.03ch01pos4930799.1	1	4930799	6
ST4.03ch01pos4961672.1	1	4961672	7
ST4.03ch01pos4961678.1	1	4961678	6
ST4.03ch01pos4961679.1	1	4961679	7
ST4.03ch01pos5056627.1	1	5056627	2
ST4.03ch01pos5056629.1	1	5056629	2
ST4.03ch01pos5064575.1	1	5064575	44
ST4.03ch01pos5064580.1	1	5064580	5
ST4.03ch01pos5064619.1	1	5064619	44
ST4.03ch01pos5077755.1	1	5077755	46
ST4.03ch01pos5077776.1	1	5077776	21
ST4.03ch01pos5077801.1	1	5077801	46
ST4.03ch01pos5079095.1	1	5079095	37
ST4.03ch01pos5079132.1	1	5079132	37
ST4.03ch01pos5096208.1	1	5096208	78837
ST4.03ch01pos5096237.1	1	5096237	29
ST4.03ch01pos5096261.1	1	5096261	53
ST4.03ch01pos5124602.1	1	5124602	30
ST4.03ch01pos5124632.1	1	5124632	30
ST4.03ch01pos5126062.1	1	5126062	40
ST4.03ch01pos5126089.1	1	5126089	27
ST4.03ch01pos5126101.1	1	5126101	39
ST4.03ch01pos5126102.1	1	5126102	40
ST4.03ch01pos5162460.1	1	5162460	4
ST4.03ch01pos5162464.1	1	5162464	4
ST4.03ch01pos5175045.1	1	5175045	262996
ST4.03ch01pos5175475.1	1	5175475	61
ST4.03ch01pos5175479.1	1	5175479	4
ST4.03ch01pos5175503.1	1	5175503	28
ST4.03ch01pos5175521.1	1	5175521	46
ST4.03ch01pos5175536.1	1	5175536	61
ST4.03ch01pos5195755.1	1	5195755	31
ST4.03ch01pos5195780.1	1	5195780	25
ST4.03ch01pos5195786.1	1	5195786	31
ST4.03ch01pos5306528.1	1	5306528	38
ST4.03ch01pos5306566.1	1	5306566	38
ST4.03ch01pos5332177.1	1	5332177	84
ST4.03ch01pos5332203.1	1	5332203	26
ST4.03ch01pos5332241.1	1	5332241	64
ST4.03ch01pos5332242.1	1	5332242	65
ST4.03ch01pos5332247.1	1	5332247	70
ST4.03ch01pos5332261.1	1	5332261	84
ST4.03ch01pos5383327.1	1	5383327	74
ST4.03ch01pos5383379.1	1	5383379	52
ST4.03ch01pos5383393.1	1	5383393	66
ST4.03ch01pos5383395.1	1	5383395	68
ST4.03ch01pos5383401.1	1	5383401	74
ST4.03ch01pos5384674.1	1	5384674	20
ST4.03ch01pos5384682.1	1	5384682	8
ST4.03ch01pos5384686.1	1	5384686	12
ST4.03ch01pos5384690.1	1	5384690	16
ST4.03ch01pos5384694.1	1	5384694	20
ST4.03ch01pos5392454.1	1	5392454	89
ST4.03ch01pos5392455.1	1	5392455	1
ST4.03ch01pos5392456.1	1	5392456	2
ST4.03ch01pos5392481.1	1	5392481	27
ST4.03ch01pos5392492.1	1	5392492	38
ST4.03ch01pos5392536.1	1	5392536	82
ST4.03ch01pos5392543.1	1	5392543	89
ST4.03ch01pos5422267.1	1	5422267	17590
ST4.03ch01pos5439820.1	1	5439820	748321
ST4.03ch01pos5439857.1	1	5439857	17590
ST4.03ch01pos5504959.1	1	5504959	65102
ST4.03ch01pos5507819.1	1	5507819	67999
ST4.03ch01pos5768337.1	1	5768337	19
ST4.03ch01pos5768345.1	1	5768345	65
ST4.03ch01pos5768356.1	1	5768356	19
ST4.03ch01pos5768384.1	1	5768384	39
ST4.03ch01pos5768410.1	1	5768410	65
ST4.03ch01pos5865336.1	1	5865336	50
ST4.03ch01pos5865386.1	1	5865386	50
ST4.03ch01pos5870754.1	1	5870754	58
ST4.03ch01pos5870755.1	1	5870755	1
ST4.03ch01pos5870812.1	1	5870812	58
ST4.03ch01pos5877400.1	1	5877400	40
ST4.03ch01pos5877401.1	1	5877401	1
ST4.03ch01pos5877412.1	1	5877412	12
ST4.03ch01pos5877431.1	1	5877431	31
ST4.03ch01pos5877440.1	1	5877440	40
ST4.03ch01pos5962132.1	1	5962132	4
ST4.03ch01pos5962135.1	1	5962135	3
ST4.03ch01pos5962136.1	1	5962136	4
ST4.03ch01pos6086740.1	1	6086740	38
ST4.03ch01pos6086743.1	1	6086743	2
ST4.03ch01pos6086745.1	1	6086745	5
ST4.03ch01pos6086778.1	1	6086778	38
ST4.03ch01pos6187598.1	1	6187598	543
ST4.03ch01pos6188141.1	1	6188141	748321
ST4.03ch01pos6192963.1	1	6192963	40
ST4.03ch01pos6192986.1	1	6192986	23
ST4.03ch01pos6193003.1	1	6193003	40
ST4.03ch01pos6193608.1	1	6193608	1
ST4.03ch01pos6193609.1	1	6193609	1
ST4.03ch01pos6193621.1	1	6193621	5
ST4.03ch01pos6193625.1	1	6193625	4
ST4.03ch01pos6193626.1	1	6193626	5
ST4.03ch01pos6194884.1	1	6194884	17
ST4.03ch01pos6194901.1	1	6194901	17
ST4.03ch01pos6195271.1	1	6195271	7130
ST4.03ch01pos6195300.1	1	6195300	7159
ST4.03ch01pos6195309.1	1	6195309	7168
ST4.03ch01pos6196201.1	1	6196201	8060
ST4.03ch01pos6288564.1	1	6288564	8
ST4.03ch01pos6288572.1	1	6288572	8
ST4.03ch01pos6451801.1	1	6451801	32
ST4.03ch01pos6451833.1	1	6451833	32
ST4.03ch01pos6587684.1	1	6587684	46
ST4.03ch01pos6587730.1	1	6587730	46
ST4.03ch01pos6766888.1	1	6766888	505553
ST4.03ch01pos6766970.1	1	6766970	82
ST4.03ch01pos6780854.1	1	6780854	22
ST4.03ch01pos6780876.1	1	6780876	22
ST4.03ch01pos6933544.1	1	6933544	54
ST4.03ch01pos6933561.1	1	6933561	17
ST4.03ch01pos6933598.1	1	6933598	54
ST4.03ch01pos6949872.1	1	6949872	75
ST4.03ch01pos6949876.1	1	6949876	4
ST4.03ch01pos6949919.1	1	6949919	47
ST4.03ch01pos6949921.1	1	6949921	49
ST4.03ch01pos6949922.1	1	6949922	50
ST4.03ch01pos6949947.1	1	6949947	75
ST4.03ch01pos7137313.1	1	7137313	75
ST4.03ch01pos7137316.1	1	7137316	3
ST4.03ch01pos7137329.1	1	7137329	16
ST4.03ch01pos7137340.1	1	7137340	27
ST4.03ch01pos7137388.1	1	7137388	75
ST4.03ch01pos7268927.1	1	7268927	42
ST4.03ch01pos7268969.1	1	7268969	42
ST4.03ch01pos7272441.1	1	7272441	505553
ST4.03ch01pos7281031.1	1	7281031	8590
ST4.03ch01pos7383534.1	1	7383534	35
ST4.03ch01pos7383537.1	1	7383537	3
ST4.03ch01pos7383569.1	1	7383569	35
ST4.03ch01pos7537648.1	1	7537648	2
ST4.03ch01pos7537649.1	1	7537649	1
ST4.03ch01pos7537650.1	1	7537650	2
ST4.03ch01pos7782519.1	1	7782519	65
ST4.03ch01pos7782564.1	1	7782564	45
ST4.03ch01pos7782566.1	1	7782566	47
ST4.03ch01pos7782580.1	1	7782580	61
ST4.03ch01pos7782584.1	1	7782584	65
ST4.03ch01pos8149149.1	1	8149149	11
ST4.03ch01pos8149150.1	1	8149150	1
ST4.03ch01pos8149160.1	1	8149160	11
ST4.03ch01pos8217831.1	1	8217831	31
ST4.03ch01pos8217862.1	1	8217862	31
ST4.03ch01pos8604353.1	1	8604353	2
ST4.03ch01pos8604355.1	1	8604355	2
ST4.03ch01pos8615778.1	1	8615778	26
ST4.03ch01pos8615796.1	1	8615796	18
ST4.03ch01pos8615804.1	1	8615804	26
ST4.03ch01pos8625209.1	1	8625209	2
ST4.03ch01pos8625210.1	1	8625210	1
ST4.03ch01pos8625211.1	1	8625211	2
ST4.03ch01pos8738480.1	1	8738480	9
ST4.03ch01pos8738481.1	1	8738481	1
ST4.03ch01pos8738484.1	1	8738484	4
ST4.03ch01pos8738489.1	1	8738489	9
ST4.03ch01pos8962837.1	1	8962837	5
ST4.03ch01pos8962841.1	1	8962841	4
ST4.03ch01pos8962842.1	1	8962842	5
ST4.03ch01pos8984327.1	1	8984327	81
ST4.03ch01pos8984333.1	1	8984333	6
ST4.03ch01pos8984338.1	1	8984338	11
ST4.03ch01pos8984351.1	1	8984351	24
ST4.03ch01pos8984358.1	1	8984358	31
ST4.03ch01pos8984359.1	1	8984359	32
ST4.03ch01pos8984403.1	1	8984403	76
ST4.03ch01pos8984408.1	1	8984408	81
ST4.03ch01pos9421738.1	1	9421738	985533
ST4.03ch01pos9421773.1	1	9421773	1
ST4.03ch01pos9421774.1	1	9421774	1
ST4.03ch01pos9421786.1	1	9421786	48
ST4.03ch01pos9708099.1	1	9708099	67
ST4.03ch01pos9708106.1	1	9708106	7
ST4.03ch01pos9708141.1	1	9708141	42
ST4.03ch01pos9708151.1	1	9708151	52
ST4.03ch01pos9708166.1	1	9708166	67
ST4.03ch01pos9789631.1	1	9789631	17
ST4.03ch01pos9789648.1	1	9789648	17
ST4.03ch01pos9789698.1	1	9789698	617573
ST4.03ch01pos10042470.1	1	10042470	23
ST4.03ch01pos10042493.1	1	10042493	23
ST4.03ch01pos10357635.1	1	10357635	935897
ST4.03ch01pos10357680.1	1	10357680	935942
ST4.03ch01pos10407271.1	1	10407271	985533
ST4.03ch01pos10407272.1	1	10407272	985486
ST4.03ch01pos10407273.1	1	10407273	985487
ST4.03ch01pos10407275.1	1	10407275	985489
ST4.03ch01pos10576305.1	1	10576305	59
ST4.03ch01pos10576316.1	1	10576316	11
ST4.03ch01pos10576318.1	1	10576318	13
ST4.03ch01pos10576331.1	1	10576331	26
ST4.03ch01pos10576336.1	1	10576336	31
ST4.03ch01pos10576345.1	1	10576345	40
ST4.03ch01pos10576350.1	1	10576350	45
ST4.03ch01pos10576356.1	1	10576356	51
ST4.03ch01pos10576364.1	1	10576364	59
ST4.03ch01pos10580987.1	1	10580987	5
ST4.03ch01pos10580992.1	1	10580992	5
ST4.03ch01pos10754187.1	1	10754187	59
ST4.03ch01pos10754222.1	1	10754222	35
ST4.03ch01pos10754246.1	1	10754246	59
ST4.03ch01pos11142907.1	1	11142907	65
ST4.03ch01pos11142941.1	1	11142941	34
ST4.03ch01pos11142949.1	1	11142949	42
ST4.03ch01pos11142972.1	1	11142972	65
ST4.03ch01pos11431383.1	1	11431383	9
ST4.03ch01pos11431392.1	1	11431392	9
ST4.03ch01pos11488469.1	1	11488469	54
ST4.03ch01pos11488490.1	1	11488490	21
ST4.03ch01pos11488491.1	1	11488491	22
ST4.03ch01pos11488498.1	1	11488498	9
ST4.03ch01pos11488507.1	1	11488507	9
ST4.03ch01pos11488523.1	1	11488523	54
ST4.03ch01pos11907444.1	1	11907444	67
ST4.03ch01pos11907511.1	1	11907511	67
ST4.03ch01pos12178226.1	1	12178226	13
ST4.03ch01pos12178239.1	1	12178239	13
ST4.03ch01pos12557105.1	1	12557105	32
ST4.03ch01pos12557115.1	1	12557115	10
ST4.03ch01pos12557125.1	1	12557125	20
ST4.03ch01pos12557135.1	1	12557135	20
ST4.03ch01pos12557137.1	1	12557137	32
ST4.03ch01pos12586735.1	1	12586735	15
ST4.03ch01pos12586750.1	1	12586750	15
ST4.03ch01pos12870986.1	1	12870986	23
ST4.03ch01pos12871009.1	1	12871009	23
ST4.03ch01pos13556005.1	1	13556005	35
ST4.03ch01pos13556026.1	1	13556026	21
ST4.03ch01pos13556028.1	1	13556028	23
ST4.03ch01pos13556034.1	1	13556034	29
ST4.03ch01pos13556040.1	1	13556040	35
ST4.03ch01pos13595484.1	1	13595484	69
ST4.03ch01pos13595553.1	1	13595553	69
ST4.03ch01pos13629393.1	1	13629393	1
ST4.03ch01pos13629394.1	1	13629394	1
ST4.03ch01pos13664361.1	1	13664361	543931
ST4.03ch01pos13921496.1	1	13921496	41
ST4.03ch01pos13921537.1	1	13921537	41
ST4.03ch01pos13921560.1	1	13921560	1
ST4.03ch01pos13921561.1	1	13921561	1
ST4.03ch01pos13921588.1	1	13921588	29
ST4.03ch01pos13921608.1	1	13921608	257247
ST4.03ch01pos13921617.1	1	13921617	29
ST4.03ch01pos14063152.1	1	14063152	74
ST4.03ch01pos14063153.1	1	14063153	1
ST4.03ch01pos14063155.1	1	14063155	3
ST4.03ch01pos14063156.1	1	14063156	4
ST4.03ch01pos14063179.1	1	14063179	27
ST4.03ch01pos14063221.1	1	14063221	69
ST4.03ch01pos14063226.1	1	14063226	74
ST4.03ch01pos14206992.1	1	14206992	64
ST4.03ch01pos14207047.1	1	14207047	55
ST4.03ch01pos14207056.1	1	14207056	64
ST4.03ch01pos14207604.1	1	14207604	3
ST4.03ch01pos14207605.1	1	14207605	1
ST4.03ch01pos14207607.1	1	14207607	3
ST4.03ch01pos14207674.1	1	14207674	543313
ST4.03ch01pos14208292.1	1	14208292	543931
ST4.03ch01pos14329038.1	1	14329038	81
ST4.03ch01pos14329064.1	1	14329064	26
ST4.03ch01pos14329119.1	1	14329119	81
ST4.03ch01pos14395303.1	1	14395303	69
ST4.03ch01pos14395338.1	1	14395338	35
ST4.03ch01pos14395357.1	1	14395357	54
ST4.03ch01pos14395371.1	1	14395371	68
ST4.03ch01pos14395372.1	1	14395372	69
ST4.03ch01pos14534694.1	1	14534694	29
ST4.03ch01pos14534723.1	1	14534723	29
ST4.03ch01pos14534745.1	1	14534745	30
ST4.03ch01pos14534775.1	1	14534775	30
ST4.03ch01pos14536530.1	1	14536530	19
ST4.03ch01pos14536532.1	1	14536532	2
ST4.03ch01pos14536549.1	1	14536549	19
ST4.03ch01pos14649115.1	1	14649115	6
ST4.03ch01pos14649121.1	1	14649121	6
ST4.03ch01pos14686922.1	1	14686922	18
ST4.03ch01pos14686940.1	1	14686940	18
ST4.03ch01pos14742384.1	1	14742384	11
ST4.03ch01pos14742395.1	1	14742395	11
ST4.03ch01pos14900186.1	1	14900186	18
ST4.03ch01pos14900198.1	1	14900198	12
ST4.03ch01pos14900204.1	1	14900204	18
ST4.03ch01pos15108901.1	1	15108901	60
ST4.03ch01pos15108906.1	1	15108906	5
ST4.03ch01pos15108946.1	1	15108946	45
ST4.03ch01pos15108961.1	1	15108961	60
ST4.03ch01pos15109366.1	1	15109366	200704
ST4.03ch01pos15109385.1	1	15109385	15
ST4.03ch01pos15109400.1	1	15109400	15
ST4.03ch01pos15109427.1	1	15109427	61
ST4.03ch01pos15152288.1	1	15152288	166901
ST4.03ch01pos15152591.1	1	15152591	164752
ST4.03ch01pos15310070.1	1	15310070	200704
ST4.03ch01pos15317038.1	1	15317038	164750
ST4.03ch01pos15317343.1	1	15317343	164752
ST4.03ch01pos15319104.1	1	15319104	3
ST4.03ch01pos15319105.1	1	15319105	1
ST4.03ch01pos15319107.1	1	15319107	3
ST4.03ch01pos15319189.1	1	15319189	166901
ST4.03ch01pos15857570.1	1	15857570	19
ST4.03ch01pos15857583.1	1	15857583	13
ST4.03ch01pos15857589.1	1	15857589	19
ST4.03ch01pos15857659.1	1	15857659	23
ST4.03ch01pos15857669.1	1	15857669	10
ST4.03ch01pos15857682.1	1	15857682	23
ST4.03ch01pos16119860.1	1	16119860	29
ST4.03ch01pos16119889.1	1	16119889	29
ST4.03ch01pos16458045.1	1	16458045	27
ST4.03ch01pos16458046.1	1	16458046	1
ST4.03ch01pos16458068.1	1	16458068	23
ST4.03ch01pos16458072.1	1	16458072	27
ST4.03ch01pos16458649.1	1	16458649	1
ST4.03ch01pos16458650.1	1	16458650	1
ST4.03ch01pos16458668.1	1	16458668	1
ST4.03ch01pos16458669.1	1	16458669	1
ST4.03ch01pos16491192.1	1	16491192	29
ST4.03ch01pos16491217.1	1	16491217	25
ST4.03ch01pos16491221.1	1	16491221	29
ST4.03ch01pos16709812.1	1	16709812	2
ST4.03ch01pos16709814.1	1	16709814	2
ST4.03ch01pos16765519.1	1	16765519	19
ST4.03ch01pos16765538.1	1	16765538	19
ST4.03ch01pos16811473.1	1	16811473	28
ST4.03ch01pos16811501.1	1	16811501	28
ST4.03ch01pos16905749.1	1	16905749	47
ST4.03ch01pos16905750.1	1	16905750	1
ST4.03ch01pos16905762.1	1	16905762	41
ST4.03ch01pos16905796.1	1	16905796	47
ST4.03ch01pos16905803.1	1	16905803	41
ST4.03ch01pos17082603.1	1	17082603	82
ST4.03ch01pos17082604.1	1	17082604	1
ST4.03ch01pos17082613.1	1	17082613	10
ST4.03ch01pos17082646.1	1	17082646	43
ST4.03ch01pos17082652.1	1	17082652	49
ST4.03ch01pos17082667.1	1	17082667	64
ST4.03ch01pos17082685.1	1	17082685	82
ST4.03ch01pos17097582.1	1	17097582	36
ST4.03ch01pos17097611.1	1	17097611	29
ST4.03ch01pos17097618.1	1	17097618	36
ST4.03ch01pos17115125.1	1	17115125	4
ST4.03ch01pos17115129.1	1	17115129	4
ST4.03ch01pos17123793.1	1	17123793	1
ST4.03ch01pos17123794.1	1	17123794	1
ST4.03ch01pos17244168.1	1	17244168	53
ST4.03ch01pos17244209.1	1	17244209	41
ST4.03ch01pos17244221.1	1	17244221	53
ST4.03ch01pos17247107.1	1	17247107	27
ST4.03ch01pos17247134.1	1	17247134	27
ST4.03ch01pos17599424.1	1	17599424	75
ST4.03ch01pos17599454.1	1	17599454	30
ST4.03ch01pos17599499.1	1	17599499	75
ST4.03ch01pos17632651.1	1	17632651	70
ST4.03ch01pos17632721.1	1	17632721	70
ST4.03ch01pos17680294.1	1	17680294	11
ST4.03ch01pos17680305.1	1	17680305	11
ST4.03ch01pos17693411.1	1	17693411	68
ST4.03ch01pos17693428.1	1	17693428	17
ST4.03ch01pos17693465.1	1	17693465	54
ST4.03ch01pos17693476.1	1	17693476	65
ST4.03ch01pos17693477.1	1	17693477	66
ST4.03ch01pos17693479.1	1	17693479	68
ST4.03ch01pos17799457.1	1	17799457	37
ST4.03ch01pos17799484.1	1	17799484	27
ST4.03ch01pos17799485.1	1	17799485	28
ST4.03ch01pos17799494.1	1	17799494	37
ST4.03ch01pos17959294.1	1	17959294	30
ST4.03ch01pos17959324.1	1	17959324	30
ST4.03ch01pos17983282.1	1	17983282	4
ST4.03ch01pos17983283.1	1	17983283	1
ST4.03ch01pos17983286.1	1	17983286	4
ST4.03ch01pos18063074.1	1	18063074	30
ST4.03ch01pos18063104.1	1	18063104	30
ST4.03ch01pos18092423.1	1	18092423	24
ST4.03ch01pos18092447.1	1	18092447	24
ST4.03ch01pos18545967.1	1	18545967	17
ST4.03ch01pos18545984.1	1	18545984	17
ST4.03ch01pos18586592.1	1	18586592	11
ST4.03ch01pos18586603.1	1	18586603	11
ST4.03ch01pos18703761.1	1	18703761	70
ST4.03ch01pos18703774.1	1	18703774	13
ST4.03ch01pos18703781.1	1	18703781	20
ST4.03ch01pos18703831.1	1	18703831	70
ST4.03ch01pos18916231.1	1	18916231	52
ST4.03ch01pos18916235.1	1	18916235	28
ST4.03ch01pos18916248.1	1	18916248	13
ST4.03ch01pos18916249.1	1	18916249	14
ST4.03ch01pos18916250.1	1	18916250	15
ST4.03ch01pos18916253.1	1	18916253	22
ST4.03ch01pos18916256.1	1	18916256	21
ST4.03ch01pos18916263.1	1	18916263	28
ST4.03ch01pos18916283.1	1	18916283	52
ST4.03ch01pos18928748.1	1	18928748	33
ST4.03ch01pos18928781.1	1	18928781	33
ST4.03ch01pos19006457.1	1	19006457	27
ST4.03ch01pos19006484.1	1	19006484	27
ST4.03ch01pos19041058.1	1	19041058	61
ST4.03ch01pos19041119.1	1	19041119	61
ST4.03ch01pos19072742.1	1	19072742	39
ST4.03ch01pos19072781.1	1	19072781	39
ST4.03ch01pos19113056.1	1	19113056	1
ST4.03ch01pos19113057.1	1	19113057	1
ST4.03ch01pos19142814.1	1	19142814	43
ST4.03ch01pos19142817.1	1	19142817	3
ST4.03ch01pos19142845.1	1	19142845	31
ST4.03ch01pos19142857.1	1	19142857	43
ST4.03ch01pos19144336.1	1	19144336	56
ST4.03ch01pos19144338.1	1	19144338	2
ST4.03ch01pos19144351.1	1	19144351	15
ST4.03ch01pos19144382.1	1	19144382	46
ST4.03ch01pos19144392.1	1	19144392	56
ST4.03ch01pos19259755.1	1	19259755	53
ST4.03ch01pos19259786.1	1	19259786	31
ST4.03ch01pos19259791.1	1	19259791	36
ST4.03ch01pos19259803.1	1	19259803	48
ST4.03ch01pos19259808.1	1	19259808	53
ST4.03ch01pos19304506.1	1	19304506	73
ST4.03ch01pos19304540.1	1	19304540	34
ST4.03ch01pos19304550.1	1	19304550	44
ST4.03ch01pos19304557.1	1	19304557	51
ST4.03ch01pos19304561.1	1	19304561	55
ST4.03ch01pos19304565.1	1	19304565	59
ST4.03ch01pos19304566.1	1	19304566	60
ST4.03ch01pos19304571.1	1	19304571	65
ST4.03ch01pos19304577.1	1	19304577	71
ST4.03ch01pos19304579.1	1	19304579	73
ST4.03ch01pos19308268.1	1	19308268	62
ST4.03ch01pos19308270.1	1	19308270	2
ST4.03ch01pos19308284.1	1	19308284	16
ST4.03ch01pos19308314.1	1	19308314	46
ST4.03ch01pos19308325.1	1	19308325	57
ST4.03ch01pos19308329.1	1	19308329	61
ST4.03ch01pos19308330.1	1	19308330	62
ST4.03ch01pos19308364.1	1	19308364	74
ST4.03ch01pos19308371.1	1	19308371	7
ST4.03ch01pos19308415.1	1	19308415	51
ST4.03ch01pos19308417.1	1	19308417	53
ST4.03ch01pos19308438.1	1	19308438	74
ST4.03ch01pos19311312.1	1	19311312	75
ST4.03ch01pos19311314.1	1	19311314	2
ST4.03ch01pos19311318.1	1	19311318	6
ST4.03ch01pos19311345.1	1	19311345	33
ST4.03ch01pos19311367.1	1	19311367	55
ST4.03ch01pos19311379.1	1	19311379	67
ST4.03ch01pos19311385.1	1	19311385	73
ST4.03ch01pos19311387.1	1	19311387	75
ST4.03ch01pos19315889.1	1	19315889	123270
ST4.03ch01pos19315890.1	1	19315890	1
ST4.03ch01pos19315900.1	1	19315900	11
ST4.03ch01pos19315931.1	1	19315931	42
ST4.03ch01pos19315950.1	1	19315950	61
ST4.03ch01pos19315953.1	1	19315953	64
ST4.03ch01pos19320762.1	1	19320762	53
ST4.03ch01pos19320793.1	1	19320793	31
ST4.03ch01pos19320810.1	1	19320810	48
ST4.03ch01pos19320815.1	1	19320815	53
ST4.03ch01pos19382976.1	1	19382976	24
ST4.03ch01pos19382983.1	1	19382983	7
ST4.03ch01pos19383000.1	1	19383000	24
ST4.03ch01pos19403895.1	1	19403895	48
ST4.03ch01pos19403907.1	1	19403907	12
ST4.03ch01pos19403912.1	1	19403912	17
ST4.03ch01pos19403933.1	1	19403933	38
ST4.03ch01pos19403935.1	1	19403935	40
ST4.03ch01pos19403940.1	1	19403940	45
ST4.03ch01pos19403941.1	1	19403941	46
ST4.03ch01pos19403943.1	1	19403943	48
ST4.03ch01pos19403992.1	1	19403992	14
ST4.03ch01pos19404006.1	1	19404006	14
ST4.03ch01pos19404992.1	1	19404992	48
ST4.03ch01pos19405004.1	1	19405004	12
ST4.03ch01pos19405009.1	1	19405009	17
ST4.03ch01pos19405030.1	1	19405030	38
ST4.03ch01pos19405032.1	1	19405032	40
ST4.03ch01pos19405037.1	1	19405037	45
ST4.03ch01pos19405038.1	1	19405038	46
ST4.03ch01pos19405040.1	1	19405040	48
ST4.03ch01pos19405089.1	1	19405089	14
ST4.03ch01pos19405103.1	1	19405103	14
ST4.03ch01pos19439056.1	1	19439056	53
ST4.03ch01pos19439061.1	1	19439061	5
ST4.03ch01pos19439073.1	1	19439073	17
ST4.03ch01pos19439078.1	1	19439078	22
ST4.03ch01pos19439109.1	1	19439109	53
ST4.03ch01pos19439143.1	1	19439143	22
ST4.03ch01pos19439144.1	1	19439144	1
ST4.03ch01pos19439148.1	1	19439148	5
ST4.03ch01pos19439159.1	1	19439159	123270
ST4.03ch01pos19439165.1	1	19439165	22
ST4.03ch01pos19439172.1	1	19439172	33
ST4.03ch01pos19439189.1	1	19439189	17
ST4.03ch01pos19439196.1	1	19439196	123265
ST4.03ch01pos19439205.1	1	19439205	33
ST4.03ch01pos19471742.1	1	19471742	76
ST4.03ch01pos19471766.1	1	19471766	24
ST4.03ch01pos19471768.1	1	19471768	26
ST4.03ch01pos19471790.1	1	19471790	48
ST4.03ch01pos19471793.1	1	19471793	51
ST4.03ch01pos19471805.1	1	19471805	63
ST4.03ch01pos19471818.1	1	19471818	76
ST4.03ch01pos19618635.1	1	19618635	54
ST4.03ch01pos19618689.1	1	19618689	54
ST4.03ch01pos19625479.1	1	19625479	54
ST4.03ch01pos19625533.1	1	19625533	54
ST4.03ch01pos19693269.1	1	19693269	74
ST4.03ch01pos19693273.1	1	19693273	4
ST4.03ch01pos19693304.1	1	19693304	35
ST4.03ch01pos19693343.1	1	19693343	74
ST4.03ch01pos19804957.1	1	19804957	82
ST4.03ch01pos19805039.1	1	19805039	82
ST4.03ch01pos19862292.1	1	19862292	12
ST4.03ch01pos19862304.1	1	19862304	12
ST4.03ch01pos19873707.1	1	19873707	83
ST4.03ch01pos19873709.1	1	19873709	2
ST4.03ch01pos19873749.1	1	19873749	42
ST4.03ch01pos19873757.1	1	19873757	50
ST4.03ch01pos19873761.1	1	19873761	54
ST4.03ch01pos19873764.1	1	19873764	57
ST4.03ch01pos19873786.1	1	19873786	79
ST4.03ch01pos19873790.1	1	19873790	83
ST4.03ch01pos20211190.1	1	20211190	35
ST4.03ch01pos20211192.1	1	20211192	2
ST4.03ch01pos20211222.1	1	20211222	32
ST4.03ch01pos20211225.1	1	20211225	35
ST4.03ch01pos20269482.1	1	20269482	64
ST4.03ch01pos20269543.1	1	20269543	61
ST4.03ch01pos20269546.1	1	20269546	64
ST4.03ch01pos20290409.1	1	20290409	35
ST4.03ch01pos20290442.1	1	20290442	33
ST4.03ch01pos20290444.1	1	20290444	35
ST4.03ch01pos20975921.1	1	20975921	9
ST4.03ch01pos20975930.1	1	20975930	9
ST4.03ch01pos21325084.1	1	21325084	45
ST4.03ch01pos21325114.1	1	21325114	30
ST4.03ch01pos21325129.1	1	21325129	45
ST4.03ch01pos21325422.1	1	21325422	50
ST4.03ch01pos21325428.1	1	21325428	6
ST4.03ch01pos21325472.1	1	21325472	50
ST4.03ch01pos21325774.1	1	21325774	12
ST4.03ch01pos21325786.1	1	21325786	12
ST4.03ch01pos21325790.1	1	21325790	20
ST4.03ch01pos21325810.1	1	21325810	20
ST4.03ch01pos21326105.1	1	21326105	1
ST4.03ch01pos21326106.1	1	21326106	1
ST4.03ch01pos21645624.1	1	21645624	46
ST4.03ch01pos21645634.1	1	21645634	10
ST4.03ch01pos21645635.1	1	21645635	11
ST4.03ch01pos21645670.1	1	21645670	46
ST4.03ch01pos22648552.1	1	22648552	56
ST4.03ch01pos22648566.1	1	22648566	14
ST4.03ch01pos22648608.1	1	22648608	56
ST4.03ch01pos22705195.1	1	22705195	88
ST4.03ch01pos22705204.1	1	22705204	9
ST4.03ch01pos22705209.1	1	22705209	14
ST4.03ch01pos22705219.1	1	22705219	24
ST4.03ch01pos22705230.1	1	22705230	35
ST4.03ch01pos22705281.1	1	22705281	86
ST4.03ch01pos22705283.1	1	22705283	88
ST4.03ch01pos22751596.1	1	22751596	47
ST4.03ch01pos22751599.1	1	22751599	3
ST4.03ch01pos22751643.1	1	22751643	47
ST4.03ch01pos24032408.1	1	24032408	1
ST4.03ch01pos24032409.1	1	24032409	1
ST4.03ch01pos24043352.1	1	24043352	30
ST4.03ch01pos24043357.1	1	24043357	5
ST4.03ch01pos24043370.1	1	24043370	18
ST4.03ch01pos24043382.1	1	24043382	30
ST4.03ch01pos24135079.1	1	24135079	25
ST4.03ch01pos24135080.1	1	24135080	1
ST4.03ch01pos24135084.1	1	24135084	5
ST4.03ch01pos24135086.1	1	24135086	7
ST4.03ch01pos24135089.1	1	24135089	10
ST4.03ch01pos24135099.1	1	24135099	20
ST4.03ch01pos24135100.1	1	24135100	31
ST4.03ch01pos24135104.1	1	24135104	25
ST4.03ch01pos24135131.1	1	24135131	31
ST4.03ch01pos24501073.1	1	24501073	47
ST4.03ch01pos24501079.1	1	24501079	6
ST4.03ch01pos24501096.1	1	24501096	23
ST4.03ch01pos24501120.1	1	24501120	47
ST4.03ch01pos24516131.1	1	24516131	1289
ST4.03ch01pos24517357.1	1	24517357	1226
ST4.03ch01pos24517395.1	1	24517395	1264
ST4.03ch01pos24517420.1	1	24517420	1289
ST4.03ch01pos24603412.1	1	24603412	8
ST4.03ch01pos24603414.1	1	24603414	2
ST4.03ch01pos24603420.1	1	24603420	8
ST4.03ch01pos24703128.1	1	24703128	31
ST4.03ch01pos24703159.1	1	24703159	31
ST4.03ch01pos24852394.1	1	24852394	58
ST4.03ch01pos24852452.1	1	24852452	58
ST4.03ch01pos24999378.1	1	24999378	16
ST4.03ch01pos24999394.1	1	24999394	16
ST4.03ch01pos25312903.1	1	25312903	78
ST4.03ch01pos25312915.1	1	25312915	40
ST4.03ch01pos25312926.1	1	25312926	11
ST4.03ch01pos25312947.1	1	25312947	32
ST4.03ch01pos25312949.1	1	25312949	34
ST4.03ch01pos25312953.1	1	25312953	38
ST4.03ch01pos25312955.1	1	25312955	40
ST4.03ch01pos25312981.1	1	25312981	78
ST4.03ch01pos25554706.1	1	25554706	20
ST4.03ch01pos25554709.1	1	25554709	3
ST4.03ch01pos25554726.1	1	25554726	20
ST4.03ch01pos25554760.1	1	25554760	62
ST4.03ch01pos25554817.1	1	25554817	57
ST4.03ch01pos25554822.1	1	25554822	62
ST4.03ch01pos25791595.1	1	25791595	56
ST4.03ch01pos25791600.1	1	25791600	5
ST4.03ch01pos25791606.1	1	25791606	11
ST4.03ch01pos25791631.1	1	25791631	36
ST4.03ch01pos25791639.1	1	25791639	44
ST4.03ch01pos25791642.1	1	25791642	47
ST4.03ch01pos25791651.1	1	25791651	56
ST4.03ch01pos26060077.1	1	26060077	4
ST4.03ch01pos26060081.1	1	26060081	4
ST4.03ch01pos26070046.1	1	26070046	29
ST4.03ch01pos26070075.1	1	26070075	29
ST4.03ch01pos26827950.1	1	26827950	1
ST4.03ch01pos26827951.1	1	26827951	1
ST4.03ch01pos27109406.1	1	27109406	59
ST4.03ch01pos27109418.1	1	27109418	12
ST4.03ch01pos27109423.1	1	27109423	17
ST4.03ch01pos27109454.1	1	27109454	48
ST4.03ch01pos27109465.1	1	27109465	59
ST4.03ch01pos27121902.1	1	27121902	8
ST4.03ch01pos27121907.1	1	27121907	5
ST4.03ch01pos27121908.1	1	27121908	46
ST4.03ch01pos27121910.1	1	27121910	8
ST4.03ch01pos27121923.1	1	27121923	15
ST4.03ch01pos27121930.1	1	27121930	22
ST4.03ch01pos27121933.1	1	27121933	25
ST4.03ch01pos27121948.1	1	27121948	40
ST4.03ch01pos27121954.1	1	27121954	46
ST4.03ch01pos27128051.1	1	27128051	55
ST4.03ch01pos27128101.1	1	27128101	50
ST4.03ch01pos27128106.1	1	27128106	55
ST4.03ch01pos27448545.1	1	27448545	22
ST4.03ch01pos27448567.1	1	27448567	22
ST4.03ch01pos27454177.1	1	27454177	11
ST4.03ch01pos27454188.1	1	27454188	11
ST4.03ch01pos27924640.1	1	27924640	76
ST4.03ch01pos27924656.1	1	27924656	16
ST4.03ch01pos27924688.1	1	27924688	48
ST4.03ch01pos27924703.1	1	27924703	63
ST4.03ch01pos27924704.1	1	27924704	64
ST4.03ch01pos27924716.1	1	27924716	76
ST4.03ch01pos28098074.1	1	28098074	5
ST4.03ch01pos28098079.1	1	28098079	5
ST4.03ch01pos28098121.1	1	28098121	10
ST4.03ch01pos28098131.1	1	28098131	10
ST4.03ch01pos28098835.1	1	28098835	73
ST4.03ch01pos28098908.1	1	28098908	73
ST4.03ch01pos28099550.1	1	28099550	33
ST4.03ch01pos28099551.1	1	28099551	1
ST4.03ch01pos28099576.1	1	28099576	26
ST4.03ch01pos28099583.1	1	28099583	33
ST4.03ch01pos28108205.1	1	28108205	28
ST4.03ch01pos28108233.1	1	28108233	28
ST4.03ch01pos28299635.1	1	28299635	38
ST4.03ch01pos28299673.1	1	28299673	38
ST4.03ch01pos28367789.1	1	28367789	47
ST4.03ch01pos28367796.1	1	28367796	7
ST4.03ch01pos28367802.1	1	28367802	13
ST4.03ch01pos28367828.1	1	28367828	39
ST4.03ch01pos28367836.1	1	28367836	47
ST4.03ch01pos28622324.1	1	28622324	2
ST4.03ch01pos28622326.1	1	28622326	2
ST4.03ch01pos28826306.1	1	28826306	19
ST4.03ch01pos28826325.1	1	28826325	19
ST4.03ch01pos29113258.1	1	29113258	857961
ST4.03ch01pos29114106.1	1	29114106	54
ST4.03ch01pos29114160.1	1	29114160	54
ST4.03ch01pos29194181.1	1	29194181	61
ST4.03ch01pos29194182.1	1	29194182	1
ST4.03ch01pos29194242.1	1	29194242	61
ST4.03ch01pos29195689.1	1	29195689	1
ST4.03ch01pos29195690.1	1	29195690	1
ST4.03ch01pos29195745.1	1	29195745	21
ST4.03ch01pos29195762.1	1	29195762	17
ST4.03ch01pos29195766.1	1	29195766	21
ST4.03ch01pos29201072.1	1	29201072	50
ST4.03ch01pos29201079.1	1	29201079	7
ST4.03ch01pos29201080.1	1	29201080	8
ST4.03ch01pos29201122.1	1	29201122	50
ST4.03ch01pos29430223.1	1	29430223	49
ST4.03ch01pos29430230.1	1	29430230	7
ST4.03ch01pos29430236.1	1	29430236	13
ST4.03ch01pos29430247.1	1	29430247	24
ST4.03ch01pos29430261.1	1	29430261	38
ST4.03ch01pos29430269.1	1	29430269	46
ST4.03ch01pos29430272.1	1	29430272	49
ST4.03ch01pos29633522.1	1	29633522	8
ST4.03ch01pos29633530.1	1	29633530	8
ST4.03ch01pos29837780.1	1	29837780	275781
ST4.03ch01pos29947132.1	1	29947132	53
ST4.03ch01pos29947145.1	1	29947145	13
ST4.03ch01pos29947154.1	1	29947154	22
ST4.03ch01pos29947169.1	1	29947169	37
ST4.03ch01pos29947183.1	1	29947183	51
ST4.03ch01pos29947185.1	1	29947185	53
ST4.03ch01pos29971219.1	1	29971219	857961
ST4.03ch01pos30080713.1	1	30080713	58
ST4.03ch01pos30080724.1	1	30080724	11
ST4.03ch01pos30080726.1	1	30080726	13
ST4.03ch01pos30080736.1	1	30080736	23
ST4.03ch01pos30080745.1	1	30080745	32
ST4.03ch01pos30080751.1	1	30080751	38
ST4.03ch01pos30080771.1	1	30080771	58
ST4.03ch01pos30113558.1	1	30113558	5
ST4.03ch01pos30113559.1	1	30113559	1
ST4.03ch01pos30113560.1	1	30113560	2
ST4.03ch01pos30113561.1	1	30113561	275781
ST4.03ch01pos30113562.1	1	30113562	4
ST4.03ch01pos30113563.1	1	30113563	5
ST4.03ch01pos30219694.1	1	30219694	16
ST4.03ch01pos30219700.1	1	30219700	6
ST4.03ch01pos30219701.1	1	30219701	7
ST4.03ch01pos30219710.1	1	30219710	16
ST4.03ch01pos30441811.1	1	30441811	8
ST4.03ch01pos30441819.1	1	30441819	8
ST4.03ch01pos30544428.1	1	30544428	71
ST4.03ch01pos30544432.1	1	30544432	4
ST4.03ch01pos30544446.1	1	30544446	18
ST4.03ch01pos30544449.1	1	30544449	21
ST4.03ch01pos30544456.1	1	30544456	28
ST4.03ch01pos30544494.1	1	30544494	66
ST4.03ch01pos30544499.1	1	30544499	71
ST4.03ch01pos30744980.1	1	30744980	34
ST4.03ch01pos30745014.1	1	30745014	34
ST4.03ch01pos30948641.1	1	30948641	20
ST4.03ch01pos30948652.1	1	30948652	11
ST4.03ch01pos30948661.1	1	30948661	20
ST4.03ch01pos31014066.1	1	31014066	3
ST4.03ch01pos31014069.1	1	31014069	3
ST4.03ch01pos31014119.1	1	31014119	9
ST4.03ch01pos31014128.1	1	31014128	9
ST4.03ch01pos31031702.1	1	31031702	39
ST4.03ch01pos31031741.1	1	31031741	39
ST4.03ch01pos31031744.1	1	31031744	3
ST4.03ch01pos31031770.1	1	31031770	29
ST4.03ch01pos31031776.1	1	31031776	35
ST4.03ch01pos31031828.1	1	31031828	84
ST4.03ch01pos31290820.1	1	31290820	13
ST4.03ch01pos31290833.1	1	31290833	13
ST4.03ch01pos31672186.1	1	31672186	800215
ST4.03ch01pos32472399.1	1	32472399	800213
ST4.03ch01pos32472401.1	1	32472401	800215
ST4.03ch01pos32475870.1	1	32475870	27
ST4.03ch01pos32475896.1	1	32475896	26
ST4.03ch01pos32475897.1	1	32475897	27
ST4.03ch01pos32488549.1	1	32488549	778651
ST4.03ch01pos32534467.1	1	32534467	30
ST4.03ch01pos32534497.1	1	32534497	30
ST4.03ch01pos32619557.1	1	32619557	42
ST4.03ch01pos32619599.1	1	32619599	42
ST4.03ch01pos32875087.1	1	32875087	71
ST4.03ch01pos32875093.1	1	32875093	6
ST4.03ch01pos32875158.1	1	32875158	71
ST4.03ch01pos33267200.1	1	33267200	778651
ST4.03ch01pos33269859.1	1	33269859	39
ST4.03ch01pos33269860.1	1	33269860	1
ST4.03ch01pos33269863.1	1	33269863	4
ST4.03ch01pos33269898.1	1	33269898	39
ST4.03ch01pos33466318.1	1	33466318	66
ST4.03ch01pos33466332.1	1	33466332	14
ST4.03ch01pos33466384.1	1	33466384	66
ST4.03ch01pos33467077.1	1	33467077	48
ST4.03ch01pos33467125.1	1	33467125	48
ST4.03ch01pos33531783.1	1	33531783	8
ST4.03ch01pos33531791.1	1	33531791	8
ST4.03ch01pos33692836.1	1	33692836	63
ST4.03ch01pos33692845.1	1	33692845	9
ST4.03ch01pos33692885.1	1	33692885	49
ST4.03ch01pos33692899.1	1	33692899	63
ST4.03ch01pos33820135.1	1	33820135	2
ST4.03ch01pos33820137.1	1	33820137	2
ST4.03ch01pos34059753.1	1	34059753	58
ST4.03ch01pos34059759.1	1	34059759	6
ST4.03ch01pos34059773.1	1	34059773	20
ST4.03ch01pos34059777.1	1	34059777	24
ST4.03ch01pos34059779.1	1	34059779	26
ST4.03ch01pos34059794.1	1	34059794	41
ST4.03ch01pos34059797.1	1	34059797	44
ST4.03ch01pos34059798.1	1	34059798	45
ST4.03ch01pos34059803.1	1	34059803	50
ST4.03ch01pos34059811.1	1	34059811	58
ST4.03ch01pos34642848.1	1	34642848	18
ST4.03ch01pos34642854.1	1	34642854	6
ST4.03ch01pos34642857.1	1	34642857	9
ST4.03ch01pos34642861.1	1	34642861	13
ST4.03ch01pos34642866.1	1	34642866	18
ST4.03ch01pos34741478.1	1	34741478	46
ST4.03ch01pos34741524.1	1	34741524	46
ST4.03ch01pos34798789.1	1	34798789	71
ST4.03ch01pos34798860.1	1	34798860	71
ST4.03ch01pos35080221.1	1	35080221	41
ST4.03ch01pos35080223.1	1	35080223	2
ST4.03ch01pos35080262.1	1	35080262	41
ST4.03ch01pos35080269.1	1	35080269	6
ST4.03ch01pos35080275.1	1	35080275	6
ST4.03ch01pos36020927.1	1	36020927	85
ST4.03ch01pos36020935.1	1	36020935	8
ST4.03ch01pos36020939.1	1	36020939	12
ST4.03ch01pos36020945.1	1	36020945	18
ST4.03ch01pos36020968.1	1	36020968	41
ST4.03ch01pos36020994.1	1	36020994	67
ST4.03ch01pos36021012.1	1	36021012	85
ST4.03ch01pos36045398.1	1	36045398	47
ST4.03ch01pos36045399.1	1	36045399	1
ST4.03ch01pos36045400.1	1	36045400	2
ST4.03ch01pos36045408.1	1	36045408	10
ST4.03ch01pos36045420.1	1	36045420	22
ST4.03ch01pos36045422.1	1	36045422	24
ST4.03ch01pos36045426.1	1	36045426	28
ST4.03ch01pos36045427.1	1	36045427	29
ST4.03ch01pos36045445.1	1	36045445	47
ST4.03ch01pos36054196.1	1	36054196	81
ST4.03ch01pos36054200.1	1	36054200	4
ST4.03ch01pos36054277.1	1	36054277	81
ST4.03ch01pos36708030.1	1	36708030	74
ST4.03ch01pos36708058.1	1	36708058	28
ST4.03ch01pos36708060.1	1	36708060	30
ST4.03ch01pos36708062.1	1	36708062	32
ST4.03ch01pos36708066.1	1	36708066	36
ST4.03ch01pos36708075.1	1	36708075	45
ST4.03ch01pos36708096.1	1	36708096	66
ST4.03ch01pos36708104.1	1	36708104	74
ST4.03ch01pos37119346.1	1	37119346	52
ST4.03ch01pos37119367.1	1	37119367	21
ST4.03ch01pos37119386.1	1	37119386	40
ST4.03ch01pos37119398.1	1	37119398	52
ST4.03ch01pos37207664.1	1	37207664	27
ST4.03ch01pos37207673.1	1	37207673	404820
ST4.03ch01pos37207677.1	1	37207677	13
ST4.03ch01pos37207689.1	1	37207689	25
ST4.03ch01pos37207691.1	1	37207691	27
ST4.03ch01pos37207708.1	1	37207708	35
ST4.03ch01pos37207736.1	1	37207736	63
ST4.03ch01pos37420911.1	1	37420911	76
ST4.03ch01pos37420912.1	1	37420912	1
ST4.03ch01pos37420946.1	1	37420946	35
ST4.03ch01pos37420954.1	1	37420954	43
ST4.03ch01pos37420980.1	1	37420980	69
ST4.03ch01pos37420987.1	1	37420987	76
ST4.03ch01pos37547397.1	1	37547397	30
ST4.03ch01pos37547427.1	1	37547427	30
ST4.03ch01pos37612493.1	1	37612493	404820
ST4.03ch01pos37973210.1	1	37973210	40
ST4.03ch01pos37973250.1	1	37973250	40
ST4.03ch01pos38089998.1	1	38089998	40
ST4.03ch01pos38090038.1	1	38090038	40
ST4.03ch01pos38516188.1	1	38516188	55
ST4.03ch01pos38516190.1	1	38516190	2
ST4.03ch01pos38516203.1	1	38516203	15
ST4.03ch01pos38516228.1	1	38516228	40
ST4.03ch01pos38516241.1	1	38516241	53
ST4.03ch01pos38516243.1	1	38516243	55
ST4.03ch01pos38526441.1	1	38526441	26
ST4.03ch01pos38526444.1	1	38526444	3
ST4.03ch01pos38526446.1	1	38526446	5
ST4.03ch01pos38526454.1	1	38526454	13
ST4.03ch01pos38526467.1	1	38526467	26
ST4.03ch01pos38531222.1	1	38531222	28
ST4.03ch01pos38531234.1	1	38531234	51
ST4.03ch01pos38531243.1	1	38531243	21
ST4.03ch01pos38531250.1	1	38531250	28
ST4.03ch01pos38531285.1	1	38531285	51
ST4.03ch01pos38557237.1	1	38557237	46
ST4.03ch01pos38557256.1	1	38557256	19
ST4.03ch01pos38557259.1	1	38557259	22
ST4.03ch01pos38557264.1	1	38557264	27
ST4.03ch01pos38557269.1	1	38557269	32
ST4.03ch01pos38557283.1	1	38557283	46
ST4.03ch01pos39030765.1	1	39030765	21
ST4.03ch01pos39030786.1	1	39030786	21
ST4.03ch01pos39085665.1	1	39085665	10
ST4.03ch01pos39085675.1	1	39085675	10
ST4.03ch01pos39114674.1	1	39114674	64
ST4.03ch01pos39114690.1	1	39114690	16
ST4.03ch01pos39114704.1	1	39114704	30
ST4.03ch01pos39114711.1	1	39114711	37
ST4.03ch01pos39114737.1	1	39114737	63
ST4.03ch01pos39114738.1	1	39114738	64
ST4.03ch01pos39145150.1	1	39145150	57
ST4.03ch01pos39145207.1	1	39145207	57
ST4.03ch01pos39336974.1	1	39336974	62
ST4.03ch01pos39337007.1	1	39337007	33
ST4.03ch01pos39337008.1	1	39337008	34
ST4.03ch01pos39337013.1	1	39337013	39
ST4.03ch01pos39337026.1	1	39337026	52
ST4.03ch01pos39337036.1	1	39337036	62
ST4.03ch01pos39547601.1	1	39547601	28
ST4.03ch01pos39547621.1	1	39547621	20
ST4.03ch01pos39547626.1	1	39547626	25
ST4.03ch01pos39547629.1	1	39547629	28
ST4.03ch01pos39860849.1	1	39860849	25
ST4.03ch01pos39860874.1	1	39860874	25
ST4.03ch01pos39914201.1	1	39914201	21
ST4.03ch01pos39914222.1	1	39914222	21
ST4.03ch01pos40007574.1	1	40007574	207714
ST4.03ch01pos40007592.1	1	40007592	18
ST4.03ch01pos40007607.1	1	40007607	33
ST4.03ch01pos40007625.1	1	40007625	51
ST4.03ch01pos40155764.1	1	40155764	23
ST4.03ch01pos40155787.1	1	40155787	23
ST4.03ch01pos40155816.1	1	40155816	29
ST4.03ch01pos40155831.1	1	40155831	15
ST4.03ch01pos40155845.1	1	40155845	29
ST4.03ch01pos40215239.1	1	40215239	207665
ST4.03ch01pos40215246.1	1	40215246	974026
ST4.03ch01pos40215247.1	1	40215247	207673
ST4.03ch01pos40215257.1	1	40215257	207683
ST4.03ch01pos40215278.1	1	40215278	207704
ST4.03ch01pos40215288.1	1	40215288	207714
ST4.03ch01pos40473673.1	1	40473673	29
ST4.03ch01pos40473692.1	1	40473692	19
ST4.03ch01pos40473702.1	1	40473702	29
ST4.03ch01pos40628427.1	1	40628427	52
ST4.03ch01pos40628435.1	1	40628435	8
ST4.03ch01pos40628438.1	1	40628438	11
ST4.03ch01pos40628475.1	1	40628475	48
ST4.03ch01pos40628478.1	1	40628478	51
ST4.03ch01pos40628479.1	1	40628479	52
ST4.03ch01pos40650489.1	1	40650489	46
ST4.03ch01pos40650495.1	1	40650495	6
ST4.03ch01pos40650505.1	1	40650505	16
ST4.03ch01pos40650507.1	1	40650507	18
ST4.03ch01pos40650535.1	1	40650535	46
ST4.03ch01pos40915979.1	1	40915979	700740
ST4.03ch01pos41150357.1	1	41150357	38
ST4.03ch01pos41150371.1	1	41150371	14
ST4.03ch01pos41150377.1	1	41150377	20
ST4.03ch01pos41150391.1	1	41150391	34
ST4.03ch01pos41150395.1	1	41150395	38
ST4.03ch01pos41175915.1	1	41175915	30
ST4.03ch01pos41175927.1	1	41175927	12
ST4.03ch01pos41175940.1	1	41175940	25
ST4.03ch01pos41175945.1	1	41175945	30
ST4.03ch01pos41189272.1	1	41189272	974026
ST4.03ch01pos41189314.1	1	41189314	1
ST4.03ch01pos41189315.1	1	41189315	1
ST4.03ch01pos41724229.1	1	41724229	49
ST4.03ch01pos41724240.1	1	41724240	11
ST4.03ch01pos41724252.1	1	41724252	23
ST4.03ch01pos41724255.1	1	41724255	26
ST4.03ch01pos41724259.1	1	41724259	30
ST4.03ch01pos41724263.1	1	41724263	34
ST4.03ch01pos41724269.1	1	41724269	40
ST4.03ch01pos41724278.1	1	41724278	49
ST4.03ch01pos42152579.1	1	42152579	55
ST4.03ch01pos42152608.1	1	42152608	29
ST4.03ch01pos42152634.1	1	42152634	55
ST4.03ch01pos43003323.1	1	43003323	51
ST4.03ch01pos43003374.1	1	43003374	51
ST4.03ch01pos43085238.1	1	43085238	67
ST4.03ch01pos43085240.1	1	43085240	2
ST4.03ch01pos43085242.1	1	43085242	4
ST4.03ch01pos43085292.1	1	43085292	54
ST4.03ch01pos43085301.1	1	43085301	63
ST4.03ch01pos43085304.1	1	43085304	66
ST4.03ch01pos43085305.1	1	43085305	67
ST4.03ch01pos43527245.1	1	43527245	7
ST4.03ch01pos43527252.1	1	43527252	7
ST4.03ch01pos43702683.1	1	43702683	3
ST4.03ch01pos43702686.1	1	43702686	3
ST4.03ch01pos44012072.1	1	44012072	75
ST4.03ch01pos44012075.1	1	44012075	3
ST4.03ch01pos44012084.1	1	44012084	12
ST4.03ch01pos44012090.1	1	44012090	18
ST4.03ch01pos44012111.1	1	44012111	39
ST4.03ch01pos44012142.1	1	44012142	70
ST4.03ch01pos44012147.1	1	44012147	75
ST4.03ch01pos44190499.1	1	44190499	1074
ST4.03ch01pos44190510.1	1	44190510	11
ST4.03ch01pos44190516.1	1	44190516	17
ST4.03ch01pos44191573.1	1	44191573	1074
ST4.03ch01pos44278069.1	1	44278069	45
ST4.03ch01pos44278114.1	1	44278114	45
ST4.03ch01pos44385912.1	1	44385912	57
ST4.03ch01pos44385918.1	1	44385918	6
ST4.03ch01pos44385969.1	1	44385969	57
ST4.03ch01pos44395738.1	1	44395738	24
ST4.03ch01pos44395762.1	1	44395762	24
ST4.03ch01pos44800617.1	1	44800617	15
ST4.03ch01pos44800628.1	1	44800628	11
ST4.03ch01pos44800632.1	1	44800632	15
ST4.03ch01pos44828345.1	1	44828345	59
ST4.03ch01pos44828404.1	1	44828404	59
ST4.03ch01pos45170551.1	1	45170551	47
ST4.03ch01pos45170569.1	1	45170569	18
ST4.03ch01pos45170598.1	1	45170598	47
ST4.03ch01pos45198162.1	1	45198162	48
ST4.03ch01pos45198210.1	1	45198210	48
ST4.03ch01pos45423314.1	1	45423314	40
ST4.03ch01pos45423354.1	1	45423354	40
ST4.03ch01pos45423432.1	1	45423432	5
ST4.03ch01pos45423437.1	1	45423437	5
ST4.03ch01pos45510501.1	1	45510501	78
ST4.03ch01pos45510564.1	1	45510564	63
ST4.03ch01pos45510579.1	1	45510579	78
ST4.03ch01pos45572151.1	1	45572151	16
ST4.03ch01pos45572167.1	1	45572167	16
ST4.03ch01pos45572810.1	1	45572810	8
ST4.03ch01pos45572813.1	1	45572813	3
ST4.03ch01pos45572816.1	1	45572816	6
ST4.03ch01pos45572818.1	1	45572818	8
ST4.03ch01pos45934472.1	1	45934472	23
ST4.03ch01pos45934474.1	1	45934474	52
ST4.03ch01pos45934495.1	1	45934495	23
ST4.03ch01pos45934526.1	1	45934526	52
ST4.03ch01pos46068539.1	1	46068539	74
ST4.03ch01pos46068608.1	1	46068608	69
ST4.03ch01pos46068610.1	1	46068610	71
ST4.03ch01pos46068613.1	1	46068613	74
ST4.03ch01pos46318013.1	1	46318013	56
ST4.03ch01pos46318069.1	1	46318069	56
ST4.03ch01pos47075056.1	1	47075056	3
ST4.03ch01pos47075057.1	1	47075057	1
ST4.03ch01pos47075058.1	1	47075058	2
ST4.03ch01pos47075059.1	1	47075059	3
ST4.03ch01pos47464577.1	1	47464577	19
ST4.03ch01pos47464596.1	1	47464596	19
ST4.03ch01pos47464599.1	1	47464599	44
ST4.03ch01pos47464643.1	1	47464643	44
ST4.03ch01pos47659981.1	1	47659981	29
ST4.03ch01pos47659983.1	1	47659983	2
ST4.03ch01pos47660010.1	1	47660010	29
ST4.03ch01pos47660027.1	1	47660027	1
ST4.03ch01pos47660028.1	1	47660028	1
ST4.03ch01pos47956628.1	1	47956628	3
ST4.03ch01pos47956631.1	1	47956631	3
ST4.03ch01pos48041020.1	1	48041020	46
ST4.03ch01pos48041028.1	1	48041028	8
ST4.03ch01pos48041045.1	1	48041045	25
ST4.03ch01pos48041050.1	1	48041050	30
ST4.03ch01pos48041051.1	1	48041051	31
ST4.03ch01pos48041052.1	1	48041052	32
ST4.03ch01pos48041055.1	1	48041055	35
ST4.03ch01pos48041066.1	1	48041066	46
ST4.03ch01pos48103027.1	1	48103027	8
ST4.03ch01pos48103035.1	1	48103035	8
ST4.03ch01pos48454133.1	1	48454133	45
ST4.03ch01pos48454140.1	1	48454140	7
ST4.03ch01pos48454160.1	1	48454160	27
ST4.03ch01pos48454166.1	1	48454166	33
ST4.03ch01pos48454167.1	1	48454167	34
ST4.03ch01pos48454175.1	1	48454175	42
ST4.03ch01pos48454178.1	1	48454178	45
ST4.03ch01pos48578316.1	1	48578316	25
ST4.03ch01pos48578341.1	1	48578341	25
ST4.03ch01pos48673906.1	1	48673906	73
ST4.03ch01pos48673939.1	1	48673939	33
ST4.03ch01pos48673979.1	1	48673979	73
ST4.03ch01pos48828439.1	1	48828439	9
ST4.03ch01pos48828448.1	1	48828448	9
ST4.03ch01pos48867531.1	1	48867531	15
ST4.03ch01pos48867546.1	1	48867546	15
ST4.03ch01pos48941606.1	1	48941606	31
ST4.03ch01pos48941637.1	1	48941637	31
ST4.03ch01pos49195906.1	1	49195906	50
ST4.03ch01pos49195956.1	1	49195956	50
ST4.03ch01pos49630882.1	1	49630882	42
ST4.03ch01pos49630921.1	1	49630921	39
ST4.03ch01pos49630923.1	1	49630923	41
ST4.03ch01pos49630924.1	1	49630924	42
ST4.03ch01pos49813097.1	1	49813097	18
ST4.03ch01pos49813106.1	1	49813106	9
ST4.03ch01pos49813107.1	1	49813107	10
ST4.03ch01pos49813113.1	1	49813113	16
ST4.03ch01pos49813115.1	1	49813115	18
ST4.03ch01pos49813168.1	1	49813168	1
ST4.03ch01pos49813169.1	1	49813169	1
ST4.03ch01pos49918792.1	1	49918792	1
ST4.03ch01pos49918793.1	1	49918793	1
ST4.03ch01pos49953561.1	1	49953561	1
ST4.03ch01pos49953562.1	1	49953562	1
ST4.03ch01pos49953565.1	1	49953565	3
ST4.03ch01pos49953567.1	1	49953567	5
ST4.03ch01pos49968129.1	1	49968129	26
ST4.03ch01pos49968155.1	1	49968155	26
ST4.03ch01pos50092788.1	1	50092788	53
ST4.03ch01pos50092790.1	1	50092790	2
ST4.03ch01pos50092814.1	1	50092814	26
ST4.03ch01pos50092816.1	1	50092816	28
ST4.03ch01pos50092841.1	1	50092841	53
ST4.03ch01pos50126285.1	1	50126285	41
ST4.03ch01pos50126326.1	1	50126326	41
ST4.03ch01pos50126580.1	1	50126580	65
ST4.03ch01pos50126589.1	1	50126589	9
ST4.03ch01pos50126603.1	1	50126603	23
ST4.03ch01pos50126637.1	1	50126637	57
ST4.03ch01pos50126645.1	1	50126645	65
ST4.03ch01pos50154538.1	1	50154538	41
ST4.03ch01pos50154579.1	1	50154579	41
ST4.03ch01pos50786390.1	1	50786390	18
ST4.03ch01pos50786408.1	1	50786408	18
ST4.03ch01pos51093936.1	1	51093936	62
ST4.03ch01pos51093939.1	1	51093939	3
ST4.03ch01pos51093965.1	1	51093965	29
ST4.03ch01pos51093998.1	1	51093998	62
ST4.03ch01pos51293720.1	1	51293720	53
ST4.03ch01pos51293773.1	1	51293773	53
ST4.03ch01pos51301788.1	1	51301788	25
ST4.03ch01pos51301813.1	1	51301813	25
ST4.03ch01pos51311141.1	1	51311141	68
ST4.03ch01pos51311209.1	1	51311209	68
ST4.03ch01pos51317681.1	1	51317681	26
ST4.03ch01pos51317707.1	1	51317707	26
ST4.03ch01pos51589590.1	1	51589590	12
ST4.03ch01pos51589602.1	1	51589602	12
ST4.03ch01pos51722239.1	1	51722239	28
ST4.03ch01pos51722267.1	1	51722267	28
ST4.03ch01pos51733954.1	1	51733954	631
ST4.03ch01pos51733955.1	1	51733955	561
ST4.03ch01pos51734024.1	1	51734024	70
ST4.03ch01pos51734515.1	1	51734515	561
ST4.03ch01pos51734516.1	1	51734516	561
ST4.03ch01pos51734585.1	1	51734585	631
ST4.03ch01pos51758607.1	1	51758607	56
ST4.03ch01pos51758612.1	1	51758612	5
ST4.03ch01pos51758640.1	1	51758640	33
ST4.03ch01pos51758649.1	1	51758649	42
ST4.03ch01pos51758663.1	1	51758663	56
ST4.03ch01pos52211040.1	1	52211040	65
ST4.03ch01pos52211105.1	1	52211105	65
ST4.03ch01pos52212184.1	1	52212184	25
ST4.03ch01pos52212208.1	1	52212208	24
ST4.03ch01pos52212209.1	1	52212209	25
ST4.03ch01pos52212228.1	1	52212228	65
ST4.03ch01pos52212293.1	1	52212293	65
ST4.03ch01pos52485425.1	1	52485425	28
ST4.03ch01pos52485438.1	1	52485438	13
ST4.03ch01pos52485446.1	1	52485446	21
ST4.03ch01pos52485453.1	1	52485453	28
ST4.03ch01pos52602278.1	1	52602278	51
ST4.03ch01pos52602286.1	1	52602286	8
ST4.03ch01pos52602324.1	1	52602324	46
ST4.03ch01pos52602329.1	1	52602329	51
ST4.03ch01pos52617858.1	1	52617858	53
ST4.03ch01pos52617860.1	1	52617860	2
ST4.03ch01pos52617899.1	1	52617899	41
ST4.03ch01pos52617911.1	1	52617911	53
ST4.03ch01pos53091439.1	1	53091439	45
ST4.03ch01pos53091461.1	1	53091461	22
ST4.03ch01pos53091484.1	1	53091484	45
ST4.03ch01pos53094197.1	1	53094197	54
ST4.03ch01pos53094200.1	1	53094200	3
ST4.03ch01pos53094241.1	1	53094241	44
ST4.03ch01pos53094242.1	1	53094242	45
ST4.03ch01pos53094251.1	1	53094251	54
ST4.03ch01pos53094257.1	1	53094257	4
ST4.03ch01pos53094260.1	1	53094260	3
ST4.03ch01pos53094261.1	1	53094261	4
ST4.03ch01pos53723886.1	1	53723886	57
ST4.03ch01pos53723943.1	1	53723943	57
ST4.03ch01pos53794413.1	1	53794413	78
ST4.03ch01pos53794428.1	1	53794428	15
ST4.03ch01pos53794491.1	1	53794491	78
ST4.03ch01pos54265798.1	1	54265798	19
ST4.03ch01pos54265817.1	1	54265817	19
ST4.03ch01pos54278415.1	1	54278415	87
ST4.03ch01pos54278416.1	1	54278416	1
ST4.03ch01pos54278427.1	1	54278427	12
ST4.03ch01pos54278460.1	1	54278460	45
ST4.03ch01pos54278469.1	1	54278469	54
ST4.03ch01pos54278477.1	1	54278477	62
ST4.03ch01pos54278488.1	1	54278488	73
ST4.03ch01pos54278495.1	1	54278495	80
ST4.03ch01pos54278502.1	1	54278502	87
ST4.03ch01pos54389013.1	1	54389013	15
ST4.03ch01pos54389028.1	1	54389028	15
ST4.03ch01pos54406887.1	1	54406887	41
ST4.03ch01pos54406888.1	1	54406888	1
ST4.03ch01pos54406899.1	1	54406899	12
ST4.03ch01pos54406913.1	1	54406913	26
ST4.03ch01pos54406916.1	1	54406916	29
ST4.03ch01pos54406920.1	1	54406920	33
ST4.03ch01pos54406928.1	1	54406928	41
ST4.03ch01pos54439913.1	1	54439913	1299372
ST4.03ch01pos54983687.1	1	54983687	56
ST4.03ch01pos54983743.1	1	54983743	56
ST4.03ch01pos55256721.1	1	55256721	77
ST4.03ch01pos55256739.1	1	55256739	18
ST4.03ch01pos55256742.1	1	55256742	21
ST4.03ch01pos55256793.1	1	55256793	72
ST4.03ch01pos55256794.1	1	55256794	73
ST4.03ch01pos55256798.1	1	55256798	77
ST4.03ch01pos55437626.1	1	55437626	10
ST4.03ch01pos55437636.1	1	55437636	10
ST4.03ch01pos55739285.1	1	55739285	1299372
ST4.03ch01pos56014980.1	1	56014980	62
ST4.03ch01pos56014996.1	1	56014996	16
ST4.03ch01pos56015008.1	1	56015008	28
ST4.03ch01pos56015013.1	1	56015013	33
ST4.03ch01pos56015024.1	1	56015024	44
ST4.03ch01pos56015027.1	1	56015027	47
ST4.03ch01pos56015033.1	1	56015033	10
ST4.03ch01pos56015042.1	1	56015042	62
ST4.03ch01pos56015043.1	1	56015043	10
ST4.03ch01pos56157859.1	1	56157859	84
ST4.03ch01pos56157874.1	1	56157874	15
ST4.03ch01pos56157881.1	1	56157881	22
ST4.03ch01pos56157904.1	1	56157904	45
ST4.03ch01pos56157913.1	1	56157913	54
ST4.03ch01pos56157943.1	1	56157943	84
ST4.03ch01pos56273798.1	1	56273798	81
ST4.03ch01pos56273879.1	1	56273879	81
ST4.03ch01pos56520896.1	1	56520896	14
ST4.03ch01pos56520910.1	1	56520910	14
ST4.03ch01pos56522388.1	1	56522388	34
ST4.03ch01pos56522422.1	1	56522422	34
ST4.03ch01pos56935128.1	1	56935128	48
ST4.03ch01pos56935151.1	1	56935151	23
ST4.03ch01pos56935155.1	1	56935155	27
ST4.03ch01pos56935165.1	1	56935165	37
ST4.03ch01pos56935167.1	1	56935167	39
ST4.03ch01pos56935171.1	1	56935171	43
ST4.03ch01pos56935176.1	1	56935176	48
ST4.03ch01pos57039278.1	1	57039278	4
ST4.03ch01pos57039282.1	1	57039282	4
ST4.03ch01pos57078528.1	1	57078528	174321
ST4.03ch01pos57078540.1	1	57078540	12
ST4.03ch01pos57078563.1	1	57078563	35
ST4.03ch01pos57078576.1	1	57078576	48
ST4.03ch01pos57078590.1	1	57078590	62
ST4.03ch01pos57252849.1	1	57252849	174321
ST4.03ch01pos57389240.1	1	57389240	60
ST4.03ch01pos57389300.1	1	57389300	60
ST4.03ch01pos57437135.1	1	57437135	184286
ST4.03ch01pos57539678.1	1	57539678	74
ST4.03ch01pos57539712.1	1	57539712	34
ST4.03ch01pos57539752.1	1	57539752	74
ST4.03ch01pos57803282.1	1	57803282	79
ST4.03ch01pos57803294.1	1	57803294	12
ST4.03ch01pos57803307.1	1	57803307	25
ST4.03ch01pos57803308.1	1	57803308	26
ST4.03ch01pos57803361.1	1	57803361	79
ST4.03ch01pos57919968.1	1	57919968	6
ST4.03ch01pos57919969.1	1	57919969	5
ST4.03ch01pos57919973.1	1	57919973	4
ST4.03ch01pos57919974.1	1	57919974	6
ST4.03ch01pos57920027.1	1	57920027	2
ST4.03ch01pos57920029.1	1	57920029	2
ST4.03ch01pos57920069.1	1	57920069	9
ST4.03ch01pos57920078.1	1	57920078	9
ST4.03ch01pos57943730.1	1	57943730	1607
ST4.03ch01pos57943744.1	1	57943744	14
ST4.03ch01pos57945337.1	1	57945337	1607
ST4.03ch01pos58197101.1	1	58197101	7
ST4.03ch01pos58197108.1	1	58197108	7
ST4.03ch01pos58503423.1	1	58503423	16
ST4.03ch01pos58503439.1	1	58503439	16
ST4.03ch01pos58537150.1	1	58537150	18
ST4.03ch01pos58537168.1	1	58537168	18
ST4.03ch01pos58677165.1	1	58677165	5
ST4.03ch01pos58677170.1	1	58677170	5
ST4.03ch01pos58677178.1	1	58677178	7
ST4.03ch01pos58677185.1	1	58677185	7
ST4.03ch01pos59267591.1	1	59267591	67
ST4.03ch01pos59267623.1	1	59267623	32
ST4.03ch01pos59267658.1	1	59267658	67
ST4.03ch01pos59284257.1	1	59284257	50
ST4.03ch01pos59284284.1	1	59284284	27
ST4.03ch01pos59284307.1	1	59284307	50
ST4.03ch01pos59286871.1	1	59286871	80
ST4.03ch01pos59286922.1	1	59286922	51
ST4.03ch01pos59286951.1	1	59286951	80
ST4.03ch01pos59466777.1	1	59466777	79
ST4.03ch01pos59466783.1	1	59466783	6
ST4.03ch01pos59466852.1	1	59466852	75
ST4.03ch01pos59466856.1	1	59466856	79
ST4.03ch01pos59491805.1	1	59491805	26
ST4.03ch01pos59491831.1	1	59491831	26
ST4.03ch01pos59492456.1	1	59492456	336299
ST4.03ch01pos59492458.1	1	59492458	2
ST4.03ch01pos59492459.1	1	59492459	3
ST4.03ch01pos59492465.1	1	59492465	9
ST4.03ch01pos59492484.1	1	59492484	28
ST4.03ch01pos59492506.1	1	59492506	50
ST4.03ch01pos59502207.1	1	59502207	9751
ST4.03ch01pos59502246.1	1	59502246	9790
ST4.03ch01pos59785506.1	1	59785506	47
ST4.03ch01pos59785541.1	1	59785541	35
ST4.03ch01pos59785553.1	1	59785553	47
ST4.03ch01pos59828755.1	1	59828755	336299
ST4.03ch01pos59880022.1	1	59880022	32
ST4.03ch01pos59880034.1	1	59880034	12
ST4.03ch01pos59880047.1	1	59880047	25
ST4.03ch01pos59880052.1	1	59880052	30
ST4.03ch01pos59880054.1	1	59880054	32
ST4.03ch01pos59902676.1	1	59902676	37
ST4.03ch01pos59902712.1	1	59902712	36
ST4.03ch01pos59902713.1	1	59902713	37
ST4.03ch01pos60028193.1	1	60028193	48
ST4.03ch01pos60028238.1	1	60028238	45
ST4.03ch01pos60028241.1	1	60028241	48
ST4.03ch01pos60055268.1	1	60055268	47
ST4.03ch01pos60055275.1	1	60055275	7
ST4.03ch01pos60055278.1	1	60055278	10
ST4.03ch01pos60055305.1	1	60055305	37
ST4.03ch01pos60055315.1	1	60055315	47
ST4.03ch01pos60069724.1	1	60069724	28
ST4.03ch01pos60069735.1	1	60069735	11
ST4.03ch01pos60069743.1	1	60069743	19
ST4.03ch01pos60069752.1	1	60069752	28
ST4.03ch01pos60073079.1	1	60073079	75
ST4.03ch01pos60073125.1	1	60073125	46
ST4.03ch01pos60073134.1	1	60073134	55
ST4.03ch01pos60073154.1	1	60073154	75
ST4.03ch01pos60100255.1	1	60100255	71
ST4.03ch01pos60100324.1	1	60100324	69
ST4.03ch01pos60100326.1	1	60100326	71
ST4.03ch01pos60101065.1	1	60101065	76
ST4.03ch01pos60101096.1	1	60101096	31
ST4.03ch01pos60101141.1	1	60101141	76
ST4.03ch01pos60132322.1	1	60132322	76
ST4.03ch01pos60132353.1	1	60132353	31
ST4.03ch01pos60132398.1	1	60132398	76
ST4.03ch01pos60203805.1	1	60203805	49
ST4.03ch01pos60203806.1	1	60203806	1
ST4.03ch01pos60203832.1	1	60203832	27
ST4.03ch01pos60203854.1	1	60203854	49
ST4.03ch01pos60205667.1	1	60205667	58
ST4.03ch01pos60205725.1	1	60205725	58
ST4.03ch01pos60209168.1	1	60209168	94842
ST4.03ch01pos60209171.1	1	60209171	3
ST4.03ch01pos60209208.1	1	60209208	40
ST4.03ch01pos60249579.1	1	60249579	150900
ST4.03ch01pos60303794.1	1	60303794	9
ST4.03ch01pos60303803.1	1	60303803	9
ST4.03ch01pos60303947.1	1	60303947	94779
ST4.03ch01pos60303968.1	1	60303968	94800
ST4.03ch01pos60303974.1	1	60303974	94806
ST4.03ch01pos60304010.1	1	60304010	94842
ST4.03ch01pos60381344.1	1	60381344	74
ST4.03ch01pos60381351.1	1	60381351	7
ST4.03ch01pos60381383.1	1	60381383	39
ST4.03ch01pos60381418.1	1	60381418	74
ST4.03ch01pos60400479.1	1	60400479	150900
ST4.03ch01pos60439737.1	1	60439737	65
ST4.03ch01pos60439802.1	1	60439802	65
ST4.03ch01pos60457182.1	1	60457182	32
ST4.03ch01pos60457211.1	1	60457211	29
ST4.03ch01pos60457214.1	1	60457214	32
ST4.03ch01pos60462692.1	1	60462692	23
ST4.03ch01pos60462715.1	1	60462715	23
ST4.03ch01pos60525145.1	1	60525145	85
ST4.03ch01pos60525167.1	1	60525167	22
ST4.03ch01pos60525230.1	1	60525230	85
ST4.03ch01pos60547236.1	1	60547236	27
ST4.03ch01pos60547263.1	1	60547263	27
ST4.03ch01pos60554844.1	1	60554844	74
ST4.03ch01pos60554881.1	1	60554881	37
ST4.03ch01pos60554895.1	1	60554895	51
ST4.03ch01pos60554918.1	1	60554918	74
ST4.03ch01pos60584497.1	1	60584497	20
ST4.03ch01pos60584517.1	1	60584517	20
ST4.03ch01pos60587163.1	1	60587163	70
ST4.03ch01pos60587223.1	1	60587223	3
ST4.03ch01pos60587226.1	1	60587226	3
ST4.03ch01pos60587233.1	1	60587233	70
ST4.03ch01pos60657058.1	1	60657058	1
ST4.03ch01pos60657059.1	1	60657059	1
ST4.03ch01pos60669721.1	1	60669721	81
ST4.03ch01pos60669748.1	1	60669748	27
ST4.03ch01pos60669763.1	1	60669763	42
ST4.03ch01pos60669767.1	1	60669767	46
ST4.03ch01pos60669794.1	1	60669794	73
ST4.03ch01pos60669799.1	1	60669799	78
ST4.03ch01pos60669802.1	1	60669802	81
ST4.03ch01pos60917483.1	1	60917483	50
ST4.03ch01pos60917533.1	1	60917533	50
ST4.03ch01pos60950801.1	1	60950801	50
ST4.03ch01pos60950833.1	1	60950833	32
ST4.03ch01pos60950835.1	1	60950835	34
ST4.03ch01pos60950851.1	1	60950851	50
ST4.03ch01pos60981178.1	1	60981178	5122
ST4.03ch01pos60986300.1	1	60986300	5122
ST4.03ch01pos61171922.1	1	61171922	85
ST4.03ch01pos61171930.1	1	61171930	8
ST4.03ch01pos61171964.1	1	61171964	42
ST4.03ch01pos61171969.1	1	61171969	47
ST4.03ch01pos61172007.1	1	61172007	85
ST4.03ch01pos61185935.1	1	61185935	54
ST4.03ch01pos61185989.1	1	61185989	54
ST4.03ch01pos61215292.1	1	61215292	45
ST4.03ch01pos61215337.1	1	61215337	45
ST4.03ch01pos61256637.1	1	61256637	26
ST4.03ch01pos61256663.1	1	61256663	26
ST4.03ch01pos61256687.1	1	61256687	24
ST4.03ch01pos61260390.1	1	61260390	6672
ST4.03ch01pos61260404.1	1	61260404	14
ST4.03ch01pos61267048.1	1	61267048	6658
ST4.03ch01pos61267062.1	1	61267062	6672
ST4.03ch01pos61304214.1	1	61304214	373872
ST4.03ch01pos61312940.1	1	61312940	5
ST4.03ch01pos61312945.1	1	61312945	5
ST4.03ch01pos61312963.1	1	61312963	8749
ST4.03ch01pos61313943.1	1	61313943	36
ST4.03ch01pos61313979.1	1	61313979	36
ST4.03ch01pos61678036.1	1	61678036	373822
ST4.03ch01pos61678045.1	1	61678045	373831
ST4.03ch01pos61678049.1	1	61678049	373835
ST4.03ch01pos61678071.1	1	61678071	373857
ST4.03ch01pos61678086.1	1	61678086	373872
ST4.03ch01pos61678104.1	1	61678104	589249
ST4.03ch01pos61826445.1	1	61826445	83
ST4.03ch01pos61826460.1	1	61826460	68
ST4.03ch01pos61826490.1	1	61826490	30
ST4.03ch01pos61826510.1	1	61826510	50
ST4.03ch01pos61826524.1	1	61826524	79
ST4.03ch01pos61826528.1	1	61826528	83
ST4.03ch01pos62112651.1	1	62112651	20
ST4.03ch01pos62112671.1	1	62112671	20
ST4.03ch01pos62148969.1	1	62148969	3
ST4.03ch01pos62148972.1	1	62148972	3
ST4.03ch01pos62154141.1	1	62154141	72
ST4.03ch01pos62154142.1	1	62154142	1
ST4.03ch01pos62154188.1	1	62154188	47
ST4.03ch01pos62154213.1	1	62154213	72
ST4.03ch01pos62175451.1	1	62175451	39
ST4.03ch01pos62175474.1	1	62175474	23
ST4.03ch01pos62175490.1	1	62175490	39
ST4.03ch01pos62267353.1	1	62267353	589249
ST4.03ch01pos62285245.1	1	62285245	2
ST4.03ch01pos62285247.1	1	62285247	2
ST4.03ch01pos62325742.1	1	62325742	1
ST4.03ch01pos62325743.1	1	62325743	1
ST4.03ch01pos62325744.1	1	62325744	1
ST4.03ch01pos62375670.1	1	62375670	22
ST4.03ch01pos62375692.1	1	62375692	22
ST4.03ch01pos62397449.1	1	62397449	1
ST4.03ch01pos62397450.1	1	62397450	1
ST4.03ch01pos62416341.1	1	62416341	1
ST4.03ch01pos62416342.1	1	62416342	1
ST4.03ch01pos62460104.1	1	62460104	29
ST4.03ch01pos62460119.1	1	62460119	15
ST4.03ch01pos62460125.1	1	62460125	21
ST4.03ch01pos62460133.1	1	62460133	29
ST4.03ch01pos62571450.1	1	62571450	157600
ST4.03ch01pos62722569.1	1	62722569	2
ST4.03ch01pos62722571.1	1	62722571	2
ST4.03ch01pos62729050.1	1	62729050	157600
ST4.03ch01pos62768871.1	1	62768871	147917
ST4.03ch01pos62768883.1	1	62768883	12
ST4.03ch01pos62851515.1	1	62851515	122465
ST4.03ch01pos62851521.1	1	62851521	122471
ST4.03ch01pos62864333.1	1	62864333	75
ST4.03ch01pos62864346.1	1	62864346	13
ST4.03ch01pos62864404.1	1	62864404	71
ST4.03ch01pos62864408.1	1	62864408	75
ST4.03ch01pos62875937.1	1	62875937	75
ST4.03ch01pos62875988.1	1	62875988	51
ST4.03ch01pos62876008.1	1	62876008	71
ST4.03ch01pos62876012.1	1	62876012	75
ST4.03ch01pos62916772.1	1	62916772	65257
ST4.03ch01pos62916788.1	1	62916788	147917
ST4.03ch01pos62935262.1	1	62935262	41
ST4.03ch01pos62935265.1	1	62935265	3
ST4.03ch01pos62935288.1	1	62935288	26
ST4.03ch01pos62935303.1	1	62935303	41
ST4.03ch01pos63134819.1	1	63134819	47
ST4.03ch01pos63134847.1	1	63134847	28
ST4.03ch01pos63134866.1	1	63134866	47
ST4.03ch01pos63138561.1	1	63138561	20
ST4.03ch01pos63138581.1	1	63138581	20
ST4.03ch01pos63171166.1	1	63171166	18
ST4.03ch01pos63171184.1	1	63171184	18
ST4.03ch01pos63183274.1	1	63183274	30
ST4.03ch01pos63183279.1	1	63183279	5
ST4.03ch01pos63183304.1	1	63183304	30
ST4.03ch01pos63209114.1	1	63209114	54
ST4.03ch01pos63209156.1	1	63209156	42
ST4.03ch01pos63209168.1	1	63209168	54
ST4.03ch01pos63215727.1	1	63215727	3
ST4.03ch01pos63215730.1	1	63215730	3
ST4.03ch01pos63216188.1	1	63216188	39
ST4.03ch01pos63216198.1	1	63216198	10
ST4.03ch01pos63216201.1	1	63216201	13
ST4.03ch01pos63216203.1	1	63216203	15
ST4.03ch01pos63216208.1	1	63216208	20
ST4.03ch01pos63216209.1	1	63216209	21
ST4.03ch01pos63216214.1	1	63216214	26
ST4.03ch01pos63216224.1	1	63216224	36
ST4.03ch01pos63216227.1	1	63216227	39
ST4.03ch01pos63216240.1	1	63216240	78
ST4.03ch01pos63216290.1	1	63216290	50
ST4.03ch01pos63216300.1	1	63216300	60
ST4.03ch01pos63216311.1	1	63216311	71
ST4.03ch01pos63216318.1	1	63216318	78
ST4.03ch01pos63221205.1	1	63221205	37
ST4.03ch01pos63221242.1	1	63221242	37
ST4.03ch01pos63237145.1	1	63237145	1
ST4.03ch01pos63237146.1	1	63237146	1
ST4.03ch01pos63237150.1	1	63237150	23
ST4.03ch01pos63237173.1	1	63237173	23
ST4.03ch01pos63494192.1	1	63494192	50
ST4.03ch01pos63494215.1	1	63494215	23
ST4.03ch01pos63494231.1	1	63494231	39
ST4.03ch01pos63494242.1	1	63494242	50
ST4.03ch01pos63622430.1	1	63622430	4
ST4.03ch01pos63622434.1	1	63622434	4
ST4.03ch01pos63671034.1	1	63671034	66
ST4.03ch01pos63671100.1	1	63671100	66
ST4.03ch01pos63687190.1	1	63687190	120827
ST4.03ch01pos63690439.1	1	63690439	3249
ST4.03ch01pos63758517.1	1	63758517	49500
ST4.03ch01pos63758589.1	1	63758589	71399
ST4.03ch01pos63807847.1	1	63807847	49330
ST4.03ch01pos63807871.1	1	63807871	49354
ST4.03ch01pos63807880.1	1	63807880	49363
ST4.03ch01pos63807888.1	1	63807888	49371
ST4.03ch01pos63807900.1	1	63807900	49383
ST4.03ch01pos63808017.1	1	63808017	120827
ST4.03ch01pos63808654.1	1	63808654	547329
ST4.03ch01pos64045378.1	1	64045378	21
ST4.03ch01pos64045399.1	1	64045399	21
ST4.03ch01pos64125128.1	1	64125128	18
ST4.03ch01pos64125146.1	1	64125146	18
ST4.03ch01pos64125189.1	1	64125189	28
ST4.03ch01pos64125217.1	1	64125217	28
ST4.03ch01pos64188650.1	1	64188650	51
ST4.03ch01pos64188655.1	1	64188655	5
ST4.03ch01pos64188701.1	1	64188701	51
ST4.03ch01pos64252830.1	1	64252830	5
ST4.03ch01pos64252835.1	1	64252835	5
ST4.03ch01pos64273327.1	1	64273327	237420
ST4.03ch01pos64308840.1	1	64308840	35513
ST4.03ch01pos64308882.1	1	64308882	35555
ST4.03ch01pos64308907.1	1	64308907	35580
ST4.03ch01pos64308933.1	1	64308933	10
ST4.03ch01pos64308939.1	1	64308939	35612
ST4.03ch01pos64308943.1	1	64308943	10
ST4.03ch01pos64308960.1	1	64308960	35633
ST4.03ch01pos64355983.1	1	64355983	547329
ST4.03ch01pos64380978.1	1	64380978	38
ST4.03ch01pos64380999.1	1	64380999	21
ST4.03ch01pos64381002.1	1	64381002	24
ST4.03ch01pos64381004.1	1	64381004	26
ST4.03ch01pos64381007.1	1	64381007	29
ST4.03ch01pos64381016.1	1	64381016	38
ST4.03ch01pos64394441.1	1	64394441	22678
ST4.03ch01pos64398031.1	1	64398031	74
ST4.03ch01pos64398043.1	1	64398043	12
ST4.03ch01pos64398049.1	1	64398049	18
ST4.03ch01pos64398052.1	1	64398052	21
ST4.03ch01pos64398053.1	1	64398053	22
ST4.03ch01pos64398092.1	1	64398092	61
ST4.03ch01pos64398105.1	1	64398105	74
ST4.03ch01pos64398324.1	1	64398324	18795
ST4.03ch01pos64398337.1	1	64398337	125010
ST4.03ch01pos64398340.1	1	64398340	125013
ST4.03ch01pos64398367.1	1	64398367	89485
ST4.03ch01pos64398407.1	1	64398407	83
ST4.03ch01pos64417119.1	1	64417119	22678
ST4.03ch01pos64501587.1	1	64501587	87
ST4.03ch01pos64501670.1	1	64501670	83
ST4.03ch01pos64501674.1	1	64501674	87
ST4.03ch01pos64510680.1	1	64510680	237353
ST4.03ch01pos64510747.1	1	64510747	237420
ST4.03ch01pos64625029.1	1	64625029	53
ST4.03ch01pos64625074.1	1	64625074	45
ST4.03ch01pos64625082.1	1	64625082	53
ST4.03ch01pos64781564.1	1	64781564	76
ST4.03ch01pos64781582.1	1	64781582	18
ST4.03ch01pos64781634.1	1	64781634	70
ST4.03ch01pos64781640.1	1	64781640	76
ST4.03ch01pos64786502.1	1	64786502	63
ST4.03ch01pos64786503.1	1	64786503	1
ST4.03ch01pos64786508.1	1	64786508	6
ST4.03ch01pos64786510.1	1	64786510	8
ST4.03ch01pos64786520.1	1	64786520	18
ST4.03ch01pos64786544.1	1	64786544	42
ST4.03ch01pos64786565.1	1	64786565	63
ST4.03ch01pos64819739.1	1	64819739	38
ST4.03ch01pos64819777.1	1	64819777	38
ST4.03ch01pos64822894.1	1	64822894	50
ST4.03ch01pos64822944.1	1	64822944	50
ST4.03ch01pos64932627.1	1	64932627	36
ST4.03ch01pos64932663.1	1	64932663	36
ST4.03ch01pos65038984.1	1	65038984	35
ST4.03ch01pos65039005.1	1	65039005	21
ST4.03ch01pos65039019.1	1	65039019	35
ST4.03ch01pos65053233.1	1	65053233	54
ST4.03ch01pos65053283.1	1	65053283	50
ST4.03ch01pos65053287.1	1	65053287	54
ST4.03ch01pos65055690.1	1	65055690	71
ST4.03ch01pos65055704.1	1	65055704	14
ST4.03ch01pos65055709.1	1	65055709	19
ST4.03ch01pos65055724.1	1	65055724	34
ST4.03ch01pos65055754.1	1	65055754	64
ST4.03ch01pos65055761.1	1	65055761	71
ST4.03ch01pos65057292.1	1	65057292	12180
ST4.03ch01pos65064257.1	1	65064257	5215
ST4.03ch01pos65069320.1	1	65069320	378306
ST4.03ch01pos65069321.1	1	65069321	140
ST4.03ch01pos65069376.1	1	65069376	12084
ST4.03ch01pos65069461.1	1	65069461	140
ST4.03ch01pos65069472.1	1	65069472	12180
ST4.03ch01pos65092229.1	1	65092229	9
ST4.03ch01pos65092238.1	1	65092238	9
ST4.03ch01pos65130508.1	1	65130508	394160
ST4.03ch01pos65168561.1	1	65168561	46
ST4.03ch01pos65168591.1	1	65168591	30
ST4.03ch01pos65168607.1	1	65168607	46
ST4.03ch01pos65265195.1	1	65265195	17
ST4.03ch01pos65265200.1	1	65265200	5
ST4.03ch01pos65265212.1	1	65265212	17
ST4.03ch01pos65267546.1	1	65267546	52
ST4.03ch01pos65267598.1	1	65267598	52
ST4.03ch01pos65268913.1	1	65268913	50
ST4.03ch01pos65268919.1	1	65268919	6
ST4.03ch01pos65268963.1	1	65268963	50
ST4.03ch01pos65275502.1	1	65275502	206126
ST4.03ch01pos65275518.1	1	65275518	206142
ST4.03ch01pos65275539.1	1	65275539	206163
ST4.03ch01pos65275556.1	1	65275556	206180
ST4.03ch01pos65275581.1	1	65275581	206205
ST4.03ch01pos65279876.1	1	65279876	15
ST4.03ch01pos65279877.1	1	65279877	1
ST4.03ch01pos65279882.1	1	65279882	6
ST4.03ch01pos65279891.1	1	65279891	15
ST4.03ch01pos65384864.1	1	65384864	315544
ST4.03ch01pos65447568.1	1	65447568	378248
ST4.03ch01pos65447626.1	1	65447626	378306
ST4.03ch01pos65465593.1	1	65465593	17967
ST4.03ch01pos65465595.1	1	65465595	17969
ST4.03ch01pos65465631.1	1	65465631	18005
ST4.03ch01pos65490551.1	1	65490551	41
ST4.03ch01pos65490592.1	1	65490592	41
ST4.03ch01pos65524064.1	1	65524064	21
ST4.03ch01pos65524066.1	1	65524066	18
ST4.03ch01pos65524067.1	1	65524067	1
ST4.03ch01pos65524084.1	1	65524084	18
ST4.03ch01pos65524085.1	1	65524085	21
ST4.03ch01pos65524668.1	1	65524668	394160
ST4.03ch01pos65551234.1	1	65551234	102907
ST4.03ch01pos65572734.1	1	65572734	48066
[truncated: 45,293 more rows]
