# Supplementary material for: Pathway-based analysis of anthocyanin diversity in diploid potato
Source: PLoS One. 2021 Apr 29;16(4):e0250861. doi: 10.1371/journal.pone.0250861 (PMC8084248; doi:10.1371/journal.pone.0250861)
Supplement: S8 Table — Results from the PAST software using GWAS results and gene annotation from the PotatoCyc and KEGG databases. (XLSX) [file pone.0250861.s010.xlsx]

## Sheet: S8_Table
S8 Table . Association effect and p values for tagSNPs and genes in the pathways with p-value < 0.05
Trait	tagSNP	p-value	Effect	GeneId	Chr	Position	PWdatabase	PWid	PWnme	p-value	NES	qvalue
Cyanidin	ST4.03ch09pos6597295.1	0.00784724	0.48313	PGSC0003DMG401001731	9	6597295	Potatocyc	PWY-2261	ascorbate glutathione cycle	0.00784724	0.677581	0.578225
Cyanidin	ST4.03ch04pos64085452.1	0.00784724	0.55466	PGSC0003DMG400030834	4	64085452	Potatocyc	PWY-2261	ascorbate glutathione cycle	0.00784724	0.55377	0.578225
Cyanidin	ST4.03ch11pos11118834.1	0.00784724	0.22225	PGSC0003DMG400000894	11	11118834	Potatocyc	PWY-2261	ascorbate glutathione cycle	0.00784724	0.540432	0.578225
Cyanidin	ST4.03ch06pos49804661.1	0.00784724	0.11153	PGSC0003DMG401028515	6	49696977	Potatocyc	PWY-2261	ascorbate glutathione cycle	0.00784724	0.500312	0.578225
Cyanidin	ST4.03ch09pos3323084.1	0.00784724	-0.073852	PGSC0003DMG400002703	9	3323078	Potatocyc	PWY-2261	ascorbate glutathione cycle	0.00784724	0.45548	0.578225
Cyanidin	ST4.03ch11pos1683145.1	0.00784724	0.66752	PGSC0003DMG400015691	11	1683145	Potatocyc	PWY-2261	ascorbate glutathione cycle	0.00784724	0.411749	0.578225
Cyanidin	ST4.03ch08pos16341262.1	0.00784724	0.6692	PGSC0003DMG400032777	8	16245780	Potatocyc	PWY-2261	ascorbate glutathione cycle	0.00784724	0.172908	0.578225
Cyanidin	ST4.03ch08pos55981250.1	0.0111197	1.17608	PGSC0003DMG400012281	8	55981250	Potatocyc	PWY-702	L-methionine biosynthesis II	0.0111197	0.620477	0.578225
Cyanidin	ST4.03ch07pos54845555.1	0.0111197	0.11316	PGSC0003DMG400022217	7	54845528	Potatocyc	PWY-702	L-methionine biosynthesis II	0.0111197	0.402309	0.578225
Cyanidin	ST4.03ch01pos6188141.1	0.0111197	0.07378	PGSC0003DMG400008708	1	6188141	Potatocyc	PWY-702	L-methionine biosynthesis II	0.0111197	0.400589	0.578225
Cyanidin	ST4.03ch10pos58080334.1	0.0111197	0.13238	PGSC0003DMG400029836	10	58080313	Potatocyc	PWY-702	L-methionine biosynthesis II	0.0111197	0.383305	0.578225
Cyanidin	ST4.03ch10pos56462519.1	0.0111197	1.20437	PGSC0003DMG400028127	10	56459409	Potatocyc	PWY-702	L-methionine biosynthesis II	0.0111197	0.312554	0.578225
Cyanidin	ST4.03ch03pos24971186.1	0.0111197	-0.40502	PGSC0003DMG400008477	3	24971186	Potatocyc	PWY-702	L-methionine biosynthesis II	0.0111197	0.190805	0.578225
Cyanidin	ST4.03ch03pos6354376.1	0.0212861	0.63282	PGSC0003DMG400017100	3	6354376	Potatocyc	LEUSYN-PWY	L-leucine biosynthesis	0.0212861	0.677758	0.69116
Cyanidin	ST4.03ch09pos57319019.1	0.0212861	0.72888	PGSC0003DMG402001552	9	57319019	Potatocyc	LEUSYN-PWY	L-leucine biosynthesis	0.0212861	0.577917	0.69116
Cyanidin	ST4.03ch04pos66276321.1	0.0212861	0.31981	PGSC0003DMG400004951	4	66276321	Potatocyc	LEUSYN-PWY	L-leucine biosynthesis	0.0212861	0.523434	0.69116
Cyanidin	ST4.03ch09pos57319019.1	0.0212861	0.72888	PGSC0003DMG402001552	9	57319019	Potatocyc	LEUSYN-PWY	L-leucine biosynthesis	0.0212861	0.421395	0.69116
Cyanidin	ST4.03ch02pos42483675.1	0.0212861	-0.1034	PGSC0003DMG400021425	2	42372287	Potatocyc	LEUSYN-PWY	L-leucine biosynthesis	0.0212861	0.333518	0.69116
Cyanidin	ST4.03ch03pos740737.1	0.0212861	-0.10001	PGSC0003DMG400013459	3	711387	Potatocyc	LEUSYN-PWY	L-leucine biosynthesis	0.0212861	0.31363	0.69116
Cyanidin	ST4.03ch08pos51077428.1	0.0212861	-0.18761	PGSC0003DMG400026246	8	51077428	Potatocyc	LEUSYN-PWY	L-leucine biosynthesis	0.0212861	0.313378	0.69116
Cyanidin	ST4.03ch03pos740737.1	0.0212861	-0.10001	PGSC0003DMG400013459	3	711387	Potatocyc	LEUSYN-PWY	L-leucine biosynthesis	0.0212861	0.292049	0.69116
Cyanidin	ST4.03ch08pos6531768.1	0.0212861	-0.30114	PGSC0003DMG400014622	8	6531768	Potatocyc	LEUSYN-PWY	L-leucine biosynthesis	0.0212861	0.273663	0.69116
Cyanidin	ST4.03ch09pos57319019.1	0.0212861	0.72888	PGSC0003DMG401001552	9	57319019	Potatocyc	LEUSYN-PWY	L-leucine biosynthesis	0.0212861	0.264993	0.69116
Cyanidin	ST4.03ch09pos57319019.1	0.0212861	0.72888	PGSC0003DMG401001552	9	57319019	Potatocyc	LEUSYN-PWY	L-leucine biosynthesis	0.0212861	0.108471	0.69116
Cyanidin	ST4.03ch05pos8135305.1	0.0362659	0.43813	PGSC0003DMG400030976	5	8135305	Potatocyc	MANNOSYL-CHITO-DOLICHOL-BIOSYNTHESIS	protein <i>N</i>-glycosylation initial phase (eukaryotic)	0.0362659	0.613339	0.69116
Cyanidin	ST4.03ch09pos52415338.1	0.0362659	0.44021	PGSC0003DMG400011393	9	52415338	Potatocyc	MANNOSYL-CHITO-DOLICHOL-BIOSYNTHESIS	protein <i>N</i>-glycosylation initial phase (eukaryotic)	0.0362659	0.437305	0.69116
Cyanidin	ST4.03ch06pos45144727.1	0.0362659	0.05507	PGSC0003DMG400016784	6	45144727	Potatocyc	MANNOSYL-CHITO-DOLICHOL-BIOSYNTHESIS	protein <i>N</i>-glycosylation initial phase (eukaryotic)	0.0362659	0.340559	0.69116
Cyanidin	ST4.03ch04pos71768466.1	0.0362659	0.46793	PGSC0003DMG400009980	4	71583296	Potatocyc	MANNOSYL-CHITO-DOLICHOL-BIOSYNTHESIS	protein <i>N</i>-glycosylation initial phase (eukaryotic)	0.0362659	0.278692	0.69116
Cyanidin	ST4.03ch12pos2490398.1	0.0362659	0.67646	PGSC0003DMG402007838	12	2490398	Potatocyc	MANNOSYL-CHITO-DOLICHOL-BIOSYNTHESIS	protein <i>N</i>-glycosylation initial phase (eukaryotic)	0.0362659	0.210306	0.69116
Cyanidin	ST4.03ch01pos351668.1	0.0362659	-0.38403	PGSC0003DMG400022770	1	351629	Potatocyc	MANNOSYL-CHITO-DOLICHOL-BIOSYNTHESIS	protein <i>N</i>-glycosylation initial phase (eukaryotic)	0.0362659	0.205879	0.69116
Cyanidin	ST4.03ch02pos18500933.1	0.0451643	0.82737	PGSC0003DMG400003461	2	18500933	Potatocyc	PWY-922	mevalonate pathway I	0.0451643	0.482653	0.69116
Cyanidin	ST4.03ch11pos5286771.1	0.0451643	1.48961	PGSC0003DMG400023978	11	5286771	Potatocyc	PWY-922	mevalonate pathway I	0.0451643	0.326488	0.69116
Cyanidin	ST4.03ch01pos76481858.1	0.0451643	0.12258	PGSC0003DMG401028586	1	76481843	Potatocyc	PWY-922	mevalonate pathway I	0.0451643	0.107135	0.69116
Cyanidin	ST4.03ch05pos51379204.1	0.0451643	0.06849	PGSC0003DMG400023359	5	51379204	Potatocyc	PWY-922	mevalonate pathway I	0.0451643	0.0919379	0.69116
Cyanidin	ST4.03ch04pos9263860.1	0.0451643	-0.65584	PGSC0003DMG400019748	4	9263860	Potatocyc	PWY-922	mevalonate pathway I	0.0451643	0.0758896	0.69116
Cyanidin	ST4.03ch08pos48718610.1	0.0451643	-0.20966	PGSC0003DMG400009321	8	48718610	Potatocyc	PWY-922	mevalonate pathway I	0.0451643	0.0711444	0.69116
Cyanidin	ST4.03ch08pos53863111.1	0.0451643	-0.28302	PGSC0003DMG400022750	8	53863111	Potatocyc	PWY-922	mevalonate pathway I	0.0451643	0.0629398	0.69116
Cyanidin	ST4.03ch03pos3014355.1	0.0451643	-0.16331	PGSC0003DMG400018679	3	3014355	Potatocyc	PWY-922	mevalonate pathway I	0.0451643	0.020008	0.69116
Cyanidin	ST4.03ch04pos71845193.1	0.0057309	0.30805	PGSC0003DMG400009917	4	71845193	KEGG-sot	sot00510	N-Glycan biosynthesis	0.0057309	0.554996	0.307658
Cyanidin	ST4.03ch08pos49105398.1	0.0057309	0.32757	PGSC0003DMG400014795	8	49105402	KEGG-sot	sot00510	N-Glycan biosynthesis	0.0057309	0.521575	0.307658
Cyanidin	ST4.03ch05pos8135305.1	0.0057309	0.43813	PGSC0003DMG400030976	5	8135305	KEGG-sot	sot00510	N-Glycan biosynthesis	0.0057309	0.50269	0.307658
Cyanidin	ST4.03ch08pos4021026.1	0.0057309	0.36379	PGSC0003DMG400018505	8	4007180	KEGG-sot	sot00510	N-Glycan biosynthesis	0.0057309	0.502452	0.307658
Cyanidin	ST4.03ch09pos52415338.1	0.0057309	0.44021	PGSC0003DMG400011393	9	52415338	KEGG-sot	sot00510	N-Glycan biosynthesis	0.0057309	0.434191	0.307658
Cyanidin	ST4.03ch03pos62040715.1	0.0057309	0.6679	PGSC0003DMG402009189	3	62040715	KEGG-sot	sot00510	N-Glycan biosynthesis	0.0057309	0.426223	0.307658
Cyanidin	ST4.03ch04pos71768466.1	0.0057309	0.46793	PGSC0003DMG400009980	4	71583296	KEGG-sot	sot00510	N-Glycan biosynthesis	0.0057309	0.38364	0.307658
Cyanidin	ST4.03ch06pos45144727.1	0.0057309	0.05507	PGSC0003DMG400016784	6	45144727	KEGG-sot	sot00510	N-Glycan biosynthesis	0.0057309	0.377144	0.307658
Cyanidin	ST4.03ch03pos780077.1	0.0057309	-0.11609	PGSC0003DMG400013419	3	780017	KEGG-sot	sot00510	N-Glycan biosynthesis	0.0057309	0.330666	0.307658
Cyanidin	ST4.03ch12pos2490398.1	0.0057309	0.67646	PGSC0003DMG402007838	12	2490398	KEGG-sot	sot00510	N-Glycan biosynthesis	0.0057309	0.322721	0.307658
Cyanidin	ST4.03ch02pos20816677.1	0.0057309	-0.24411	PGSC0003DMG400015511	2	20816674	KEGG-sot	sot00510	N-Glycan biosynthesis	0.0057309	0.266751	0.307658
Cyanidin	ST4.03ch06pos55485608.1	0.0057309	0.77247	PGSC0003DMG400007163	6	55485608	KEGG-sot	sot00510	N-Glycan biosynthesis	0.0057309	0.241212	0.307658
Cyanidin	ST4.03ch01pos351668.1	0.0057309	-0.38403	PGSC0003DMG400022770	1	351629	KEGG-sot	sot00510	N-Glycan biosynthesis	0.0057309	0.206078	0.307658
Cyanidin	ST4.03ch03pos2684969.1	0.0057309	0.95837	PGSC0003DMG400024071	3	2684969	KEGG-sot	sot00510	N-Glycan biosynthesis	0.0057309	0.142693	0.307658
Cyanidin	ST4.03ch10pos45891207.1	0.010502	0.8488	PGSC0003DMG400026666	10	45891186	KEGG-sot	sot00030	Pentose phosphate pathway	0.010502	0.580971	0.307658
Cyanidin	ST4.03ch10pos55612625.1	0.010502	0.39988	PGSC0003DMG400028261	10	55612625	KEGG-sot	sot00030	Pentose phosphate pathway	0.010502	0.442786	0.307658
Cyanidin	ST4.03ch07pos47818356.1	0.010502	1.05172	PGSC0003DMG401026150	7	47818356	KEGG-sot	sot00030	Pentose phosphate pathway	0.010502	0.431526	0.307658
Cyanidin	ST4.03ch09pos737231.1	0.010502	0.25727	PGSC0003DMG400020363	9	737231	KEGG-sot	sot00030	Pentose phosphate pathway	0.010502	0.368584	0.307658
Cyanidin	ST4.03ch07pos47839055.1	0.010502	1.21366	PGSC0003DMG402026150	7	47839031	KEGG-sot	sot00030	Pentose phosphate pathway	0.010502	0.232237	0.307658
Cyanidin	ST4.03ch04pos8213551.1	0.010502	-0.12428	PGSC0003DMG402023631	4	8213551	KEGG-sot	sot00030	Pentose phosphate pathway	0.010502	0.178575	0.307658
Cyanidin	ST4.03ch05pos45543082.1	0.010502	-0.32066	PGSC0003DMG400007019	5	45543063	KEGG-sot	sot00030	Pentose phosphate pathway	0.010502	0.173481	0.307658
Cyanidin	ST4.03ch04pos9354281.1	0.010502	-0.43508	PGSC0003DMG400019734	4	9354281	KEGG-sot	sot00030	Pentose phosphate pathway	0.010502	0.171366	0.307658
Cyanidin	ST4.03ch04pos59840476.1	0.010502	-0.22094	PGSC0003DMG400024109	4	59828270	KEGG-sot	sot00030	Pentose phosphate pathway	0.010502	0.147317	0.307658
Cyanidin	ST4.03ch08pos52699138.1	0.010502	-0.28911	PGSC0003DMG400004791	8	52699132	KEGG-sot	sot00030	Pentose phosphate pathway	0.010502	0.137374	0.307658
Cyanidin	ST4.03ch07pos21370557.1	0.0111325	0.44517	PGSC0003DMG400015952	7	21370557	KEGG-sot	sot00520	Amino sugar and nucleotide sugar metabolism	0.0111325	0.416997	0.307658
Cyanidin	ST4.03ch05pos43041484.1	0.0111325	0.48575	PGSC0003DMG400013702	5	43041484	KEGG-sot	sot00520	Amino sugar and nucleotide sugar metabolism	0.0111325	0.403614	0.307658
Cyanidin	ST4.03ch11pos813147.1	0.0111325	0.49629	PGSC0003DMG401013333	11	813147	KEGG-sot	sot00520	Amino sugar and nucleotide sugar metabolism	0.0111325	0.365287	0.307658
Cyanidin	ST4.03ch01pos67137108.1	0.0111325	0.55686	PGSC0003DMG400031128	1	67137108	KEGG-sot	sot00520	Amino sugar and nucleotide sugar metabolism	0.0111325	0.358935	0.307658
Cyanidin	ST4.03ch10pos1406019.1	0.0111325	0.26501	PGSC0003DMG400014401	10	1406019	KEGG-sot	sot00520	Amino sugar and nucleotide sugar metabolism	0.0111325	0.315284	0.307658
Cyanidin	ST4.03ch09pos59586574.1	0.0111325	0.55818	PGSC0003DMG400020589	9	59586574	KEGG-sot	sot00520	Amino sugar and nucleotide sugar metabolism	0.0111325	0.306831	0.307658
Cyanidin	ST4.03ch06pos28621753.1	0.0111325	0.27418	PGSC0003DMG400015645	6	28621753	KEGG-sot	sot00520	Amino sugar and nucleotide sugar metabolism	0.0111325	0.299719	0.307658
Cyanidin	ST4.03ch07pos564321.1	0.0111325	0.60234	PGSC0003DMG402003179	7	564321	KEGG-sot	sot00520	Amino sugar and nucleotide sugar metabolism	0.0111325	0.27909	0.307658
Cyanidin	ST4.03ch01pos62148839.1	0.0111325	0.18126	PGSC0003DMG400009026	1	62148839	KEGG-sot	sot00520	Amino sugar and nucleotide sugar metabolism	0.0111325	0.274578	0.307658
Cyanidin	ST4.03ch11pos3032183.1	0.0111325	0.18318	PGSC0003DMG400016240	11	3032176	KEGG-sot	sot00520	Amino sugar and nucleotide sugar metabolism	0.0111325	0.258715	0.307658
Cyanidin	ST4.03ch10pos52645723.1	0.0111325	0.13454	PGSC0003DMG400017601	10	52413392	KEGG-sot	sot00520	Amino sugar and nucleotide sugar metabolism	0.0111325	0.257521	0.307658
Cyanidin	ST4.03ch12pos4043964.1	0.0111325	0.07045	PGSC0003DMG400000295	12	4044028	KEGG-sot	sot00520	Amino sugar and nucleotide sugar metabolism	0.0111325	0.228928	0.307658
Cyanidin	ST4.03ch02pos19538522.1	0.0111325	0.61718	PGSC0003DMG400008673	2	19538522	KEGG-sot	sot00520	Amino sugar and nucleotide sugar metabolism	0.0111325	0.227762	0.307658
Cyanidin	ST4.03ch10pos56536971.1	0.0111325	0.63267	PGSC0003DMG400028214	10	56536971	KEGG-sot	sot00520	Amino sugar and nucleotide sugar metabolism	0.0111325	0.177937	0.307658
Cyanidin	ST4.03ch02pos25453014.1	0.0111325	0.64412	PGSC0003DMG400025139	2	25453014	KEGG-sot	sot00520	Amino sugar and nucleotide sugar metabolism	0.0111325	0.123005	0.307658
Cyanidin	ST4.03ch07pos9123648.1	0.0111325	-0.19369	PGSC0003DMG400009774	7	9123642	KEGG-sot	sot00520	Amino sugar and nucleotide sugar metabolism	0.0111325	0.115288	0.307658
Cyanidin	ST4.03ch07pos51039225.1	0.0111325	0.72422	PGSC0003DMG400017341	7	51039225	KEGG-sot	sot00520	Amino sugar and nucleotide sugar metabolism	0.0111325	0.0915953	0.307658
Cyanidin	ST4.03ch04pos56543394.1	0.0111325	-0.38108	PGSC0003DMG400023024	4	56543394	KEGG-sot	sot00520	Amino sugar and nucleotide sugar metabolism	0.0111325	0.0909398	0.307658
Cyanidin	ST4.03ch12pos2178498.1	0.0111325	-0.50288	PGSC0003DMG400007896	12	2178498	KEGG-sot	sot00520	Amino sugar and nucleotide sugar metabolism	0.0111325	0.0631255	0.307658
Cyanidin	ST4.03ch01pos88343569.1	0.0111325	-0.72613	PGSC0003DMG400014677	1	88343569	KEGG-sot	sot00520	Amino sugar and nucleotide sugar metabolism	0.0111325	0.0608559	0.307658
Cyanidin	ST4.03ch01pos67214092.1	0.0111325	-0.37701	PGSC0003DMG401031123	1	67214092	KEGG-sot	sot00520	Amino sugar and nucleotide sugar metabolism	0.0111325	0.05721	0.307658
Cyanidin	ST4.03ch07pos40973377.1	0.0111325	0.76128	PGSC0003DMG400015927	7	42047723	KEGG-sot	sot00520	Amino sugar and nucleotide sugar metabolism	0.0111325	0.0317355	0.307658
Cyanidin	ST4.03ch05pos50339787.1	0.0111325	-0.37622	PGSC0003DMG400023524	5	50339787	KEGG-sot	sot00520	Amino sugar and nucleotide sugar metabolism	0.0111325	0.0218054	0.307658
Cyanidin	ST4.03ch03pos57933108.1	0.0111325	-0.35066	PGSC0003DMG400014178	3	57933108	KEGG-sot	sot00520	Amino sugar and nucleotide sugar metabolism	0.0111325	0.0104787	0.307658
Cyanidin	ST4.03ch01pos77996087.1	0.0117203	0.38908	PGSC0003DMG400002808	1	77997881	KEGG-sot	sot03440	Homologous recombination	0.0117203	0.477743	0.307658
Cyanidin	ST4.03ch03pos54116347.1	0.0117203	0.41671	PGSC0003DMG400024492	3	54116347	KEGG-sot	sot03440	Homologous recombination	0.0117203	0.43618	0.307658
Cyanidin	ST4.03ch10pos2069536.1	0.0117203	0.45271	PGSC0003DMG400021277	10	2069536	KEGG-sot	sot03440	Homologous recombination	0.0117203	0.39522	0.307658
Cyanidin	ST4.03ch08pos50683425.1	0.0117203	0.46045	PGSC0003DMG400001851	8	50683425	KEGG-sot	sot03440	Homologous recombination	0.0117203	0.326986	0.307658
Cyanidin	ST4.03ch01pos80624417.1	0.0117203	0.48433	PGSC0003DMG400023802	1	80624417	KEGG-sot	sot03440	Homologous recombination	0.0117203	0.269364	0.307658
Cyanidin	ST4.03ch02pos34856352.1	0.0117203	0.10397	PGSC0003DMG400022355	2	34856335	KEGG-sot	sot03440	Homologous recombination	0.0117203	0.26235	0.307658
Cyanidin	ST4.03ch01pos4487885.1	0.0117203	0.52032	PGSC0003DMG401010496	1	4487885	KEGG-sot	sot03440	Homologous recombination	0.0117203	0.216345	0.307658
Cyanidin	ST4.03ch01pos86402579.1	0.0117203	-0.12491	PGSC0003DMG400030952	1	86353386	KEGG-sot	sot03440	Homologous recombination	0.0117203	0.184163	0.307658
Cyanidin	ST4.03ch10pos57878811.1	0.0117203	-0.27323	PGSC0003DMG400029822	10	57878800	KEGG-sot	sot03440	Homologous recombination	0.0117203	0.17732	0.307658
Cyanidin	ST4.03ch07pos54618839.1	0.0117203	0.56193	PGSC0003DMG402013919	7	54618839	KEGG-sot	sot03440	Homologous recombination	0.0117203	0.160031	0.307658
Cyanidin	ST4.03ch10pos58515791.1	0.0117203	-0.20451	PGSC0003DMG400008143	10	58515778	KEGG-sot	sot03440	Homologous recombination	0.0117203	0.157277	0.307658
Cyanidin	ST4.03ch07pos39153550.1	0.0117203	-0.25341	PGSC0003DMG400027884	7	39153550	KEGG-sot	sot03440	Homologous recombination	0.0117203	0.152128	0.307658
Cyanidin	ST4.03ch09pos60407680.1	0.0117203	0.58647	PGSC0003DMG402016626	9	60407720	KEGG-sot	sot03440	Homologous recombination	0.0117203	0.083161	0.307658
Cyanidin	ST4.03ch05pos4279155.1	0.0117203	-0.74549	PGSC0003DMG402030493	5	4279155	KEGG-sot	sot03440	Homologous recombination	0.0117203	0.0580044	0.307658
Cyanidin	ST4.03ch08pos48173075.1	0.0117203	0.58678	PGSC0003DMG400030860	8	48173075	KEGG-sot	sot03440	Homologous recombination	0.0117203	-0.0114944	0.307658
Cyanidin	ST4.03ch11pos1683145.1	0.0235712	0.66752	PGSC0003DMG400015673	11	1683145	KEGG-sot	sot00900	Terpenoid backbone biosynthesis	0.0235712	0.414796	0.454844
Cyanidin	ST4.03ch11pos2118587.1	0.0235712	0.5237	PGSC0003DMG400016120	11	2118587	KEGG-sot	sot00900	Terpenoid backbone biosynthesis	0.0235712	0.396509	0.454844
Cyanidin	ST4.03ch10pos878594.1	0.0235712	0.42908	PGSC0003DMG400014369	10	878594	KEGG-sot	sot00900	Terpenoid backbone biosynthesis	0.0235712	0.379084	0.454844
Cyanidin	ST4.03ch02pos18500933.1	0.0235712	0.82737	PGSC0003DMG400003461	2	18500933	KEGG-sot	sot00900	Terpenoid backbone biosynthesis	0.0235712	0.378781	0.454844
Cyanidin	ST4.03ch02pos24750306.1	0.0235712	1.1673	PGSC0003DMG400001179	2	24750306	KEGG-sot	sot00900	Terpenoid backbone biosynthesis	0.0235712	0.305742	0.454844
Cyanidin	ST4.03ch02pos38552608.1	0.0235712	0.22745	PGSC0003DMG402001521	2	38552608	KEGG-sot	sot00900	Terpenoid backbone biosynthesis	0.0235712	0.231803	0.454844
Cyanidin	ST4.03ch05pos1651131.1	0.0235712	0.19611	PGSC0003DMG400025105	5	1651088	KEGG-sot	sot00900	Terpenoid backbone biosynthesis	0.0235712	0.228215	0.454844
Cyanidin	ST4.03ch01pos76481858.1	0.0235712	0.12258	PGSC0003DMG401028586	1	76481843	KEGG-sot	sot00900	Terpenoid backbone biosynthesis	0.0235712	0.190744	0.454844
Cyanidin	ST4.03ch11pos5286771.1	0.0235712	1.48961	PGSC0003DMG400023978	11	5286771	KEGG-sot	sot00900	Terpenoid backbone biosynthesis	0.0235712	0.172295	0.454844
Cyanidin	ST4.03ch05pos51379204.1	0.0235712	0.06849	PGSC0003DMG400023359	5	51379204	KEGG-sot	sot00900	Terpenoid backbone biosynthesis	0.0235712	0.168424	0.454844
Cyanidin	ST4.03ch11pos41711435.1	0.0235712	0.05009	PGSC0003DMG400008050	11	41711432	KEGG-sot	sot00900	Terpenoid backbone biosynthesis	0.0235712	0.166015	0.454844
Cyanidin	ST4.03ch01pos85587040.1	0.0235712	-0.40766	PGSC0003DMG400025165	1	85587040	KEGG-sot	sot00900	Terpenoid backbone biosynthesis	0.0235712	0.112684	0.454844
Cyanidin	ST4.03ch07pos52193635.1	0.0235712	-0.34929	PGSC0003DMG400007081	7	52193635	KEGG-sot	sot00900	Terpenoid backbone biosynthesis	0.0235712	0.112247	0.454844
Cyanidin	ST4.03ch02pos48087436.1	0.0235712	-0.23932	PGSC0003DMG400000525	2	47005635	KEGG-sot	sot00900	Terpenoid backbone biosynthesis	0.0235712	0.0972141	0.454844
Cyanidin	ST4.03ch08pos48718610.1	0.0235712	-0.20966	PGSC0003DMG400009321	8	48718610	KEGG-sot	sot00900	Terpenoid backbone biosynthesis	0.0235712	0.0968632	0.454844
Cyanidin	ST4.03ch08pos53863111.1	0.0235712	-0.28302	PGSC0003DMG400022750	8	53863111	KEGG-sot	sot00900	Terpenoid backbone biosynthesis	0.0235712	0.0872633	0.454844
Cyanidin	ST4.03ch03pos54373439.1	0.0235712	-0.19259	PGSC0003DMG400024503	3	54373439	KEGG-sot	sot00900	Terpenoid backbone biosynthesis	0.0235712	0.0866361	0.454844
Cyanidin	ST4.03ch03pos3014355.1	0.0235712	-0.16331	PGSC0003DMG400018679	3	3014355	KEGG-sot	sot00900	Terpenoid backbone biosynthesis	0.0235712	0.0854236	0.454844
Cyanidin	ST4.03ch04pos9263860.1	0.0235712	-0.65584	PGSC0003DMG400019748	4	9263860	KEGG-sot	sot00900	Terpenoid backbone biosynthesis	0.0235712	0.0759724	0.454844
Cyanidin	ST4.03ch10pos2069536.1	0.0259911	0.45271	PGSC0003DMG400021277	10	2069536	KEGG-sot	sot03420	Nucleotide excision repair	0.0259911	0.435921	0.454844
Cyanidin	ST4.03ch08pos50950624.1	0.0259911	0.49946	PGSC0003DMG400026214	8	50950624	KEGG-sot	sot03420	Nucleotide excision repair	0.0259911	0.411277	0.454844
Cyanidin	ST4.03ch04pos52053934.1	0.0259911	0.52537	PGSC0003DMG401027913	4	52053934	KEGG-sot	sot03420	Nucleotide excision repair	0.0259911	0.363095	0.454844
Cyanidin	ST4.03ch07pos54618839.1	0.0259911	0.56193	PGSC0003DMG402013919	7	54618839	KEGG-sot	sot03420	Nucleotide excision repair	0.0259911	0.319285	0.454844
Cyanidin	ST4.03ch07pos1374573.1	0.0259911	0.26044	PGSC0003DMG402011204	7	1166494	KEGG-sot	sot03420	Nucleotide excision repair	0.0259911	0.308308	0.454844
Cyanidin	ST4.03ch08pos48173075.1	0.0259911	0.58678	PGSC0003DMG400030860	8	48173075	KEGG-sot	sot03420	Nucleotide excision repair	0.0259911	0.260896	0.454844
Cyanidin	ST4.03ch11pos1757135.1	0.0259911	1.60414	PGSC0003DMG400015671	11	1756123	KEGG-sot	sot03420	Nucleotide excision repair	0.0259911	0.208365	0.454844
Cyanidin	ST4.03ch02pos34856352.1	0.0259911	0.10397	PGSC0003DMG400022355	2	34856335	KEGG-sot	sot03420	Nucleotide excision repair	0.0259911	0.202803	0.454844
Cyanidin	ST4.03ch06pos48505937.1	0.0259911	0.62585	PGSC0003DMG400004861	6	48505937	KEGG-sot	sot03420	Nucleotide excision repair	0.0259911	0.202537	0.454844
Cyanidin	ST4.03ch06pos52289265.1	0.0259911	0.07657	PGSC0003DMG400026996	6	52289232	KEGG-sot	sot03420	Nucleotide excision repair	0.0259911	0.199102	0.454844
Cyanidin	ST4.03ch06pos56975878.1	0.0259911	0.01138	PGSC0003DMG400030432	6	56975834	KEGG-sot	sot03420	Nucleotide excision repair	0.0259911	0.174302	0.454844
Cyanidin	ST4.03ch04pos59802150.1	0.0259911	-0.30142	PGSC0003DMG400024111	4	59802150	KEGG-sot	sot03420	Nucleotide excision repair	0.0259911	0.135884	0.454844
Cyanidin	ST4.03ch02pos41661240.1	0.0259911	-0.29972	PGSC0003DMG400030635	2	41655047	KEGG-sot	sot03420	Nucleotide excision repair	0.0259911	0.0989951	0.454844
Cyanidin	ST4.03ch03pos48911954.1	0.0259911	-0.19847	PGSC0003DMG400031043	3	48911936	KEGG-sot	sot03420	Nucleotide excision repair	0.0259911	0.0871783	0.454844
Cyanidin	ST4.03ch03pos58000733.1	0.0259911	-0.23277	PGSC0003DMG400014180	3	58000733	KEGG-sot	sot03420	Nucleotide excision repair	0.0259911	0.0871341	0.454844
Cyanidin	ST4.03ch10pos57878811.1	0.0259911	-0.27323	PGSC0003DMG400029822	10	57878800	KEGG-sot	sot03420	Nucleotide excision repair	0.0259911	0.0823135	0.454844
Cyanidin	ST4.03ch09pos50005243.1	0.0259911	-1.0533	PGSC0003DMG400010292	9	50005243	KEGG-sot	sot03420	Nucleotide excision repair	0.0259911	0.0318556	0.454844
Cyanidin	ST4.03ch12pos57354072.1	0.0317534	0.21486	PGSC0003DMG400029322	12	57354072	KEGG-sot	sot00592	alpha-Linolenic acid metabolism	0.0317534	0.510625	0.476301
Cyanidin	ST4.03ch08pos52062682.1	0.0317534	0.2478	PGSC0003DMG400004828	8	52046783	KEGG-sot	sot00592	alpha-Linolenic acid metabolism	0.0317534	0.476574	0.476301
Cyanidin	ST4.03ch08pos43712484.1	0.0317534	0.27432	PGSC0003DMG400005498	8	43712472	KEGG-sot	sot00592	alpha-Linolenic acid metabolism	0.0317534	0.430214	0.476301
Cyanidin	ST4.03ch02pos46869238.1	0.0317534	0.44366	PGSC0003DMG400000505	2	46869238	KEGG-sot	sot00592	alpha-Linolenic acid metabolism	0.0317534	0.407382	0.476301
Cyanidin	ST4.03ch03pos61566023.1	0.0317534	-0.11581	PGSC0003DMG400022894	3	61551312	KEGG-sot	sot00592	alpha-Linolenic acid metabolism	0.0317534	0.374319	0.476301
Cyanidin	ST4.03ch08pos43591780.1	0.0317534	-0.19964	PGSC0003DMG400003906	8	43591777	KEGG-sot	sot00592	alpha-Linolenic acid metabolism	0.0317534	0.367784	0.476301
Cyanidin	ST4.03ch04pos58259458.1	0.0317534	0.29223	PGSC0003DMG400024849	4	58259458	KEGG-sot	sot00592	alpha-Linolenic acid metabolism	0.0317534	0.364689	0.476301
Cyanidin	ST4.03ch12pos60140893.1	0.0317534	0.47738	PGSC0003DMG400004630	12	60140856	KEGG-sot	sot00592	alpha-Linolenic acid metabolism	0.0317534	0.30221	0.476301
Cyanidin	ST4.03ch09pos58291388.1	0.0317534	0.56581	PGSC0003DMG400029618	9	58291388	KEGG-sot	sot00592	alpha-Linolenic acid metabolism	0.0317534	0.226135	0.476301
Cyanidin	ST4.03ch01pos2147670.1	0.0317534	0.62682	PGSC0003DMG400032155	1	2147601	KEGG-sot	sot00592	alpha-Linolenic acid metabolism	0.0317534	0.0931457	0.476301
Cyanidin	ST4.03ch04pos71841583.1	0.043833	0.35749	PGSC0003DMG400009991	4	71823903	KEGG-sot	sot04141	Protein processing in endoplasmic reticulum	0.043833	0.249261	0.515188
Cyanidin	ST4.03ch06pos59235291.1	0.043833	0.40412	PGSC0003DMG400024040	6	59235291	KEGG-sot	sot04141	Protein processing in endoplasmic reticulum	0.043833	0.245212	0.515188
Cyanidin	ST4.03ch04pos71845193.1	0.043833	0.30805	PGSC0003DMG400009917	4	71845193	KEGG-sot	sot04141	Protein processing in endoplasmic reticulum	0.043833	0.241684	0.515188
Cyanidin	ST4.03ch03pos52485805.1	0.043833	0.4186	PGSC0003DMG400018104	3	52485805	KEGG-sot	sot04141	Protein processing in endoplasmic reticulum	0.043833	0.240393	0.515188
Cyanidin	ST4.03ch08pos4021026.1	0.043833	0.36379	PGSC0003DMG400018505	8	4007180	KEGG-sot	sot04141	Protein processing in endoplasmic reticulum	0.043833	0.240296	0.515188
Cyanidin	ST4.03ch09pos1558229.1	0.043833	0.31494	PGSC0003DMG400008824	9	1558229	KEGG-sot	sot04141	Protein processing in endoplasmic reticulum	0.043833	0.235502	0.515188
Cyanidin	ST4.03ch08pos49105398.1	0.043833	0.32757	PGSC0003DMG400014795	8	49105402	KEGG-sot	sot04141	Protein processing in endoplasmic reticulum	0.043833	0.233434	0.515188
Cyanidin	ST4.03ch11pos43282500.1	0.043833	0.47347	PGSC0003DMG400002987	11	43282500	KEGG-sot	sot04141	Protein processing in endoplasmic reticulum	0.043833	0.229798	0.515188
Cyanidin	ST4.03ch07pos42058045.1	0.043833	0.44731	PGSC0003DMG400015920	7	42058045	KEGG-sot	sot04141	Protein processing in endoplasmic reticulum	0.043833	0.229728	0.515188
Cyanidin	ST4.03ch01pos84248685.1	0.043833	0.4253	PGSC0003DMG400025880	1	84248685	KEGG-sot	sot04141	Protein processing in endoplasmic reticulum	0.043833	0.22892	0.515188
Cyanidin	ST4.03ch11pos38753336.1	0.043833	0.36485	PGSC0003DMG400000444	11	38753333	KEGG-sot	sot04141	Protein processing in endoplasmic reticulum	0.043833	0.227066	0.515188
Cyanidin	ST4.03ch01pos62397450.1	0.043833	0.26046	PGSC0003DMG400009038	1	62571450	KEGG-sot	sot04141	Protein processing in endoplasmic reticulum	0.043833	0.220144	0.515188
Cyanidin	ST4.03ch07pos56021772.1	0.043833	0.50486	PGSC0003DMG402022253	7	56021772	KEGG-sot	sot04141	Protein processing in endoplasmic reticulum	0.043833	0.215307	0.515188
Cyanidin	ST4.03ch01pos86756529.1	0.043833	0.26385	PGSC0003DMG402005570	1	86756502	KEGG-sot	sot04141	Protein processing in endoplasmic reticulum	0.043833	0.212532	0.515188
Cyanidin	ST4.03ch09pos2867350.1	0.043833	0.47464	PGSC0003DMG400008958	9	2867350	KEGG-sot	sot04141	Protein processing in endoplasmic reticulum	0.043833	0.211555	0.515188
Cyanidin	ST4.03ch06pos57692458.1	0.043833	0.22625	PGSC0003DMG400030473	6	57689191	KEGG-sot	sot04141	Protein processing in endoplasmic reticulum	0.043833	0.20678	0.515188
Cyanidin	ST4.03ch06pos37881224.1	0.043833	0.19838	PGSC0003DMG402028907	6	37881224	KEGG-sot	sot04141	Protein processing in endoplasmic reticulum	0.043833	0.199256	0.515188
Cyanidin	ST4.03ch05pos45408766.1	0.043833	0.51132	PGSC0003DMG400006994	5	45408766	KEGG-sot	sot04141	Protein processing in endoplasmic reticulum	0.043833	0.199248	0.515188
Cyanidin	ST4.03ch08pos5019070.1	0.043833	0.22677	PGSC0003DMG400005784	8	5019013	KEGG-sot	sot04141	Protein processing in endoplasmic reticulum	0.043833	0.198312	0.515188
Cyanidin	ST4.03ch06pos37881224.1	0.043833	0.19838	PGSC0003DMG401028907	6	37881224	KEGG-sot	sot04141	Protein processing in endoplasmic reticulum	0.043833	0.191511	0.515188
Cyanidin	ST4.03ch12pos3142095.1	0.043833	0.17957	PGSC0003DMG400002928	12	3142053	KEGG-sot	sot04141	Protein processing in endoplasmic reticulum	0.043833	0.187271	0.515188
Cyanidin	ST4.03ch05pos49264663.1	0.043833	0.51661	PGSC0003DMG400015743	5	49264663	KEGG-sot	sot04141	Protein processing in endoplasmic reticulum	0.043833	0.183303	0.515188
Cyanidin	ST4.03ch05pos19632441.1	0.043833	0.51752	PGSC0003DMG400014967	5	19632441	KEGG-sot	sot04141	Protein processing in endoplasmic reticulum	0.043833	0.164106	0.515188
Cyanidin	ST4.03ch12pos53869935.1	0.043833	0.13367	PGSC0003DMG400004986	12	53763994	KEGG-sot	sot04141	Protein processing in endoplasmic reticulum	0.043833	0.163508	0.515188
Cyanidin	ST4.03ch06pos59002432.1	0.043833	0.12189	PGSC0003DMG400020130	6	59002431	KEGG-sot	sot04141	Protein processing in endoplasmic reticulum	0.043833	0.161935	0.515188
Cyanidin	ST4.03ch07pos54845555.1	0.043833	0.11316	PGSC0003DMG400022319	7	54845528	KEGG-sot	sot04141	Protein processing in endoplasmic reticulum	0.043833	0.161361	0.515188
Cyanidin	ST4.03ch02pos38631989.1	0.043833	0.52139	PGSC0003DMG400001571	2	38627742	KEGG-sot	sot04141	Protein processing in endoplasmic reticulum	0.043833	0.146822	0.515188
Cyanidin	ST4.03ch04pos7039107.1	0.043833	0.53606	PGSC0003DMG400027750	4	7039107	KEGG-sot	sot04141	Protein processing in endoplasmic reticulum	0.043833	0.137059	0.515188
Cyanidin	ST4.03ch09pos5484335.1	0.043833	0.06342	PGSC0003DMG400021556	9	5328748	KEGG-sot	sot04141	Protein processing in endoplasmic reticulum	0.043833	0.135707	0.515188
Cyanidin	ST4.03ch11pos41711435.1	0.043833	0.05009	PGSC0003DMG400008076	11	41711432	KEGG-sot	sot04141	Protein processing in endoplasmic reticulum	0.043833	0.13267	0.515188
Cyanidin	ST4.03ch07pos45240770.1	0.043833	0.55726	PGSC0003DMG400000661	7	45240770	KEGG-sot	sot04141	Protein processing in endoplasmic reticulum	0.043833	0.12928	0.515188
Cyanidin	ST4.03ch07pos50795171.1	0.043833	0.57262	PGSC0003DMG401017288	7	50795159	KEGG-sot	sot04141	Protein processing in endoplasmic reticulum	0.043833	0.117021	0.515188
Cyanidin	ST4.03ch02pos37967713.1	0.043833	-0.018553	PGSC0003DMG401013636	2	37967712	KEGG-sot	sot04141	Protein processing in endoplasmic reticulum	0.043833	0.114763	0.515188
Cyanidin	ST4.03ch04pos4909784.1	0.043833	0.58786	PGSC0003DMG400032561	4	4909784	KEGG-sot	sot04141	Protein processing in endoplasmic reticulum	0.043833	0.103796	0.515188
Cyanidin	ST4.03ch06pos48505937.1	0.043833	0.62585	PGSC0003DMG400004861	6	48505937	KEGG-sot	sot04141	Protein processing in endoplasmic reticulum	0.043833	0.0985003	0.515188
Cyanidin	ST4.03ch03pos61875591.1	0.043833	-0.075454	PGSC0003DMG400009150	3	61816127	KEGG-sot	sot04141	Protein processing in endoplasmic reticulum	0.043833	0.095912	0.515188
Cyanidin	ST4.03ch07pos3334857.1	0.043833	0.63298	PGSC0003DMG400030689	7	3334857	KEGG-sot	sot04141	Protein processing in endoplasmic reticulum	0.043833	0.0785698	0.515188
Cyanidin	ST4.03ch03pos2684969.1	0.043833	0.95837	PGSC0003DMG400024071	3	2684969	KEGG-sot	sot04141	Protein processing in endoplasmic reticulum	0.043833	0.0740722	0.515188
Cyanidin	ST4.03ch03pos62040715.1	0.043833	0.6679	PGSC0003DMG402009189	3	62040715	KEGG-sot	sot04141	Protein processing in endoplasmic reticulum	0.043833	0.069077	0.515188
Cyanidin	ST4.03ch06pos165668.1	0.043833	-0.13979	PGSC0003DMG400007288	6	165668	KEGG-sot	sot04141	Protein processing in endoplasmic reticulum	0.043833	0.0604544	0.515188
Cyanidin	ST4.03ch11pos42010834.1	0.043833	1.2288	PGSC0003DMG400019678	11	42010828	KEGG-sot	sot04141	Protein processing in endoplasmic reticulum	0.043833	0.045299	0.515188
Cyanidin	ST4.03ch12pos60283927.1	0.043833	0.67001	PGSC0003DMG400004640	12	60283927	KEGG-sot	sot04141	Protein processing in endoplasmic reticulum	0.043833	0.0444604	0.515188
Cyanidin	ST4.03ch03pos44177904.1	0.043833	-1.0355	PGSC0003DMG402009494	3	44177960	KEGG-sot	sot04141	Protein processing in endoplasmic reticulum	0.043833	0.0328787	0.515188
Cyanidin	ST4.03ch05pos50874491.1	0.043833	-0.85896	PGSC0003DMG400023400	5	50874491	KEGG-sot	sot04141	Protein processing in endoplasmic reticulum	0.043833	0.00523423	0.515188
Cyanidin	ST4.03ch09pos52206657.1	0.043833	-0.41159	PGSC0003DMG400011384	9	52207748	KEGG-sot	sot04141	Protein processing in endoplasmic reticulum	0.043833	-0.00628459	0.515188
Cyanidin	ST4.03ch06pos53488441.1	0.043833	-0.44229	PGSC0003DMG402027033	6	53488441	KEGG-sot	sot04141	Protein processing in endoplasmic reticulum	0.043833	-0.00837748	0.515188
Cyanidin	ST4.03ch06pos58167130.1	0.043833	-0.35363	PGSC0003DMG400020175	6	58167130	KEGG-sot	sot04141	Protein processing in endoplasmic reticulum	0.043833	-0.022388	0.515188
Cyanidin	ST4.03ch09pos11630761.1	0.043833	-0.82259	PGSC0003DMG400011627	9	11630761	KEGG-sot	sot04141	Protein processing in endoplasmic reticulum	0.043833	-0.0248938	0.515188
Cyanidin	ST4.03ch02pos45800480.1	0.043833	-0.642	PGSC0003DMG400001440	2	45800480	KEGG-sot	sot04141	Protein processing in endoplasmic reticulum	0.043833	-0.0265683	0.515188
Cyanidin	ST4.03ch03pos48340572.1	0.043833	-0.5636	PGSC0003DMG400019852	3	48340572	KEGG-sot	sot04141	Protein processing in endoplasmic reticulum	0.043833	-0.0270367	0.515188
Cyanidin	ST4.03ch10pos51361112.1	0.043833	-0.39647	PGSC0003DMG400019208	10	51361112	KEGG-sot	sot04141	Protein processing in endoplasmic reticulum	0.043833	-0.027114	0.515188
Cyanidin	ST4.03ch05pos51329195.1	0.043833	-0.37447	PGSC0003DMG400023363	5	51329195	KEGG-sot	sot04141	Protein processing in endoplasmic reticulum	0.043833	-0.0277377	0.515188
Cyanidin	ST4.03ch01pos78061053.1	0.043833	-0.32852	PGSC0003DMG400002778	1	78061053	KEGG-sot	sot04141	Protein processing in endoplasmic reticulum	0.043833	-0.0312773	0.515188
Cyanidin	ST4.03ch08pos56397559.1	0.043833	-0.35122	PGSC0003DMG400012254	8	56397559	KEGG-sot	sot04141	Protein processing in endoplasmic reticulum	0.043833	-0.0336381	0.515188
Cyanidin	ST4.03ch07pos1985669.1	0.043833	-0.30516	PGSC0003DMG400027471	7	1972155	KEGG-sot	sot04141	Protein processing in endoplasmic reticulum	0.043833	-0.0368377	0.515188
Cyanidin	ST4.03ch11pos41980214.1	0.043833	-0.32538	PGSC0003DMG400019676	11	41980214	KEGG-sot	sot04141	Protein processing in endoplasmic reticulum	0.043833	-0.0413034	0.515188
Cyanidin	ST4.03ch06pos55325466.1	0.043833	-0.55534	PGSC0003DMG400007132	6	55325466	KEGG-sot	sot04141	Protein processing in endoplasmic reticulum	0.043833	-0.0447802	0.515188
Cyanidin	ST4.03ch07pos44511535.1	0.043833	-0.28892	PGSC0003DMG400006156	7	44511535	KEGG-sot	sot04141	Protein processing in endoplasmic reticulum	0.043833	-0.0470967	0.515188
Cyanidin	ST4.03ch07pos51583674.1	0.043833	-0.30378	PGSC0003DMG400031102	7	51583674	KEGG-sot	sot04141	Protein processing in endoplasmic reticulum	0.043833	-0.0479002	0.515188
Cyanidin	ST4.03ch10pos3366823.1	0.043833	-0.28429	PGSC0003DMG400010561	10	3366818	KEGG-sot	sot04141	Protein processing in endoplasmic reticulum	0.043833	-0.0547243	0.515188
Cyanidin	ST4.03ch09pos55059570.1	0.0468701	0.25812	PGSC0003DMG402006099	9	55059570	KEGG-sot	sot03410	Base excision repair	0.0468701	0.41979	0.515188
Cyanidin	ST4.03ch05pos7218174.1	0.0468701	0.52731	PGSC0003DMG400015600	5	7218174	KEGG-sot	sot03410	Base excision repair	0.0468701	0.396236	0.515188
Cyanidin	ST4.03ch02pos21083870.1	0.0468701	0.35448	PGSC0003DMG400015479	2	21083870	KEGG-sot	sot03410	Base excision repair	0.0468701	0.380999	0.515188
Cyanidin	ST4.03ch09pos55059570.1	0.0468701	0.25812	PGSC0003DMG401006099	9	55059570	KEGG-sot	sot03410	Base excision repair	0.0468701	0.378416	0.515188
Cyanidin	ST4.03ch02pos37884131.1	0.0468701	0.37016	PGSC0003DMG400013631	2	37884131	KEGG-sot	sot03410	Base excision repair	0.0468701	0.33847	0.515188
Cyanidin	ST4.03ch10pos57421953.1	0.0468701	0.25838	PGSC0003DMG400023706	10	57421953	KEGG-sot	sot03410	Base excision repair	0.0468701	0.337285	0.515188
Cyanidin	ST4.03ch07pos54618839.1	0.0468701	0.56193	PGSC0003DMG402013919	7	54618839	KEGG-sot	sot03410	Base excision repair	0.0468701	0.334602	0.515188
Cyanidin	ST4.03ch03pos57326449.1	0.0468701	0.61721	PGSC0003DMG400014146	3	57326449	KEGG-sot	sot03410	Base excision repair	0.0468701	0.272988	0.515188
Cyanidin	ST4.03ch06pos56975878.1	0.0468701	0.01138	PGSC0003DMG400030432	6	56975834	KEGG-sot	sot03410	Base excision repair	0.0468701	0.264675	0.515188
Cyanidin	ST4.03ch02pos7463216.1	0.0468701	0.81886	PGSC0003DMG400019834	2	7463189	KEGG-sot	sot03410	Base excision repair	0.0468701	0.238601	0.515188
Cyanidin	ST4.03ch09pos89620.1	0.0468701	-0.14181	PGSC0003DMG400008501	9	89619	KEGG-sot	sot03410	Base excision repair	0.0468701	0.218018	0.515188
Cyanidin	ST4.03ch03pos48911954.1	0.0468701	-0.19847	PGSC0003DMG400031043	3	48911936	KEGG-sot	sot03410	Base excision repair	0.0468701	0.206357	0.515188
Cyanidin	ST4.03ch02pos41661240.1	0.0468701	-0.29972	PGSC0003DMG400030635	2	41655047	KEGG-sot	sot03410	Base excision repair	0.0468701	0.160914	0.515188
Cyanidin	ST4.03ch06pos53804862.1	0.0468701	0.8465	PGSC0003DMG402026906	6	53906697	KEGG-sot	sot03410	Base excision repair	0.0468701	0.112676	0.515188
Cyanidin	ST4.03ch06pos49451305.1	0.0468701	-0.71633	PGSC0003DMG400016511	6	49451295	KEGG-sot	sot03410	Base excision repair	0.0468701	0.0624849	0.515188
Cyanidin	ST4.03ch09pos57319019.1	0.0490655	0.72888	PGSC0003DMG402001552	9	57319019	KEGG-sot	sot00660	C5-Branched dibasic acid metabolism	0.0490655	0.615978	0.515188
Cyanidin	ST4.03ch07pos52144317.1	0.0490655	0.37755	PGSC0003DMG400007078	7	52144314	KEGG-sot	sot00660	C5-Branched dibasic acid metabolism	0.0490655	0.580491	0.515188
Cyanidin	ST4.03ch03pos740737.1	0.0490655	-0.10001	PGSC0003DMG400013459	3	711387	KEGG-sot	sot00660	C5-Branched dibasic acid metabolism	0.0490655	0.321972	0.515188
Cyanidin	ST4.03ch03pos8177346.1	0.0490655	-0.26052	PGSC0003DMG400034102	3	8177346	KEGG-sot	sot00660	C5-Branched dibasic acid metabolism	0.0490655	0.312409	0.515188
Cyanidin	ST4.03ch09pos57319019.1	0.0490655	0.72888	PGSC0003DMG401001552	9	57319019	KEGG-sot	sot00660	C5-Branched dibasic acid metabolism	0.0490655	0.284041	0.515188
Delphinidin	ST4.03ch11pos3751159.1	0.00415001	0.66066	PGSC0003DMG400007432	11	3751159	Potatocyc	PWY-6441	spermine and spermidine degradation III	0.00415001	0.773763	0.448201
Delphinidin	ST4.03ch07pos53663917.1	0.00415001	0.73694	PGSC0003DMG400019290	7	53663917	Potatocyc	PWY-6441	spermine and spermidine degradation III	0.00415001	0.619785	0.448201
Delphinidin	ST4.03ch03pos2765763.1	0.00415001	0.82915	PGSC0003DMG401024074	3	2765763	Potatocyc	PWY-6441	spermine and spermidine degradation III	0.00415001	0.429556	0.448201
Delphinidin	ST4.03ch03pos2765763.1	0.00415001	0.82915	PGSC0003DMG401024074	3	2765763	Potatocyc	PWY-6441	spermine and spermidine degradation III	0.00415001	0.191211	0.448201
Delphinidin	ST4.03ch08pos55981250.1	0.0211672	1.18839	PGSC0003DMG400012281	8	55981250	Potatocyc	PWY-702	L-methionine biosynthesis II	0.0211672	0.59714	0.780302
Delphinidin	ST4.03ch07pos54845555.1	0.0211672	0.26907	PGSC0003DMG400022217	7	54845528	Potatocyc	PWY-702	L-methionine biosynthesis II	0.0211672	0.489881	0.780302
Delphinidin	ST4.03ch01pos6188141.1	0.0211672	0.15205	PGSC0003DMG400008708	1	6187598	Potatocyc	PWY-702	L-methionine biosynthesis II	0.0211672	0.439626	0.780302
Delphinidin	ST4.03ch10pos58080334.1	0.0211672	-0.025624	PGSC0003DMG400029836	10	58080313	Potatocyc	PWY-702	L-methionine biosynthesis II	0.0211672	0.380755	0.780302
Delphinidin	ST4.03ch10pos56595459.1	0.0211672	1.6878	PGSC0003DMG400028127	10	56462519	Potatocyc	PWY-702	L-methionine biosynthesis II	0.0211672	0.354074	0.780302
Delphinidin	ST4.03ch03pos24971186.1	0.0211672	-0.4531	PGSC0003DMG400008477	3	24971186	Potatocyc	PWY-702	L-methionine biosynthesis II	0.0211672	0.178086	0.780302
Delphinidin	ST4.03ch02pos25453014.1	0.0388657	0.73158	PGSC0003DMG400025139	2	25453014	Potatocyc	PWY-1061	homogalacturonan biosynthesis	0.0388657	0.597305	0.780302
Delphinidin	ST4.03ch10pos1406037.1	0.0388657	0.30712	PGSC0003DMG400014401	10	1406019	Potatocyc	PWY-1061	homogalacturonan biosynthesis	0.0388657	0.405888	0.780302
Delphinidin	ST4.03ch07pos564296.1	0.0388657	0.76459	PGSC0003DMG402003179	7	564296	Potatocyc	PWY-1061	homogalacturonan biosynthesis	0.0388657	0.402692	0.780302
Delphinidin	ST4.03ch07pos51039225.1	0.0388657	0.89648	PGSC0003DMG400017341	7	51039225	Potatocyc	PWY-1061	homogalacturonan biosynthesis	0.0388657	0.215867	0.780302
Delphinidin	ST4.03ch12pos2178497.1	0.0388657	-0.21843	PGSC0003DMG400007896	12	2178497	Potatocyc	PWY-1061	homogalacturonan biosynthesis	0.0388657	0.179879	0.780302
Delphinidin	ST4.03ch01pos88347984.1	0.0388657	-0.66433	PGSC0003DMG400014677	1	88347984	Potatocyc	PWY-1061	homogalacturonan biosynthesis	0.0388657	0.0828273	0.780302
Delphinidin	ST4.03ch10pos58948228.1	0.0407559	0.50181	PGSC0003DMG400011436	10	58948228	Potatocyc	PWY-5989	stearate biosynthesis II (bacteria and plants)	0.0407559	0.52625	0.780302
Delphinidin	ST4.03ch01pos62935288.1	0.0407559	0.3542	PGSC0003DMG400009052	1	62935265	Potatocyc	PWY-5989	stearate biosynthesis II (bacteria and plants)	0.0407559	0.509618	0.780302
Delphinidin	ST4.03ch11pos11163716.1	0.0407559	0.64692	PGSC0003DMG400000892	11	11163716	Potatocyc	PWY-5989	stearate biosynthesis II (bacteria and plants)	0.0407559	0.476018	0.780302
Delphinidin	ST4.03ch01pos85504999.1	0.0407559	0.14227	PGSC0003DMG400025174	1	85504999	Potatocyc	PWY-5989	stearate biosynthesis II (bacteria and plants)	0.0407559	0.443154	0.780302
Delphinidin	ST4.03ch06pos52695839.1	0.0407559	0.17087	PGSC0003DMG401026981	6	52695807	Potatocyc	PWY-5989	stearate biosynthesis II (bacteria and plants)	0.0407559	0.420998	0.780302
Delphinidin	ST4.03ch12pos3488063.1	0.0407559	0.04076	PGSC0003DMG400000275	12	3597153	Potatocyc	PWY-5989	stearate biosynthesis II (bacteria and plants)	0.0407559	0.412234	0.780302
Delphinidin	ST4.03ch12pos3131452.1	0.0407559	0.71252	PGSC0003DMG400002927	12	3131452	Potatocyc	PWY-5989	stearate biosynthesis II (bacteria and plants)	0.0407559	0.331176	0.780302
Delphinidin	ST4.03ch12pos3493976.1	0.0407559	-0.29709	PGSC0003DMG400000329	12	3493976	Potatocyc	PWY-5989	stearate biosynthesis II (bacteria and plants)	0.0407559	0.303487	0.780302
Delphinidin	ST4.03ch01pos2048230.1	0.0407559	0.80028	PGSC0003DMG400032152	1	2048230	Potatocyc	PWY-5989	stearate biosynthesis II (bacteria and plants)	0.0407559	0.165285	0.780302
Delphinidin	ST4.03ch11pos6130628.1	0.0416667	0.31875	PGSC0003DMG400001988	11	6130628	Potatocyc	PWY-6596	adenosine nucleotides degradation I	0.0416667	0.505328	0.780302
Delphinidin	ST4.03ch12pos58237348.1	0.0416667	0.19014	PGSC0003DMG400029360	12	58237282	Potatocyc	PWY-6596	adenosine nucleotides degradation I	0.0416667	0.490988	0.780302
Delphinidin	ST4.03ch01pos60695285.1	0.0416667	0.56605	PGSC0003DMG400032094	1	60695285	Potatocyc	PWY-6596	adenosine nucleotides degradation I	0.0416667	0.490427	0.780302
Delphinidin	ST4.03ch05pos6278298.1	0.0416667	0.21221	PGSC0003DMG400017636	5	6147491	Potatocyc	PWY-6596	adenosine nucleotides degradation I	0.0416667	0.468174	0.780302
Delphinidin	ST4.03ch11pos6130628.1	0.0416667	0.31875	PGSC0003DMG400001988	11	6130628	Potatocyc	PWY-6596	adenosine nucleotides degradation I	0.0416667	0.440879	0.780302
Delphinidin	ST4.03ch11pos6145852.1	0.0416667	-0.046806	PGSC0003DMG400014108	11	6145841	Potatocyc	PWY-6596	adenosine nucleotides degradation I	0.0416667	0.415556	0.780302
Delphinidin	ST4.03ch01pos60584497.1	0.0416667	0.63069	PGSC0003DMG400006287	1	60584497	Potatocyc	PWY-6596	adenosine nucleotides degradation I	0.0416667	0.411563	0.780302
Delphinidin	ST4.03ch11pos6145852.1	0.0416667	-0.046806	PGSC0003DMG400014108	11	6145841	Potatocyc	PWY-6596	adenosine nucleotides degradation I	0.0416667	0.405989	0.780302
Delphinidin	ST4.03ch10pos58294914.1	0.0416667	0.33858	PGSC0003DMG400008158	10	58294914	Potatocyc	PWY-6596	adenosine nucleotides degradation I	0.0416667	0.391867	0.780302
Delphinidin	ST4.03ch06pos48661116.1	0.0416667	1.00849	PGSC0003DMG402004850	6	48661116	Potatocyc	PWY-6596	adenosine nucleotides degradation I	0.0416667	0.388817	0.780302
Delphinidin	ST4.03ch06pos48661116.1	0.0416667	1.00849	PGSC0003DMG402004850	6	48661116	Potatocyc	PWY-6596	adenosine nucleotides degradation I	0.0416667	0.185171	0.780302
Delphinidin	ST4.03ch01pos66943815.1	0.0469338	0.30686	PGSC0003DMG400028982	1	66943815	Potatocyc	GLYOXYLATE-BYPASS	glyoxylate cycle	0.0469338	0.482895	0.780302
Delphinidin	ST4.03ch09pos56450375.1	0.0469338	0.62359	PGSC0003DMG400017170	9	56450375	Potatocyc	GLYOXYLATE-BYPASS	glyoxylate cycle	0.0469338	0.474463	0.780302
Delphinidin	ST4.03ch07pos52796166.1	0.0469338	0.35574	PGSC0003DMG400012395	7	52796123	Potatocyc	GLYOXYLATE-BYPASS	glyoxylate cycle	0.0469338	0.45529	0.780302
Delphinidin	ST4.03ch01pos83127384.1	0.0469338	0.4374	PGSC0003DMG400005120	1	83127368	Potatocyc	GLYOXYLATE-BYPASS	glyoxylate cycle	0.0469338	0.444558	0.780302
Delphinidin	ST4.03ch07pos46942731.1	0.0469338	0.70963	PGSC0003DMG400028951	7	46942731	Potatocyc	GLYOXYLATE-BYPASS	glyoxylate cycle	0.0469338	0.387056	0.780302
Delphinidin	ST4.03ch12pos282610.1	0.0469338	0.08332	PGSC0003DMG400015379	12	282610	Potatocyc	GLYOXYLATE-BYPASS	glyoxylate cycle	0.0469338	0.355728	0.780302
Delphinidin	ST4.03ch07pos54879053.1	0.0469338	-0.36321	PGSC0003DMG402022215	7	54879053	Potatocyc	GLYOXYLATE-BYPASS	glyoxylate cycle	0.0469338	0.249332	0.780302
Delphinidin	ST4.03ch07pos46942731.1	0.0469338	0.70963	PGSC0003DMG400028951	7	46942731	Potatocyc	GLYOXYLATE-BYPASS	glyoxylate cycle	0.0469338	0.238519	0.780302
Delphinidin	ST4.03ch07pos54879053.1	0.0469338	-0.36321	PGSC0003DMG402022215	7	54879053	Potatocyc	GLYOXYLATE-BYPASS	glyoxylate cycle	0.0469338	0.173247	0.780302
Delphinidin	ST4.03ch07pos50923849.1	0.0469338	0.82878	PGSC0003DMG400017338	7	50923849	Potatocyc	GLYOXYLATE-BYPASS	glyoxylate cycle	0.0469338	0.126069	0.780302
Delphinidin	ST4.03ch10pos45891207.1	0.0206911	0.98442	PGSC0003DMG400026666	10	45891186	KEGG-sot	sot00030	Pentose phosphate pathway	0.0206911	0.582263	0.887865
Delphinidin	ST4.03ch10pos55714965.1	0.0206911	0.5212	PGSC0003DMG400028261	10	55612625	KEGG-sot	sot00030	Pentose phosphate pathway	0.0206911	0.561644	0.887865
Delphinidin	ST4.03ch09pos737231.1	0.0206911	0.6059	PGSC0003DMG400020363	9	737231	KEGG-sot	sot00030	Pentose phosphate pathway	0.0206911	0.544593	0.887865
Delphinidin	ST4.03ch07pos47839031.1	0.0206911	1.82425	PGSC0003DMG402026150	7	47839031	KEGG-sot	sot00030	Pentose phosphate pathway	0.0206911	0.476158	0.887865
Delphinidin	ST4.03ch07pos47818356.1	0.0206911	1.88263	PGSC0003DMG401026150	7	47818356	KEGG-sot	sot00030	Pentose phosphate pathway	0.0206911	0.241709	0.887865
Delphinidin	ST4.03ch05pos45543082.1	0.0206911	-0.33322	PGSC0003DMG400007019	5	45543063	KEGG-sot	sot00030	Pentose phosphate pathway	0.0206911	0.0990367	0.887865
Delphinidin	ST4.03ch04pos59840476.1	0.0206911	-0.29191	PGSC0003DMG400024109	4	59828270	KEGG-sot	sot00030	Pentose phosphate pathway	0.0206911	0.0931455	0.887865
Delphinidin	ST4.03ch04pos9354281.1	0.0206911	-0.7263	PGSC0003DMG400019734	4	9354281	KEGG-sot	sot00030	Pentose phosphate pathway	0.0206911	0.0668206	0.887865
Delphinidin	ST4.03ch08pos52699138.1	0.0206911	-0.61118	PGSC0003DMG400004791	8	52699132	KEGG-sot	sot00030	Pentose phosphate pathway	0.0206911	0.00664521	0.887865
Pelargondin	ST4.03ch03pos2765763.1	0.0117758	1.66296	PGSC0003DMG401024074	3	2765763	Potatocyc	PWY-6441	spermine and spermidine degradation III	0.0117758	0.503872	0.794558
Pelargondin	ST4.03ch11pos3751159.1	0.0117758	1.92821	PGSC0003DMG400007432	11	3751159	Potatocyc	PWY-6441	spermine and spermidine degradation III	0.0117758	0.377274	0.794558
Pelargondin	ST4.03ch07pos53663886.1	0.0117758	2.59567	PGSC0003DMG400019290	7	53663864	Potatocyc	PWY-6441	spermine and spermidine degradation III	0.0117758	0.236839	0.794558
Pelargondin	ST4.03ch01pos60587163.1	0.0143164	1.71114	PGSC0003DMG400006287	1	60587163	Potatocyc	PWY-6596	adenosine nucleotides degradation I	0.0143164	0.708228	0.794558
Pelargondin	ST4.03ch12pos58237282.1	0.0143164	0.63269	PGSC0003DMG400029360	12	58237282	Potatocyc	PWY-6596	adenosine nucleotides degradation I	0.0143164	0.520622	0.794558
Pelargondin	ST4.03ch11pos6132533.1	0.0143164	0.26136	PGSC0003DMG400001988	11	6132532	Potatocyc	PWY-6596	adenosine nucleotides degradation I	0.0143164	0.468451	0.794558
Pelargondin	ST4.03ch11pos6145852.1	0.0143164	-0.10244	PGSC0003DMG400014108	11	6145841	Potatocyc	PWY-6596	adenosine nucleotides degradation I	0.0143164	0.467936	0.794558
Pelargondin	ST4.03ch05pos6278298.1	0.0143164	0.64051	PGSC0003DMG400017636	5	6147491	Potatocyc	PWY-6596	adenosine nucleotides degradation I	0.0143164	0.465139	0.794558
Pelargondin	ST4.03ch06pos48661116.1	0.0143164	3.64129	PGSC0003DMG402004850	6	48661116	Potatocyc	PWY-6596	adenosine nucleotides degradation I	0.0143164	0.326217	0.794558
Pelargondin	ST4.03ch06pos3664111.1	0.0285014	1.43895	PGSC0003DMG400026869	6	3664111	Potatocyc	TRPSYN-PWY	L-tryptophan biosynthesis	0.0285014	0.619498	0.943927
Pelargondin	ST4.03ch06pos3578291.1	0.0285014	0.79234	PGSC0003DMG400019952	6	3720596	Potatocyc	TRPSYN-PWY	L-tryptophan biosynthesis	0.0285014	0.523843	0.943927
Pelargondin	ST4.03ch06pos52396352.1	0.0285014	0.79525	PGSC0003DMG402027084	6	52396352	Potatocyc	TRPSYN-PWY	L-tryptophan biosynthesis	0.0285014	0.472858	0.943927
Pelargondin	ST4.03ch01pos76208121.1	0.0285014	1.66244	PGSC0003DMG400028566	1	76208115	Potatocyc	TRPSYN-PWY	L-tryptophan biosynthesis	0.0285014	0.468039	0.943927
Pelargondin	ST4.03ch06pos3440741.1	0.0285014	0.01786	PGSC0003DMG400004153	6	3440668	Potatocyc	TRPSYN-PWY	L-tryptophan biosynthesis	0.0285014	0.429362	0.943927
Pelargondin	ST4.03ch10pos1316502.1	0.0285014	1.697	PGSC0003DMG401014396	10	1316502	Potatocyc	TRPSYN-PWY	L-tryptophan biosynthesis	0.0285014	0.255967	0.943927
Pelargondin	ST4.03ch07pos54555454.1	0.0285014	1.97717	PGSC0003DMG400001048	7	54555454	Potatocyc	TRPSYN-PWY	L-tryptophan biosynthesis	0.0285014	0.0584746	0.943927
Pelargondin	ST4.03ch01pos2147670.1	0.0363576	0.48326	PGSC0003DMG400032155	1	2147601	Potatocyc	PWY-5410	3-hexen-1-yl acetate biosynthesis	0.0363576	0.483371	0.943927
Pelargondin	ST4.03ch01pos76481858.1	0.0363576	-0.64209	PGSC0003DMG400028608	1	76481843	Potatocyc	PWY-5410	3-hexen-1-yl acetate biosynthesis	0.0363576	0.366913	0.943927
Pelargondin	ST4.03ch03pos31776977.1	0.0363576	1.4494	PGSC0003DMG400031348	3	31776977	Potatocyc	PWY-5410	3-hexen-1-yl acetate biosynthesis	0.0363576	0.364728	0.943927
Pelargondin	ST4.03ch03pos61551301.1	0.0363576	2.81085	PGSC0003DMG400022894	3	61551301	Potatocyc	PWY-5410	3-hexen-1-yl acetate biosynthesis	0.0363576	0.152566	0.943927
Pelargondin	ST4.03ch01pos76208121.1	0.0144259	1.66244	PGSC0003DMG400028566	1	76208115	KEGG-sot	sot00260	Glycine, serine and threonine metabolism	0.0144259	0.404906	0.868422
Pelargondin	ST4.03ch02pos36547673.1	0.0144259	1.35235	PGSC0003DMG400016444	2	36547648	KEGG-sot	sot00260	Glycine, serine and threonine metabolism	0.0144259	0.37473	0.868422
Pelargondin	ST4.03ch12pos59877258.1	0.0144259	1.21466	PGSC0003DMG400004608	12	59877258	KEGG-sot	sot00260	Glycine, serine and threonine metabolism	0.0144259	0.371872	0.868422
Pelargondin	ST4.03ch04pos6213789.1	0.0144259	1.66727	PGSC0003DMG400011499	4	6213779	KEGG-sot	sot00260	Glycine, serine and threonine metabolism	0.0144259	0.35063	0.868422
Pelargondin	ST4.03ch10pos1316502.1	0.0144259	1.697	PGSC0003DMG401014396	10	1316502	KEGG-sot	sot00260	Glycine, serine and threonine metabolism	0.0144259	0.302152	0.868422
Pelargondin	ST4.03ch08pos6452920.1	0.0144259	1.75703	PGSC0003DMG401014619	8	6452920	KEGG-sot	sot00260	Glycine, serine and threonine metabolism	0.0144259	0.255126	0.868422
Pelargondin	ST4.03ch02pos27602490.1	0.0144259	0.67131	PGSC0003DMG401010423	2	27602490	KEGG-sot	sot00260	Glycine, serine and threonine metabolism	0.0144259	0.228647	0.868422
Pelargondin	ST4.03ch06pos48595605.1	0.0144259	1.80365	PGSC0003DMG400004886	6	48595604	KEGG-sot	sot00260	Glycine, serine and threonine metabolism	0.0144259	0.205885	0.868422
Pelargondin	ST4.03ch08pos53728811.1	0.0144259	0.43037	PGSC0003DMG400022730	8	53728766	KEGG-sot	sot00260	Glycine, serine and threonine metabolism	0.0144259	0.196048	0.868422
Pelargondin	ST4.03ch08pos53728811.1	0.0144259	0.43037	PGSC0003DMG400022729	8	53728766	KEGG-sot	sot00260	Glycine, serine and threonine metabolism	0.0144259	0.181903	0.868422
Pelargondin	ST4.03ch12pos57745712.1	0.0144259	0.26649	PGSC0003DMG400029389	12	57745693	KEGG-sot	sot00260	Glycine, serine and threonine metabolism	0.0144259	0.178555	0.868422
Pelargondin	ST4.03ch07pos54555454.1	0.0144259	1.97717	PGSC0003DMG400001048	7	54555454	KEGG-sot	sot00260	Glycine, serine and threonine metabolism	0.0144259	0.171033	0.868422
Pelargondin	ST4.03ch01pos78061068.1	0.0144259	-0.40245	PGSC0003DMG400002777	1	78071403	KEGG-sot	sot00260	Glycine, serine and threonine metabolism	0.0144259	0.129752	0.868422
Pelargondin	ST4.03ch09pos53461708.1	0.0144259	-0.34589	PGSC0003DMG400031836	9	53461701	KEGG-sot	sot00260	Glycine, serine and threonine metabolism	0.0144259	0.127828	0.868422
Pelargondin	ST4.03ch09pos53559157.1	0.0144259	-0.33309	PGSC0003DMG400030082	9	53559117	KEGG-sot	sot00260	Glycine, serine and threonine metabolism	0.0144259	0.120956	0.868422
Pelargondin	ST4.03ch10pos55399156.1	0.0144259	2.04365	PGSC0003DMG400028273	10	55399156	KEGG-sot	sot00260	Glycine, serine and threonine metabolism	0.0144259	0.113827	0.868422
Pelargondin	ST4.03ch03pos51955817.1	0.0144259	-0.59147	PGSC0003DMG400018130	3	51955817	KEGG-sot	sot00260	Glycine, serine and threonine metabolism	0.0144259	0.102887	0.868422
Pelargondin	ST4.03ch04pos52952676.1	0.0144259	3.31655	PGSC0003DMG400012800	4	52952676	KEGG-sot	sot00260	Glycine, serine and threonine metabolism	0.0144259	0.101471	0.868422
Pelargondin	ST4.03ch05pos48581815.1	0.0144259	-0.80829	PGSC0003DMG400027156	5	48581792	KEGG-sot	sot00260	Glycine, serine and threonine metabolism	0.0144259	0.0699005	0.868422
Pelargondin	ST4.03ch08pos36038932.1	0.0144259	-1.1089	PGSC0003DMG400029938	8	36038932	KEGG-sot	sot00260	Glycine, serine and threonine metabolism	0.0144259	0.0589847	0.868422
Pelargondin	ST4.03ch06pos52131354.1	0.0144259	-1.3102	PGSC0003DMG400033028	6	52131354	KEGG-sot	sot00260	Glycine, serine and threonine metabolism	0.0144259	0.0537975	0.868422
Pelargondin	ST4.03ch03pos61234394.1	0.0144259	-2.3778	PGSC0003DMG400002486	3	61234394	KEGG-sot	sot00260	Glycine, serine and threonine metabolism	0.0144259	0.0523821	0.868422
Pelargondin	ST4.03ch08pos1215087.1	0.0144259	-1.0402	PGSC0003DMG400020515	8	1215074	KEGG-sot	sot00260	Glycine, serine and threonine metabolism	0.0144259	0.0382164	0.868422
Pelargondin	ST4.03ch05pos48338883.1	0.0144259	-1.8168	PGSC0003DMG400027143	5	48338883	KEGG-sot	sot00260	Glycine, serine and threonine metabolism	0.0144259	0.0209002	0.868422
Pelargondin	ST4.03ch05pos45999984.1	0.0177584	1.03758	PGSC0003DMG400014592	5	45892420	KEGG-sot	sot01230	Biosynthesis of amino acids	0.0177584	0.277647	0.868422
Pelargondin	ST4.03ch04pos52033697.1	0.0177584	1.19655	PGSC0003DMG400027919	4	52033697	KEGG-sot	sot01230	Biosynthesis of amino acids	0.0177584	0.277456	0.868422
Pelargondin	ST4.03ch02pos27415325.1	0.0177584	1.43732	PGSC0003DMG400010441	2	27519336	KEGG-sot	sot01230	Biosynthesis of amino acids	0.0177584	0.274935	0.868422
Pelargondin	ST4.03ch03pos6354376.1	0.0177584	1.12498	PGSC0003DMG400017100	3	6354376	KEGG-sot	sot01230	Biosynthesis of amino acids	0.0177584	0.271149	0.868422
Pelargondin	ST4.03ch04pos3904041.1	0.0177584	1.48161	PGSC0003DMG400025298	4	3904041	KEGG-sot	sot01230	Biosynthesis of amino acids	0.0177584	0.271125	0.868422
Pelargondin	ST4.03ch01pos6188141.1	0.0177584	1.26827	PGSC0003DMG400008708	1	6188141	KEGG-sot	sot01230	Biosynthesis of amino acids	0.0177584	0.268435	0.868422
Pelargondin	ST4.03ch12pos1517428.1	0.0177584	1.04113	PGSC0003DMG400007859	12	1517428	KEGG-sot	sot01230	Biosynthesis of amino acids	0.0177584	0.267747	0.868422
Pelargondin	ST4.03ch10pos593374.1	0.0177584	1.21151	PGSC0003DMG400011246	10	593374	KEGG-sot	sot01230	Biosynthesis of amino acids	0.0177584	0.266313	0.868422
Pelargondin	ST4.03ch04pos32936006.1	0.0177584	1.05594	PGSC0003DMG400024392	4	31883055	KEGG-sot	sot01230	Biosynthesis of amino acids	0.0177584	0.261715	0.868422
Pelargondin	ST4.03ch11pos4646166.1	0.0177584	1.27868	PGSC0003DMG400027321	11	4538195	KEGG-sot	sot01230	Biosynthesis of amino acids	0.0177584	0.257189	0.868422
Pelargondin	ST4.03ch01pos66943815.1	0.0177584	1.49301	PGSC0003DMG400028982	1	66943815	KEGG-sot	sot01230	Biosynthesis of amino acids	0.0177584	0.256414	0.868422
Pelargondin	ST4.03ch06pos3578291.1	0.0177584	0.79234	PGSC0003DMG400019952	6	3720596	KEGG-sot	sot01230	Biosynthesis of amino acids	0.0177584	0.247544	0.868422
Pelargondin	ST4.03ch07pos50073231.1	0.0177584	0.84131	PGSC0003DMG400020446	7	50073231	KEGG-sot	sot01230	Biosynthesis of amino acids	0.0177584	0.244548	0.868422
Pelargondin	ST4.03ch10pos48073720.1	0.0177584	1.2856	PGSC0003DMG400016826	10	48073720	KEGG-sot	sot01230	Biosynthesis of amino acids	0.0177584	0.244233	0.868422
Pelargondin	ST4.03ch10pos53383562.1	0.0177584	0.90159	PGSC0003DMG400011044	10	53383559	KEGG-sot	sot01230	Biosynthesis of amino acids	0.0177584	0.241123	0.868422
Pelargondin	ST4.03ch04pos70000685.1	0.0177584	1.49696	PGSC0003DMG400003741	4	70000685	KEGG-sot	sot01230	Biosynthesis of amino acids	0.0177584	0.239981	0.868422
Pelargondin	ST4.03ch06pos52396352.1	0.0177584	0.79525	PGSC0003DMG402027084	6	52396352	KEGG-sot	sot01230	Biosynthesis of amino acids	0.0177584	0.238916	0.868422
Pelargondin	ST4.03ch07pos46942799.1	0.0177584	1.66031	PGSC0003DMG400028951	7	46942754	KEGG-sot	sot01230	Biosynthesis of amino acids	0.0177584	0.238557	0.868422
Pelargondin	ST4.03ch06pos38213170.1	0.0177584	0.6689	PGSC0003DMG400019605	6	38213170	KEGG-sot	sot01230	Biosynthesis of amino acids	0.0177584	0.237853	0.868422
Pelargondin	ST4.03ch09pos53724472.1	0.0177584	0.69446	PGSC0003DMG400032264	9	53724441	KEGG-sot	sot01230	Biosynthesis of amino acids	0.0177584	0.237261	0.868422
Pelargondin	ST4.03ch07pos50923860.1	0.0177584	0.63996	PGSC0003DMG400017338	7	50923860	KEGG-sot	sot01230	Biosynthesis of amino acids	0.0177584	0.236397	0.868422
Pelargondin	ST4.03ch03pos54584040.1	0.0177584	0.84585	PGSC0003DMG401024510	3	54584040	KEGG-sot	sot01230	Biosynthesis of amino acids	0.0177584	0.236081	0.868422
Pelargondin	ST4.03ch05pos7586281.1	0.0177584	1.53788	PGSC0003DMG400004130	5	7586276	KEGG-sot	sot01230	Biosynthesis of amino acids	0.0177584	0.233154	0.868422
Pelargondin	ST4.03ch04pos8213551.1	0.0177584	0.70777	PGSC0003DMG402023631	4	8213551	KEGG-sot	sot01230	Biosynthesis of amino acids	0.0177584	0.233073	0.868422
Pelargondin	ST4.03ch01pos76208121.1	0.0177584	1.66244	PGSC0003DMG400028566	1	76208115	KEGG-sot	sot01230	Biosynthesis of amino acids	0.0177584	0.21944	0.868422
Pelargondin	ST4.03ch11pos2773828.1	0.0177584	0.46694	PGSC0003DMG402016226	11	2773828	KEGG-sot	sot01230	Biosynthesis of amino acids	0.0177584	0.20128	0.868422
Pelargondin	ST4.03ch04pos6213789.1	0.0177584	1.66727	PGSC0003DMG400011499	4	6213779	KEGG-sot	sot01230	Biosynthesis of amino acids	0.0177584	0.200421	0.868422
Pelargondin	ST4.03ch10pos1316502.1	0.0177584	1.697	PGSC0003DMG401014396	10	1316502	KEGG-sot	sot01230	Biosynthesis of amino acids	0.0177584	0.187332	0.868422
Pelargondin	ST4.03ch06pos48595605.1	0.0177584	1.80365	PGSC0003DMG400004886	6	48595604	KEGG-sot	sot01230	Biosynthesis of amino acids	0.0177584	0.185014	0.868422
Pelargondin	ST4.03ch03pos8177351.1	0.0177584	0.29945	PGSC0003DMG400034102	3	8177351	KEGG-sot	sot01230	Biosynthesis of amino acids	0.0177584	0.17264	0.868422
Pelargondin	ST4.03ch12pos57745712.1	0.0177584	0.26649	PGSC0003DMG400029389	12	57745693	KEGG-sot	sot01230	Biosynthesis of amino acids	0.0177584	0.171227	0.868422
Pelargondin	ST4.03ch03pos44661807.1	0.0177584	1.83417	PGSC0003DMG400006590	3	44661807	KEGG-sot	sot01230	Biosynthesis of amino acids	0.0177584	0.168625	0.868422
Pelargondin	ST4.03ch08pos51077453.1	0.0177584	0.20638	PGSC0003DMG400026246	8	51077438	KEGG-sot	sot01230	Biosynthesis of amino acids	0.0177584	0.165692	0.868422
Pelargondin	ST4.03ch06pos3440741.1	0.0177584	0.01786	PGSC0003DMG400004153	6	3440668	KEGG-sot	sot01230	Biosynthesis of amino acids	0.0177584	0.14904	0.868422
Pelargondin	ST4.03ch09pos57319019.1	0.0177584	1.83947	PGSC0003DMG401001552	9	57319019	KEGG-sot	sot01230	Biosynthesis of amino acids	0.0177584	0.148336	0.868422
Pelargondin	ST4.03ch11pos7257764.1	0.0177584	1.96134	PGSC0003DMG400003981	11	7257685	KEGG-sot	sot01230	Biosynthesis of amino acids	0.0177584	0.143013	0.868422
Pelargondin	ST4.03ch07pos54555454.1	0.0177584	1.97717	PGSC0003DMG400001048	7	54555454	KEGG-sot	sot01230	Biosynthesis of amino acids	0.0177584	0.122464	0.868422
Pelargondin	ST4.03ch03pos832861.1	0.0177584	-0.35649	PGSC0003DMG400013459	3	711387	KEGG-sot	sot01230	Biosynthesis of amino acids	0.0177584	0.111654	0.868422
Pelargondin	ST4.03ch07pos55481504.1	0.0177584	-0.33654	PGSC0003DMG400022181	7	55381298	KEGG-sot	sot01230	Biosynthesis of amino acids	0.0177584	0.110918	0.868422
Pelargondin	ST4.03ch05pos48875129.1	0.0177584	-0.33364	PGSC0003DMG400019163	5	48875129	KEGG-sot	sot01230	Biosynthesis of amino acids	0.0177584	0.108459	0.868422
Pelargondin	ST4.03ch10pos55399156.1	0.0177584	2.04365	PGSC0003DMG400028273	10	55399156	KEGG-sot	sot01230	Biosynthesis of amino acids	0.0177584	0.107227	0.868422
Pelargondin	ST4.03ch11pos10771627.1	0.0177584	2.18128	PGSC0003DMG400000909	11	10771627	KEGG-sot	sot01230	Biosynthesis of amino acids	0.0177584	0.0976905	0.868422
Pelargondin	ST4.03ch08pos43353012.1	0.0177584	2.25279	PGSC0003DMG400010840	8	43353012	KEGG-sot	sot01230	Biosynthesis of amino acids	0.0177584	0.077386	0.868422
Pelargondin	ST4.03ch05pos45543082.1	0.0177584	-0.73856	PGSC0003DMG400007019	5	45543080	KEGG-sot	sot01230	Biosynthesis of amino acids	0.0177584	0.0682267	0.868422
Pelargondin	ST4.03ch06pos59376816.1	0.0177584	-0.70924	PGSC0003DMG402024041	6	59259760	KEGG-sot	sot01230	Biosynthesis of amino acids	0.0177584	0.0680445	0.868422
Pelargondin	ST4.03ch03pos51955817.1	0.0177584	-0.59147	PGSC0003DMG400018130	3	51955817	KEGG-sot	sot01230	Biosynthesis of amino acids	0.0177584	0.0616174	0.868422
Pelargondin	ST4.03ch03pos6830346.1	0.0177584	-0.84488	PGSC0003DMG400009061	3	6830346	KEGG-sot	sot01230	Biosynthesis of amino acids	0.0177584	0.0608802	0.868422
Pelargondin	ST4.03ch07pos52144311.1	0.0177584	-0.70598	PGSC0003DMG400007078	7	52144309	KEGG-sot	sot01230	Biosynthesis of amino acids	0.0177584	0.0607514	0.868422
Pelargondin	ST4.03ch01pos84995769.1	0.0177584	-0.67776	PGSC0003DMG402025903	1	84995769	KEGG-sot	sot01230	Biosynthesis of amino acids	0.0177584	0.0591165	0.868422
Pelargondin	ST4.03ch10pos58080334.1	0.0177584	-0.8301	PGSC0003DMG400029836	10	58080313	KEGG-sot	sot01230	Biosynthesis of amino acids	0.0177584	0.0542046	0.868422
Pelargondin	ST4.03ch02pos47218590.1	0.0177584	-0.67346	PGSC0003DMG400000481	2	47218590	KEGG-sot	sot01230	Biosynthesis of amino acids	0.0177584	0.0534123	0.868422
Pelargondin	ST4.03ch09pos57322105.1	0.0177584	-0.64501	PGSC0003DMG402001552	9	57322105	KEGG-sot	sot01230	Biosynthesis of amino acids	0.0177584	0.0533783	0.868422
Pelargondin	ST4.03ch10pos55714965.1	0.0177584	2.25852	PGSC0003DMG400028261	10	55612625	KEGG-sot	sot01230	Biosynthesis of amino acids	0.0177584	0.0513607	0.868422
Pelargondin	ST4.03ch10pos56459366.1	0.0177584	3.49881	PGSC0003DMG400028127	10	56459336	KEGG-sot	sot01230	Biosynthesis of amino acids	0.0177584	0.0343242	0.868422
Pelargondin	ST4.03ch12pos3749401.1	0.0177584	-0.99421	PGSC0003DMG400000282	12	3749400	KEGG-sot	sot01230	Biosynthesis of amino acids	0.0177584	0.0293459	0.868422
Pelargondin	ST4.03ch04pos9354281.1	0.0177584	-2.9218	PGSC0003DMG400019734	4	9354281	KEGG-sot	sot01230	Biosynthesis of amino acids	0.0177584	0.0281002	0.868422
Pelargondin	ST4.03ch06pos53816997.1	0.0177584	2.29325	PGSC0003DMG400027014	6	53816997	KEGG-sot	sot01230	Biosynthesis of amino acids	0.0177584	0.0280786	0.868422
Pelargondin	ST4.03ch07pos54879053.1	0.0177584	-1.169	PGSC0003DMG402022215	7	54879053	KEGG-sot	sot01230	Biosynthesis of amino acids	0.0177584	0.0132857	0.868422
Pelargondin	ST4.03ch12pos59815089.1	0.0177584	-1.2897	PGSC0003DMG400004688	12	59802077	KEGG-sot	sot01230	Biosynthesis of amino acids	0.0177584	0.0121543	0.868422
Pelargondin	ST4.03ch08pos52699138.1	0.0177584	-1.1522	PGSC0003DMG400004791	8	52699132	KEGG-sot	sot01230	Biosynthesis of amino acids	0.0177584	0.00380796	0.868422
Pelargondin	ST4.03ch10pos45900357.1	0.0177584	-2.666	PGSC0003DMG400026666	10	45900357	KEGG-sot	sot01230	Biosynthesis of amino acids	0.0177584	0.00319229	0.868422
Pelargondin	ST4.03ch05pos643163.1	0.0177584	-1.2745	PGSC0003DMG400028317	5	528821	KEGG-sot	sot01230	Biosynthesis of amino acids	0.0177584	0.00188002	0.868422
Pelargondin	ST4.03ch07pos50508283.1	0.0177584	-1.4514	PGSC0003DMG400020416	7	50329187	KEGG-sot	sot01230	Biosynthesis of amino acids	0.0177584	-0.00500768	0.868422
Pelargondin	ST4.03ch02pos42372287.1	0.0177584	-2.5812	PGSC0003DMG400021425	2	42372287	KEGG-sot	sot01230	Biosynthesis of amino acids	0.0177584	-0.0236197	0.868422
Pelargondin	ST4.03ch01pos19664201.1	0.0177584	-1.9525	PGSC0003DMG400010913	1	19664201	KEGG-sot	sot01230	Biosynthesis of amino acids	0.0177584	-0.0381966	0.868422
Pelargondin	ST4.03ch01pos86372031.1	0.0177584	-1.7601	PGSC0003DMG400030950	1	86307128	KEGG-sot	sot01230	Biosynthesis of amino acids	0.0177584	-0.0397062	0.868422
Pelargondin	ST4.03ch03pos61234394.1	0.0177584	-2.3778	PGSC0003DMG400002486	3	61234394	KEGG-sot	sot01230	Biosynthesis of amino acids	0.0177584	-0.0429676	0.868422
Pelargondin	ST4.03ch01pos88198934.1	0.032835	1.16113	PGSC0003DMG400003419	1	88198934	KEGG-sot	sot00190	Oxidative phosphorylation	0.032835	0.307372	0.868422
Pelargondin	ST4.03ch10pos47491013.1	0.032835	1.08925	PGSC0003DMG400026716	10	47491013	KEGG-sot	sot00190	Oxidative phosphorylation	0.032835	0.306715	0.868422
Pelargondin	ST4.03ch02pos43434895.1	0.032835	1.2192	PGSC0003DMG400024963	2	43434871	KEGG-sot	sot00190	Oxidative phosphorylation	0.032835	0.300866	0.868422
Pelargondin	ST4.03ch12pos2490686.1	0.032835	1.29264	PGSC0003DMG400007911	12	2430272	KEGG-sot	sot00190	Oxidative phosphorylation	0.032835	0.300851	0.868422
Pelargondin	ST4.03ch04pos64058468.1	0.032835	0.77292	PGSC0003DMG402030815	4	64058441	KEGG-sot	sot00190	Oxidative phosphorylation	0.032835	0.282873	0.868422
Pelargondin	ST4.03ch09pos52415341.1	0.032835	0.67016	PGSC0003DMG400011392	9	52401423	KEGG-sot	sot00190	Oxidative phosphorylation	0.032835	0.279572	0.868422
Pelargondin	ST4.03ch12pos61060924.1	0.032835	0.80914	PGSC0003DMG400004276	12	61060913	KEGG-sot	sot00190	Oxidative phosphorylation	0.032835	0.279085	0.868422
Pelargondin	ST4.03ch11pos6796197.1	0.032835	0.71398	PGSC0003DMG400028681	11	6796187	KEGG-sot	sot00190	Oxidative phosphorylation	0.032835	0.27876	0.868422
Pelargondin	ST4.03ch06pos56398359.1	0.032835	1.29564	PGSC0003DMG400030398	6	56398359	KEGG-sot	sot00190	Oxidative phosphorylation	0.032835	0.278173	0.868422
Pelargondin	ST4.03ch09pos2265134.1	0.032835	0.91525	PGSC0003DMG400008932	9	2145267	KEGG-sot	sot00190	Oxidative phosphorylation	0.032835	0.277362	0.868422
Pelargondin	ST4.03ch12pos53291974.1	0.032835	0.85619	PGSC0003DMG400028842	12	53291974	KEGG-sot	sot00190	Oxidative phosphorylation	0.032835	0.277314	0.868422
Pelargondin	ST4.03ch02pos41671648.1	0.032835	1.36348	PGSC0003DMG400030594	2	41671648	KEGG-sot	sot00190	Oxidative phosphorylation	0.032835	0.275541	0.868422
Pelargondin	ST4.03ch01pos67038920.1	0.032835	0.95584	PGSC0003DMG400028976	1	67038919	KEGG-sot	sot00190	Oxidative phosphorylation	0.032835	0.274381	0.868422
Pelargondin	ST4.03ch05pos51530930.1	0.032835	1.40909	PGSC0003DMG400023464	5	51530895	KEGG-sot	sot00190	Oxidative phosphorylation	0.032835	0.262652	0.868422
Pelargondin	ST4.03ch05pos21086049.1	0.032835	0.42213	PGSC0003DMG400021388	5	21086048	KEGG-sot	sot00190	Oxidative phosphorylation	0.032835	0.251015	0.868422
Pelargondin	ST4.03ch03pos57055623.1	0.032835	0.4352	PGSC0003DMG400014128	3	57055623	KEGG-sot	sot00190	Oxidative phosphorylation	0.032835	0.246581	0.868422
Pelargondin	ST4.03ch05pos47395384.1	0.032835	0.46684	PGSC0003DMG401011647	5	47395384	KEGG-sot	sot00190	Oxidative phosphorylation	0.032835	0.246292	0.868422
Pelargondin	ST4.03ch10pos56453886.1	0.032835	1.4348	PGSC0003DMG400028218	10	56453886	KEGG-sot	sot00190	Oxidative phosphorylation	0.032835	0.244301	0.868422
Pelargondin	ST4.03ch01pos49630819.1	0.032835	0.48392	PGSC0003DMG400013204	1	48588459	KEGG-sot	sot00190	Oxidative phosphorylation	0.032835	0.241648	0.868422
Pelargondin	ST4.03ch07pos1617087.1	0.032835	1.629	PGSC0003DMG400011168	7	1617038	KEGG-sot	sot00190	Oxidative phosphorylation	0.032835	0.236326	0.868422
Pelargondin	ST4.03ch11pos1188603.1	0.032835	1.49101	PGSC0003DMG400013309	11	1188603	KEGG-sot	sot00190	Oxidative phosphorylation	0.032835	0.233762	0.868422
Pelargondin	ST4.03ch03pos53277248.1	0.032835	1.67081	PGSC0003DMG400025328	3	53277203	KEGG-sot	sot00190	Oxidative phosphorylation	0.032835	0.214316	0.868422
Pelargondin	ST4.03ch08pos5019070.1	0.032835	0.03862	PGSC0003DMG400005833	8	5019013	KEGG-sot	sot00190	Oxidative phosphorylation	0.032835	0.202751	0.868422
Pelargondin	ST4.03ch06pos49679739.1	0.032835	1.67761	PGSC0003DMG400028545	6	49679739	KEGG-sot	sot00190	Oxidative phosphorylation	0.032835	0.184597	0.868422
Pelargondin	ST4.03ch03pos61975697.1	0.032835	-0.28072	PGSC0003DMG402009187	3	61975636	KEGG-sot	sot00190	Oxidative phosphorylation	0.032835	0.17317	0.868422
Pelargondin	ST4.03ch02pos36345929.1	0.032835	1.78343	PGSC0003DMG400016482	2	36345929	KEGG-sot	sot00190	Oxidative phosphorylation	0.032835	0.170712	0.868422
Pelargondin	ST4.03ch12pos49998584.1	0.032835	-0.40648	PGSC0003DMG400028621	12	49871917	KEGG-sot	sot00190	Oxidative phosphorylation	0.032835	0.153929	0.868422
Pelargondin	ST4.03ch03pos55148448.1	0.032835	1.80237	PGSC0003DMG400024638	3	55148448	KEGG-sot	sot00190	Oxidative phosphorylation	0.032835	0.142099	0.868422
Pelargondin	ST4.03ch11pos5314614.1	0.032835	1.90342	PGSC0003DMG400023975	11	5314614	KEGG-sot	sot00190	Oxidative phosphorylation	0.032835	0.123495	0.868422
Pelargondin	ST4.03ch02pos27168678.1	0.032835	2.1579	PGSC0003DMG400009421	2	27168674	KEGG-sot	sot00190	Oxidative phosphorylation	0.032835	0.118878	0.868422
Pelargondin	ST4.03ch01pos67878859.1	0.032835	-0.65515	PGSC0003DMG400001672	1	67997742	KEGG-sot	sot00190	Oxidative phosphorylation	0.032835	0.101841	0.868422
Pelargondin	ST4.03ch11pos44427960.1	0.032835	2.2588	PGSC0003DMG400025375	11	44362273	KEGG-sot	sot00190	Oxidative phosphorylation	0.032835	0.0875562	0.868422
Pelargondin	ST4.03ch07pos3506376.1	0.032835	-0.95727	PGSC0003DMG400030682	7	3506376	KEGG-sot	sot00190	Oxidative phosphorylation	0.032835	0.0681267	0.868422
Pelargondin	ST4.03ch07pos53249152.1	0.032835	-0.85152	PGSC0003DMG400012418	7	53249152	KEGG-sot	sot00190	Oxidative phosphorylation	0.032835	0.0638218	0.868422
Pelargondin	ST4.03ch09pos57696449.1	0.032835	-0.91578	PGSC0003DMG400011587	9	57696449	KEGG-sot	sot00190	Oxidative phosphorylation	0.032835	0.0618183	0.868422
Pelargondin	ST4.03ch04pos1974188.1	0.032835	2.39993	PGSC0003DMG400005994	4	1974188	KEGG-sot	sot00190	Oxidative phosphorylation	0.032835	0.0551187	0.868422
Pelargondin	ST4.03ch07pos45790311.1	0.032835	-2.4988	PGSC0003DMG400001082	7	45790311	KEGG-sot	sot00190	Oxidative phosphorylation	0.032835	0.0451943	0.868422
Pelargondin	ST4.03ch10pos51318001.1	0.032835	2.43664	PGSC0003DMG400019224	10	51318001	KEGG-sot	sot00190	Oxidative phosphorylation	0.032835	0.0124244	0.868422
Pelargondin	ST4.03ch02pos39652158.1	0.032835	-2.4118	PGSC0003DMG400003629	2	39652158	KEGG-sot	sot00190	Oxidative phosphorylation	0.032835	0.00483271	0.868422
Pelargondin	ST4.03ch01pos83045155.1	0.032835	-1.4732	PGSC0003DMG400003103	1	83045155	KEGG-sot	sot00190	Oxidative phosphorylation	0.032835	-0.00133499	0.868422
Pelargondin	ST4.03ch12pos2468916.1	0.032835	-1.6513	PGSC0003DMG400007913	12	2468916	KEGG-sot	sot00190	Oxidative phosphorylation	0.032835	-0.00340213	0.868422
Pelargondin	ST4.03ch06pos51926841.1	0.032835	-2.0861	PGSC0003DMG400033034	6	51926841	KEGG-sot	sot00190	Oxidative phosphorylation	0.032835	-0.0167607	0.868422
Pelargondin	ST4.03ch12pos2168854.1	0.032835	-1.4481	PGSC0003DMG400007889	12	2003653	KEGG-sot	sot00190	Oxidative phosphorylation	0.032835	-0.0239053	0.868422
Pelargondin	ST4.03ch11pos5154659.1	0.0355977	1.45838	PGSC0003DMG400019489	11	5154659	KEGG-sot	sot04144	Endocytosis	0.0355977	0.279412	0.868422
Pelargondin	ST4.03ch09pos4795712.1	0.0355977	1.49528	PGSC0003DMG402003899	9	4795712	KEGG-sot	sot04144	Endocytosis	0.0355977	0.272357	0.868422
Pelargondin	ST4.03ch01pos80836787.1	0.0355977	1.36874	PGSC0003DMG400023793	1	80836787	KEGG-sot	sot04144	Endocytosis	0.0355977	0.269454	0.868422
Pelargondin	ST4.03ch11pos40400280.1	0.0355977	1.53421	PGSC0003DMG402007403	11	40148199	KEGG-sot	sot04144	Endocytosis	0.0355977	0.264881	0.868422
Pelargondin	ST4.03ch10pos52647564.1	0.0355977	1.54459	PGSC0003DMG400008590	10	52647564	KEGG-sot	sot04144	Endocytosis	0.0355977	0.249271	0.868422
Pelargondin	ST4.03ch08pos39564177.1	0.0355977	1.57892	PGSC0003DMG400009598	8	39564177	KEGG-sot	sot04144	Endocytosis	0.0355977	0.240625	0.868422
Pelargondin	ST4.03ch11pos42436197.1	0.0355977	1.78982	PGSC0003DMG400018556	11	42436197	KEGG-sot	sot04144	Endocytosis	0.0355977	0.240048	0.868422
Pelargondin	ST4.03ch08pos1282095.1	0.0355977	1.59722	PGSC0003DMG400020502	8	1282095	KEGG-sot	sot04144	Endocytosis	0.0355977	0.225971	0.868422
Pelargondin	ST4.03ch04pos7039107.1	0.0355977	1.79903	PGSC0003DMG400027750	4	7039107	KEGG-sot	sot04144	Endocytosis	0.0355977	0.22141	0.868422
Pelargondin	ST4.03ch09pos2023641.1	0.0355977	1.11111	PGSC0003DMG400008921	9	2023641	KEGG-sot	sot04144	Endocytosis	0.0355977	0.206384	0.868422
Pelargondin	ST4.03ch07pos55092984.1	0.0355977	1.8177	PGSC0003DMG400022303	7	55092984	KEGG-sot	sot04144	Endocytosis	0.0355977	0.204987	0.868422
Pelargondin	ST4.03ch10pos4488860.1	0.0355977	1.03913	PGSC0003DMG400022839	10	4488860	KEGG-sot	sot04144	Endocytosis	0.0355977	0.193044	0.868422
Pelargondin	ST4.03ch08pos53147330.1	0.0355977	1.8824	PGSC0003DMG400003959	8	53147330	KEGG-sot	sot04144	Endocytosis	0.0355977	0.191892	0.868422
Pelargondin	ST4.03ch11pos40492112.1	0.0355977	1.95854	PGSC0003DMG400026351	11	40492112	KEGG-sot	sot04144	Endocytosis	0.0355977	0.181847	0.868422
Pelargondin	ST4.03ch02pos19835870.1	0.0355977	0.90253	PGSC0003DMG402023899	2	19835869	KEGG-sot	sot04144	Endocytosis	0.0355977	0.176965	0.868422
Pelargondin	ST4.03ch11pos2744108.1	0.0355977	0.94773	PGSC0003DMG400016224	11	2744108	KEGG-sot	sot04144	Endocytosis	0.0355977	0.170119	0.868422
Pelargondin	ST4.03ch02pos19835870.1	0.0355977	0.90253	PGSC0003DMG401023899	2	19835869	KEGG-sot	sot04144	Endocytosis	0.0355977	0.166704	0.868422
Pelargondin	ST4.03ch10pos51414575.1	0.0355977	1.97625	PGSC0003DMG400019159	10	51414539	KEGG-sot	sot04144	Endocytosis	0.0355977	0.161657	0.868422
Pelargondin	ST4.03ch04pos58446871.1	0.0355977	0.77089	PGSC0003DMG400008614	4	59521394	KEGG-sot	sot04144	Endocytosis	0.0355977	0.14861	0.868422
Pelargondin	ST4.03ch09pos3611708.1	0.0355977	1.98985	PGSC0003DMG400002673	9	3611708	KEGG-sot	sot04144	Endocytosis	0.0355977	0.141144	0.868422
Pelargondin	ST4.03ch02pos20127712.1	0.0355977	2.01	PGSC0003DMG400023880	2	20127712	KEGG-sot	sot04144	Endocytosis	0.0355977	0.120476	0.868422
Pelargondin	ST4.03ch02pos36097273.1	0.0355977	0.60397	PGSC0003DMG400002086	2	36097273	KEGG-sot	sot04144	Endocytosis	0.0355977	0.11469	0.868422
Pelargondin	ST4.03ch06pos56843961.1	0.0355977	0.52598	PGSC0003DMG400030425	6	56843959	KEGG-sot	sot04144	Endocytosis	0.0355977	0.114582	0.868422
Pelargondin	ST4.03ch07pos20665588.1	0.0355977	0.61177	PGSC0003DMG400011665	7	19613698	KEGG-sot	sot04144	Endocytosis	0.0355977	0.110022	0.868422
Pelargondin	ST4.03ch11pos42424276.1	0.0355977	0.52701	PGSC0003DMG400018578	11	42424276	KEGG-sot	sot04144	Endocytosis	0.0355977	0.108969	0.868422
Pelargondin	ST4.03ch09pos61309759.1	0.0355977	0.53778	PGSC0003DMG402021616	9	61309731	KEGG-sot	sot04144	Endocytosis	0.0355977	0.105419	0.868422
Pelargondin	ST4.03ch01pos74676713.1	0.0355977	2.01291	PGSC0003DMG400027500	1	74676713	KEGG-sot	sot04144	Endocytosis	0.0355977	0.0982356	0.868422
Pelargondin	ST4.03ch10pos55362368.1	0.0355977	2.17695	PGSC0003DMG400028179	10	55362355	KEGG-sot	sot04144	Endocytosis	0.0355977	0.0929342	0.868422
Pelargondin	ST4.03ch11pos40159819.1	0.0355977	0.39633	PGSC0003DMG401007403	11	40159819	KEGG-sot	sot04144	Endocytosis	0.0355977	0.0906383	0.868422
Pelargondin	ST4.03ch05pos103781.1	0.0355977	2.20912	PGSC0003DMG400028343	5	103781	KEGG-sot	sot04144	Endocytosis	0.0355977	0.0697728	0.868422
Pelargondin	ST4.03ch01pos44385969.1	0.0355977	0.1138	PGSC0003DMG400007555	1	44385969	KEGG-sot	sot04144	Endocytosis	0.0355977	0.0546915	0.868422
Pelargondin	ST4.03ch02pos17914604.1	0.0355977	0.07099	PGSC0003DMG400021456	2	17914604	KEGG-sot	sot04144	Endocytosis	0.0355977	0.0514693	0.868422
Pelargondin	ST4.03ch08pos53414167.1	0.0355977	2.28594	PGSC0003DMG400003947	8	53414167	KEGG-sot	sot04144	Endocytosis	0.0355977	0.0508855	0.868422
Pelargondin	ST4.03ch10pos1256264.1	0.0355977	2.4505	PGSC0003DMG400014423	10	1256264	KEGG-sot	sot04144	Endocytosis	0.0355977	0.0335668	0.868422
Pelargondin	ST4.03ch02pos41058575.1	0.0355977	3.27308	PGSC0003DMG400012655	2	41058521	KEGG-sot	sot04144	Endocytosis	0.0355977	0.0289073	0.868422
Pelargondin	ST4.03ch09pos4802903.1	0.0355977	-0.23226	PGSC0003DMG401003899	9	4802896	KEGG-sot	sot04144	Endocytosis	0.0355977	0.0250499	0.868422
Pelargondin	ST4.03ch03pos52978480.1	0.0355977	-0.3292	PGSC0003DMG400018144	3	52978479	KEGG-sot	sot04144	Endocytosis	0.0355977	0.0105995	0.868422
Pelargondin	ST4.03ch03pos49282958.1	0.0355977	-0.37239	PGSC0003DMG400010153	3	49283010	KEGG-sot	sot04144	Endocytosis	0.0355977	0.00965708	0.868422
Pelargondin	ST4.03ch12pos59860206.1	0.0355977	1.16417	PGSC0003DMG400004691	12	59860206	KEGG-sot	sot04144	Endocytosis	0.0355977	0.00854701	0.868422
Pelargondin	ST4.03ch10pos1101330.1	0.0355977	-0.41371	PGSC0003DMG400014414	10	1101330	KEGG-sot	sot04144	Endocytosis	0.0355977	0.00569125	0.868422
Pelargondin	ST4.03ch11pos38753336.1	0.0355977	-0.37171	PGSC0003DMG400000444	11	38753333	KEGG-sot	sot04144	Endocytosis	0.0355977	0.00542356	0.868422
Pelargondin	ST4.03ch04pos70791417.1	0.0355977	-0.58645	PGSC0003DMG400009862	4	70791417	KEGG-sot	sot04144	Endocytosis	0.0355977	-0.0125685	0.868422
Pelargondin	ST4.03ch10pos58681952.1	0.0355977	-0.57048	PGSC0003DMG400008154	10	58681952	KEGG-sot	sot04144	Endocytosis	0.0355977	-0.0138632	0.868422
Pelargondin	ST4.03ch03pos57894734.1	0.0355977	-0.52676	PGSC0003DMG400014177	3	57933108	KEGG-sot	sot04144	Endocytosis	0.0355977	-0.0140834	0.868422
Pelargondin	ST4.03ch11pos422958.1	0.0355977	-0.55513	PGSC0003DMG400013287	11	422932	KEGG-sot	sot04144	Endocytosis	0.0355977	-0.0171741	0.868422
Pelargondin	ST4.03ch05pos3834306.1	0.0355977	-3.5124	PGSC0003DMG400030558	5	3834306	KEGG-sot	sot04144	Endocytosis	0.0355977	-0.0325754	0.868422
Pelargondin	ST4.03ch01pos80551759.1	0.0355977	-2.8804	PGSC0003DMG400004533	1	80551759	KEGG-sot	sot04144	Endocytosis	0.0355977	-0.0576099	0.868422
Pelargondin	ST4.03ch12pos397717.1	0.0355977	-0.84858	PGSC0003DMG400015374	12	397717	KEGG-sot	sot04144	Endocytosis	0.0355977	-0.0747163	0.868422
Pelargondin	ST4.03ch12pos59564742.1	0.0355977	-0.91221	PGSC0003DMG400004588	12	59564741	KEGG-sot	sot04144	Endocytosis	0.0355977	-0.0825387	0.868422
Pelargondin	ST4.03ch03pos3410516.1	0.0355977	-2.7584	PGSC0003DMG400022528	3	3410516	KEGG-sot	sot04144	Endocytosis	0.0355977	-0.0864486	0.868422
Pelargondin	ST4.03ch02pos39134621.1	0.0355977	-2.2999	PGSC0003DMG400003648	2	39134621	KEGG-sot	sot04144	Endocytosis	0.0355977	-0.0918003	0.868422
Pelargondin	ST4.03ch12pos48807441.1	0.0355977	-2.0319	PGSC0003DMG401014450	12	48807441	KEGG-sot	sot04144	Endocytosis	0.0355977	-0.0988991	0.868422
Pelargondin	ST4.03ch02pos46345104.1	0.0355977	-1.8992	PGSC0003DMG400001432	2	45961978	KEGG-sot	sot04144	Endocytosis	0.0355977	-0.109789	0.868422
Pelargondin	ST4.03ch02pos13803340.1	0.0355977	-1.0926	PGSC0003DMG400011807	2	13803340	KEGG-sot	sot04144	Endocytosis	0.0355977	-0.11969	0.868422
Pelargondin	ST4.03ch04pos3780492.1	0.0355977	-1.1821	PGSC0003DMG400026761	4	3780429	KEGG-sot	sot04144	Endocytosis	0.0355977	-0.126764	0.868422
Pelargondin	ST4.03ch05pos2261522.1	0.0355977	-1.8869	PGSC0003DMG400012974	5	2261462	KEGG-sot	sot04144	Endocytosis	0.0355977	-0.130037	0.868422
Pelargondin	ST4.03ch08pos48706371.1	0.0355977	-1.6314	PGSC0003DMG400009297	8	48706359	KEGG-sot	sot04144	Endocytosis	0.0355977	-0.134992	0.868422
Pelargondin	ST4.03ch10pos59182577.1	0.0355977	-1.4658	PGSC0003DMG400008369	10	59206407	KEGG-sot	sot04144	Endocytosis	0.0355977	-0.142114	0.868422
Pelargondin	ST4.03ch04pos6980297.1	0.0355977	-1.8247	PGSC0003DMG400027738	4	6980251	KEGG-sot	sot04144	Endocytosis	0.0355977	-0.144528	0.868422
Pelargondin	ST4.03ch10pos51361112.1	0.0355977	-1.6157	PGSC0003DMG400019208	10	51361112	KEGG-sot	sot04144	Endocytosis	0.0355977	-0.149875	0.868422
Pelargondin	ST4.03ch12pos48802076.1	0.0355977	-1.3715	PGSC0003DMG402014450	12	48802076	KEGG-sot	sot04144	Endocytosis	0.0355977	-0.155739	0.868422
Pelargondin	ST4.03ch01pos76310054.1	0.0355977	-1.4511	PGSC0003DMG400028602	1	76310031	KEGG-sot	sot04144	Endocytosis	0.0355977	-0.156336	0.868422
Peonidin	ST4.03ch03pos2765763.1	0.0201708	1.006	PGSC0003DMG401024074	3	2765763	Potatocyc	PWY-6441	spermine and spermidine degradation III	0.0201708	0.627301	0.921409
Peonidin	ST4.03ch03pos2765763.1	0.0201708	1.006	PGSC0003DMG401024074	3	2765763	Potatocyc	PWY-6441	spermine and spermidine degradation III	0.0201708	0.468592	0.921409
Peonidin	ST4.03ch11pos3751159.1	0.0201708	1.03411	PGSC0003DMG400007432	11	3751159	Potatocyc	PWY-6441	spermine and spermidine degradation III	0.0201708	0.317519	0.921409
Peonidin	ST4.03ch07pos53663886.1	0.0201708	1.59212	PGSC0003DMG400019290	7	53663864	Potatocyc	PWY-6441	spermine and spermidine degradation III	0.0201708	0.238379	0.921409
Peonidin	ST4.03ch08pos55981250.1	0.0354856	1.70381	PGSC0003DMG400012281	8	55981250	Potatocyc	PWY-702	L-methionine biosynthesis II	0.0354856	0.560677	0.921409
Peonidin	ST4.03ch07pos54845555.1	0.0354856	0.29576	PGSC0003DMG400022217	7	54845528	Potatocyc	PWY-702	L-methionine biosynthesis II	0.0354856	0.442272	0.921409
Peonidin	ST4.03ch01pos6188141.1	0.0354856	0.31582	PGSC0003DMG400008708	1	6188141	Potatocyc	PWY-702	L-methionine biosynthesis II	0.0354856	0.405014	0.921409
Peonidin	ST4.03ch10pos58080334.1	0.0354856	-0.089127	PGSC0003DMG400029836	10	58080313	Potatocyc	PWY-702	L-methionine biosynthesis II	0.0354856	0.3344	0.921409
Peonidin	ST4.03ch10pos56595459.1	0.0354856	1.84619	PGSC0003DMG400028127	10	56462519	Potatocyc	PWY-702	L-methionine biosynthesis II	0.0354856	0.290303	0.921409
Peonidin	ST4.03ch03pos24971186.1	0.0354856	-0.77516	PGSC0003DMG400008477	3	24971186	Potatocyc	PWY-702	L-methionine biosynthesis II	0.0354856	0.129681	0.921409
Peonidin	ST4.03ch08pos16341262.1	0.0367105	1.16863	PGSC0003DMG400032777	8	16245780	Potatocyc	PWY-2261	ascorbate glutathione cycle	0.0367105	0.638703	0.921409
Peonidin	ST4.03ch11pos1683145.1	0.0367105	1.32663	PGSC0003DMG400015691	11	1683145	Potatocyc	PWY-2261	ascorbate glutathione cycle	0.0367105	0.338822	0.921409
Peonidin	ST4.03ch06pos49804416.1	0.0367105	0.15509	PGSC0003DMG401028515	6	49696977	Potatocyc	PWY-2261	ascorbate glutathione cycle	0.0367105	0.320931	0.921409
Peonidin	ST4.03ch09pos6597295.1	0.0367105	0.20475	PGSC0003DMG401001731	9	6597295	Potatocyc	PWY-2261	ascorbate glutathione cycle	0.0367105	0.294682	0.921409
Peonidin	ST4.03ch09pos3323084.1	0.0367105	-0.19711	PGSC0003DMG400002703	9	3323078	Potatocyc	PWY-2261	ascorbate glutathione cycle	0.0367105	0.279258	0.921409
Peonidin	ST4.03ch04pos64088340.1	0.0367105	-0.50683	PGSC0003DMG400030834	4	64088340	Potatocyc	PWY-2261	ascorbate glutathione cycle	0.0367105	0.252999	0.921409
Peonidin	ST4.03ch11pos6143414.1	0.0378472	0.45874	PGSC0003DMG400014108	11	6143414	Potatocyc	PWY-6596	adenosine nucleotides degradation I	0.0378472	0.597982	0.921409
Peonidin	ST4.03ch05pos6278298.1	0.0378472	0.35391	PGSC0003DMG400017636	5	6147491	Potatocyc	PWY-6596	adenosine nucleotides degradation I	0.0378472	0.582026	0.921409
Peonidin	ST4.03ch10pos58515725.1	0.0378472	0.26202	PGSC0003DMG400008158	10	58294914	Potatocyc	PWY-6596	adenosine nucleotides degradation I	0.0378472	0.564985	0.921409
Peonidin	ST4.03ch11pos6143414.1	0.0378472	0.45874	PGSC0003DMG400014108	11	6143414	Potatocyc	PWY-6596	adenosine nucleotides degradation I	0.0378472	0.543425	0.921409
Peonidin	ST4.03ch11pos6130628.1	0.0378472	0.59287	PGSC0003DMG400001988	11	6130628	Potatocyc	PWY-6596	adenosine nucleotides degradation I	0.0378472	0.500902	0.921409
Peonidin	ST4.03ch01pos60695285.1	0.0378472	0.94378	PGSC0003DMG400032094	1	60695285	Potatocyc	PWY-6596	adenosine nucleotides degradation I	0.0378472	0.499987	0.921409
Peonidin	ST4.03ch12pos58237348.1	0.0378472	0.47074	PGSC0003DMG400029360	12	58237282	Potatocyc	PWY-6596	adenosine nucleotides degradation I	0.0378472	0.494929	0.921409
Peonidin	ST4.03ch11pos6130628.1	0.0378472	0.59287	PGSC0003DMG400001988	11	6130628	Potatocyc	PWY-6596	adenosine nucleotides degradation I	0.0378472	0.430428	0.921409
Peonidin	ST4.03ch01pos60584497.1	0.0378472	1.05779	PGSC0003DMG400006287	1	60584497	Potatocyc	PWY-6596	adenosine nucleotides degradation I	0.0378472	0.418789	0.921409
Peonidin	ST4.03ch06pos48661116.1	0.0378472	1.61781	PGSC0003DMG402004850	6	48661116	Potatocyc	PWY-6596	adenosine nucleotides degradation I	0.0378472	0.37268	0.921409
Peonidin	ST4.03ch06pos48661116.1	0.0378472	1.61781	PGSC0003DMG402004850	6	48661116	Potatocyc	PWY-6596	adenosine nucleotides degradation I	0.0378472	0.180581	0.921409
Peonidin	ST4.03ch10pos55714965.1	0.0227707	0.97971	PGSC0003DMG400028261	10	55612625	KEGG-sot	sot00030	Pentose phosphate pathway	0.0227707	0.557461	0.871828
Peonidin	ST4.03ch10pos45891207.1	0.0227707	1.41752	PGSC0003DMG400026666	10	45891186	KEGG-sot	sot00030	Pentose phosphate pathway	0.0227707	0.552743	0.871828
Peonidin	ST4.03ch09pos737231.1	0.0227707	0.71084	PGSC0003DMG400020363	9	737231	KEGG-sot	sot00030	Pentose phosphate pathway	0.0227707	0.529039	0.871828
Peonidin	ST4.03ch07pos47818356.1	0.0227707	2.02319	PGSC0003DMG401026150	7	47818356	KEGG-sot	sot00030	Pentose phosphate pathway	0.0227707	0.440142	0.871828
Peonidin	ST4.03ch04pos8213551.1	0.0227707	0.26367	PGSC0003DMG402023631	4	8213551	KEGG-sot	sot00030	Pentose phosphate pathway	0.0227707	0.326024	0.871828
Peonidin	ST4.03ch07pos47839031.1	0.0227707	2.66749	PGSC0003DMG402026150	7	47839031	KEGG-sot	sot00030	Pentose phosphate pathway	0.0227707	0.251695	0.871828
Peonidin	ST4.03ch04pos59840476.1	0.0227707	-0.27631	PGSC0003DMG400024109	4	59828270	KEGG-sot	sot00030	Pentose phosphate pathway	0.0227707	0.170268	0.871828
Peonidin	ST4.03ch05pos45543082.1	0.0227707	-0.46389	PGSC0003DMG400007019	5	45543080	KEGG-sot	sot00030	Pentose phosphate pathway	0.0227707	0.107259	0.871828
Peonidin	ST4.03ch08pos52699138.1	0.0227707	-0.6563	PGSC0003DMG400004791	8	52699132	KEGG-sot	sot00030	Pentose phosphate pathway	0.0227707	0.0765976	0.871828
Peonidin	ST4.03ch04pos9354281.1	0.0227707	-1.1341	PGSC0003DMG400019734	4	9354281	KEGG-sot	sot00030	Pentose phosphate pathway	0.0227707	0.0602497	0.871828
Peonidin	ST4.03ch02pos40299037.1	0.030409	1.13624	PGSC0003DMG400003605	2	40299037	KEGG-sot	sot00941	Flavonoid biosynthesis	0.030409	0.655346	0.871828
Peonidin	ST4.03ch05pos48888060.1	0.030409	1.17849	PGSC0003DMG400019110	5	48888060	KEGG-sot	sot00941	Flavonoid biosynthesis	0.030409	0.309893	0.871828
Peonidin	ST4.03ch08pos53728811.1	0.030409	0.05845	PGSC0003DMG400022746	8	53728766	KEGG-sot	sot00941	Flavonoid biosynthesis	0.030409	0.229427	0.871828
Peonidin	ST4.03ch05pos43216439.1	0.030409	-0.56658	PGSC0003DMG400013684	5	43216439	KEGG-sot	sot00941	Flavonoid biosynthesis	0.030409	0.223528	0.871828
Peonidin	ST4.03ch06pos57644788.1	0.030409	-0.24548	PGSC0003DMG401030469	6	57644785	KEGG-sot	sot00941	Flavonoid biosynthesis	0.030409	0.220233	0.871828
Petunidin	ST4.03ch12pos58193292.1	0.00880314	1.19375	PGSC0003DMG400029363	12	58193292	Potatocyc	PWY-7184	pyrimidine deoxyribonucleotides <i>de novo</i> biosynthesis I	0.00880314	0.754036	0.537287
Petunidin	ST4.03ch05pos47765384.1	0.00880314	1.50043	PGSC0003DMG402027172	5	47765384	Potatocyc	PWY-7184	pyrimidine deoxyribonucleotides <i>de novo</i> biosynthesis I	0.00880314	0.73323	0.537287
Petunidin	ST4.03ch07pos44537705.1	0.00880314	0.01117	PGSC0003DMG400006157	7	44537705	Potatocyc	PWY-7184	pyrimidine deoxyribonucleotides <i>de novo</i> biosynthesis I	0.00880314	0.401816	0.537287
Petunidin	ST4.03ch01pos86139088.1	0.00880314	-0.77491	PGSC0003DMG400000736	1	86139086	Potatocyc	PWY-7184	pyrimidine deoxyribonucleotides <i>de novo</i> biosynthesis I	0.00880314	0.25688	0.537287
Petunidin	ST4.03ch09pos58235349.1	0.00880314	2.51149	PGSC0003DMG400029615	9	58235318	Potatocyc	PWY-7184	pyrimidine deoxyribonucleotides <i>de novo</i> biosynthesis I	0.00880314	0.222335	0.537287
Petunidin	ST4.03ch11pos44623893.1	0.0118629	1.37645	PGSC0003DMG400025357	11	44623893	Potatocyc	PWY-5080	very long chain fatty acid biosynthesis I	0.0118629	0.381012	0.537287
Petunidin	ST4.03ch05pos50254079.1	0.0118629	0.96327	PGSC0003DMG400023428	5	50254079	Potatocyc	PWY-5080	very long chain fatty acid biosynthesis I	0.0118629	0.346115	0.537287
Petunidin	ST4.03ch09pos2047053.1	0.0118629	-0.55776	PGSC0003DMG400008850	9	2047003	Potatocyc	PWY-5080	very long chain fatty acid biosynthesis I	0.0118629	0.334505	0.537287
Petunidin	ST4.03ch01pos80750925.1	0.0118629	-0.37304	PGSC0003DMG400023788	1	80923363	Potatocyc	PWY-5080	very long chain fatty acid biosynthesis I	0.0118629	0.334178	0.537287
Petunidin	ST4.03ch06pos55751759.1	0.0118629	1.47107	PGSC0003DMG400012002	6	55569904	Potatocyc	PWY-5080	very long chain fatty acid biosynthesis I	0.0118629	0.252046	0.537287
Petunidin	ST4.03ch04pos8252884.1	0.0118629	1.59502	PGSC0003DMG400023576	4	8252884	Potatocyc	PWY-5080	very long chain fatty acid biosynthesis I	0.0118629	0.113848	0.537287
Petunidin	ST4.03ch08pos55981250.1	0.015959	2.61198	PGSC0003DMG400012281	8	55981250	Potatocyc	PWY-702	L-methionine biosynthesis II	0.015959	0.613034	0.537287
Petunidin	ST4.03ch01pos6188141.1	0.015959	0.41521	PGSC0003DMG400008708	1	6188141	Potatocyc	PWY-702	L-methionine biosynthesis II	0.015959	0.460189	0.537287
Petunidin	ST4.03ch07pos54845555.1	0.015959	0.90251	PGSC0003DMG400022217	7	54845528	Potatocyc	PWY-702	L-methionine biosynthesis II	0.015959	0.43818	0.537287
Petunidin	ST4.03ch10pos58080334.1	0.015959	0.07925	PGSC0003DMG400029836	10	58080313	Potatocyc	PWY-702	L-methionine biosynthesis II	0.015959	0.401534	0.537287
Petunidin	ST4.03ch10pos56595459.1	0.015959	3.26048	PGSC0003DMG400028127	10	56462519	Potatocyc	PWY-702	L-methionine biosynthesis II	0.015959	0.341549	0.537287
Petunidin	ST4.03ch03pos24971186.1	0.015959	-0.7491	PGSC0003DMG400008477	3	24971186	Potatocyc	PWY-702	L-methionine biosynthesis II	0.015959	0.265365	0.537287
Petunidin	ST4.03ch06pos52006667.1	0.0250399	1.26289	PGSC0003DMG400033065	6	52002114	Potatocyc	GLUCOSE1PMETAB-PWY	glucose and glucose-1-phosphate degradation	0.0250399	0.63364	0.576291
Petunidin	ST4.03ch03pos51346454.1	0.0250399	1.51347	PGSC0003DMG400015165	3	51346454	Potatocyc	GLUCOSE1PMETAB-PWY	glucose and glucose-1-phosphate degradation	0.0250399	0.558087	0.576291
Petunidin	ST4.03ch05pos6404398.1	0.0250399	2.60613	PGSC0003DMG400022597	5	6404398	Potatocyc	GLUCOSE1PMETAB-PWY	glucose and glucose-1-phosphate degradation	0.0250399	0.286238	0.576291
Petunidin	ST4.03ch12pos37106899.1	0.0250399	-0.588	PGSC0003DMG400015728	12	37106899	Potatocyc	GLUCOSE1PMETAB-PWY	glucose and glucose-1-phosphate degradation	0.0250399	0.172321	0.576291
Petunidin	ST4.03ch03pos53521266.1	0.0250399	-1.3409	PGSC0003DMG400024459	3	53521266	Potatocyc	GLUCOSE1PMETAB-PWY	glucose and glucose-1-phosphate degradation	0.0250399	0.100351	0.576291
Petunidin	ST4.03ch03pos52400916.1	0.0285293	0.94909	PGSC0003DMG400018109	3	52400916	Potatocyc	PWY-5337	stachyose biosynthesis	0.0285293	0.671942	0.576291
Petunidin	ST4.03ch02pos40240710.1	0.0285293	1.33749	PGSC0003DMG400003522	2	40240710	Potatocyc	PWY-5337	stachyose biosynthesis	0.0285293	0.563712	0.576291
Petunidin	ST4.03ch01pos63163687.1	0.0285293	0.21617	PGSC0003DMG400005216	1	63037737	Potatocyc	PWY-5337	stachyose biosynthesis	0.0285293	0.488864	0.576291
Petunidin	ST4.03ch02pos47304354.1	0.0285293	0.04733	PGSC0003DMG400000513	2	47304339	Potatocyc	PWY-5337	stachyose biosynthesis	0.0285293	0.476854	0.576291
Petunidin	ST4.03ch07pos4101090.1	0.0285293	1.35977	PGSC0003DMG400030891	7	4101021	Potatocyc	PWY-5337	stachyose biosynthesis	0.0285293	0.228173	0.576291
Petunidin	ST4.03ch05pos50254079.1	0.0359576	0.96327	PGSC0003DMG400023428	5	50254079	Potatocyc	PWY-7036	very long chain fatty acid biosynthesis II	0.0359576	0.562309	0.605286
Petunidin	ST4.03ch11pos44623893.1	0.0359576	1.37645	PGSC0003DMG400025357	11	44623893	Potatocyc	PWY-7036	very long chain fatty acid biosynthesis II	0.0359576	0.529164	0.605286
Petunidin	ST4.03ch05pos50254079.1	0.0359576	0.96327	PGSC0003DMG400023428	5	50254079	Potatocyc	PWY-7036	very long chain fatty acid biosynthesis II	0.0359576	0.527314	0.605286
Petunidin	ST4.03ch05pos50254079.1	0.0359576	0.96327	PGSC0003DMG400023428	5	50254079	Potatocyc	PWY-7036	very long chain fatty acid biosynthesis II	0.0359576	0.492318	0.605286
Petunidin	ST4.03ch11pos44623893.1	0.0359576	1.37645	PGSC0003DMG400025357	11	44623893	Potatocyc	PWY-7036	very long chain fatty acid biosynthesis II	0.0359576	0.47921	0.605286
Petunidin	ST4.03ch05pos50254079.1	0.0359576	0.96327	PGSC0003DMG400023428	5	50254079	Potatocyc	PWY-7036	very long chain fatty acid biosynthesis II	0.0359576	0.457322	0.605286
Petunidin	ST4.03ch08pos43712484.1	0.0359576	0.32565	PGSC0003DMG400005498	8	43712472	Potatocyc	PWY-7036	very long chain fatty acid biosynthesis II	0.0359576	0.446965	0.605286
Petunidin	ST4.03ch12pos60140893.1	0.0359576	0.99154	PGSC0003DMG400004630	12	60140856	Potatocyc	PWY-7036	very long chain fatty acid biosynthesis II	0.0359576	0.435446	0.605286
Petunidin	ST4.03ch11pos44623893.1	0.0359576	1.37645	PGSC0003DMG400025357	11	44623893	Potatocyc	PWY-7036	very long chain fatty acid biosynthesis II	0.0359576	0.429255	0.605286
Petunidin	ST4.03ch11pos44623893.1	0.0359576	1.37645	PGSC0003DMG400025357	11	44623893	Potatocyc	PWY-7036	very long chain fatty acid biosynthesis II	0.0359576	0.3793	0.605286
Petunidin	ST4.03ch06pos55751759.1	0.0359576	1.47107	PGSC0003DMG400012002	6	55569904	Potatocyc	PWY-7036	very long chain fatty acid biosynthesis II	0.0359576	0.354249	0.605286
Petunidin	ST4.03ch09pos2047053.1	0.0359576	-0.55776	PGSC0003DMG400008850	9	2047003	Potatocyc	PWY-7036	very long chain fatty acid biosynthesis II	0.0359576	0.335155	0.605286
Petunidin	ST4.03ch09pos2047053.1	0.0359576	-0.55776	PGSC0003DMG400008850	9	2047003	Potatocyc	PWY-7036	very long chain fatty acid biosynthesis II	0.0359576	0.314841	0.605286
Petunidin	ST4.03ch08pos43591780.1	0.0359576	-0.46269	PGSC0003DMG400003906	8	43591777	Potatocyc	PWY-7036	very long chain fatty acid biosynthesis II	0.0359576	0.306403	0.605286
Petunidin	ST4.03ch06pos55751759.1	0.0359576	1.47107	PGSC0003DMG400012002	6	55569904	Potatocyc	PWY-7036	very long chain fatty acid biosynthesis II	0.0359576	0.300868	0.605286
Petunidin	ST4.03ch09pos2047053.1	0.0359576	-0.55776	PGSC0003DMG400008850	9	2047003	Potatocyc	PWY-7036	very long chain fatty acid biosynthesis II	0.0359576	0.294526	0.605286
Petunidin	ST4.03ch06pos55751759.1	0.0359576	1.47107	PGSC0003DMG400012002	6	55569904	Potatocyc	PWY-7036	very long chain fatty acid biosynthesis II	0.0359576	0.247488	0.605286
Petunidin	ST4.03ch06pos55751759.1	0.0359576	1.47107	PGSC0003DMG400012002	6	55569904	Potatocyc	PWY-7036	very long chain fatty acid biosynthesis II	0.0359576	0.194108	0.605286
Petunidin	ST4.03ch04pos8252884.1	0.0359576	1.59502	PGSC0003DMG400023576	4	8252884	Potatocyc	PWY-7036	very long chain fatty acid biosynthesis II	0.0359576	0.166967	0.605286
Petunidin	ST4.03ch04pos8252884.1	0.0359576	1.59502	PGSC0003DMG400023576	4	8252884	Potatocyc	PWY-7036	very long chain fatty acid biosynthesis II	0.0359576	0.109099	0.605286
Petunidin	ST4.03ch04pos8252884.1	0.0359576	1.59502	PGSC0003DMG400023576	4	8252884	Potatocyc	PWY-7036	very long chain fatty acid biosynthesis II	0.0359576	0.0512311	0.605286
Petunidin	ST4.03ch04pos8252884.1	0.0359576	1.59502	PGSC0003DMG400023576	4	8252884	Potatocyc	PWY-7036	very long chain fatty acid biosynthesis II	0.0359576	-0.00663663	0.605286
Petunidin	ST4.03ch11pos1683145.1	0.048212	3.14265	PGSC0003DMG400015691	11	1683145	Potatocyc	PWY-2261	ascorbate glutathione cycle	0.048212	0.60374	0.682479
Petunidin	ST4.03ch08pos16245780.1	0.048212	0.96914	PGSC0003DMG400032777	8	16245780	Potatocyc	PWY-2261	ascorbate glutathione cycle	0.048212	0.539581	0.682479
Petunidin	ST4.03ch11pos11118834.1	0.048212	0.22689	PGSC0003DMG400000894	11	11118834	Potatocyc	PWY-2261	ascorbate glutathione cycle	0.048212	0.342062	0.682479
Petunidin	ST4.03ch09pos3323060.1	0.048212	0.06184	PGSC0003DMG400002703	9	3323058	Potatocyc	PWY-2261	ascorbate glutathione cycle	0.048212	0.328936	0.682479
Petunidin	ST4.03ch04pos64088358.1	0.048212	-0.77053	PGSC0003DMG400030834	4	64088353	Potatocyc	PWY-2261	ascorbate glutathione cycle	0.048212	0.258604	0.682479
Petunidin	ST4.03ch10pos45900254.1	0.0233937	1.54609	PGSC0003DMG400026666	10	45900254	KEGG-sot	sot00030	Pentose phosphate pathway	0.0233937	0.531619	0.709007
Petunidin	ST4.03ch07pos47839055.1	0.0233937	2.93197	PGSC0003DMG402026150	7	47839031	KEGG-sot	sot00030	Pentose phosphate pathway	0.0233937	0.482513	0.709007
Petunidin	ST4.03ch09pos737231.1	0.0233937	0.77198	PGSC0003DMG400020363	9	737231	KEGG-sot	sot00030	Pentose phosphate pathway	0.0233937	0.336314	0.709007
Petunidin	ST4.03ch10pos55612625.1	0.0233937	0.57816	PGSC0003DMG400028261	10	55612625	KEGG-sot	sot00030	Pentose phosphate pathway	0.0233937	0.307027	0.709007
Petunidin	ST4.03ch07pos47818356.1	0.0233937	3.45977	PGSC0003DMG401026150	7	47818356	KEGG-sot	sot00030	Pentose phosphate pathway	0.0233937	0.262404	0.709007
Petunidin	ST4.03ch08pos52699138.1	0.0233937	-1.0313	PGSC0003DMG400004791	8	52699132	KEGG-sot	sot00030	Pentose phosphate pathway	0.0233937	0.174245	0.709007
Petunidin	ST4.03ch04pos8213551.1	0.0233937	-0.53201	PGSC0003DMG402023631	4	8213551	KEGG-sot	sot00030	Pentose phosphate pathway	0.0233937	0.124373	0.709007
Petunidin	ST4.03ch04pos59840476.1	0.0233937	-0.43775	PGSC0003DMG400024109	4	59828270	KEGG-sot	sot00030	Pentose phosphate pathway	0.0233937	0.116558	0.709007
Petunidin	ST4.03ch05pos45543082.1	0.0233937	-0.99284	PGSC0003DMG400007019	5	45543063	KEGG-sot	sot00030	Pentose phosphate pathway	0.0233937	0.107876	0.709007
Petunidin	ST4.03ch04pos9354281.1	0.0233937	-0.83634	PGSC0003DMG400019734	4	9354281	KEGG-sot	sot00030	Pentose phosphate pathway	0.0233937	0.0815433	0.709007
Petunidin	ST4.03ch04pos8252884.1	0.0255088	1.59502	PGSC0003DMG400023576	4	8252884	KEGG-sot	sot01040	Biosynthesis of unsaturated fatty acids	0.0255088	0.525667	0.709007
Petunidin	ST4.03ch05pos50254079.1	0.0255088	0.96327	PGSC0003DMG400023428	5	50254079	KEGG-sot	sot01040	Biosynthesis of unsaturated fatty acids	0.0255088	0.419223	0.709007
Petunidin	ST4.03ch09pos58291382.1	0.0255088	1.88752	PGSC0003DMG400029618	9	58290643	KEGG-sot	sot01040	Biosynthesis of unsaturated fatty acids	0.0255088	0.413001	0.709007
Petunidin	ST4.03ch06pos51919481.1	0.0255088	3.04047	PGSC0003DMG400033099	6	51919481	KEGG-sot	sot01040	Biosynthesis of unsaturated fatty acids	0.0255088	0.270619	0.709007
Petunidin	ST4.03ch06pos52695839.1	0.0255088	-0.50068	PGSC0003DMG401026981	6	52695807	KEGG-sot	sot01040	Biosynthesis of unsaturated fatty acids	0.0255088	0.15205	0.709007
Petunidin	ST4.03ch06pos51892161.1	0.0255088	-0.26671	PGSC0003DMG400033100	6	51914441	KEGG-sot	sot01040	Biosynthesis of unsaturated fatty acids	0.0255088	0.144891	0.709007
Petunidin	ST4.03ch12pos60892760.1	0.0255088	-0.39	PGSC0003DMG400023843	12	60892756	KEGG-sot	sot01040	Biosynthesis of unsaturated fatty acids	0.0255088	0.143529	0.709007
Petunidin	ST4.03ch11pos3289507.1	0.0255088	-0.18744	PGSC0003DMG400016177	11	3187807	KEGG-sot	sot01040	Biosynthesis of unsaturated fatty acids	0.0255088	0.136786	0.709007
Petunidin	ST4.03ch01pos72090019.1	0.0255088	-1.3081	PGSC0003DMG400000037	1	72090019	KEGG-sot	sot01040	Biosynthesis of unsaturated fatty acids	0.0255088	0.108282	0.709007
Petunidin	ST4.03ch08pos52043353.1	0.0255088	-0.92255	PGSC0003DMG400004828	8	52043353	KEGG-sot	sot01040	Biosynthesis of unsaturated fatty acids	0.0255088	0.0887301	0.709007
Petunidin	ST4.03ch10pos1194981.1	0.03157	1.4755	PGSC0003DMG400014386	10	1194981	KEGG-sot	sot00196	Photosynthesis - antenna proteins	0.03157	0.391167	0.709007
Petunidin	ST4.03ch02pos30122551.1	0.03157	1.53936	PGSC0003DMG400008298	2	30122551	KEGG-sot	sot00196	Photosynthesis - antenna proteins	0.03157	0.328495	0.709007
Petunidin	ST4.03ch02pos30122551.1	0.03157	1.53936	PGSC0003DMG400008297	2	30122551	KEGG-sot	sot00196	Photosynthesis - antenna proteins	0.03157	0.248159	0.709007
Petunidin	ST4.03ch03pos746957.1	0.03157	2.32579	PGSC0003DMG400013460	3	746957	KEGG-sot	sot00196	Photosynthesis - antenna proteins	0.03157	0.230004	0.709007
Petunidin	ST4.03ch10pos2674352.1	0.03157	0.71082	PGSC0003DMG400021287	10	2674352	KEGG-sot	sot00196	Photosynthesis - antenna proteins	0.03157	0.168122	0.709007
Petunidin	ST4.03ch03pos746957.1	0.03157	2.32579	PGSC0003DMG400013411	3	746957	KEGG-sot	sot00196	Photosynthesis - antenna proteins	0.03157	0.108626	0.709007
Petunidin	ST4.03ch07pos53837449.1	0.03157	0.46238	PGSC0003DMG400019248	7	53733129	KEGG-sot	sot00196	Photosynthesis - antenna proteins	0.03157	0.10311	0.709007
Petunidin	ST4.03ch05pos51595509.1	0.03157	0.32379	PGSC0003DMG400023461	5	51595499	KEGG-sot	sot00196	Photosynthesis - antenna proteins	0.03157	0.0997861	0.709007
Petunidin	ST4.03ch01pos81784377.1	0.03157	0.11098	PGSC0003DMG400012591	1	81784377	KEGG-sot	sot00196	Photosynthesis - antenna proteins	0.03157	0.0936759	0.709007
Petunidin	ST4.03ch04pos72046032.1	0.03157	0.13543	PGSC0003DMG401009929	4	72046018	KEGG-sot	sot00196	Photosynthesis - antenna proteins	0.03157	0.0920134	0.709007
Petunidin	ST4.03ch03pos780077.1	0.03157	0.35719	PGSC0003DMG401013418	3	780077	KEGG-sot	sot00196	Photosynthesis - antenna proteins	0.03157	0.0910252	0.709007
Petunidin	ST4.03ch02pos30141578.1	0.03157	0.21617	PGSC0003DMG400008301	2	30141563	KEGG-sot	sot00196	Photosynthesis - antenna proteins	0.03157	0.0889641	0.709007
Petunidin	ST4.03ch03pos55864423.1	0.03157	0.16502	PGSC0003DMG400019508	3	55864423	KEGG-sot	sot00196	Photosynthesis - antenna proteins	0.03157	0.088589	0.709007
Petunidin	ST4.03ch03pos780017.1	0.03157	-0.16495	PGSC0003DMG400013415	3	758358	KEGG-sot	sot00196	Photosynthesis - antenna proteins	0.03157	0.0755515	0.709007
Petunidin	ST4.03ch03pos771307.1	0.03157	-1.5605	PGSC0003DMG400013417	3	771307	KEGG-sot	sot00196	Photosynthesis - antenna proteins	0.03157	0.0703182	0.709007
Petunidin	ST4.03ch03pos780017.1	0.03157	-0.16495	PGSC0003DMG400013414	3	758358	KEGG-sot	sot00196	Photosynthesis - antenna proteins	0.03157	0.0669431	0.709007
Petunidin	ST4.03ch01pos81791168.1	0.03157	-0.29807	PGSC0003DMG400012590	1	81791168	KEGG-sot	sot00196	Photosynthesis - antenna proteins	0.03157	0.061231	0.709007
Petunidin	ST4.03ch07pos44395500.1	0.03157	-1.2262	PGSC0003DMG400006149	7	44395426	KEGG-sot	sot00196	Photosynthesis - antenna proteins	0.03157	0.0431661	0.709007
Petunidin	ST4.03ch02pos29842123.1	0.03157	-0.8586	PGSC0003DMG400008309	2	29945998	KEGG-sot	sot00196	Photosynthesis - antenna proteins	0.03157	0.0266169	0.709007
Petunidin	ST4.03ch02pos30125108.1	0.03157	-0.52011	PGSC0003DMG400008299	2	30125108	KEGG-sot	sot00196	Photosynthesis - antenna proteins	0.03157	0.0173275	0.709007
Petunidin	ST4.03ch06pos48020523.1	0.03157	-1.0806	PGSC0003DMG400026500	6	48020517	KEGG-sot	sot00196	Photosynthesis - antenna proteins	0.03157	0.0147575	0.709007
Petunidin	ST4.03ch03pos751549.1	0.03157	-0.79999	PGSC0003DMG400013413	3	751549	KEGG-sot	sot00196	Photosynthesis - antenna proteins	0.03157	-0.000338819	0.709007
Petunidin	ST4.03ch03pos751549.1	0.03157	-0.79999	PGSC0003DMG400013412	3	751549	KEGG-sot	sot00196	Photosynthesis - antenna proteins	0.03157	-0.0420886	0.709007
Petunidin	ST4.03ch10pos57421953.1	0.0387873	0.55297	PGSC0003DMG400023706	10	57421953	KEGG-sot	sot03410	Base excision repair	0.0387873	0.429115	0.709007
Petunidin	ST4.03ch06pos49451305.1	0.0387873	1.22428	PGSC0003DMG400016511	6	49451295	KEGG-sot	sot03410	Base excision repair	0.0387873	0.403065	0.709007
Petunidin	ST4.03ch09pos55059570.1	0.0387873	0.58248	PGSC0003DMG402006099	9	55059570	KEGG-sot	sot03410	Base excision repair	0.0387873	0.402828	0.709007
Petunidin	ST4.03ch06pos56975878.1	0.0387873	0.74642	PGSC0003DMG400030432	6	56975834	KEGG-sot	sot03410	Base excision repair	0.0387873	0.389229	0.709007
Petunidin	ST4.03ch09pos55059570.1	0.0387873	0.58248	PGSC0003DMG401006099	9	55059570	KEGG-sot	sot03410	Base excision repair	0.0387873	0.364786	0.709007
Petunidin	ST4.03ch05pos7218174.1	0.0387873	0.79807	PGSC0003DMG400015600	5	7218174	KEGG-sot	sot03410	Base excision repair	0.0387873	0.356617	0.709007
Petunidin	ST4.03ch02pos21083870.1	0.0387873	0.9281	PGSC0003DMG400015479	2	21083870	KEGG-sot	sot03410	Base excision repair	0.0387873	0.355453	0.709007
Petunidin	ST4.03ch06pos53906713.1	0.0387873	1.31937	PGSC0003DMG402026906	6	53906713	KEGG-sot	sot03410	Base excision repair	0.0387873	0.353924	0.709007
Petunidin	ST4.03ch03pos57326449.1	0.0387873	1.41694	PGSC0003DMG400014146	3	57326449	KEGG-sot	sot03410	Base excision repair	0.0387873	0.29372	0.709007
Petunidin	ST4.03ch02pos7463216.1	0.0387873	1.96291	PGSC0003DMG400019834	2	7463189	KEGG-sot	sot03410	Base excision repair	0.0387873	0.278588	0.709007
Petunidin	ST4.03ch09pos89620.1	0.0387873	-0.61755	PGSC0003DMG400008501	9	89619	KEGG-sot	sot03410	Base excision repair	0.0387873	0.253935	0.709007
Petunidin	ST4.03ch07pos54608848.1	0.0387873	-0.4045	PGSC0003DMG402013919	7	54608921	KEGG-sot	sot03410	Base excision repair	0.0387873	0.250243	0.709007
Petunidin	ST4.03ch03pos48911954.1	0.0387873	-0.52947	PGSC0003DMG400031043	3	48911936	KEGG-sot	sot03410	Base excision repair	0.0387873	0.243328	0.709007
Petunidin	ST4.03ch02pos41661231.1	0.0387873	-0.929	PGSC0003DMG400030635	2	41655047	KEGG-sot	sot03410	Base excision repair	0.0387873	0.205775	0.709007
Petunidin	ST4.03ch02pos37884131.1	0.0387873	2.71697	PGSC0003DMG400013631	2	37884131	KEGG-sot	sot03410	Base excision repair	0.0387873	0.170894	0.709007
Petunidin	ST4.03ch03pos54373467.1	0.0429683	1.42413	PGSC0003DMG400024503	3	54373445	KEGG-sot	sot00900	Terpenoid backbone biosynthesis	0.0429683	0.397816	0.709007
Petunidin	ST4.03ch11pos5286771.1	0.0429683	1.62723	PGSC0003DMG400023978	11	5286771	KEGG-sot	sot00900	Terpenoid backbone biosynthesis	0.0429683	0.373176	0.709007
Petunidin	ST4.03ch02pos38554639.1	0.0429683	1.03417	PGSC0003DMG402001521	2	38554639	KEGG-sot	sot00900	Terpenoid backbone biosynthesis	0.0429683	0.373054	0.709007
Petunidin	ST4.03ch02pos24750306.1	0.0429683	2.07074	PGSC0003DMG400001179	2	24750306	KEGG-sot	sot00900	Terpenoid backbone biosynthesis	0.0429683	0.33135	0.709007
Petunidin	ST4.03ch10pos878594.1	0.0429683	1.04036	PGSC0003DMG400014369	10	878594	KEGG-sot	sot00900	Terpenoid backbone biosynthesis	0.0429683	0.3258	0.709007
Petunidin	ST4.03ch11pos2118587.1	0.0429683	0.74573	PGSC0003DMG400016120	11	2118587	KEGG-sot	sot00900	Terpenoid backbone biosynthesis	0.0429683	0.298503	0.709007
Petunidin	ST4.03ch02pos18500933.1	0.0429683	2.11582	PGSC0003DMG400003461	2	18500933	KEGG-sot	sot00900	Terpenoid backbone biosynthesis	0.0429683	0.232478	0.709007
Petunidin	ST4.03ch05pos1651131.1	0.0429683	0.39797	PGSC0003DMG400025105	5	1651088	KEGG-sot	sot00900	Terpenoid backbone biosynthesis	0.0429683	0.196522	0.709007
Petunidin	ST4.03ch11pos1683145.1	0.0429683	3.14265	PGSC0003DMG400015673	11	1683145	KEGG-sot	sot00900	Terpenoid backbone biosynthesis	0.0429683	0.147458	0.709007
Petunidin	ST4.03ch04pos9263489.1	0.0429683	-1.1839	PGSC0003DMG400019748	4	9263489	KEGG-sot	sot00900	Terpenoid backbone biosynthesis	0.0429683	0.134377	0.709007
Petunidin	ST4.03ch08pos48718628.1	0.0429683	-0.1013	PGSC0003DMG400009321	8	48718610	KEGG-sot	sot00900	Terpenoid backbone biosynthesis	0.0429683	0.11922	0.709007
Petunidin	ST4.03ch11pos41711435.1	0.0429683	-0.29317	PGSC0003DMG400008050	11	41711409	KEGG-sot	sot00900	Terpenoid backbone biosynthesis	0.0429683	0.0936445	0.709007
Petunidin	ST4.03ch07pos52193635.1	0.0429683	-0.81907	PGSC0003DMG400007081	7	52193635	KEGG-sot	sot00900	Terpenoid backbone biosynthesis	0.0429683	0.0798992	0.709007
Petunidin	ST4.03ch01pos76481858.1	0.0429683	-0.44912	PGSC0003DMG401028586	1	76481843	KEGG-sot	sot00900	Terpenoid backbone biosynthesis	0.0429683	0.066232	0.709007
Petunidin	ST4.03ch01pos85587040.1	0.0429683	-1.0474	PGSC0003DMG400025165	1	85587040	KEGG-sot	sot00900	Terpenoid backbone biosynthesis	0.0429683	0.0588416	0.709007
Petunidin	ST4.03ch02pos47218590.1	0.0429683	-0.78277	PGSC0003DMG400000525	2	47005635	KEGG-sot	sot00900	Terpenoid backbone biosynthesis	0.0429683	0.052715	0.709007
Petunidin	ST4.03ch08pos53863111.1	0.0429683	-0.63264	PGSC0003DMG400022750	8	53863111	KEGG-sot	sot00900	Terpenoid backbone biosynthesis	0.0429683	0.0339405	0.709007
Petunidin	ST4.03ch03pos3014355.1	0.0429683	-0.74138	PGSC0003DMG400018679	3	3014346	KEGG-sot	sot00900	Terpenoid backbone biosynthesis	0.0429683	0.0301923	0.709007
Petunidin	ST4.03ch06pos34803416.1	0.0471828	1.65639	PGSC0003DMG400027586	6	34803416	KEGG-sot	sot04626	Plant-pathogen interaction	0.0471828	0.307101	0.709007
Petunidin	ST4.03ch10pos59616734.1	0.0471828	1.73882	PGSC0003DMG400007205	10	59616713	KEGG-sot	sot04626	Plant-pathogen interaction	0.0471828	0.274949	0.709007
Petunidin	ST4.03ch08pos711874.1	0.0471828	1.10282	PGSC0003DMG400012471	8	711874	KEGG-sot	sot04626	Plant-pathogen interaction	0.0471828	0.246045	0.709007
Petunidin	ST4.03ch12pos2354041.1	0.0471828	0.7294	PGSC0003DMG400007903	12	2354005	KEGG-sot	sot04626	Plant-pathogen interaction	0.0471828	0.232524	0.709007
Petunidin	ST4.03ch03pos45097871.1	0.0471828	1.74287	PGSC0003DMG400009076	3	45097813	KEGG-sot	sot04626	Plant-pathogen interaction	0.0471828	0.23096	0.709007
Petunidin	ST4.03ch07pos47846630.1	0.0471828	0.99731	PGSC0003DMG401026149	7	47846630	KEGG-sot	sot04626	Plant-pathogen interaction	0.0471828	0.230842	0.709007
Petunidin	ST4.03ch06pos52005871.1	0.0471828	1.12726	PGSC0003DMG400033029	6	52123062	KEGG-sot	sot04626	Plant-pathogen interaction	0.0471828	0.226067	0.709007
Petunidin	ST4.03ch06pos37858221.1	0.0471828	0.76255	PGSC0003DMG400028904	6	37970058	KEGG-sot	sot04626	Plant-pathogen interaction	0.0471828	0.225235	0.709007
Petunidin	ST4.03ch03pos44344814.1	0.0471828	0.6557	PGSC0003DMG400020884	3	44344814	KEGG-sot	sot04626	Plant-pathogen interaction	0.0471828	0.220532	0.709007
Petunidin	ST4.03ch08pos49239328.1	0.0471828	0.90211	PGSC0003DMG400014797	8	49137247	KEGG-sot	sot04626	Plant-pathogen interaction	0.0471828	0.216497	0.709007
Petunidin	ST4.03ch11pos43843197.1	0.0471828	0.79361	PGSC0003DMG400027382	11	43843197	KEGG-sot	sot04626	Plant-pathogen interaction	0.0471828	0.215031	0.709007
Petunidin	ST4.03ch05pos48509674.1	0.0471828	0.82335	PGSC0003DMG400027204	5	48509674	KEGG-sot	sot04626	Plant-pathogen interaction	0.0471828	0.205739	0.709007
Petunidin	ST4.03ch10pos54721362.1	0.0471828	1.1294	PGSC0003DMG400010987	10	54721320	KEGG-sot	sot04626	Plant-pathogen interaction	0.0471828	0.197555	0.709007
Petunidin	ST4.03ch05pos44710469.1	0.0471828	0.53717	PGSC0003DMG402017989	5	44710469	KEGG-sot	sot04626	Plant-pathogen interaction	0.0471828	0.190793	0.709007
Petunidin	ST4.03ch03pos61906657.1	0.0471828	1.76313	PGSC0003DMG400009183	3	61906657	KEGG-sot	sot04626	Plant-pathogen interaction	0.0471828	0.187719	0.709007
Petunidin	ST4.03ch11pos43824501.1	0.0471828	0.43086	PGSC0003DMG400027384	11	43824474	KEGG-sot	sot04626	Plant-pathogen interaction	0.0471828	0.168564	0.709007
Petunidin	ST4.03ch01pos83202009.1	0.0471828	2.05933	PGSC0003DMG400005111	1	83202009	KEGG-sot	sot04626	Plant-pathogen interaction	0.0471828	0.163187	0.709007
Petunidin	ST4.03ch06pos37881224.1	0.0471828	0.3073	PGSC0003DMG402028907	6	37881224	KEGG-sot	sot04626	Plant-pathogen interaction	0.0471828	0.151509	0.709007
Petunidin	ST4.03ch06pos37881224.1	0.0471828	0.3073	PGSC0003DMG401028907	6	37881224	KEGG-sot	sot04626	Plant-pathogen interaction	0.0471828	0.14367	0.709007
Petunidin	ST4.03ch10pos56232659.1	0.0471828	0.16872	PGSC0003DMG400028229	10	56232649	KEGG-sot	sot04626	Plant-pathogen interaction	0.0471828	0.128799	0.709007
Petunidin	ST4.03ch09pos56930078.1	0.0471828	2.47274	PGSC0003DMG400017197	9	56930078	KEGG-sot	sot04626	Plant-pathogen interaction	0.0471828	0.122095	0.709007
Petunidin	ST4.03ch11pos11175618.1	0.0471828	-0.06769	PGSC0003DMG400000890	11	11175591	KEGG-sot	sot04626	Plant-pathogen interaction	0.0471828	0.103633	0.709007
Petunidin	ST4.03ch08pos40893282.1	0.0471828	-0.16963	PGSC0003DMG400007385	8	40893262	KEGG-sot	sot04626	Plant-pathogen interaction	0.0471828	0.0900724	0.709007
Petunidin	ST4.03ch07pos47830794.1	0.0471828	-0.33623	PGSC0003DMG402026149	7	47830794	KEGG-sot	sot04626	Plant-pathogen interaction	0.0471828	0.0661325	0.709007
Petunidin	ST4.03ch01pos74577339.1	0.0471828	-0.30902	PGSC0003DMG400027527	1	74567302	KEGG-sot	sot04626	Plant-pathogen interaction	0.0471828	0.065222	0.709007
Petunidin	ST4.03ch01pos81271288.1	0.0471828	2.73831	PGSC0003DMG400023742	1	81271281	KEGG-sot	sot04626	Plant-pathogen interaction	0.0471828	0.0636439	0.709007
Petunidin	ST4.03ch08pos44910054.1	0.0471828	-0.40358	PGSC0003DMG400029552	8	44910054	KEGG-sot	sot04626	Plant-pathogen interaction	0.0471828	0.0553759	0.709007
Petunidin	ST4.03ch02pos41885929.1	0.0471828	-0.49738	PGSC0003DMG400030652	2	41885928	KEGG-sot	sot04626	Plant-pathogen interaction	0.0471828	0.0367904	0.709007
Petunidin	ST4.03ch05pos10943645.1	0.0471828	-2.0803	PGSC0003DMG400017965	5	10943645	KEGG-sot	sot04626	Plant-pathogen interaction	0.0471828	0.0349233	0.709007
Petunidin	ST4.03ch01pos76065625.1	0.0471828	-1.2485	PGSC0003DMG400028560	1	76065625	KEGG-sot	sot04626	Plant-pathogen interaction	0.0471828	0.0211042	0.709007
Petunidin	ST4.03ch10pos48147585.1	0.0471828	-0.62252	PGSC0003DMG400016820	10	48147585	KEGG-sot	sot04626	Plant-pathogen interaction	0.0471828	0.00922863	0.709007
Petunidin	ST4.03ch05pos16426596.1	0.0471828	-0.81846	PGSC0003DMG400008506	5	16426596	KEGG-sot	sot04626	Plant-pathogen interaction	0.0471828	-0.000799456	0.709007
Petunidin	ST4.03ch06pos46506927.1	0.0471828	-1.753	PGSC0003DMG400026077	6	46480517	KEGG-sot	sot04626	Plant-pathogen interaction	0.0471828	-0.00378297	0.709007
Petunidin	ST4.03ch12pos6188398.1	0.0471828	-1.2378	PGSC0003DMG402028822	12	6188398	KEGG-sot	sot04626	Plant-pathogen interaction	0.0471828	-0.00709247	0.709007
Petunidin	ST4.03ch10pos595396.1	0.0471828	-0.92847	PGSC0003DMG400011271	10	754389	KEGG-sot	sot04626	Plant-pathogen interaction	0.0471828	-0.0126475	0.709007
Petunidin	ST4.03ch03pos56854750.1	0.0471828	-1.0133	PGSC0003DMG400019821	3	56750029	KEGG-sot	sot04626	Plant-pathogen interaction	0.0471828	-0.0129619	0.709007
Petunidin	ST4.03ch11pos43859850.1	0.0471828	-0.74067	PGSC0003DMG400027380	11	43859850	KEGG-sot	sot04626	Plant-pathogen interaction	0.0471828	-0.0142242	0.709007
Petunidin	ST4.03ch06pos58295754.1	0.0471828	-0.80024	PGSC0003DMG400020099	6	58295754	KEGG-sot	sot04626	Plant-pathogen interaction	0.0471828	-0.0168097	0.709007
Petunidin	ST4.03ch12pos3519015.1	0.0471828	-1.2296	PGSC0003DMG400000273	12	3518963	KEGG-sot	sot04626	Plant-pathogen interaction	0.0471828	-0.0373282	0.709007
