# Supplementary material for: Pathway-based analysis of anthocyanin diversity in diploid potato
Source: PLoS One. 2021 Apr 29;16(4):e0250861. doi: 10.1371/journal.pone.0250861 (PMC8084248; doi:10.1371/journal.pone.0250861)
Supplement: S9 Table — Pairwise correlation between traits previously evaluated in this population, namely anthocyanin, macronutrients, sugars, Hydroxycinnamic acids (HCAs), and resistance to late blight. (TXT) [file pone.0250861.s011.txt]

S9 Table: Trait correlations in mapping populations: Pairwise correlation between traits previously evaluated in this population, namely anthocyanins [132], macronutrients [73], sugars [74], Hydroxycinnamic acids (HCAs) [75], and resistance to late blight [76].
Variable	by_Variable	Correlation	Count	Lower_95_CI	Upper_95%	Signif_Prob
Crypto_ChA	Cyanidin	0.382	97	0.1976	0.5403	0.0001
Crypto_ChA	Peonidin	0.3776	97	0.1927	0.5367	0.0001
Neo_ChA	Pelargonidin	0.359	97	0.1719	0.5211	0.0003
Crypto_ChA	Pelargonidin	0.3618	97	0.175	0.5235	0.0003
Protein	Neo_ChA	0.3515	96	0.1624	0.5156	0.0004
Energy	Insoluble_dietary_fibre	-0.3282	106	-0.4884	-0.1467	0.0006
Chlorogenic_acid_ChA	Cyanidin	0.3336	97	0.1437	0.4998	0.0008
Carbohydrate	Dry_matter	0.3173	106	0.1347	0.4791	0.0009
Energy	Ash	0.3162	106	0.1335	0.4781	0.001
Fat	Protein	0.3103	106	0.127	0.473	0.0012
Crypto_ChA	RAUDPC_Foliage_ENV3	-0.3399	87	-0.5137	-0.1392	0.0013
Soluble_dietary_fibre	Chlorogenic_acid_ChA	0.3062	96	0.1126	0.4774	0.0024
Resistance_PYVV	RAUDPC_Stem_ENV3	0.5596	27	0.2282	0.7749	0.0024
Neo_ChA	Cyanidin	0.298	97	0.1047	0.4695	0.003
Neo_ChA	Total_anthocyanins	0.2974	97	0.1041	0.469	0.0031
Glucose	Sucrose	0.2719	113	0.0918	0.4348	0.0036
Chlorogenic_acid_ChA	RAUDPC_Stem_ENV3	-0.3081	87	-0.4872	-0.1042	0.0037
Caffeic_acid	Chlorogenic_acid_ChA	0.2737	111	0.092	0.4377	0.0037
Sucrose/reducing_sugars	Peonidin	0.2761	106	0.0901	0.4435	0.0042
RAUDPC_Stem_ENV4	Cyanidin	0.2981	90	0.097	0.4758	0.0043
RAUDPC_Foliage_ENV3	Pelargonidin	-0.2935	90	-0.4719	-0.092	0.005
Neo_ChA	Delphinidin	0.2826	97	0.0881	0.4563	0.005
Ash	Protein	0.2671	106	0.0804	0.4357	0.0056
Sucrose/reducing_sugars	Total_anthocyanins	0.2658	106	0.079	0.4345	0.0059
Reducing_sugars	Sucrose	0.2558	113	0.0746	0.4207	0.0062
RAUDPC_Stem_ENV7	Fructose	0.2754	94	0.0771	0.4528	0.0072
RAUDPC_Foliage_ENV7	Delphinidin	-0.2788	90	-0.4594	-0.0762	0.0078
RAUDPC_Stem_ENV7	Reducing_sugars	0.2709	94	0.0722	0.4488	0.0083
Ash	Petunidin	-0.2736	92	-0.453	-0.0729	0.0083
Chlorogenic_acid_ChA	RAUDPC_Foliage_ENV3	-0.2792	87	-0.4626	-0.0728	0.0088
RAUDPC_Stem_ENV7	Glucose	0.264	94	0.0649	0.4429	0.0101
Carbohydrate	Neo_ChA	-0.2601	96	-0.4378	-0.0629	0.0105
Neo_ChA	Glucose/fructose	0.2511	102	0.0595	0.4248	0.0109
Sucrose/reducing_sugars	Delphinidin	0.2461	106	0.0581	0.4173	0.011
Protein	Total_sugars	0.2612	94	0.0618	0.4405	0.011
Ash	Cyanidin	-0.2624	92	-0.4434	-0.0608	0.0115
Neo_ChA	Peonidin	0.2547	97	0.0582	0.4322	0.0118
Fructose	Sucrose	0.2343	113	0.0519	0.4017	0.0125
RAUDPC_Foliage_ENV7	Total_anthocyanins	-0.2574	90	-0.441	-0.0531	0.0143
Soluble_dietary_fibre	Crypto_ChA	0.2478	96	0.0497	0.427	0.0149
Fat	Crypto_ChA	0.2467	96	0.0486	0.4261	0.0154
RAUDPC_Foliage_ENV4	Delphinidin	-0.2513	90	-0.4357	-0.0467	0.0169
RAUDPC_Foliage_ENV7	Sucrose	-0.2451	94	-0.4265	-0.0447	0.0173
RAUDPC_Foliage_ENV7	Petunidin	-0.2498	90	-0.4345	-0.0451	0.0176
Resistance_PYVV	Total_sugars	0.4169	32	0.0798	0.6684	0.0176
RAUDPC_Foliage_ENV7	Glucose/fructose	-0.244	94	-0.4255	-0.0435	0.0178
Protein	Glucose	0.2408	94	0.0401	0.4228	0.0194
Sucrose/reducing_sugars	Cyanidin	0.2254	106	0.0362	0.399	0.0202
Protein	Reducing_sugars	0.2389	94	0.0381	0.4211	0.0204
Resistance_PYVV	Sucrose	0.4075	32	0.0685	0.6621	0.0206
RAUDPC_Foliage_ENV3	Total_anthocyanins	-0.241	90	-0.4268	-0.0357	0.0221
RAUDPC_Foliage_ENV4	Pelargonidin	-0.2403	90	-0.4262	-0.035	0.0225
Chlorogenic_acid_ChA	RAUDPC_Foliage_ENV4	-0.2433	87	-0.4318	-0.0344	0.0231
Protein	Fructose	0.2337	94	0.0326	0.4166	0.0234
Carbohydrate	Soluble_dietary_fibre	-0.2194	106	-0.3937	-0.0299	0.0239
Fat	Chlorogenic_acid_ChA	0.2297	96	0.0306	0.4112	0.0244
Neo_ChA	RAUDPC_Foliage_ENV3	-0.2409	87	-0.4298	-0.0319	0.0246
RAUDPC_Stem_ENV7	Pelargonidin	-0.2367	90	-0.423	-0.0311	0.0247
Ash	Peonidin	-0.2314	92	-0.4165	-0.0279	0.0265
Fat	Soluble_dietary_fibre	0.2154	106	0.0257	0.3902	0.0266
RAUDPC_Foliage_ENV3	Delphinidin	-0.2334	90	-0.4202	-0.0276	0.0268
Energy	Sucrose/reducing_sugars	-0.2263	94	-0.4101	-0.0248	0.0283
Insoluble_dietary_fibre	Protein	0.212	106	0.0221	0.3871	0.0291
Carbohydrate	Petunidin	0.2274	92	0.0237	0.413	0.0293
RAUDPC_Foliage_ENV4	Total_anthocyanins	-0.2282	90	-0.4156	-0.0221	0.0305
Ash	Total_anthocyanins	-0.2249	92	-0.4108	-0.0211	0.0311
Total_dietary_fibre	Protein	0.2091	106	0.0191	0.3845	0.0315
Pelargonidin	Petunidin	0.2044	109	0.0169	0.3779	0.033
Ash	Total_dietary_fibre	0.2063	106	0.0162	0.382	0.0338
Sucrose/reducing_sugars	Pelargonidin	0.2038	106	0.0136	0.3798	0.0361
RAUDPC_Foliage_ENV7	Pelargonidin	-0.22	90	-0.4085	-0.0135	0.0372
Caffeic_acid	Total_sugars	0.2065	102	0.0125	0.3855	0.0373
Caffeic_acid	Sucrose/reducing_sugars	-0.206	102	-0.3851	-0.012	0.0378
Soluble_dietary_fibre	Neo_ChA	0.2122	96	0.0122	0.3958	0.0379
Insoluble_dietary_fibre	RAUDPC_Foliage_ENV4	-0.2335	79	-0.4323	-0.0131	0.0383
Soluble_dietary_fibre	Pelargonidin	0.2161	92	0.0118	0.4031	0.0386
Ash	Insoluble_dietary_fibre	0.2011	106	0.0107	0.3774	0.0388
Dry_matter	Peonidin	0.2153	92	0.011	0.4024	0.0393
Total_dietary_fibre	RAUDPC_Foliage_ENV4	-0.2301	79	-0.4294	-0.0095	0.0413
Energy	Soluble_dietary_fibre	-0.1969	106	-0.3736	-0.0064	0.0431
Sucrose/reducing_sugars	Petunidin	0.1951	106	0.0045	0.372	0.0451
RAUDPC_Foliage_ENV7	Fructose	0.2068	94	0.0043	0.3929	0.0455
RAUDPC_Stem_ENV3	Pelargonidin	-0.2107	90	-0.4004	-0.0038	0.0462
RAUDPC_Stem_ENV7	Total_anthocyanins	-0.2079	90	-0.3979	-0.0009	0.0492
RAUDPC_Foliage_ENV7	Peonidin	-0.2068	90	-0.3969	0.0003	0.0505
Chlorogenic_acid_ChA	Petunidin	0.1955	97	-0.0041	0.3801	0.055
Soluble_dietary_fibre	Glucose/fructose	0.198	94	-0.0048	0.3852	0.0558
Glucose/fructose	Fructose	-0.1776	113	-0.3509	0.0073	0.0598
Crypto_ChA	RAUDPC_Stem_ENV3	-0.2025	87	-0.3963	0.0085	0.0599
Dry_matter	Pelargonidin	0.1966	92	-0.0085	0.3859	0.0603
Resistance_PYVV	RAUDPC_Stem_ENV4	0.366	27	-0.0163	0.6549	0.0605
Protein	Petunidin	-0.1947	92	-0.3842	0.0105	0.0629
Fat	Ash	0.1803	106	-0.0108	0.3587	0.0644
Neo_ChA	RAUDPC_Foliage_ENV7	-0.1983	87	-0.3926	0.0128	0.0655
RAUDPC_Foliage_ENV7	Reducing_sugars	0.1906	94	-0.0125	0.3786	0.0657
Dry_matter	Delphinidin	0.1914	92	-0.014	0.3813	0.0676
RAUDPC_Stem_ENV7	Glucose/fructose	-0.1881	94	-0.3764	0.0151	0.0694
Crypto_ChA	RAUDPC_Foliage_ENV4	-0.1955	87	-0.39	0.0158	0.0696
Caffeic_acid	Glucose	0.1778	102	-0.0173	0.3598	0.0738
Chlorogenic_acid_ChA	RAUDPC_Stem_ENV4	-0.192	87	-0.387	0.0195	0.0749
Fat	RAUDPC_Foliage_ENV4	-0.2	79	-0.4033	0.0221	0.0772
Glucose	Cyanidin	-0.1713	106	-0.3506	0.0201	0.079
Dry_matter	Neo_ChA	0.179	96	-0.0223	0.3663	0.081
RAUDPC_Stem_ENV7	Delphinidin	-0.1839	90	-0.3767	0.0241	0.0826
RAUDPC_Stem_ENV7	Total_sugars	0.1786	94	-0.025	0.3679	0.0851
Protein	Crypto_ChA	0.1763	96	-0.0251	0.3639	0.0858
RAUDPC_Foliage_ENV4	Peonidin	-0.1819	90	-0.3748	0.0262	0.0863
Fat	RAUDPC_Foliage_ENV3	-0.1938	79	-0.3978	0.0286	0.0871
Caffeic_acid	Sucrose	0.1684	102	-0.0269	0.3514	0.0906
Soluble_dietary_fibre	RAUDPC_Foliage_ENV7	0.1914	79	-0.031	0.3958	0.0911
Protein	Chlorogenic_acid_ChA	0.1734	96	-0.0281	0.3613	0.0912
Dry_matter	Total_anthocyanins	0.1769	92	-0.029	0.3684	0.0916
Energy	Petunidin	0.1766	92	-0.0293	0.3681	0.0922
Ash	Delphinidin	-0.1764	92	-0.368	0.0294	0.0925
RAUDPC_Foliage_ENV7	Glucose	0.1743	94	-0.0294	0.364	0.093
Carbohydrate	Ash	0.1632	106	-0.0284	0.3433	0.0946
Caffeic_acid	Reducing_sugars	0.1651	102	-0.0304	0.3484	0.0973
Glucose	Total_anthocyanins	-0.1612	106	-0.3414	0.0305	0.0989
Ash	RAUDPC_Foliage_ENV7	-0.1859	79	-0.3909	0.0367	0.101
Reducing_sugars	Cyanidin	-0.1589	106	-0.3393	0.0329	0.1038
Caffeic_acid	RAUDPC_Foliage_ENV7	0.1752	87	-0.0369	0.3721	0.1047
Fat	Sucrose/reducing_sugars	-0.168	94	-0.3584	0.0358	0.1055
Crypto_ChA	RAUDPC_Foliage_ENV7	-0.171	87	-0.3684	0.0411	0.1133
Ash	Sucrose/reducing_sugars	-0.1637	94	-0.3545	0.0403	0.115
RAUDPC_Foliage_ENV4	Sucrose	-0.1635	94	-0.3544	0.0405	0.1154
RAUDPC_Foliage_ENV4	Petunidin	-0.1663	90	-0.3609	0.0423	0.1173
Protein	Sucrose	0.1619	94	-0.0421	0.3529	0.1191
RAUDPC_Foliage_ENV3	Reducing_sugars	0.1607	94	-0.0433	0.3519	0.1217
RAUDPC_Foliage_ENV3	Glucose	0.1606	94	-0.0435	0.3517	0.1221
Crypto_ChA	Petunidin	0.1579	97	-0.0429	0.3464	0.1224
Glucose	Petunidin	-0.1506	106	-0.3318	0.0414	0.1234
RAUDPC_Foliage_ENV3	Peonidin	-0.163	90	-0.358	0.0456	0.1247
RAUDPC_Foliage_ENV3	Fructose	0.159	94	-0.0451	0.3503	0.1259
Chlorogenic_acid_ChA	Glucose/fructose	0.1502	102	-0.0456	0.3349	0.1319
Reducing_sugars	Total_anthocyanins	-0.1471	106	-0.3286	0.045	0.1325
Resistance_PYVV	Neo_ChA	0.276	31	-0.0868	0.5742	0.1329
Total_dietary_fibre	RAUDPC_Foliage_ENV7	0.1704	79	-0.0527	0.3773	0.1333
Caffeic_acid	Fructose	0.1484	102	-0.0474	0.3333	0.1366
Carbohydrate	Crypto_ChA	-0.1529	96	-0.3428	0.0491	0.1371
Protein	Total_anthocyanins	-0.1557	92	-0.3494	0.0507	0.1384
Protein	Sucrose/reducing_sugars	-0.1538	94	-0.3456	0.0504	0.1389
Glucose	Peonidin	-0.1438	106	-0.3257	0.0482	0.1413
Neo_ChA	RAUDPC_Foliage_ENV4	-0.1586	87	-0.3573	0.0539	0.1424
Fructose	Cyanidin	-0.1426	106	-0.3245	0.0495	0.1447
Carbohydrate	Sucrose/reducing_sugars	-0.1512	94	-0.3433	0.053	0.1456
Resistance_PYVV	RAUDPC_Foliage_ENV3	0.2862	27	-0.1053	0.6009	0.1478
Soluble_dietary_fibre	Sucrose	-0.1494	94	-0.3417	0.0548	0.1505
Protein	RAUDPC_Foliage_ENV3	-0.1624	79	-0.3702	0.0609	0.1527
Carbohydrate	Fat	-0.1384	106	-0.3207	0.0538	0.1572
Dry_matter	Crypto_ChA	0.1447	96	-0.0575	0.3355	0.1595
Reducing_sugars	Petunidin	-0.1354	106	-0.3179	0.0569	0.1665
RAUDPC_Stem_ENV7	Peonidin	-0.1461	90	-0.3428	0.0629	0.1695
Fat	RAUDPC_Stem_ENV4	-0.1552	79	-0.3638	0.0683	0.172
RAUDPC_Stem_ENV7	Petunidin	-0.1451	90	-0.3419	0.064	0.1725
Resistance_PYVV	Caffeic_acid	0.2514	31	-0.1131	0.5562	0.1726
Resistance_PYVV	Fat	-0.2651	28	-0.5808	0.1198	0.1727
Glucose	Delphinidin	-0.1329	106	-0.3157	0.0593	0.1743
Total_sugars	Cyanidin	-0.1326	106	-0.3154	0.0596	0.1754
Chlorogenic_acid_ChA	Fructose	-0.1337	102	-0.3199	0.0624	0.1802
RAUDPC_Foliage_ENV4	Glucose	0.1389	94	-0.0656	0.3321	0.182
RAUDPC_Foliage_ENV4	Reducing_sugars	0.1388	94	-0.0656	0.3321	0.1821
Crypto_ChA	Sucrose	0.1325	102	-0.0636	0.3188	0.1842
Protein	Peonidin	-0.1395	92	-0.3347	0.0673	0.1849
Reducing_sugars	Peonidin	-0.1297	106	-0.3128	0.0626	0.185
Fructose	Total_anthocyanins	-0.1291	106	-0.3122	0.0632	0.187
Crypto_ChA	Sucrose/reducing_sugars	-0.1315	102	-0.3179	0.0646	0.1876
RAUDPC_Foliage_ENV4	Fructose	0.137	94	-0.0675	0.3304	0.188
Glucose/fructose	Total_sugars	-0.1247	113	-0.3025	0.0615	0.1882
Protein	Cyanidin	-0.1377	92	-0.3331	0.0691	0.1907
Dry_matter	Chlorogenic_acid_ChA	0.1347	96	-0.0676	0.3264	0.1907
Fat	Total_dietary_fibre	0.1279	106	-0.0645	0.311	0.1915
RAUDPC_Foliage_ENV3	Sucrose	-0.1355	94	-0.3291	0.069	0.1928
RAUDPC_Stem_ENV3	Total_sugars	0.1353	94	-0.0692	0.3289	0.1934
RAUDPC_Stem_ENV3	Fructose	0.1348	94	-0.0698	0.3284	0.1953
RAUDPC_Stem_ENV3	Reducing_sugars	0.1335	94	-0.0711	0.3272	0.1997
Crypto_ChA	RAUDPC_Stem_ENV4	-0.1388	87	-0.3396	0.074	0.1997
RAUDPC_Foliage_ENV3	Petunidin	-0.1359	90	-0.3336	0.0733	0.2016
Protein	RAUDPC_Foliage_ENV4	-0.1444	79	-0.3542	0.0793	0.2043
Caffeic_acid	RAUDPC_Stem_ENV7	0.1374	87	-0.0755	0.3382	0.2045
RAUDPC_Foliage_ENV3	Cyanidin	-0.1348	90	-0.3326	0.0743	0.2051
RAUDPC_Stem_ENV3	Glucose	0.1309	94	-0.0736	0.3249	0.2084
Protein	Glucose/fructose	-0.1291	94	-0.3233	0.0755	0.2149
Ash	Total_sugars	0.1285	94	-0.0761	0.3227	0.217
RAUDPC_Stem_ENV7	Sucrose/reducing_sugars	-0.128	94	-0.3223	0.0766	0.2188
Carbohydrate	RAUDPC_Foliage_ENV3	0.1398	79	-0.0839	0.3501	0.219
Chlorogenic_acid_ChA	Reducing_sugars	-0.1227	102	-0.3098	0.0735	0.2191
Carbohydrate	Chlorogenic_acid_ChA	-0.1265	96	-0.3189	0.0759	0.2192
Reducing_sugars	Delphinidin	-0.119	106	-0.3029	0.0734	0.2244
RAUDPC_Stem_ENV4	Peonidin	0.1286	90	-0.0807	0.327	0.2271
Total_dietary_fibre	Petunidin	-0.1259	92	-0.3224	0.081	0.2317
Ash	Dry_matter	0.1166	106	-0.0758	0.3007	0.2338
Fructose	Petunidin	-0.1163	106	-0.3004	0.0762	0.2352
Resistance_PYVV	RAUDPC_Stem_ENV7	0.2362	27	-0.158	0.5655	0.2356
Ash	Sucrose	0.1228	94	-0.0818	0.3175	0.2383
RAUDPC_Stem_ENV3	Total_anthocyanins	-0.1255	90	-0.3242	0.0837	0.2384
Carbohydrate	Total_anthocyanins	0.1238	92	-0.0832	0.3205	0.2398
Fat	Dry_matter	0.1145	106	-0.078	0.2987	0.2426
Energy	Protein	-0.1128	106	-0.2972	0.0797	0.2496
Carbohydrate	Delphinidin	0.1212	92	-0.0857	0.3181	0.2498
Crypto_ChA	Glucose/fructose	0.1149	102	-0.0814	0.3026	0.2503
Fructose	Peonidin	-0.112	106	-0.2965	0.0804	0.2529
Chlorogenic_acid_ChA	Glucose	-0.1116	102	-0.2996	0.0847	0.264
Glucose/fructose	Petunidin	-0.1094	106	-0.294	0.0831	0.2641
Protein	RAUDPC_Stem_ENV4	-0.1271	79	-0.3387	0.0968	0.2644
Total_dietary_fibre	Sucrose	-0.1162	94	-0.3115	0.0885	0.2646
Fat	RAUDPC_Stem_ENV3	-0.1269	79	-0.3385	0.097	0.2652
Resistance_PYVV	Soluble_dietary_fibre	-0.2175	28	-0.5463	0.1693	0.2661
Insoluble_dietary_fibre	Petunidin	-0.1155	92	-0.3129	0.0915	0.2731
Insoluble_dietary_fibre	Delphinidin	-0.1153	92	-0.3128	0.0916	0.2736
RAUDPC_Stem_ENV3	Delphinidin	-0.1166	90	-0.316	0.0928	0.2739
Neo_ChA	Sucrose/reducing_sugars	-0.1089	102	-0.2971	0.0874	0.276
Carbohydrate	RAUDPC_Foliage_ENV7	-0.1239	79	-0.3358	0.0999	0.2765
RAUDPC_Stem_ENV4	Petunidin	0.1154	90	-0.0939	0.315	0.2786
Glucose/fructose	Pelargonidin	0.1058	106	-0.0867	0.2907	0.2802
Sucrose	Delphinidin	0.1058	106	-0.0867	0.2907	0.2805
Ash	RAUDPC_Foliage_ENV4	-0.1228	79	-0.3348	0.1011	0.281
Glucose/fructose	Sucrose	-0.1019	113	-0.2813	0.0844	0.2829
Glucose	Pelargonidin	-0.1045	106	-0.2895	0.088	0.2864
Carbohydrate	RAUDPC_Stem_ENV4	0.1212	79	-0.1026	0.3334	0.2872
Carbohydrate	Peonidin	0.112	92	-0.095	0.3097	0.2878
Chlorogenic_acid_ChA	RAUDPC_Stem_ENV7	-0.1152	87	-0.3181	0.0978	0.2881
RAUDPC_Stem_ENV3	Sucrose/reducing_sugars	0.1105	94	-0.0942	0.3063	0.2888
Total_sugars	Total_anthocyanins	-0.1039	106	-0.2889	0.0886	0.2893
RAUDPC_Stem_ENV7	Cyanidin	-0.1125	90	-0.3123	0.0969	0.2912
Glucose/fructose	Reducing_sugars	-0.1	113	-0.2796	0.0863	0.2918
Energy	Delphinidin	0.1108	92	-0.0962	0.3086	0.2931
Total_sugars	Pelargonidin	-0.103	106	-0.2881	0.0895	0.2932
Fructose	Delphinidin	-0.1016	106	-0.2868	0.0909	0.3002
Ash	RAUDPC_Foliage_ENV3	-0.1174	79	-0.3299	0.1065	0.3028
Resistance_PYVV	Glucose	0.1872	32	-0.1728	0.503	0.305
Neo_ChA	RAUDPC_Stem_ENV7	-0.1109	87	-0.3142	0.1022	0.3066
Soluble_dietary_fibre	Total_anthocyanins	0.1073	92	-0.0997	0.3054	0.3088
RAUDPC_Foliage_ENV7	Cyanidin	-0.1073	90	-0.3076	0.102	0.314
Dry_matter	Sucrose/reducing_sugars	0.1043	94	-0.1004	0.3006	0.3169
Reducing_sugars	Pelargonidin	-0.0978	106	-0.2833	0.0947	0.3186
Resistance_PYVV	Reducing_sugars	0.1801	32	-0.1799	0.4975	0.324
Insoluble_dietary_fibre	RAUDPC_Foliage_ENV3	-0.1114	79	-0.3245	0.1125	0.3285
Dry_matter	Caffeic_acid	-0.1008	96	-0.2953	0.1018	0.3287
Ash	Glucose	0.1018	94	-0.1029	0.2983	0.3288
Chlorogenic_acid_ChA	RAUDPC_Foliage_ENV7	-0.105	87	-0.3088	0.1081	0.3332
Resistance_PYVV	Chlorogenic_acid_ChA	-0.1789	31	-0.5014	0.1873	0.3356
Resistance_PYVV	Cyanidin	0.18	30	-0.1927	0.5074	0.3411
Insoluble_dietary_fibre	RAUDPC_Foliage_ENV7	0.1084	79	-0.1155	0.3218	0.3418
Neo_ChA	Fructose	-0.0942	102	-0.2835	0.1021	0.3463
Fat	RAUDPC_Stem_ENV7	0.1057	79	-0.1182	0.3193	0.354
Soluble_dietary_fibre	Sucrose/reducing_sugars	-0.0947	94	-0.2917	0.11	0.364
Energy	RAUDPC_Foliage_ENV7	-0.1035	79	-0.3173	0.1204	0.3643
Fructose	Pelargonidin	-0.0889	106	-0.275	0.1036	0.3647
Fat	RAUDPC_Foliage_ENV7	-0.1026	79	-0.3165	0.1213	0.3684
Ash	Reducing_sugars	0.0926	94	-0.1121	0.2898	0.3748
Total_dietary_fibre	RAUDPC_Stem_ENV7	0.1004	79	-0.1235	0.3145	0.3788
Dry_matter	Cyanidin	0.0922	92	-0.1148	0.2915	0.3823
RAUDPC_Stem_ENV4	Pelargonidin	-0.0928	90	-0.2942	0.1165	0.3844
Dry_matter	Soluble_dietary_fibre	0.0851	106	-0.1074	0.2714	0.3859
Total_dietary_fibre	RAUDPC_Foliage_ENV3	-0.0987	79	-0.313	0.1251	0.3867
Ash	Pelargonidin	-0.0913	92	-0.2907	0.1157	0.3868
Energy	RAUDPC_Stem_ENV3	0.0985	79	-0.1253	0.3128	0.3876
Protein	Pelargonidin	-0.0907	92	-0.2901	0.1163	0.3901
Neo_ChA	RAUDPC_Stem_ENV3	-0.0929	87	-0.2978	0.1201	0.3919
Neo_ChA	RAUDPC_Stem_ENV4	-0.0921	87	-0.297	0.1209	0.3963
Soluble_dietary_fibre	RAUDPC_Stem_ENV7	0.0963	79	-0.1275	0.3108	0.3984
Total_sugars	Peonidin	-0.0807	106	-0.2673	0.1118	0.4109
Protein	RAUDPC_Foliage_ENV7	0.0937	79	-0.1301	0.3085	0.4112
Ash	RAUDPC_Stem_ENV3	-0.0936	79	-0.3083	0.1302	0.412
Carbohydrate	RAUDPC_Stem_ENV3	0.0934	79	-0.1304	0.3082	0.4127
Soluble_dietary_fibre	Peonidin	0.0862	92	-0.1207	0.286	0.4138
Sucrose	Petunidin	0.0801	106	-0.1124	0.2667	0.4146
Resistance_PYVV	Peonidin	0.1532	30	-0.2191	0.4866	0.4188
Dry_matter	RAUDPC_Stem_ENV4	-0.0922	79	-0.307	0.1316	0.4192
Insoluble_dietary_fibre	Chlorogenic_acid_ChA	-0.0832	96	-0.279	0.1193	0.4205
Protein	Delphinidin	-0.0848	92	-0.2847	0.1222	0.4217
Resistance_PYVV	Fructose	0.1446	32	-0.2149	0.4696	0.4297
Energy	RAUDPC_Foliage_ENV3	0.0897	79	-0.134	0.3048	0.4317
RAUDPC_Stem_ENV7	Sucrose	-0.0817	94	-0.2797	0.1229	0.4335
Crypto_ChA	RAUDPC_Stem_ENV7	-0.0849	87	-0.2903	0.1281	0.4344
Ash	Fructose	0.081	94	-0.1236	0.2791	0.4374
Dry_matter	Insoluble_dietary_fibre	-0.0759	106	-0.2628	0.1166	0.4396
Soluble_dietary_fibre	Glucose	0.0806	94	-0.124	0.2787	0.4397
RAUDPC_Foliage_ENV4	Cyanidin	-0.0818	90	-0.2841	0.1275	0.4435
Resistance_PYVV	Glucose/fructose	0.14	32	-0.2194	0.4659	0.4447
Protein	RAUDPC_Stem_ENV7	0.0861	79	-0.1377	0.3014	0.4507
Energy	RAUDPC_Stem_ENV4	0.0858	79	-0.1379	0.3012	0.4523
Chlorogenic_acid_ChA	Total_sugars	-0.0738	102	-0.2645	0.1224	0.461
Ash	Neo_ChA	0.0756	96	-0.1268	0.2719	0.4643
Total_dietary_fibre	Delphinidin	-0.0771	92	-0.2775	0.1298	0.4653
Carbohydrate	Cyanidin	0.0752	92	-0.1316	0.2758	0.4762
Ash	Soluble_dietary_fibre	0.0699	106	-0.1225	0.2572	0.4765
Total_sugars	Petunidin	-0.0691	106	-0.2565	0.1233	0.4814
Total_dietary_fibre	Pelargonidin	0.0732	92	-0.1337	0.2739	0.4882
Neo_ChA	Reducing_sugars	-0.0693	102	-0.2602	0.1269	0.4891
Resistance_PYVV	Protein	-0.1357	28	-0.4842	0.2501	0.4912
Crypto_ChA	Fructose	-0.0688	102	-0.2598	0.1273	0.4917
RAUDPC_Foliage_ENV3	Glucose/fructose	-0.0717	94	-0.2704	0.1329	0.4923
Insoluble_dietary_fibre	Soluble_dietary_fibre	0.0665	106	-0.1259	0.254	0.4984
RAUDPC_Stem_ENV3	Sucrose	0.0691	94	-0.1355	0.2679	0.5084
Resistance_PYVV	Dry_matter	-0.1304	28	-0.4801	0.2551	0.5084
Total_dietary_fibre	Total_sugars	-0.0686	94	-0.2675	0.1359	0.5112
Soluble_dietary_fibre	Delphinidin	0.069	92	-0.1377	0.27	0.5133
RAUDPC_Foliage_ENV3	Total_sugars	0.0682	94	-0.1363	0.2671	0.5137
Total_dietary_fibre	Neo_ChA	0.0672	96	-0.1351	0.2641	0.5155
Total_dietary_fibre	Crypto_ChA	0.0665	96	-0.1358	0.2635	0.5195
Insoluble_dietary_fibre	RAUDPC_Stem_ENV7	0.0733	79	-0.1503	0.2897	0.521
Dry_matter	RAUDPC_Foliage_ENV7	-0.0732	79	-0.2896	0.1503	0.5214
RAUDPC_Stem_ENV4	Sucrose/reducing_sugars	0.0652	94	-0.1393	0.2643	0.5325
RAUDPC_Stem_ENV4	Total_anthocyanins	0.0664	90	-0.1427	0.2697	0.5344
Insoluble_dietary_fibre	Total_sugars	-0.0646	94	-0.2637	0.1399	0.5364
Dry_matter	RAUDPC_Foliage_ENV4	-0.0704	79	-0.2871	0.1531	0.5374
Resistance_PYVV	Delphinidin	0.1157	30	-0.2552	0.457	0.5425
Carbohydrate	RAUDPC_Foliage_ENV4	0.0693	79	-0.1541	0.2861	0.5437
Soluble_dietary_fibre	Petunidin	-0.063	92	-0.2644	0.1437	0.5507
Sucrose	Pelargonidin	-0.0582	106	-0.2462	0.1341	0.5535
Total_dietary_fibre	RAUDPC_Stem_ENV4	-0.0671	79	-0.284	0.1564	0.557
Soluble_dietary_fibre	Reducing_sugars	0.061	94	-0.1433	0.2604	0.5589
Chlorogenic_acid_ChA	Sucrose	0.0581	102	-0.1379	0.2498	0.5617
Insoluble_dietary_fibre	Sucrose	-0.0605	94	-0.2599	0.1439	0.5623
RAUDPC_Stem_ENV3	Petunidin	-0.0616	90	-0.2653	0.1474	0.564
Resistance_PYVV	Petunidin	0.1092	30	-0.2613	0.4517	0.5657
Energy	Neo_ChA	-0.0589	96	-0.2564	0.1432	0.5684
Insoluble_dietary_fibre	Sucrose/reducing_sugars	0.0595	94	-0.1449	0.259	0.5692
Energy	Caffeic_acid	0.0588	96	-0.1434	0.2563	0.5692
Insoluble_dietary_fibre	Fructose	-0.0594	94	-0.2589	0.1449	0.5693
Energy	Total_anthocyanins	0.0595	92	-0.1471	0.2612	0.5729
Insoluble_dietary_fibre	Total_anthocyanins	-0.0594	92	-0.2611	0.1472	0.5735
RAUDPC_Stem_ENV3	Glucose/fructose	-0.0584	94	-0.258	0.1459	0.5759
Dry_matter	Sucrose	-0.0577	94	-0.2573	0.1466	0.5807
Energy	Crypto_ChA	-0.0563	96	-0.2539	0.1458	0.5859
Total_dietary_fibre	Cyanidin	0.057	92	-0.1496	0.2588	0.5894
RAUDPC_Foliage_ENV4	Glucose/fructose	-0.0561	94	-0.2558	0.1482	0.5913
Neo_ChA	Total_sugars	-0.0538	102	-0.2457	0.1422	0.5916
Soluble_dietary_fibre	Protein	0.0522	106	-0.1399	0.2406	0.5951
Fat	Insoluble_dietary_fibre	0.0522	106	-0.14	0.2405	0.5954
Ash	Glucose/fructose	0.0551	94	-0.1492	0.2549	0.5979
Energy	Peonidin	0.0554	92	-0.1511	0.2573	0.5999
RAUDPC_Foliage_ENV4	Sucrose/reducing_sugars	-0.0547	94	-0.2545	0.1496	0.6008
Ash	Caffeic_acid	-0.0526	96	-0.2505	0.1494	0.6106
RAUDPC_Foliage_ENV3	Sucrose/reducing_sugars	-0.053	94	-0.2529	0.1513	0.6121
Crypto_ChA	Reducing_sugars	-0.0507	102	-0.2428	0.1452	0.6126
Insoluble_dietary_fibre	RAUDPC_Stem_ENV4	-0.0572	79	-0.2748	0.166	0.6167
Resistance_PYVV	Total_anthocyanins	0.095	30	-0.2747	0.4402	0.6176
Resistance_PYVV	Sucrose/reducing_sugars	0.0908	32	-0.2663	0.426	0.6211
Soluble_dietary_fibre	RAUDPC_Foliage_ENV4	-0.0561	79	-0.2738	0.1671	0.6233
Total_dietary_fibre	Caffeic_acid	-0.0503	96	-0.2483	0.1517	0.6266
Dry_matter	Total_sugars	-0.0507	94	-0.2508	0.1535	0.6273
Insoluble_dietary_fibre	Glucose/fructose	-0.0506	94	-0.2507	0.1536	0.628
Neo_ChA	Petunidin	0.0498	97	-0.1512	0.2468	0.6284
Insoluble_dietary_fibre	RAUDPC_Stem_ENV3	-0.0548	79	-0.2726	0.1684	0.6315
Insoluble_dietary_fibre	Cyanidin	0.0505	92	-0.1559	0.2527	0.6326
Energy	Pelargonidin	-0.0495	92	-0.2518	0.1569	0.6391
Neo_ChA	Glucose	-0.0463	102	-0.2386	0.1496	0.6444
Total_dietary_fibre	RAUDPC_Stem_ENV3	-0.0526	79	-0.2706	0.1705	0.6451
Sucrose	Peonidin	0.0452	106	-0.1468	0.2339	0.6455
Total_sugars	Delphinidin	-0.0445	106	-0.2333	0.1475	0.6503
Insoluble_dietary_fibre	Reducing_sugars	-0.0473	94	-0.2476	0.1568	0.6505
RAUDPC_Stem_ENV4	Total_sugars	-0.0465	94	-0.2468	0.1576	0.656
Dry_matter	Glucose	-0.0449	94	-0.2453	0.1592	0.6674
Energy	Fructose	0.0448	94	-0.1592	0.2452	0.6678
RAUDPC_Foliage_ENV7	Total_sugars	0.0444	94	-0.1597	0.2448	0.6711
Energy	RAUDPC_Stem_ENV7	0.0484	79	-0.1746	0.2666	0.672
Energy	Total_sugars	0.0441	94	-0.1599	0.2446	0.6727
Insoluble_dietary_fibre	Peonidin	-0.044	92	-0.2466	0.1623	0.677
Insoluble_dietary_fibre	Caffeic_acid	-0.043	96	-0.2414	0.1589	0.6776
Resistance_PYVV	Carbohydrate	0.082	28	-0.3003	0.4416	0.6783
Total_dietary_fibre	Chlorogenic_acid_ChA	0.0427	96	-0.1591	0.2411	0.6793
Fat	Glucose/fructose	-0.0419	94	-0.2425	0.1621	0.6881
RAUDPC_Stem_ENV4	Sucrose	-0.0418	94	-0.2424	0.1622	0.6892
Soluble_dietary_fibre	RAUDPC_Stem_ENV4	-0.0456	79	-0.264	0.1773	0.6901
Energy	Reducing_sugars	0.041	94	-0.163	0.2416	0.695
Resistance_PYVV	Insoluble_dietary_fibre	0.0775	28	-0.3044	0.4379	0.6952
Carbohydrate	Caffeic_acid	0.0405	96	-0.1613	0.239	0.6955
Glucose/fructose	Cyanidin	-0.038	106	-0.2271	0.1539	0.699
Caffeic_acid	RAUDPC_Stem_ENV3	0.042	87	-0.1702	0.2504	0.6996
Carbohydrate	Glucose	-0.0402	94	-0.2408	0.1638	0.7006
Resistance_PYVV	Pelargonidin	-0.0721	30	-0.4214	0.2958	0.7049
Total_dietary_fibre	Fructose	-0.0393	94	-0.24	0.1646	0.7066
Dry_matter	RAUDPC_Stem_ENV7	0.0424	79	-0.1804	0.2611	0.7105
RAUDPC_Foliage_ENV4	Total_sugars	0.0388	94	-0.1651	0.2395	0.7106
Energy	Glucose/fructose	-0.0386	94	-0.2394	0.1653	0.7117
Caffeic_acid	Neo_ChA	0.0353	111	-0.152	0.2203	0.7127
Soluble_dietary_fibre	Fructose	0.0381	94	-0.1657	0.2389	0.7151
RAUDPC_Stem_ENV4	Glucose	-0.0375	94	-0.2383	0.1664	0.7198
Carbohydrate	Total_sugars	-0.0374	94	-0.2382	0.1665	0.7204
Energy	Glucose	0.0371	94	-0.1668	0.2379	0.7227
Insoluble_dietary_fibre	Glucose	-0.0362	94	-0.2371	0.1677	0.7292
RAUDPC_Stem_ENV4	Reducing_sugars	-0.036	94	-0.2369	0.1679	0.7306
Dry_matter	Total_dietary_fibre	-0.0335	106	-0.2229	0.1582	0.7329
Caffeic_acid	RAUDPC_Foliage_ENV3	0.037	87	-0.175	0.2458	0.7334
Crypto_ChA	Glucose	-0.034	102	-0.227	0.1615	0.7343
Carbohydrate	Reducing_sugars	-0.0353	94	-0.2362	0.1685	0.7355
Ash	Crypto_ChA	0.0348	96	-0.1669	0.2336	0.7365
RAUDPC_Stem_ENV3	Peonidin	-0.0359	90	-0.2412	0.1724	0.7366
RAUDPC_Stem_ENV4	Fructose	-0.034	94	-0.235	0.1698	0.7451
Fat	Delphinidin	0.0341	92	-0.1719	0.2373	0.7468
Glucose/fructose	Glucose	-0.0307	113	-0.2142	0.1549	0.7469
Glucose/fructose	Delphinidin	-0.0316	106	-0.221	0.1602	0.7481
Ash	RAUDPC_Stem_ENV7	0.036	79	-0.1866	0.2551	0.7528
Insoluble_dietary_fibre	Crypto_ChA	-0.0319	96	-0.2309	0.1697	0.7577
Resistance_PYVV	Ash	-0.0608	28	-0.4242	0.3195	0.7587
Caffeic_acid	Delphinidin	0.0314	97	-0.1691	0.2294	0.7599
Resistance_PYVV	RAUDPC_Foliage_ENV7	-0.0605	27	-0.4306	0.327	0.7643
Dry_matter	Reducing_sugars	-0.0313	94	-0.2324	0.1725	0.7649
Carbohydrate	Fructose	-0.0293	94	-0.2306	0.1743	0.7789
Dry_matter	Petunidin	0.0289	92	-0.1769	0.2324	0.7842
Fat	Cyanidin	-0.0279	92	-0.2314	0.178	0.792
Total_dietary_fibre	Glucose/fructose	0.0269	94	-0.1767	0.2283	0.7967
Sucrose/reducing_sugars	Glucose/fructose	-0.0241	113	-0.2079	0.1614	0.8001
Energy	Sucrose	0.0262	94	-0.1774	0.2276	0.802
Caffeic_acid	Glucose/fructose	0.0251	102	-0.1702	0.2185	0.8025
Sucrose	Total_anthocyanins	0.0241	106	-0.1674	0.2139	0.8063
Soluble_dietary_fibre	Cyanidin	0.0259	92	-0.1799	0.2295	0.8065
Dry_matter	Protein	0.0231	106	-0.1684	0.2129	0.8142
Energy	Chlorogenic_acid_ChA	-0.0243	96	-0.2237	0.1771	0.8144
Fat	Pelargonidin	-0.0233	92	-0.227	0.1824	0.8256
Caffeic_acid	Petunidin	-0.0221	97	-0.2206	0.1781	0.8298
Carbohydrate	Sucrose	-0.0214	94	-0.223	0.182	0.8381
Total_dietary_fibre	Reducing_sugars	-0.0204	94	-0.2221	0.183	0.8455
Dry_matter	RAUDPC_Foliage_ENV3	-0.0219	79	-0.2418	0.2002	0.848
Sucrose	Cyanidin	-0.0185	106	-0.2085	0.1728	0.8505
Soluble_dietary_fibre	Total_sugars	-0.0197	94	-0.2214	0.1837	0.8506
Ash	Chlorogenic_acid_ChA	-0.0193	96	-0.219	0.1819	0.8518
Total_dietary_fibre	Sucrose/reducing_sugars	0.0191	94	-0.1842	0.2209	0.8547
Soluble_dietary_fibre	Caffeic_acid	-0.0177	96	-0.2174	0.1834	0.8641
Crypto_ChA	Total_sugars	0.0167	102	-0.1784	0.2105	0.8677
Sucrose/reducing_sugars	Sucrose	-0.0158	113	-0.2	0.1694	0.8678
RAUDPC_Stem_ENV4	Delphinidin	0.0173	90	-0.1905	0.2236	0.8716
Insoluble_dietary_fibre	Neo_ChA	-0.0167	96	-0.2164	0.1844	0.8718
Caffeic_acid	RAUDPC_Stem_ENV4	0.0167	87	-0.1947	0.2265	0.8781
Dry_matter	Fructose	-0.0153	94	-0.2172	0.1879	0.8837
Ash	RAUDPC_Stem_ENV4	-0.0163	79	-0.2365	0.2056	0.8869
Resistance_PYVV	Crypto_ChA	0.0259	31	-0.3315	0.3768	0.8901
Caffeic_acid	RAUDPC_Foliage_ENV4	0.0145	87	-0.1967	0.2245	0.8937
Fat	Peonidin	-0.014	92	-0.2182	0.1913	0.8945
Fat	Caffeic_acid	0.0137	96	-0.1873	0.2136	0.8949
RAUDPC_Stem_ENV4	Glucose/fructose	0.0137	94	-0.1895	0.2157	0.8959
Dry_matter	Glucose/fructose	-0.0131	94	-0.2152	0.19	0.9002
Carbohydrate	Pelargonidin	0.0128	92	-0.1926	0.217	0.9039
Total_dietary_fibre	Total_anthocyanins	-0.0122	92	-0.2164	0.1931	0.9085
Soluble_dietary_fibre	RAUDPC_Stem_ENV3	-0.0127	79	-0.2331	0.209	0.9117
Energy	RAUDPC_Foliage_ENV4	0.0124	79	-0.2093	0.2329	0.9135
Carbohydrate	RAUDPC_Stem_ENV7	0.0112	79	-0.2104	0.2318	0.9218
Energy	Fat	0.0094	106	-0.1817	0.1998	0.9242
Fat	Total_anthocyanins	-0.0097	92	-0.2141	0.1955	0.9266
Glucose/fructose	Peonidin	0.0084	106	-0.1827	0.1988	0.9322
Insoluble_dietary_fibre	Pelargonidin	-0.0089	92	-0.2133	0.1963	0.933
Protein	RAUDPC_Stem_ENV3	0.0091	79	-0.2124	0.2298	0.9365
Caffeic_acid	Peonidin	0.0079	97	-0.1918	0.207	0.9386
Resistance_PYVV	RAUDPC_Foliage_ENV4	-0.014	27	-0.392	0.3679	0.9446
Caffeic_acid	Cyanidin	0.0063	97	-0.1933	0.2055	0.9508
Chlorogenic_acid_ChA	Sucrose/reducing_sugars	0.0058	102	-0.1888	0.2001	0.9535
Total_dietary_fibre	Peonidin	-0.0061	92	-0.2106	0.199	0.9543
Fat	Petunidin	0.0055	92	-0.1996	0.2101	0.9586
Carbohydrate	Glucose/fructose	0.0052	94	-0.1976	0.2076	0.9602
Neo_ChA	Sucrose	0.0046	102	-0.1901	0.1989	0.9635
RAUDPC_Foliage_ENV7	Sucrose/reducing_sugars	0.0046	94	-0.1982	0.2071	0.9646
Caffeic_acid	Pelargonidin	0.0037	97	-0.1959	0.203	0.9713
Protein	Caffeic_acid	-0.0037	96	-0.204	0.1969	0.9714
Energy	Cyanidin	0.0035	92	-0.2015	0.2082	0.9737
Total_dietary_fibre	Glucose	-0.0034	94	-0.2059	0.1993	0.9739
Fat	Sucrose	-0.0033	94	-0.2058	0.1994	0.9746
Dry_matter	RAUDPC_Stem_ENV3	0.0032	79	-0.2181	0.2242	0.9776
Resistance_PYVV	Energy	0.0045	28	-0.3692	0.3769	0.9819
Fat	Total_sugars	-0.0023	94	-0.2048	0.2004	0.9825
Fat	Fructose	-0.0023	94	-0.2048	0.2005	0.9828
Resistance_PYVV	Total_dietary_fibre	-0.0036	28	-0.3762	0.37	0.9855
Soluble_dietary_fibre	RAUDPC_Foliage_ENV3	-0.002	79	-0.223	0.2192	0.9863
Caffeic_acid	Total_anthocyanins	0.0014	97	-0.1981	0.2008	0.9891
RAUDPC_Stem_ENV3	Cyanidin	0.0012	90	-0.206	0.2082	0.9912
Fat	Reducing_sugars	-0.001	94	-0.2036	0.2016	0.9921
Fat	Glucose	0.0002	94	-0.2024	0.2028	0.9985
Glucose/fructose	Total_anthocyanins	0.0001	106	-0.1906	0.1909	0.9989
Cyanidin	Delphinidin	0.7604	109	0.6679	0.8298	<.0001
Petunidin	Delphinidin	0.772	109	0.683	0.8383	<.0001
Petunidin	Cyanidin	0.8054	109	0.7276	0.8628	<.0001
Pelargonidin	Delphinidin	0.6441	109	0.5188	0.7422	<.0001
Pelargonidin	Cyanidin	0.4216	109	0.2536	0.5649	<.0001
Peonidin	Delphinidin	0.9055	109	0.8647	0.9345	<.0001
Peonidin	Cyanidin	0.8186	109	0.7452	0.8723	<.0001
Peonidin	Petunidin	0.7246	109	0.6212	0.8032	<.0001
Peonidin	Pelargonidin	0.7305	109	0.6288	0.8076	<.0001
Total_anthocyanins	Delphinidin	0.936	109	0.9077	0.9558	<.0001
Total_anthocyanins	Cyanidin	0.8317	109	0.7629	0.8818	<.0001
Total_anthocyanins	Petunidin	0.7627	109	0.6708	0.8315	<.0001
Total_anthocyanins	Pelargonidin	0.7743	109	0.6861	0.84	<.0001
Total_anthocyanins	Peonidin	0.9695	109	0.9556	0.979	<.0001
Fructose	Glucose	0.9765	113	0.966	0.9838	<.0001
Reducing_sugars	Glucose	0.9948	113	0.9925	0.9964	<.0001
Reducing_sugars	Fructose	0.9933	113	0.9903	0.9954	<.0001
Total_sugars	Sucrose	0.658	113	0.5388	0.7514	<.0001
Total_sugars	Glucose	0.8996	113	0.8574	0.9298	<.0001
Total_sugars	Fructose	0.8812	113	0.8319	0.9167	<.0001
Total_sugars	Reducing_sugars	0.8963	113	0.8528	0.9275	<.0001
Sucrose/reducing_sugars	Glucose	-0.499	113	-0.6261	-0.3462	<.0001
Sucrose/reducing_sugars	Fructose	-0.4231	113	-0.5638	-0.2586	<.0001
Sucrose/reducing_sugars	Reducing_sugars	-0.4662	113	-0.5993	-0.308	<.0001
Sucrose/reducing_sugars	Total_sugars	-0.3704	113	-0.5196	-0.1993	<.0001
RAUDPC_Stem_ENV4	RAUDPC_Stem_ENV3	0.6583	103	0.5326	0.7555	<.0001
RAUDPC_Stem_ENV7	RAUDPC_Stem_ENV3	0.5398	103	0.3866	0.664	<.0001
RAUDPC_Stem_ENV7	RAUDPC_Stem_ENV4	0.4971	103	0.3359	0.63	<.0001
RAUDPC_Foliage_ENV3	RAUDPC_Stem_ENV3	0.7842	103	0.6964	0.8489	<.0001
RAUDPC_Foliage_ENV3	RAUDPC_Stem_ENV4	0.5401	103	0.387	0.6642	<.0001
RAUDPC_Foliage_ENV3	RAUDPC_Stem_ENV7	0.4996	103	0.3389	0.6321	<.0001
RAUDPC_Foliage_ENV4	RAUDPC_Stem_ENV3	0.5341	103	0.3798	0.6594	<.0001
RAUDPC_Foliage_ENV4	RAUDPC_Stem_ENV4	0.6156	103	0.4791	0.723	<.0001
RAUDPC_Foliage_ENV4	RAUDPC_Stem_ENV7	0.4656	103	0.299	0.6046	<.0001
RAUDPC_Foliage_ENV4	RAUDPC_Foliage_ENV3	0.6851	103	0.5667	0.7758	<.0001
RAUDPC_Foliage_ENV7	RAUDPC_Stem_ENV3	0.4033	103	0.2276	0.5536	<.0001
RAUDPC_Foliage_ENV7	RAUDPC_Stem_ENV4	0.3891	103	0.2116	0.5419	<.0001
RAUDPC_Foliage_ENV7	RAUDPC_Stem_ENV7	0.6859	103	0.5678	0.7764	<.0001
RAUDPC_Foliage_ENV7	RAUDPC_Foliage_ENV3	0.5188	103	0.3616	0.6474	<.0001
RAUDPC_Foliage_ENV7	RAUDPC_Foliage_ENV4	0.5782	103	0.4332	0.6941	<.0001
Chlorogenic_acid_ChA	Delphinidin	0.4878	97	0.3194	0.6263	<.0001
Chlorogenic_acid_ChA	Pelargonidin	0.4329	97	0.2556	0.5821	<.0001
Chlorogenic_acid_ChA	Peonidin	0.4356	97	0.2586	0.5843	<.0001
Chlorogenic_acid_ChA	Total_anthocyanins	0.4441	97	0.2684	0.5912	<.0001
Neo_ChA	Chlorogenic_acid_ChA	0.577	111	0.4376	0.6892	<.0001
Crypto_ChA	Delphinidin	0.4288	97	0.2508	0.5788	<.0001
Crypto_ChA	Total_anthocyanins	0.3865	97	0.2027	0.544	<.0001
Crypto_ChA	Chlorogenic_acid_ChA	0.7391	111	0.6411	0.8135	<.0001
Crypto_ChA	Neo_ChA	0.6057	111	0.4727	0.7117	<.0001
Caffeic_acid	Crypto_ChA	0.4113	111	0.2436	0.5551	<.0001
Total_dietary_fibre	Soluble_dietary_fibre	0.4385	106	0.2704	0.5807	<.0001
Total_dietary_fibre	Insoluble_dietary_fibre	0.9256	106	0.8924	0.9488	<.0001
Fat	Neo_ChA	0.398	96	0.2146	0.5542	<.0001
Carbohydrate	Protein	-0.4536	106	-0.5931	-0.2878	<.0001
Carbohydrate	Insoluble_dietary_fibre	-0.4066	106	-0.5544	-0.234	<.0001
Carbohydrate	Total_dietary_fibre	-0.449	106	-0.5893	-0.2825	<.0001
Energy	Total_dietary_fibre	-0.3705	106	-0.5242	-0.1935	<.0001
Energy	Dry_matter	0.3724	106	0.1956	0.5258	<.0001
Energy	Carbohydrate	0.9346	106	0.9052	0.9551	<.0001
