# Supplementary material for: Pathway-based analysis of anthocyanin diversity in diploid potato
Source: PLoS One. 2021 Apr 29;16(4):e0250861. doi: 10.1371/journal.pone.0250861 (PMC8084248; doi:10.1371/journal.pone.0250861)
Supplement: S10 Table — Number and density of anthocyanin homologs across non-overlapping 1 Mb intervals. (TXT) [file pone.0250861.s012.txt]

S10 Table: Distribution of anthocyanin genes in the potato genome: Number and density of anthocyanin homologs across non-overlapping 1 Mb intervals.
Interval_1_Mb_Chromosome	Chromosome	Number_of_genes	Number_of_Anthocyanin_genes	Cluster_>4_of_Anthocyanin_genes
8	12	61	12	1
31	2	90	11	1
60	12	94	9	1
5	7	54	5	1
53	10	66	5	1
57	3	114	8	1
59	12	115	8	1
5	10	93	6	1
3	11	113	7	1
42	7	48	3	0
6	9	65	4	0
42	5	17	1	0
5	2	17	1	0
52	10	52	3	0
6	10	42	2	0
16	6	23	1	0
22	10	23	1	0
9	12	50	2	0
7	10	50	2	0
50	12	51	2	0
52	8	52	2	0
53	12	52	2	0
40	10	26	1	0
82	1	107	4	0
37	5	27	1	0
49	7	84	3	0
14	12	28	1	0
4	10	58	2	0
28	12	29	1	0
57	12	90	3	0
9	8	30	1	0
33	6	31	1	0
44	3	63	2	0
58	9	66	2	0
31	10	33	1	0
61	12	67	2	0
2	8	68	2	0
14	8	34	1	0
50	9	69	2	0
49	5	105	3	0
69	1	74	2	0
32	9	37	1	0
34	11	37	1	0
46	5	76	2	0
46	4	39	1	0
67	4	79	2	0
65	4	80	2	0
15	1	42	1	0
6	3	44	1	0
18	3	45	1	0
44	5	46	1	0
38	6	46	1	0
61	4	47	1	0
1	6	96	2	0
52	12	49	1	0
59	1	49	1	0
7	4	49	1	0
44	2	99	2	0
69	4	100	2	0
31	6	50	1	0
64	1	51	1	0
53	8	104	2	0
11	11	52	1	0
58	12	111	2	0
55	10	111	2	0
2	12	112	2	0
43	7	57	1	0
54	12	57	1	0
51	6	117	2	0
48	9	59	1	0
3	5	60	1	0
62	1	60	1	0
84	1	125	2	0
48	3	64	1	0
50	5	65	1	0
58	6	132	2	0
3	7	69	1	0
4	3	69	1	0
54	9	71	1	0
3	6	72	1	0
45	11	73	1	0
45	6	74	1	0
66	1	74	1	0
5	9	75	1	0
40	11	77	1	0
56	12	78	1	0
52	6	81	1	0
48	5	83	1	0
43	3	84	1	0
8	4	86	1	0
3	3	92	1	0
56	3	92	1	0
62	9	94	1	0
44	11	95	1	0
56	10	96	1	0
47	3	96	1	0
41	11	98	1	0
27	2	98	1	0
5	11	100	1	0
3	10	100	1	0
55	8	101	1	0
49	8	101	1	0
59	6	102	1	0
41	2	103	1	0
54	8	105	1	0
42	2	110	1	0
1	9	110	1	0
53	7	112	1	0
73	1	114	1	0
46	2	116	1	0
58	3	116	1	0
40	2	116	1	0
51	3	116	1	0
52	5	123	1	0
87	1	123	1	0
7	12	92	0	0
43	6	36	0	0
47	7	62	0	0
6	12	66	0	0
4	11	75	0	0
7	8	25	0	0
70	1	79	0	0
44	7	53	0	0
79	1	84	0	0
22	8	30	0	0
46	10	31	0	0
2	1	62	0	0
26	5	31	0	0
15	2	35	0	0
42	6	70	0	0
39	12	36	0	0
47	4	36	0	0
19	2	38	0	0
44	9	40	0	0
53	4	40	0	0
37	11	40	0	0
38	8	40	0	0
8	8	42	0	0
1	5	129	0	0
56	4	43	0	0
48	10	43	0	0
51	4	48	0	0
7	1	52	0	0
5	6	54	0	0
4	5	110	0	0
11	12	56	0	0
59	10	120	0	0
23	2	63	0	0
50	8	67	0	0
26	2	72	0	0
65	1	77	0	0
3	4	78	0	0
4	1	79	0	0
55	4	80	0	0
55	12	82	0	0
54	10	83	0	0
4	9	85	0	0
6	11	86	0	0
29	2	87	0	0
60	9	93	0	0
71	1	95	0	0
88	1	96	0	0
57	9	96	0	0
83	1	98	0	0
55	6	99	0	0
56	6	99	0	0
39	2	102	0	0
58	10	109	0	0
76	1	115	0	0
59	6	116	0	0
56	8	117	0	0
61	12	128	0	0
47	2	129	0	0
16	10	28	0	0
39	8	42	0	0
41	7	44	0	0
46	9	46	0	0
5	8	77	0	0
50	6	91	0	0
5	12	97	0	0
43	11	103	0	0
61	3	117	0	0
59	3	119	0	0
56	9	85	0	0
11	4	56	0	0
4	4	90	0	0
50	3	58	0	0
6	4	72	0	0
3	12	104	0	0
46	6	88	0	0
51	7	103	0	0
3	9	92	0	0
15	11	32	0	0
38	2	107	0	0
55	1	38	0	0
44	6	58	0	0
29	8	21	0	0
36	11	43	0	0
35	3	45	0	0
34	3	46	0	0
16	8	23	0	0
45	10	48	0	0
36	3	52	0	0
22	3	29	0	0
36	5	31	0	0
13	12	31	0	0
9	4	63	0	0
9	8	32	0	0
40	5	32	0	0
16	2	32	0	0
41	6	70	0	0
39	7	35	0	0
13	10	35	0	0
7	6	36	0	0
45	9	38	0	0
42	11	80	0	0
15	10	42	0	0
54	6	128	0	0
33	3	43	0	0
7	3	43	0	0
8	9	43	0	0
47	8	44	0	0
20	2	45	0	0
9	12	45	0	0
32	3	48	0	0
44	10	50	0	0
9	11	53	0	0
60	3	106	0	0
40	6	53	0	0
49	10	59	0	0
39	6	63	0	0
51	10	74	0	0
2	6	75	0	0
48	8	77	0	0
55	9	82	0	0
47	6	85	0	0
4	12	89	0	0
0	8	91	0	0
67	1	92	0	0
2	7	94	0	0
0	9	96	0	0
1	3	108	0	0
72	4	118	0	0
10	1	37	0	0
22	2	62	0	0
55	3	114	0	0
2	5	118	0	0
62	4	70	0	0
49	3	75	0	0
53	9	80	0	0
49	6	87	0	0
61	9	87	0	0
8	5	93	0	0
1	12	98	0	0
25	9	22	0	0
22	9	23	0	0
17	12	26	0	0
16	3	27	0	0
23	5	30	0	0
17	5	30	0	0
9	1	37	0	0
34	8	38	0	0
36	8	39	0	0
58	4	45	0	0
34	2	70	0	0
68	4	85	0	0
70	4	103	0	0
44	12	20	0	0
32	8	27	0	0
16	7	38	0	0
33	2	92	0	0
5	5	93	0	0
60	10	114	0	0
62	3	103	0	0
45	12	23	0	0
13	7	28	0	0
12	11	28	0	0
57	1	41	0	0
43	10	42	0	0
54	4	48	0	0
50	10	52	0	0
66	4	57	0	0
74	1	78	0	0
1	7	87	0	0
86	1	100	0	0
43	2	100	0	0
19	4	27	0	0
13	4	36	0	0
20	12	36	0	0
5	3	47	0	0
75	1	93	0	0
57	10	117	0	0
0	1	39	0	0
1	1	72	0	0
3	1	89	0	0
5	1	69	0	0
6	1	31	0	0
8	1	31	0	0
11	1	44	0	0
12	1	29	0	0
13	1	24	0	0
14	1	42	0	0
16	1	28	0	0
17	1	34	0	0
18	1	39	0	0
19	1	31	0	0
20	1	25	0	0
21	1	26	0	0
22	1	19	0	0
23	1	23	0	0
24	1	31	0	0
25	1	23	0	0
26	1	20	0	0
27	1	36	0	0
28	1	29	0	0
29	1	30	0	0
30	1	29	0	0
31	1	39	0	0
32	1	25	0	0
33	1	38	0	0
34	1	36	0	0
35	1	25	0	0
36	1	33	0	0
37	1	19	0	0
38	1	30	0	0
39	1	12	0	0
40	1	14	0	0
41	1	28	0	0
42	1	27	0	0
43	1	35	0	0
44	1	36	0	0
45	1	33	0	0
46	1	44	0	0
47	1	36	0	0
48	1	11	0	0
49	1	17	0	0
50	1	33	0	0
51	1	41	0	0
52	1	22	0	0
53	1	19	0	0
54	1	37	0	0
56	1	16	0	0
58	1	53	0	0
60	1	55	0	0
61	1	49	0	0
63	1	78	0	0
68	1	81	0	0
72	1	97	0	0
77	1	81	0	0
78	1	108	0	0
80	1	100	0	0
81	1	97	0	0
85	1	116	0	0
1	2	22	0	0
2	2	30	0	0
3	2	20	0	0
4	2	20	0	0
6	2	26	0	0
7	2	26	0	0
8	2	44	0	0
9	2	29	0	0
9	2	24	0	0
11	2	27	0	0
12	2	31	0	0
13	2	25	0	0
14	2	27	0	0
17	2	31	0	0
18	2	44	0	0
21	2	71	0	0
24	2	63	0	0
25	2	50	0	0
28	2	89	0	0
30	2	91	0	0
32	2	82	0	0
35	2	103	0	0
36	2	77	0	0
37	2	88	0	0
45	2	88	0	0
48	2	136	0	0
0	3	80	0	0
2	3	74	0	0
8	3	30	0	0
9	3	27	0	0
9	3	36	0	0
11	3	33	0	0
12	3	23	0	0
13	3	60	0	0
14	3	29	0	0
15	3	31	0	0
17	3	29	0	0
19	3	29	0	0
20	3	22	0	0
21	3	14	0	0
23	3	38	0	0
24	3	9	0	0
25	3	23	0	0
26	3	21	0	0
27	3	20	0	0
28	3	36	0	0
29	3	39	0	0
30	3	33	0	0
31	3	23	0	0
37	3	57	0	0
38	3	42	0	0
39	3	53	0	0
40	3	39	0	0
41	3	58	0	0
42	3	44	0	0
45	3	69	0	0
46	3	84	0	0
52	3	82	0	0
53	3	106	0	0
54	3	100	0	0
1	4	101	0	0
2	4	69	0	0
5	4	90	0	0
9	4	104	0	0
12	4	53	0	0
14	4	32	0	0
15	4	14	0	0
16	4	14	0	0
17	4	32	0	0
18	4	6	0	0
20	4	22	0	0
21	4	20	0	0
22	4	26	0	0
23	4	35	0	0
24	4	20	0	0
25	4	24	0	0
26	4	30	0	0
27	4	20	0	0
28	4	34	0	0
29	4	26	0	0
30	4	24	0	0
31	4	18	0	0
32	4	29	0	0
33	4	30	0	0
34	4	27	0	0
35	4	31	0	0
36	4	30	0	0
37	4	26	0	0
38	4	15	0	0
39	4	23	0	0
40	4	13	0	0
41	4	18	0	0
42	4	32	0	0
43	4	20	0	0
44	4	22	0	0
45	4	35	0	0
48	4	26	0	0
49	4	36	0	0
50	4	52	0	0
52	4	49	0	0
57	4	45	0	0
59	4	64	0	0
60	4	54	0	0
63	4	80	0	0
64	4	63	0	0
71	4	106	0	0
6	5	71	0	0
7	5	78	0	0
9	5	75	0	0
9	5	63	0	0
11	5	52	0	0
12	5	55	0	0
13	5	63	0	0
14	5	35	0	0
15	5	25	0	0
16	5	23	0	0
18	5	28	0	0
19	5	27	0	0
20	5	37	0	0
21	5	30	0	0
22	5	35	0	0
24	5	33	0	0
25	5	31	0	0
27	5	27	0	0
28	5	29	0	0
29	5	30	0	0
30	5	24	0	0
31	5	43	0	0
32	5	24	0	0
33	5	19	0	0
34	5	27	0	0
35	5	26	0	0
38	5	25	0	0
39	5	20	0	0
41	5	31	0	0
43	5	38	0	0
45	5	41	0	0
47	5	75	0	0
51	5	99	0	0
4	6	70	0	0
6	6	33	0	0
8	6	23	0	0
9	6	41	0	0
9	6	36	0	0
11	6	26	0	0
12	6	28	0	0
13	6	30	0	0
14	6	21	0	0
15	6	32	0	0
17	6	32	0	0
17	6	23	0	0
19	6	32	0	0
20	6	13	0	0
21	6	36	0	0
22	6	31	0	0
23	6	26	0	0
24	6	24	0	0
25	6	19	0	0
26	6	32	0	0
27	6	35	0	0
28	6	35	0	0
29	6	23	0	0
30	6	32	0	0
32	6	33	0	0
34	6	24	0	0
35	6	43	0	0
36	6	35	0	0
37	6	43	0	0
48	6	73	0	0
53	6	102	0	0
57	6	113	0	0
4	7	73	0	0
6	7	41	0	0
7	7	45	0	0
8	7	49	0	0
9	7	33	0	0
9	7	27	0	0
11	7	35	0	0
12	7	22	0	0
14	7	29	0	0
15	7	30	0	0
17	7	32	0	0
18	7	23	0	0
19	7	34	0	0
20	7	22	0	0
21	7	31	0	0
22	7	11	0	0
23	7	22	0	0
24	7	20	0	0
25	7	32	0	0
26	7	27	0	0
27	7	23	0	0
28	7	18	0	0
29	7	20	0	0
30	7	13	0	0
31	7	22	0	0
32	7	34	0	0
33	7	31	0	0
34	7	27	0	0
35	7	35	0	0
36	7	19	0	0
37	7	25	0	0
38	7	34	0	0
40	7	23	0	0
45	7	61	0	0
46	7	59	0	0
48	7	76	0	0
50	7	88	0	0
52	7	83	0	0
54	7	99	0	0
55	7	126	0	0
56	7	132	0	0
1	8	89	0	0
3	8	66	0	0
4	8	75	0	0
6	8	50	0	0
11	8	25	0	0
12	8	27	0	0
13	8	30	0	0
15	8	32	0	0
17	8	15	0	0
18	8	35	0	0
19	8	21	0	0
20	8	32	0	0
21	8	33	0	0
23	8	29	0	0
24	8	30	0	0
25	8	32	0	0
26	8	31	0	0
27	8	25	0	0
28	8	29	0	0
30	8	27	0	0
31	8	17	0	0
33	8	24	0	0
35	8	33	0	0
37	8	39	0	0
40	8	35	0	0
41	8	48	0	0
42	8	32	0	0
43	8	58	0	0
44	8	46	0	0
45	8	75	0	0
46	8	57	0	0
51	8	73	0	0
2	9	97	0	0
7	9	85	0	0
9	9	44	0	0
9	9	43	0	0
11	9	40	0	0
12	9	33	0	0
13	9	34	0	0
14	9	29	0	0
15	9	25	0	0
16	9	22	0	0
17	9	28	0	0
18	9	20	0	0
19	9	32	0	0
20	9	44	0	0
21	9	32	0	0
23	9	21	0	0
24	9	15	0	0
26	9	22	0	0
27	9	27	0	0
28	9	23	0	0
29	9	40	0	0
30	9	25	0	0
31	9	45	0	0
33	9	22	0	0
34	9	34	0	0
35	9	31	0	0
36	9	52	0	0
37	9	33	0	0
38	9	20	0	0
39	9	31	0	0
40	9	29	0	0
41	9	27	0	0
42	9	31	0	0
43	9	32	0	0
47	9	36	0	0
49	9	55	0	0
51	9	83	0	0
52	9	66	0	0
59	9	96	0	0
2	10	113	0	0
8	10	15	0	0
9	10	15	0	0
9	10	29	0	0
11	10	27	0	0
12	10	20	0	0
14	10	27	0	0
17	10	35	0	0
18	10	35	0	0
19	10	25	0	0
20	10	26	0	0
21	10	39	0	0
23	10	22	0	0
24	10	32	0	0
25	10	28	0	0
26	10	26	0	0
27	10	20	0	0
28	10	19	0	0
29	10	23	0	0
30	10	28	0	0
32	10	26	0	0
33	10	36	0	0
34	10	24	0	0
35	10	34	0	0
36	10	25	0	0
37	10	22	0	0
38	10	31	0	0
39	10	37	0	0
41	10	27	0	0
42	10	42	0	0
47	10	54	0	0
1	11	136	0	0
2	11	87	0	0
7	11	75	0	0
8	11	75	0	0
9	11	69	0	0
13	11	28	0	0
14	11	39	0	0
16	11	41	0	0
17	11	36	0	0
18	11	31	0	0
19	11	45	0	0
20	11	20	0	0
21	11	35	0	0
22	11	18	0	0
23	11	28	0	0
24	11	33	0	0
25	11	35	0	0
26	11	23	0	0
27	11	22	0	0
28	11	27	0	0
29	11	25	0	0
30	11	38	0	0
31	11	32	0	0
32	11	34	0	0
33	11	29	0	0
35	11	40	0	0
38	11	43	0	0
39	11	58	0	0
12	12	59	0	0
15	12	35	0	0
16	12	18	0	0
18	12	26	0	0
19	12	42	0	0
21	12	29	0	0
22	12	28	0	0
23	12	27	0	0
24	12	25	0	0
25	12	25	0	0
26	12	19	0	0
27	12	41	0	0
29	12	36	0	0
30	12	30	0	0
31	12	19	0	0
32	12	22	0	0
33	12	22	0	0
34	12	22	0	0
35	12	11	0	0
36	12	22	0	0
37	12	19	0	0
38	12	31	0	0
39	12	5	0	0
41	12	34	0	0
42	12	34	0	0
43	12	26	0	0
46	12	34	0	0
46	12	19	0	0
48	12	23	0	0
49	12	23	0	0
51	12	63	0	0
