# Supplementary material for: Pathway-based analysis of anthocyanin diversity in diploid potato
Source: PLoS One. 2021 Apr 29;16(4):e0250861. doi: 10.1371/journal.pone.0250861 (PMC8084248; doi:10.1371/journal.pone.0250861)
Supplement: S11 Table — TASSEL was used to calculate Tajima’s D statistic as well as genetic diversity (pi and theta) using a sliding window (step = 10, window = 10). SNPs falling in the upper and lower 1% percentiles of the distribution were considered candidates for balancing and positive selection respectively. (TXT) [file pone.0250861.s013.txt]

S11 Table: Tajima's D across the diploid potato genome: TASSEL was used to calculate Tajima's D statistic as well as genetic diversity (pi and theta) Tajima D statistic using the sliding window option (step = 10, window = 10). SNPs falling in the upper and lower 1% percentiles of the distribution were considered candidates for balancing and positive selection respectively.
Chromosome	StartChrPosition	EndChrPosition	SegSites	PiPerBP	ThetaPerBP	TajimaD	Selection
1	268,514	1,043,385	50	0.309	0.18997	1.97295
1	309,803	1,077,397	50	0.33234	0.18997	2.3599
1	486,681	1,155,095	50	0.30005	0.18997	1.82463
1	487,654	1,155,379	50	0.27112	0.18997	1.34509
1	860,044	1,191,718	50	0.27387	0.18997	1.39063
1	1,043,467	1,279,975	50	0.24182	0.18997	0.85953
1	1,077,424	1,321,541	50	0.19849	0.18997	0.14127
1	1,155,217	1,342,626	50	0.24123	0.18997	0.84962
1	1,155,385	1,375,348	50	0.24215	0.18997	0.86496
1	1,191,734	1,417,120	50	0.25251	0.18997	1.03672
1	1,304,031	1,598,599	50	0.27105	0.18997	1.34402
1	1,337,928	1,671,976	50	0.27804	0.18997	1.45982
1	1,342,631	1,740,381	50	0.24574	0.18997	0.92436
1	1,399,775	1,842,024	50	0.26068	0.18997	1.17215
1	1,417,126	1,927,771	50	0.24227	0.18997	0.86696
1	1,598,621	2,068,231	50	0.26828	0.18997	1.29806
1	1,672,182	2,079,352	50	0.30228	0.18997	1.86158
1	1,740,520	2,147,654	50	0.33099	0.18997	2.33759
1	1,842,050	2,254,516	50	0.34579	0.18997	2.58282
1	2,033,014	2,452,987	50	0.373	0.18997	3.03383
1	2,068,235	2,487,589	50	0.37192	0.18997	3.01595
1	2,079,355	2,556,203	50	0.35393	0.18997	2.7178
1	2,147,670	2,589,408	50	0.34785	0.18997	2.61707
1	2,254,534	2,642,738	50	0.35289	0.18997	2.70052
1	2,452,988	2,690,486	50	0.37257	0.18997	3.02672
1	2,487,593	2,730,654	50	0.34358	0.18997	2.54617
1	2,556,206	2,822,603	50	0.34736	0.18997	2.60885
1	2,589,412	3,062,369	50	0.36674	0.18997	2.93003
1	2,666,954	3,087,415	50	0.35586	0.18997	2.74982
1	2,690,524	3,384,290	50	0.32529	0.18997	2.24308
1	2,733,032	3,484,979	50	0.3392	0.18997	2.47361
1	2,848,128	3,563,841	50	0.31971	0.18997	2.15049
1	3,062,393	3,577,825	50	0.30036	0.18997	1.82987
1	3,103,843	3,615,193	50	0.3253	0.18997	2.24325
1	3,384,314	3,615,278	50	0.34568	0.18997	2.58099
1	3,484,981	3,616,391	50	0.35774	0.18997	2.78086
1	3,563,883	3,626,018	50	0.36163	0.18997	2.84549
1	3,577,876	3,657,230	50	0.37003	0.18997	2.98469
1	3,615,195	3,658,774	50	0.34199	0.18997	2.51988
1	3,615,298	3,692,418	50	0.31308	0.18997	2.04057
1	3,616,416	3,719,237	50	0.29526	0.18997	1.74524
1	3,635,511	3,771,252	50	0.32237	0.18997	2.19464
1	3,657,238	3,810,184	50	0.33331	0.18997	2.37603
1	3,658,796	3,836,253	50	0.33376	0.18997	2.38341
1	3,697,834	3,912,736	50	0.35121	0.18997	2.67277
1	3,719,271	3,932,318	50	0.36751	0.18997	2.94293
1	3,775,868	3,962,657	50	0.36135	0.18997	2.84079
1	3,810,188	4,012,356	50	0.34404	0.18997	2.55385
1	3,836,264	4,060,761	50	0.32479	0.18997	2.2348
1	3,913,671	4,102,413	50	0.31616	0.18997	2.09166
1	3,940,242	4,197,948	50	0.29528	0.18997	1.74566
1	3,962,668	4,487,812	50	0.29653	0.18997	1.76633
1	4,013,620	4,526,228	50	0.30466	0.18997	1.90106
1	4,063,601	4,625,527	50	0.29695	0.18997	1.77329
1	4,159,272	4,626,305	50	0.29405	0.18997	1.72519
1	4,197,950	4,749,709	50	0.32685	0.18997	2.26885
1	4,487,843	4,959,733	50	0.33181	0.18997	2.35105
1	4,595,624	5,056,627	50	0.30782	0.18997	1.95338
1	4,625,530	5,079,095	50	0.34413	0.18997	2.55528
1	4,626,315	5,126,102	50	0.37193	0.18997	3.01612
1	4,749,724	5,162,421	50	0.36231	0.18997	2.85675
1	4,959,758	5,175,475	50	0.36259	0.18997	2.86132
1	5,056,629	5,306,422	50	0.38754	0.18997	3.27493
1	5,079,132	5,332,177	50	0.34295	0.18997	2.53579
1	5,161,941	5,383,393	50	0.34218	0.18997	2.52307
1	5,162,424	5,392,456	50	0.34662	0.18997	2.59657
1	5,175,479	5,451,421	50	0.32547	0.18997	2.24601
1	5,306,454	5,768,345	50	0.30529	0.18997	1.91156
1	5,332,203	5,870,755	50	0.35793	0.18997	2.78401
1	5,383,395	5,910,680	50	0.34028	0.18997	2.49147
1	5,392,481	6,086,745	50	0.29062	0.18997	1.66842
1	5,481,090	6,192,986	50	0.30058	0.18997	1.83347
1	5,768,356	6,194,901	50	0.32092	0.18997	2.17065
1	5,870,812	6,217,577	50	0.29251	0.18997	1.6997
1	5,910,715	6,295,668	50	0.29201	0.18997	1.69148
1	6,086,778	6,589,437	50	0.32118	0.18997	2.17485
1	6,193,003	6,790,530	50	0.2982	0.18997	1.79404
1	6,195,271	7,137,313	50	0.27485	0.18997	1.40691
1	6,217,716	7,269,230	50	0.26992	0.18997	1.32515
1	6,302,538	7,294,932	50	0.25147	0.18997	1.01946
1	6,589,444	7,537,648	50	0.25978	0.18997	1.15717
1	6,933,544	8,149,075	50	0.2784	0.18997	1.46588
1	7,137,316	8,604,355	50	0.29045	0.18997	1.66546
1	7,272,441	8,625,210	50	0.31704	0.18997	2.10632
1	7,329,444	8,945,651	50	0.33145	0.18997	2.34519
1	7,537,649	8,984,359	50	0.30698	0.18997	1.93948
1	8,149,149	9,421,797	50	0.29666	0.18997	1.76841
1	8,615,735	9,708,166	50	0.27959	0.18997	1.48552
1	8,625,211	10,190,096	50	0.26119	0.18997	1.18057
1	8,962,807	10,572,117	50	0.25709	0.18997	1.11264
1	8,984,403	10,576,350	50	0.25052	0.18997	1.0036
1	9,434,180	10,941,009	50	0.26567	0.18997	1.25472
1	9,789,631	11,376,983	50	0.28892	0.18997	1.64021
1	10,357,635	11,488,491	50	0.30951	0.18997	1.98149
1	10,572,129	12,178,220	50	0.29683	0.18997	1.77126
1	10,576,356	12,586,735	50	0.30615	0.18997	1.9258
1	10,941,029	13,546,553	50	0.29485	0.18997	1.7384
1	11,377,035	13,595,484	50	0.28717	0.18997	1.61107
1	11,488,498	13,664,361	50	0.26901	0.18997	1.3102
1	12,178,226	13,921,537	50	0.28678	0.18997	1.60464
1	12,586,750	14,063,156	50	0.29955	0.18997	1.81639
1	13,556,005	14,207,524	50	0.32122	0.18997	2.17552
1	13,595,553	14,208,399	50	0.32444	0.18997	2.22897
1	13,745,559	14,395,303	50	0.34036	0.18997	2.49285
1	13,921,560	14,534,775	50	0.3284	0.18997	2.29456
1	14,063,179	14,700,065	50	0.35564	0.18997	2.74613
1	14,207,526	14,746,422	50	0.32302	0.18997	2.20535
1	14,258,179	15,108,906	50	0.30787	0.18997	1.95428
1	14,395,338	15,310,095	50	0.31362	0.18997	2.04953
1	14,536,530	15,319,109	50	0.32437	0.18997	2.22779
1	14,711,805	15,857,570	50	0.27306	0.18997	1.37737
1	14,746,423	16,244,899	50	0.30607	0.18997	1.92446
1	15,108,946	16,458,068	50	0.30898	0.18997	1.9727
1	15,310,131	16,465,040	50	0.29082	0.18997	1.67163
1	15,319,110	16,767,964	50	0.31646	0.18997	2.09661
1	15,857,583	16,905,796	50	0.34287	0.18997	2.53447
1	16,250,189	17,097,582	50	0.29727	0.18997	1.77864
1	16,458,072	17,233,563	50	0.29675	0.18997	1.76998
1	16,465,042	17,599,499	50	0.29619	0.18997	1.76072
1	16,811,473	17,680,305	50	0.26151	0.18997	1.18578
1	16,905,803	17,799,484	50	0.24612	0.18997	0.93079
1	17,097,611	17,983,282	50	0.28286	0.18997	1.53969
1	17,244,168	18,092,423	50	0.30343	0.18997	1.88073
1	17,632,651	18,545,984	50	0.29853	0.18997	1.79939
1	17,680,325	18,916,248	50	0.31245	0.18997	2.03015
1	17,799,485	18,928,781	50	0.33061	0.18997	2.33118
1	17,983,283	19,016,087	50	0.33037	0.18997	2.32723
1	18,092,447	19,072,781	50	0.32401	0.18997	2.22185
1	18,586,559	19,142,857	50	0.32572	0.18997	2.25009
1	18,916,249	19,259,808	50	0.31525	0.18997	2.07665
1	19,006,457	19,304,579	50	0.29698	0.18997	1.7738
1	19,016,104	19,308,415	50	0.29611	0.18997	1.75943
1	19,072,782	19,311,379	50	0.26539	0.18997	1.25016
1	19,144,336	19,320,793	50	0.25207	0.18997	1.02932
1	19,304,506	19,403,912	50	0.25432	0.18997	1.0666
1	19,308,268	19,404,034	50	0.26791	0.18997	1.29187
1	19,308,417	19,405,064	50	0.26207	0.18997	1.19507
1	19,311,385	19,439,109	50	0.29089	0.18997	1.67281
1	19,320,810	19,439,205	50	0.30463	0.18997	1.90064
1	19,403,933	19,625,479	50	0.27912	0.18997	1.47768
1	19,404,992	19,693,343	50	0.27386	0.18997	1.39057
1	19,405,089	19,873,761	50	0.24259	0.18997	0.8722
1	19,439,143	20,211,192	50	0.21726	0.18997	0.45234
1	19,471,742	20,278,672	50	0.22152	0.18997	0.52291
1	19,625,533	20,474,272	50	0.23746	0.18997	0.78718
1	19,804,957	20,975,930	50	0.26062	0.18997	1.17111
1	19,873,764	21,325,492	50	0.28459	0.18997	1.56839
1	20,211,222	21,591,982	50	0.29283	0.18997	1.70494
1	20,279,853	21,645,624	50	0.27571	0.18997	1.42113
1	20,474,274	22,140,497	50	0.2611	0.18997	1.17895
1	21,325,084	22,435,835	50	0.22914	0.18997	0.64923
1	21,325,509	22,705,195	50	0.22649	0.18997	0.60529
1	21,591,989	22,788,390	50	0.25843	0.18997	1.13482
1	21,645,634	23,525,371	50	0.25956	0.18997	1.15339
1	22,173,658	24,032,406	50	0.27746	0.18997	1.45008
1	22,435,836	24,043,370	50	0.2965	0.18997	1.76578
1	22,705,204	24,135,104	50	0.30073	0.18997	1.8359
1	22,788,518	24,501,120	50	0.29213	0.18997	1.69333
1	23,525,376	24,686,551	50	0.33295	0.18997	2.36998
1	24,032,407	25,035,435	50	0.33403	0.18997	2.38795
1	24,043,382	25,312,953	50	0.32753	0.18997	2.28023
1	24,135,105	25,554,822	50	0.36385	0.18997	2.88218
1	24,516,084	26,060,077	50	0.36603	0.18997	2.91843
1	24,703,128	26,078,816	50	0.35318	0.18997	2.70536
1	25,060,360	27,109,462	50	0.38557	0.18997	3.24226
1	25,312,955	27,121,948	50	0.40951	0.18997	3.63911
1	25,791,595	27,433,129	50	0.3668	0.18997	2.93113
1	26,060,081	27,454,188	50	0.3237	0.18997	2.21672
1	26,827,947	28,098,121	50	0.33976	0.18997	2.48285
1	27,109,465	28,099,550	50	0.27889	0.18997	1.47388
1	27,121,954	28,299,635	50	0.2606	0.18997	1.17071
1	27,433,139	28,622,338	50	0.26776	0.18997	1.28947
1	27,924,640	28,869,227	50	0.24785	0.18997	0.95946
1	28,098,131	29,114,160	50	0.19585	0.18997	0.09738
1	28,099,551	29,195,766	50	0.22372	0.18997	0.55936
1	28,299,673	29,236,811	50	0.21996	0.18997	0.49709
1	28,824,821	29,430,230	50	0.22017	0.18997	0.50063
1	29,027,776	29,633,426	50	0.25483	0.18997	1.07506
1	29,194,181	29,633,530	50	0.27188	0.18997	1.35774
1	29,195,775	29,971,219	50	0.24835	0.18997	0.96768
1	29,244,339	30,113,560	50	0.26038	0.18997	1.16713
1	29,430,236	30,132,071	50	0.2592	0.18997	1.14747
1	29,633,427	30,196,512	50	0.25671	0.18997	1.10625
1	29,685,046	30,478,622	50	0.26995	0.18997	1.3257
1	30,080,713	30,907,578	50	0.2944	0.18997	1.73104
1	30,113,561	31,028,529	50	0.28477	0.18997	1.57142
1	30,132,075	31,050,127	50	0.30097	0.18997	1.83993
1	30,196,563	31,408,892	50	0.33591	0.18997	2.41903
1	30,544,428	31,978,207	50	0.3026	0.18997	1.86696
1	30,948,641	32,180,807	50	0.29786	0.18997	1.78833
1	31,028,545	32,475,896	50	0.29099	0.18997	1.67447
1	31,051,000	32,875,093	50	0.28833	0.18997	1.63039
1	31,408,910	33,269,863	50	0.27191	0.18997	1.35813
1	31,978,228	33,467,077	50	0.28341	0.18997	1.5489
1	32,212,312	33,535,603	50	0.30023	0.18997	1.82768
1	32,475,897	33,888,888	50	0.30242	0.18997	1.8639
1	32,875,158	34,059,803	50	0.2885	0.18997	1.6333
1	33,269,898	34,642,854	50	0.26017	0.18997	1.16367
1	33,467,125	34,911,016	50	0.27835	0.18997	1.46492
1	33,535,664	35,080,262	50	0.2865	0.18997	1.60007
1	33,888,889	35,674,802	50	0.31068	0.18997	2.00084
1	34,059,811	35,858,535	50	0.31552	0.18997	2.08104
1	34,642,857	36,020,994	50	0.34156	0.18997	2.51279
1	34,988,809	36,045,445	50	0.34916	0.18997	2.6387
1	35,080,269	36,172,165	50	0.31402	0.18997	2.05629
1	35,674,835	36,708,060	50	0.27168	0.18997	1.35439
1	35,862,523	37,119,367	50	0.27436	0.18997	1.39883
1	36,021,012	37,207,728	50	0.27612	0.18997	1.42808
1	36,054,196	37,482,223	50	0.26248	0.18997	1.20186
1	36,172,172	37,612,451	50	0.2924	0.18997	1.6979
1	36,708,062	37,952,582	50	0.30798	0.18997	1.95618
1	37,119,386	38,516,203	50	0.32458	0.18997	2.23123
1	37,207,736	38,531,234	50	0.31127	0.18997	2.01066
1	37,515,548	38,557,283	50	0.30861	0.18997	1.96662
1	37,612,490	39,085,689	50	0.30715	0.18997	1.94229
1	37,973,210	39,336,974	50	0.31495	0.18997	2.07172
1	38,516,228	39,547,607	50	0.30636	0.18997	1.92919
1	38,531,243	39,945,094	50	0.34084	0.18997	2.50076
1	38,821,193	40,005,903	50	0.33443	0.18997	2.39451
1	39,085,717	40,155,764	50	0.33444	0.18997	2.39473
1	39,337,007	40,215,239	50	0.3457	0.18997	2.58139
1	39,547,621	40,473,673	50	0.36057	0.18997	2.82789
1	39,945,126	40,650,489	50	0.33472	0.18997	2.39932
1	40,005,906	41,065,490	50	0.3644	0.18997	2.89134
1	40,155,787	41,175,927	50	0.34659	0.18997	2.59615
1	40,215,246	41,189,316	50	0.33502	0.18997	2.40427
1	40,473,692	41,724,269	50	0.29362	0.18997	1.718
1	40,650,495	42,441,599	50	0.29633	0.18997	1.76303
1	41,138,986	42,899,722	50	0.29244	0.18997	1.69856
1	41,175,940	43,085,304	50	0.3344	0.18997	2.39398
1	41,189,317	43,702,661	50	0.34015	0.18997	2.48926
1	41,724,278	44,012,072	50	0.33782	0.18997	2.45065
1	42,707,159	44,191,500	50	0.32958	0.18997	2.31408
1	42,942,250	44,385,969	50	0.33582	0.18997	2.41754
1	43,085,305	44,819,055	50	0.30872	0.18997	1.96837
1	43,702,662	45,226,127	50	0.30255	0.18997	1.86603
1	44,012,075	45,572,151	50	0.32538	0.18997	2.24449
1	44,191,573	45,934,472	50	0.33652	0.18997	2.4292
1	44,395,738	46,236,397	50	0.32019	0.18997	2.15843
1	44,828,345	47,080,894	50	0.32749	0.18997	2.27952
1	45,423,314	47,660,028	50	0.32837	0.18997	2.29411
1	45,572,167	48,041,051	50	0.33276	0.18997	2.36688
1	45,934,474	48,454,140	50	0.32039	0.18997	2.16175
1	46,318,013	48,642,131	50	0.31951	0.18997	2.1473
1	47,080,939	48,941,637	50	0.31549	0.18997	2.08053
1	47,947,961	49,630,807	50	0.29209	0.18997	1.69262
1	48,041,052	49,813,113	50	0.29504	0.18997	1.74168
1	48,454,160	49,918,792	50	0.30747	0.18997	1.94769
1	48,673,906	49,953,603	50	0.2923	0.18997	1.69612
1	48,941,650	50,092,790	50	0.26265	0.18997	1.20473
1	49,630,819	50,126,645	50	0.3017	0.18997	1.85209
1	49,813,115	50,742,239	50	0.28299	0.18997	1.54191
1	49,918,793	50,786,408	50	0.30119	0.18997	1.84358
1	49,957,568	50,982,903	50	0.31988	0.18997	2.15336
1	50,092,814	51,093,965	50	0.35366	0.18997	2.7133
1	50,154,528	51,301,813	50	0.34731	0.18997	2.60809
1	50,774,853	51,589,590	50	0.35687	0.18997	2.76644
1	50,786,464	51,730,415	50	0.3379	0.18997	2.45199
1	50,984,337	51,758,640	50	0.32621	0.18997	2.25837
1	51,093,994	52,212,293	50	0.32337	0.18997	2.21129
1	51,311,141	52,602,329	50	0.33487	0.18997	2.4018
1	51,589,602	53,091,439	49	0.34124	0.18617	2.61898
1	51,730,433	53,094,259	49	0.35829	0.18617	2.90696
1	51,758,649	53,452,992	49	0.34388	0.18617	2.66359
1	52,485,425	53,794,428	49	0.32012	0.18617	2.26229
1	52,617,858	54,265,798	49	0.27762	0.1865	1.5378
1	53,091,461	54,278,502	50	0.28065	0.18997	1.503
1	53,094,260	54,389,013	50	0.23775	0.18997	0.79197
1	53,617,095	54,438,867	50	0.25907	0.18997	1.14533
1	53,794,491	54,465,507	50	0.24064	0.18997	0.83989
1	54,265,817	55,163,820	50	0.24872	0.18997	0.97387
1	54,313,133	55,437,640	50	0.21347	0.18997	0.38945
1	54,389,028	56,015,013	50	0.2485	0.18997	0.97014
1	54,438,963	56,157,874	50	0.2626	0.18997	1.2038
1	54,465,523	56,273,840	50	0.30368	0.18997	1.88477
1	55,256,721	56,810,853	50	0.32813	0.18997	2.29007
1	55,437,665	57,039,278	50	0.3633	0.18997	2.87305
1	56,015,019	57,389,269	50	0.36712	0.18997	2.93645
1	56,157,881	57,718,812	50	0.35856	0.18997	2.79446
1	56,273,856	57,919,969	50	0.37316	0.18997	3.03648
1	56,810,937	57,943,730	50	0.3677	0.18997	2.94611
1	57,039,282	58,503,405	50	0.34841	0.18997	2.62633
1	57,389,300	58,677,178	50	0.33373	0.18997	2.38302
1	57,765,948	59,144,261	49	0.32084	0.18617	2.27456
1	57,919,973	59,284,307	49	0.29818	0.18617	1.89174
1	57,943,744	59,397,514	49	0.30583	0.18617	2.02101
1	58,503,413	59,492,459	49	0.35089	0.18617	2.78202
1	58,677,185	59,785,506	49	0.36215	0.18617	2.97223
1	59,259,816	59,831,440	50	0.3761	0.18997	3.08526
1	59,284,317	59,902,673	50	0.36668	0.18997	2.92907
1	59,397,558	60,055,278	50	0.36653	0.18997	2.92659
1	59,492,465	60,073,154	50	0.3503	0.18997	2.65754
1	59,785,541	60,132,398	50	0.35021	0.18997	2.6561
1	59,832,118	60,209,208	50	0.37576	0.18997	3.07965
1	59,902,676	60,303,947	50	0.3898	0.18997	3.31232
1	60,055,305	60,400,762	50	0.37086	0.18997	2.99843
1	60,100,255	60,462,738	50	0.36082	0.18997	2.83197
1	60,203,805	60,554,844	50	0.34873	0.18997	2.63166
1	60,249,470	60,587,158	50	0.31298	0.18997	2.03897
1	60,303,968	60,657,059	50	0.30283	0.18997	1.8707
1	60,411,883	60,695,285	50	0.3294	0.18997	2.31115
1	60,462,752	60,754,762	50	0.2852	0.18997	1.57858
1	60,554,881	60,917,542	50	0.28039	0.18997	1.49883
1	60,587,163	61,126,852	50	0.30069	0.18997	1.8353
1	60,657,062	61,184,998	50	0.31774	0.18997	2.11788
1	60,695,316	61,260,390	50	0.32628	0.18997	2.25944
1	60,888,916	61,312,940	50	0.36146	0.18997	2.84267
1	60,922,163	61,678,045	50	0.38583	0.18997	3.24654
1	61,141,683	61,826,460	50	0.36237	0.18997	2.85763
1	61,185,935	62,148,972	50	0.33775	0.18997	2.44954
1	61,260,404	62,175,490	50	0.33325	0.18997	2.37505
1	61,312,945	62,285,247	50	0.34103	0.18997	2.50403
1	61,678,049	62,345,796	50	0.30605	0.18997	1.92418
1	61,826,490	62,403,738	50	0.3037	0.18997	1.88523
1	62,154,141	62,460,119	50	0.33242	0.18997	2.36119
1	62,175,505	62,600,522	50	0.32111	0.18997	2.17369
1	62,285,249	62,654,691	50	0.31639	0.18997	2.09552
1	62,345,825	62,851,497	50	0.36403	0.18997	2.88525
1	62,416,341	62,870,749	50	0.38941	0.18997	3.30582
1	62,460,125	62,916,788	50	0.39949	0.18997	3.47296
1	62,603,655	63,017,317	50	0.40269	0.18997	3.52604
1	62,667,941	63,138,581	50	0.39655	0.18997	3.42429
1	62,851,515	63,202,501	50	0.35785	0.18997	2.78272
1	62,875,937	63,216,201	50	0.31172	0.18997	2.01804
1	62,932,724	63,216,311	50	0.25522	0.18997	1.08161
1	63,020,686	63,237,173	50	0.24911	0.18997	0.98023
1	63,163,687	63,314,442	50	0.23967	0.18997	0.82376
1	63,209,114	63,473,558	50	0.23477	0.18997	0.74263
1	63,216,203	63,494,242	50	0.2732	0.18997	1.37967
1	63,216,318	63,664,887	50	0.30059	0.18997	1.83367
1	63,237,261	63,689,326	50	0.28591	0.18997	1.59029
1	63,314,448	63,807,847	50	0.29544	0.18997	1.74816
1	63,473,565	63,849,520	50	0.30583	0.18997	1.92048
1	63,496,669	64,045,399	50	0.28456	0.18997	1.56793
1	63,671,034	64,125,189	50	0.28814	0.18997	1.62719
1	63,689,331	64,188,655	50	0.27588	0.18997	1.424
1	63,807,871	64,227,564	50	0.28147	0.18997	1.51662
1	63,849,582	64,308,840	50	0.28482	0.18997	1.57227
1	64,047,759	64,355,915	50	0.30914	0.18997	1.97535
1	64,125,217	64,380,999	50	0.29438	0.18997	1.73065
1	64,188,701	64,398,053	50	0.3229	0.18997	2.20337
1	64,252,830	64,398,450	50	0.3327	0.18997	2.36595
1	64,308,882	64,417,119	50	0.33831	0.18997	2.45891
1	64,355,983	64,546,210	50	0.34936	0.18997	2.64202
1	64,381,002	64,780,975	50	0.35486	0.18997	2.73318
1	64,398,092	64,786,508	50	0.33203	0.18997	2.35477
1	64,398,458	64,917,154	50	0.31927	0.18997	2.14322
1	64,501,587	65,007,938	50	0.29551	0.18997	1.74944
1	64,595,697	65,055,690	50	0.25843	0.18997	1.13483
1	64,780,979	65,069,376	50	0.2955	0.18997	1.74929
1	64,786,510	65,168,561	50	0.32642	0.18997	2.26181
1	64,917,175	65,268,919	50	0.32801	0.18997	2.2882
1	65,007,980	65,279,891	50	0.36142	0.18997	2.84188
1	65,055,704	65,447,626	50	0.38751	0.18997	3.27433
1	65,069,461	65,524,084	50	0.37049	0.18997	2.99235
1	65,168,591	65,572,734	49	0.36002	0.18617	2.93628
1	65,268,963	65,654,109	49	0.37173	0.18617	3.13422
1	65,279,940	65,693,835	49	0.36787	0.18617	3.06888
1	65,465,593	65,757,395	49	0.36312	0.18617	2.98876
1	65,524,085	65,806,504	49	0.37474	0.18617	3.18499
1	65,572,769	65,911,892	50	0.37944	0.18997	3.14062
1	65,654,141	65,997,657	50	0.38358	0.18997	3.2092
1	65,712,427	66,074,370	50	0.36795	0.18997	2.95019
1	65,757,402	66,074,737	50	0.34308	0.18997	2.53796
1	65,806,578	66,148,570	50	0.32929	0.18997	2.3094
1	65,911,893	66,291,839	49	0.31431	0.18617	2.16425
1	65,997,668	66,391,541	49	0.28684	0.18617	1.70027
1	66,074,371	66,565,875	49	0.28205	0.18617	1.61943
1	66,074,746	66,669,168	49	0.28822	0.18617	1.72363
1	66,230,654	66,837,293	48	0.29499	0.18237	1.93896
1	66,291,846	66,944,440	48	0.2973	0.18237	1.97874
1	66,412,233	67,126,096	48	0.33091	0.18237	2.55737
1	66,576,047	67,270,261	48	0.36969	0.18237	3.22499
1	66,775,953	67,277,925	48	0.37943	0.18237	3.39265
1	66,837,304	67,338,471	49	0.37555	0.18617	3.19859
1	66,954,268	67,489,340	50	0.37355	0.18997	3.04301
1	67,126,098	67,522,111	50	0.36303	0.18997	2.86869
1	67,273,593	67,553,762	48	0.3484	0.18237	2.85848
1	67,277,926	67,600,761	45	0.3094	0.17097	2.52999
1	67,370,704	67,646,210	45	0.3113	0.17097	2.56477
1	67,489,351	67,701,655	45	0.30592	0.17097	2.46637
1	67,522,135	67,766,109	44	0.3008	0.16717	2.49352
1	67,553,769	67,863,803	44	0.29378	0.16717	2.36243
1	67,616,223	67,878,879	47	0.35842	0.17857	3.15743
1	67,646,228	68,079,796	47	0.35704	0.17857	3.13321
1	67,701,664	68,236,025	47	0.36126	0.17857	3.2074
1	67,766,154	68,271,492	48	0.32541	0.18237	2.46263
1	67,863,813	68,303,451	50	0.32443	0.18997	2.22883
1	67,909,319	68,430,627	50	0.30788	0.18997	1.95443
1	68,079,799	68,543,779	50	0.29309	0.18997	1.70933
1	68,267,847	68,651,581	50	0.31409	0.18997	2.05744
1	68,271,500	68,715,773	50	0.34237	0.18997	2.52622
1	68,303,452	68,897,228	50	0.31268	0.18997	2.03404
1	68,451,048	68,918,613	50	0.33473	0.18997	2.39946
1	68,620,487	68,982,371	50	0.35758	0.18997	2.77821
1	68,651,586	69,234,950	50	0.3471	0.18997	2.60457
1	68,834,902	69,363,453	50	0.34925	0.18997	2.64022
1	68,904,131	69,537,031	50	0.37882	0.18997	3.13037
1	68,919,672	69,664,586	50	0.34637	0.18997	2.59248
1	68,982,380	69,861,550	49	0.33391	0.18617	2.49543
1	69,244,850	69,904,938	49	0.33881	0.18617	2.57807
1	69,388,826	70,050,927	49	0.35025	0.18617	2.77142
1	69,537,036	70,160,897	49	0.36653	0.18617	3.04636
1	69,664,587	70,409,124	49	0.37437	0.18617	3.17882
1	69,879,632	70,416,983	50	0.38537	0.18997	3.23896
1	69,910,410	70,561,700	50	0.38214	0.18997	3.18532
1	70,052,490	70,566,324	50	0.38305	0.18997	3.20044
1	70,171,181	70,731,206	50	0.38209	0.18997	3.18461
1	70,409,150	70,998,052	50	0.38781	0.18997	3.27937
1	70,417,023	71,081,756	50	0.38185	0.18997	3.1805
1	70,561,710	71,226,850	50	0.37783	0.18997	3.11395
1	70,566,325	71,238,948	50	0.35097	0.18997	2.66866
1	70,778,101	71,580,598	50	0.31818	0.18997	2.12514
1	70,998,053	71,605,311	50	0.30767	0.18997	1.95096
1	71,081,768	71,863,453	50	0.3013	0.18997	1.84533
1	71,226,928	71,945,919	50	0.29747	0.18997	1.78194
1	71,340,031	71,998,876	50	0.31794	0.18997	2.12123
1	71,581,394	72,157,331	50	0.3314	0.18997	2.34428
1	71,623,008	72,297,699	50	0.342	0.18997	2.5201
1	71,864,176	72,327,906	50	0.35395	0.18997	2.71805
1	71,945,948	72,437,676	50	0.36063	0.18997	2.8289
1	71,998,946	72,556,785	50	0.31672	0.18997	2.10103
1	72,157,379	72,731,089	50	0.31293	0.18997	2.03809
1	72,301,694	72,847,507	50	0.3115	0.18997	2.01441
1	72,357,383	73,069,255	50	0.30304	0.18997	1.87416
1	72,452,969	73,188,668	50	0.28045	0.18997	1.49982
1	72,556,789	73,319,243	50	0.32542	0.18997	2.24522
1	72,790,994	73,506,249	50	0.32612	0.18997	2.2568
1	72,847,533	73,533,767	50	0.3031	0.18997	1.87512
1	73,069,285	73,704,532	50	0.31612	0.18997	2.09106
1	73,191,336	73,722,350	50	0.33844	0.18997	2.46094
1	73,319,244	73,818,614	50	0.32719	0.18997	2.27451
1	73,525,724	74,154,847	50	0.31842	0.18997	2.1292
1	73,533,819	74,299,422	50	0.32845	0.18997	2.29543
1	73,704,954	74,373,392	50	0.3016	0.18997	1.85028
1	73,722,380	74,447,658	50	0.30181	0.18997	1.85386
1	73,822,301	74,520,050	50	0.30964	0.18997	1.98371
1	74,154,850	74,546,293	50	0.30159	0.18997	1.8502
1	74,325,773	74,587,668	50	0.30581	0.18997	1.92015
1	74,378,602	74,637,946	50	0.29404	0.18997	1.72511
1	74,455,671	74,687,926	50	0.27813	0.18997	1.46126
1	74,520,119	74,775,441	50	0.27518	0.18997	1.41248
1	74,546,308	74,840,225	50	0.28577	0.18997	1.58796
1	74,587,683	74,844,947	50	0.28132	0.18997	1.5142
1	74,638,880	75,041,838	49	0.28926	0.18617	1.74125
1	74,687,927	75,064,058	49	0.28789	0.18617	1.71809
1	74,775,449	75,238,620	49	0.28107	0.18617	1.60282
1	74,844,881	75,400,183	49	0.29577	0.18617	1.85124
1	74,844,952	75,564,328	49	0.30332	0.18617	1.97862
1	75,045,743	75,873,347	50	0.32427	0.18997	2.22619
1	75,064,062	75,920,944	50	0.34963	0.18997	2.64644
1	75,333,113	75,953,920	50	0.36274	0.18997	2.86374
1	75,400,189	76,112,400	50	0.361	0.18997	2.83493
1	75,571,736	76,208,121	50	0.34428	0.18997	2.55777
1	75,892,715	76,210,027	50	0.34333	0.18997	2.54196
1	75,920,960	76,222,958	50	0.31055	0.18997	1.9986
1	75,953,923	76,310,031	50	0.28865	0.18997	1.63578
1	76,112,450	76,313,909	50	0.29107	0.18997	1.67585
1	76,208,130	76,319,733	50	0.32093	0.18997	2.17079
1	76,210,028	76,320,959	50	0.32025	0.18997	2.15955
1	76,222,965	76,470,379	50	0.35077	0.18997	2.66542
1	76,310,050	76,784,438	50	0.3627	0.18997	2.86317
1	76,314,883	76,929,810	50	0.31684	0.18997	2.10295
1	76,319,738	77,047,432	50	0.28885	0.18997	1.6391
1	76,337,909	77,221,833	50	0.23858	0.18997	0.80574
1	76,481,843	77,243,836	50	0.20435	0.18997	0.23828
1	76,787,776	77,300,755	50	0.1987	0.18997	0.14476
1	76,929,823	77,474,368	50	0.20797	0.18997	0.29829
1	77,047,459	77,723,344	50	0.18081	0.18997	-0.15181	Positive
1	77,221,893	77,960,703	48	0.21396	0.18237	0.54379
1	77,243,847	78,144,376	48	0.22437	0.18237	0.72304
1	77,410,050	78,387,810	48	0.20921	0.18237	0.46213
1	77,538,731	78,467,420	48	0.24711	0.18237	1.11456
1	77,723,350	78,565,638	48	0.28696	0.18237	1.80075
1	77,963,151	78,662,631	50	0.30232	0.18997	1.86237
1	78,183,920	78,806,754	50	0.30908	0.18997	1.97434
1	78,397,541	78,851,239	50	0.33829	0.18997	2.45858
1	78,467,422	78,858,977	50	0.34023	0.18997	2.49062
1	78,575,125	78,879,352	50	0.309	0.18997	1.97298
1	78,699,661	78,927,764	50	0.30512	0.18997	1.90878
1	78,806,763	78,994,107	50	0.31904	0.18997	2.13939
1	78,851,303	79,031,174	50	0.32923	0.18997	2.30839
1	78,858,979	79,064,458	50	0.34293	0.18997	2.53534
1	78,887,980	79,168,427	50	0.37844	0.18997	3.12408
1	78,927,805	79,212,228	50	0.36999	0.18997	2.98391
1	78,994,166	79,221,193	50	0.34809	0.18997	2.62099
1	79,053,096	79,230,970	50	0.31768	0.18997	2.11691
1	79,064,462	79,240,120	50	0.29901	0.18997	1.80737
1	79,168,428	79,275,892	50	0.26851	0.18997	1.30192
1	79,218,045	79,288,897	50	0.26114	0.18997	1.1797
1	79,221,744	79,320,461	50	0.27734	0.18997	1.4483
1	79,231,111	79,453,460	50	0.29635	0.18997	1.76332
1	79,240,121	79,466,600	50	0.30807	0.18997	1.95755
1	79,275,958	79,536,780	50	0.34648	0.18997	2.59437
1	79,288,898	79,632,155	50	0.35777	0.18997	2.78139
1	79,320,471	79,741,175	50	0.36665	0.18997	2.92859
1	79,453,597	79,864,947	50	0.3518	0.18997	2.68249
1	79,500,931	80,008,198	50	0.30602	0.18997	1.92359
1	79,536,809	80,383,063	50	0.2819	0.18997	1.52381
1	79,646,195	80,427,166	50	0.28924	0.18997	1.64552
1	79,741,191	80,630,079	50	0.27331	0.18997	1.38142
1	79,864,948	80,739,729	50	0.29863	0.18997	1.80109
1	80,054,417	80,751,605	50	0.33041	0.18997	2.32788
1	80,396,857	80,836,787	50	0.35408	0.18997	2.72034
1	80,450,975	80,941,098	50	0.32082	0.18997	2.16896
1	80,722,844	81,027,452	50	0.33601	0.18997	2.42075
1	80,739,748	81,075,510	50	0.32885	0.18997	2.30214
1	80,751,640	81,148,532	50	0.32579	0.18997	2.25133
1	80,882,589	81,185,283	50	0.32822	0.18997	2.29155
1	80,954,841	81,185,348	50	0.3606	0.18997	2.82842
1	81,042,125	81,210,024	50	0.36588	0.18997	2.91584
1	81,078,184	81,271,290	50	0.34938	0.18997	2.64241
1	81,148,535	81,395,978	50	0.3344	0.18997	2.394
1	81,185,308	81,420,184	50	0.33919	0.18997	2.47347
1	81,185,363	81,511,489	50	0.32247	0.18997	2.19628
1	81,210,030	81,595,719	49	0.29895	0.18617	1.90484
1	81,271,293	81,631,825	49	0.32686	0.18617	2.37622
1	81,395,981	81,707,250	49	0.35059	0.18617	2.7771
1	81,433,866	81,750,468	49	0.3402	0.18617	2.60154
1	81,511,565	81,791,168	49	0.37095	0.18617	3.12105
1	81,598,272	81,837,760	49	0.36377	0.18617	2.99967
1	81,646,350	81,875,502	49	0.34762	0.18617	2.72689
1	81,712,171	81,885,780	49	0.34849	0.18617	2.74158
1	81,750,469	81,965,012	49	0.33829	0.18617	2.56935
1	81,824,465	81,989,642	49	0.32482	0.18617	2.34185
1	81,837,764	82,208,100	50	0.33909	0.18997	2.47184
1	81,875,512	82,223,903	50	0.35601	0.18997	2.7523
1	81,885,799	82,383,946	50	0.34333	0.18997	2.54207
1	81,981,516	82,419,812	50	0.35652	0.18997	2.76072
1	81,989,682	82,638,923	50	0.33087	0.18997	2.33557
1	82,208,104	82,710,037	50	0.33786	0.18997	2.45134
1	82,224,042	82,734,856	50	0.34756	0.18997	2.61211
1	82,410,538	82,780,753	50	0.37232	0.18997	3.02265
1	82,419,816	83,026,344	50	0.366	0.18997	2.91792
1	82,638,942	83,040,275	50	0.37754	0.18997	3.10919
1	82,713,908	83,127,468	50	0.3761	0.18997	3.08523
1	82,734,866	83,148,712	50	0.34446	0.18997	2.56086
1	82,780,755	83,396,369	50	0.3185	0.18997	2.13044
1	83,026,428	83,501,729	50	0.32463	0.18997	2.23216
1	83,045,153	83,564,487	50	0.34681	0.18997	2.59969
1	83,131,149	83,658,224	50	0.37177	0.18997	3.01353
1	83,148,714	83,705,340	50	0.38315	0.18997	3.2021
1	83,398,332	83,724,025	50	0.40301	0.18997	3.53128
1	83,509,891	83,831,699	50	0.41653	0.18997	3.75536
1	83,594,186	83,910,525	50	0.39336	0.18997	3.37132
1	83,658,232	84,002,590	50	0.36238	0.18997	2.85779
1	83,705,341	84,045,667	50	0.34944	0.18997	2.64343
1	83,757,681	84,101,304	50	0.33515	0.18997	2.40653
1	83,831,724	84,149,734	50	0.33376	0.18997	2.38352
1	83,910,531	84,241,359	50	0.33614	0.18997	2.42295
1	84,002,606	84,430,092	50	0.3455	0.18997	2.57804
1	84,045,669	84,457,031	50	0.35648	0.18997	2.75999
1	84,109,125	84,483,970	50	0.36176	0.18997	2.84763
1	84,161,417	84,600,940	50	0.33963	0.18997	2.48068
1	84,241,397	84,645,131	50	0.3664	0.18997	2.92451
1	84,449,103	84,679,071	50	0.36109	0.18997	2.83645
1	84,459,760	84,894,884	50	0.37091	0.18997	2.99928
1	84,483,986	84,920,945	50	0.38144	0.18997	3.17385
1	84,600,941	84,921,736	50	0.35859	0.18997	2.79508
1	84,645,139	84,995,769	50	0.32041	0.18997	2.16209
1	84,680,596	85,148,905	50	0.32345	0.18997	2.2125
1	84,894,912	85,153,983	50	0.30419	0.18997	1.89337
1	84,920,960	85,336,232	50	0.28298	0.18997	1.54174
1	84,921,742	85,546,213	50	0.30177	0.18997	1.8531
1	84,995,809	85,612,521	50	0.31034	0.18997	1.99523
1	85,148,906	85,644,262	50	0.32687	0.18997	2.2693
1	85,171,306	85,743,405	50	0.34345	0.18997	2.54399
1	85,336,246	85,899,880	50	0.31298	0.18997	2.03905
1	85,546,283	86,139,086	50	0.3135	0.18997	2.04754
1	85,612,883	86,139,794	50	0.34826	0.18997	2.62381
1	85,648,977	86,358,203	50	0.33999	0.18997	2.48674
1	85,834,027	86,399,462	50	0.3497	0.18997	2.64763
1	85,899,917	86,402,587	50	0.39734	0.18997	3.43727
1	86,139,088	86,572,825	50	0.39613	0.18997	3.41723
1	86,160,611	86,637,375	50	0.3551	0.18997	2.73709
1	86,372,031	86,756,540	50	0.30583	0.18997	1.92041
1	86,399,463	87,009,607	50	0.26868	0.18997	1.30474
1	86,456,705	87,011,699	50	0.24494	0.18997	0.91112
1	86,572,839	87,018,440	50	0.24513	0.18997	0.91425
1	86,637,404	87,105,607	50	0.23764	0.18997	0.79017
1	86,756,558	87,200,219	50	0.27919	0.18997	1.47886
1	87,009,641	87,362,752	49	0.25123	0.18617	1.09881
1	87,011,702	87,649,257	49	0.27696	0.18617	1.53349
1	87,020,578	87,839,423	49	0.28681	0.18617	1.69987
1	87,117,498	87,871,234	49	0.31271	0.18617	2.13736
1	87,241,325	87,931,469	49	0.30215	0.18617	1.95899
1	87,400,083	87,975,383	50	0.33479	0.18997	2.40059
1	87,654,123	88,093,411	50	0.32535	0.18997	2.2441
1	87,839,459	88,277,322	50	0.30383	0.18997	1.88734
1	87,872,486	88,386,106	50	0.3057	0.18997	1.91838
1	87,931,489	88,508,340	50	0.31671	0.18997	2.10078
1	87,975,393	88,613,156	50	0.33419	0.18997	2.39057
1	88,094,716	395,364	50	0.33491	0.18997	2.40246
1	88,277,354	596,129	50	0.35578	0.19031	2.74065
1	88,386,117	913,436	50	0.36798	0.19031	2.94275
1	88,508,380	919,384	50	0.36902	0.19031	2.9599
1	88,613,157	1,021,200	50	0.32008	0.19031	2.1494
2	395,373	1,108,637	50	0.32575	0.18997	2.25055
2	596,135	1,289,495	50	0.32263	0.18997	2.19887
2	913,451	1,333,494	50	0.30979	0.18997	1.98616
2	919,725	1,743,162	50	0.27544	0.18997	1.41674
2	1,021,238	2,002,315	50	0.29195	0.18997	1.69043
2	1,108,683	2,119,475	50	0.27236	0.18997	1.36569
2	1,289,503	2,126,391	50	0.27412	0.18997	1.39491
2	1,718,238	2,831,189	50	0.26256	0.18997	1.20316
2	1,866,209	3,431,746	50	0.30914	0.18997	1.97528
2	2,002,327	3,772,219	50	0.30539	0.18997	1.91322
2	2,119,485	3,796,832	50	0.2902	0.18997	1.66143
2	2,126,398	3,874,287	50	0.28482	0.18997	1.57224
2	3,139,828	3,957,165	50	0.25178	0.18997	1.02458
2	3,431,769	5,417,052	50	0.22602	0.18997	0.59763
2	3,789,988	5,823,593	50	0.21169	0.18997	0.36005
2	3,799,859	6,085,108	50	0.23075	0.18997	0.676
2	3,874,321	6,402,211	50	0.24064	0.18997	0.83993
2	4,887,309	6,803,972	50	0.27656	0.18997	1.43527
2	5,417,087	7,004,639	50	0.28421	0.18997	1.56208
2	5,898,505	7,217,766	50	0.32165	0.18997	2.18264
2	6,090,240	7,286,679	50	0.30717	0.18997	1.94273
2	6,402,223	7,436,094	50	0.30372	0.18997	1.88553
2	6,807,219	7,657,787	50	0.32227	0.18997	2.193
2	7,055,404	7,959,896	50	0.32387	0.18997	2.21949
2	7,217,787	8,619,395	50	0.31971	0.18997	2.15051
2	7,311,513	8,692,848	50	0.30103	0.18997	1.84085
2	7,436,097	8,749,566	50	0.31489	0.18997	2.07063
2	7,657,802	9,113,820	50	0.30087	0.18997	1.83825
2	8,021,412	9,352,004	50	0.30853	0.18997	1.96527
2	8,619,398	9,879,567	50	0.29995	0.18997	1.823
2	8,707,370	10,124,562	50	0.35186	0.18997	2.68342
2	8,749,575	10,841,860	50	0.35114	0.18997	2.67156
2	9,215,882	12,172,587	50	0.35874	0.18997	2.79746
2	9,500,906	12,632,905	50	0.34062	0.18997	2.49711
2	9,879,600	13,232,873	50	0.35325	0.18997	2.70646
2	10,151,011	13,694,607	50	0.33526	0.18997	2.40835
2	10,841,877	13,960,567	50	0.31461	0.18997	2.06593
2	12,228,704	13,980,987	50	0.32902	0.18997	2.30483
2	12,649,416	13,982,381	50	0.33557	0.18997	2.41346
2	13,232,905	13,995,435	50	0.34104	0.18997	2.50401
2	13,694,649	14,209,983	50	0.3443	0.18997	2.55813
2	13,960,576	14,516,780	50	0.36248	0.18997	2.85956
2	13,980,995	14,540,734	50	0.32268	0.18997	2.19976
2	13,982,673	14,627,314	50	0.32273	0.18997	2.20048
2	13,997,225	14,634,069	50	0.33852	0.18997	2.46233
2	14,350,924	14,754,299	50	0.36066	0.18997	2.82929
2	14,516,817	15,030,546	50	0.36394	0.18997	2.88371
2	14,540,756	15,073,279	50	0.36504	0.18997	2.9019
2	14,627,327	15,204,551	50	0.3773	0.18997	3.10519
2	14,634,096	15,300,669	50	0.35484	0.18997	2.7329
2	14,754,315	15,853,786	50	0.34116	0.18997	2.50607
2	15,030,548	15,868,741	50	0.33365	0.18997	2.38153
2	15,149,668	16,067,854	50	0.35054	0.18997	2.66161
2	15,204,561	16,167,164	50	0.31858	0.18997	2.13181
2	15,300,714	16,196,363	50	0.34586	0.18997	2.58398
2	15,853,798	16,427,420	50	0.3451	0.18997	2.57142
2	15,881,978	16,972,451	50	0.3429	0.18997	2.53489
2	16,067,855	17,250,468	50	0.35069	0.18997	2.66407
2	16,176,736	17,376,782	49	0.35444	0.18617	2.84216
2	16,328,809	17,465,504	49	0.33067	0.18617	2.44054
2	16,427,476	17,605,469	49	0.31116	0.18617	2.11112
2	16,972,459	17,662,049	49	0.26829	0.18617	1.38695
2	17,250,469	17,747,462	49	0.25413	0.18617	1.1478
2	17,376,814	17,835,187	50	0.26236	0.18997	1.19992
2	17,465,511	17,928,678	50	0.27535	0.18997	1.41524
2	17,605,473	18,028,177	50	0.26451	0.18997	1.23557
2	17,677,958	18,044,900	50	0.25621	0.18997	1.09792
2	17,747,470	18,068,459	50	0.25823	0.18997	1.13149
2	17,839,091	18,081,855	50	0.25505	0.18997	1.07881
2	17,928,679	18,240,447	50	0.24108	0.18997	0.84722
2	18,028,181	18,428,484	50	0.2543	0.18997	1.06629
2	18,044,904	18,536,759	50	0.31989	0.18997	2.15346
2	18,068,460	18,951,004	50	0.33738	0.18997	2.44339
2	18,081,891	19,149,286	50	0.36473	0.18997	2.89672
2	18,254,645	19,242,070	50	0.33456	0.18997	2.39667
2	18,478,522	19,335,003	50	0.32922	0.18997	2.30818
2	18,536,775	19,538,522	50	0.29168	0.18997	1.6859
2	18,951,006	19,719,505	50	0.29555	0.18997	1.75003
2	19,153,137	19,854,564	50	0.28323	0.18997	1.54582
2	19,242,077	19,918,695	50	0.34078	0.18997	2.49983
2	19,335,006	19,976,312	50	0.36025	0.18997	2.82254
2	19,566,998	20,037,484	50	0.3575	0.18997	2.77691
2	19,835,801	20,157,074	50	0.34874	0.18997	2.6318
2	19,882,851	20,239,462	50	0.35024	0.18997	2.65669
2	19,918,703	20,247,483	50	0.31607	0.18997	2.09022
2	20,007,268	20,486,277	50	0.31863	0.18997	2.13272
2	20,110,984	20,774,392	50	0.33789	0.18997	2.45184
2	20,157,084	20,799,681	50	0.33673	0.18997	2.43272
2	20,239,618	20,816,671	50	0.34406	0.18997	2.55416
2	20,247,504	20,928,161	50	0.35655	0.18997	2.7612
2	20,486,336	21,083,937	50	0.35878	0.18997	2.7982
2	20,774,434	21,205,196	50	0.36633	0.18997	2.92336
2	20,799,682	21,407,457	50	0.36629	0.18997	2.92255
2	20,816,674	21,535,832	50	0.36467	0.18997	2.8958
2	20,939,031	21,949,443	50	0.35484	0.18997	2.73289
2	21,130,610	21,985,672	50	0.35555	0.18997	2.74458
2	21,205,680	22,352,702	50	0.33497	0.18997	2.4034
2	21,408,967	22,822,564	49	0.34093	0.18617	2.61388
2	21,702,259	23,060,212	49	0.31701	0.18617	2.20996
2	21,949,491	23,159,198	49	0.3227	0.18617	2.30606
2	21,985,699	23,461,317	49	0.28879	0.18617	1.7333
2	22,352,703	23,513,606	49	0.30633	0.18617	2.02944
2	22,822,583	23,737,508	50	0.28545	0.18997	1.58269
2	23,060,239	24,148,739	50	0.30935	0.18997	1.97884
2	23,159,202	24,364,966	50	0.34395	0.18997	2.55235
2	23,461,318	24,582,812	50	0.34275	0.18997	2.53247
2	23,513,608	24,750,306	50	0.35356	0.18997	2.71166
2	23,797,816	24,947,063	50	0.35926	0.18997	2.8062
2	24,187,199	25,025,897	50	0.34396	0.18997	2.55249
2	24,387,934	25,048,441	50	0.3093	0.18997	1.978
2	24,582,869	25,072,696	50	0.34941	0.18997	2.64284
2	24,752,040	25,276,756	50	0.31894	0.18997	2.13776
2	24,947,101	25,305,283	50	0.27836	0.18997	1.46506
2	25,025,918	25,400,201	50	0.28469	0.18997	1.57013
2	25,048,458	25,462,388	50	0.29021	0.18997	1.6616
2	25,072,715	25,555,634	50	0.26682	0.18997	1.2739
2	25,276,773	25,952,007	50	0.22769	0.18997	0.62525
2	25,305,284	26,104,017	50	0.23694	0.18997	0.77856
2	25,400,202	26,259,821	50	0.23816	0.18997	0.79881
2	25,465,060	26,284,054	50	0.23425	0.18997	0.73401
2	25,555,662	26,507,304	50	0.22481	0.18997	0.57749
2	25,952,026	26,625,401	50	0.29291	0.18997	1.70635
2	26,137,520	26,703,778	50	0.3255	0.18997	2.24657
2	26,277,182	26,757,242	50	0.27792	0.18997	1.45779
2	26,284,058	26,928,841	50	0.28197	0.18997	1.5249
2	26,507,328	26,930,123	50	0.32882	0.18997	2.30149
2	26,626,818	26,938,580	50	0.31811	0.18997	2.12404
2	26,731,981	27,090,862	50	0.31247	0.18997	2.03049
2	26,799,766	27,140,066	50	0.36541	0.18997	2.90804
2	26,928,842	27,285,876	50	0.36195	0.18997	2.85064
2	26,930,138	27,421,587	50	0.35796	0.18997	2.7846
2	26,938,584	27,494,308	50	0.37155	0.18997	3.00992
2	27,090,909	27,574,112	50	0.37633	0.18997	3.08906
2	27,140,076	27,618,248	50	0.37978	0.18997	3.14623
2	27,363,268	27,678,728	50	0.38419	0.18997	3.21945
2	27,421,599	27,771,854	50	0.36292	0.18997	2.86686
2	27,519,336	27,804,501	50	0.3248	0.18997	2.23497
2	27,574,184	27,830,483	50	0.30556	0.18997	1.91601
2	27,618,319	27,839,755	50	0.30445	0.18997	1.89754
2	27,687,274	27,842,711	50	0.29799	0.18997	1.7905
2	27,771,858	27,893,090	50	0.31083	0.18997	2.00328
2	27,804,512	28,011,658	50	0.32992	0.18997	2.31981
2	27,830,510	28,034,540	50	0.35516	0.18997	2.73819
2	27,839,756	28,126,363	50	0.35759	0.18997	2.77846
2	27,842,735	28,166,858	50	0.37256	0.18997	3.02664
2	27,926,498	28,370,418	50	0.36024	0.18997	2.82237
2	28,014,413	28,451,483	50	0.36007	0.18997	2.81961
2	28,038,076	28,489,788	50	0.36904	0.18997	2.9683
2	28,126,365	28,564,941	50	0.37841	0.18997	3.12364
2	28,166,866	28,667,286	50	0.38292	0.18997	3.19838
2	28,401,145	28,684,972	50	0.39344	0.18997	3.37265
2	28,451,504	28,775,873	50	0.4127	0.18997	3.69203
2	28,505,599	28,775,889	50	0.39381	0.18997	3.37884
2	28,564,947	28,849,488	50	0.3611	0.18997	2.83665
2	28,669,008	28,906,438	50	0.35048	0.18997	2.66066
2	28,685,031	28,969,911	50	0.35001	0.18997	2.65278
2	28,775,875	29,094,608	50	0.34229	0.18997	2.52478
2	28,789,717	29,141,195	50	0.33596	0.18997	2.41991
2	28,849,515	29,310,274	50	0.35837	0.18997	2.79142
2	28,949,687	29,422,273	50	0.36788	0.18997	2.94895
2	28,974,478	29,469,257	50	0.35244	0.18997	2.69302
2	29,094,621	29,504,806	50	0.36377	0.18997	2.88092
2	29,141,231	29,690,081	50	0.39859	0.18997	3.458
2	29,357,930	29,743,201	50	0.373	0.18997	3.03392
2	29,433,962	29,945,998	50	0.34638	0.18997	2.59257
2	29,469,294	29,989,432	50	0.38089	0.18997	3.16464
2	29,505,960	30,050,850	50	0.33985	0.18997	2.4844
2	29,690,088	30,051,031	50	0.26594	0.18997	1.25931
2	29,743,208	30,122,563	50	0.26387	0.18997	1.22493
2	29,947,668	30,125,085	50	0.28192	0.18997	1.52412
2	29,991,066	30,134,160	50	0.26825	0.18997	1.29758
2	30,050,863	30,305,966	50	0.28035	0.18997	1.49815
2	30,051,032	30,424,639	50	0.33777	0.18997	2.44993
2	30,122,578	30,533,733	50	0.34111	0.18997	2.50532
2	30,125,090	30,827,191	50	0.33457	0.18997	2.39679
2	30,141,506	31,103,243	50	0.31025	0.18997	1.99374
2	30,306,040	31,137,337	50	0.31796	0.18997	2.12148
2	30,424,645	31,210,766	50	0.28391	0.18997	1.55715
2	30,534,321	31,241,717	50	0.30386	0.18997	1.88782
2	30,917,616	31,279,749	50	0.32103	0.18997	2.17242
2	31,103,250	31,303,472	50	0.32123	0.18997	2.17575
2	31,137,338	31,315,091	50	0.31793	0.18997	2.12097
2	31,210,791	31,334,542	50	0.3354	0.18997	2.4107
2	31,241,724	31,448,625	50	0.32859	0.18997	2.2978
2	31,279,781	31,465,708	50	0.29932	0.18997	1.81252
2	31,303,481	31,466,605	50	0.30426	0.18997	1.89453
2	31,321,696	31,589,893	50	0.27226	0.18997	1.36404
2	31,383,723	31,591,939	50	0.27462	0.18997	1.40322
2	31,448,631	31,667,787	50	0.28356	0.18997	1.55132
2	31,465,720	31,679,845	50	0.2982	0.18997	1.79404
2	31,466,611	31,720,255	50	0.29348	0.18997	1.7157
2	31,589,912	31,783,094	50	0.32269	0.18997	2.19988
2	31,591,947	31,783,926	50	0.34758	0.18997	2.61256
2	31,667,808	31,802,249	50	0.35992	0.18997	2.81699
2	31,689,722	31,802,850	50	0.38954	0.18997	3.30807
2	31,720,256	31,803,287	50	0.39833	0.18997	3.45372
2	31,783,098	31,813,973	50	0.39895	0.18997	3.46409
2	31,783,933	31,814,387	50	0.37637	0.18997	3.08982
2	31,802,260	31,824,763	50	0.36051	0.18997	2.82693
2	31,802,866	31,831,627	50	0.35071	0.18997	2.66444
2	31,803,293	31,836,928	50	0.35748	0.18997	2.77663
2	31,813,994	32,011,312	50	0.37672	0.18997	3.09551
2	31,814,390	32,111,914	50	0.3631	0.18997	2.86974
2	31,824,785	32,425,062	50	0.35789	0.18997	2.78345
2	31,831,636	32,530,517	50	0.33871	0.18997	2.46542
2	31,896,046	32,624,049	50	0.348	0.18997	2.61941
2	32,015,411	32,695,829	50	0.34028	0.18997	2.49155
2	32,185,650	32,811,316	50	0.33754	0.18997	2.44613
2	32,425,065	33,093,302	50	0.34223	0.18997	2.5238
2	32,530,524	33,173,540	50	0.33989	0.18997	2.48502
2	32,626,012	33,209,659	50	0.32145	0.18997	2.17935
2	32,695,871	33,293,420	50	0.30038	0.18997	1.83012
2	32,811,358	33,523,889	50	0.33568	0.18997	2.41521
2	33,104,468	33,951,702	50	0.31879	0.18997	2.13525
2	33,173,559	34,004,645	50	0.34632	0.18997	2.59161
2	33,209,664	34,125,224	50	0.34056	0.18997	2.49617
2	33,309,731	34,179,041	50	0.33732	0.18997	2.44252
2	33,787,429	34,208,013	50	0.30817	0.18997	1.95933
2	33,962,337	34,241,081	50	0.30755	0.18997	1.94902
2	34,030,161	34,260,812	50	0.24101	0.18997	0.84607
2	34,165,776	34,380,589	49	0.22724	0.18617	0.69371
2	34,186,464	34,429,602	49	0.24997	0.18617	1.07766
2	34,208,017	34,519,412	49	0.25523	0.18617	1.16644
2	34,243,752	34,569,784	49	0.24422	0.18617	0.98046
2	34,260,815	34,606,616	49	0.26359	0.18617	1.30771
2	34,394,506	34,693,494	50	0.28467	0.18997	1.56974
2	34,453,105	34,789,069	50	0.27159	0.18997	1.35284
2	34,519,415	34,856,369	50	0.26714	0.18997	1.27922
2	34,569,792	34,943,962	50	0.28257	0.18997	1.53493
2	34,606,945	35,062,601	50	0.28655	0.18997	1.60097
2	34,697,813	35,162,503	50	0.28476	0.18997	1.57126
2	34,789,078	35,284,920	50	0.29519	0.18997	1.74411
2	34,856,371	35,341,842	50	0.32113	0.18997	2.17411
2	34,978,485	35,555,545	50	0.33032	0.18997	2.32636
2	35,071,593	35,567,878	50	0.36534	0.18997	2.90688
2	35,162,534	35,687,024	50	0.36162	0.18997	2.84523
2	35,284,937	35,755,139	50	0.36909	0.18997	2.969
2	35,341,847	35,848,852	50	0.36273	0.18997	2.86362
2	35,555,548	35,884,792	50	0.33936	0.18997	2.47632
2	35,578,766	35,932,682	50	0.28277	0.18997	1.53814
2	35,687,027	35,993,681	50	0.28115	0.18997	1.51144
2	35,755,148	36,063,447	50	0.28545	0.18997	1.58266
2	35,848,866	36,187,179	50	0.30909	0.18997	1.97459
2	35,884,828	36,214,941	50	0.34837	0.18997	2.62563
2	35,932,684	36,236,819	50	0.39847	0.18997	3.45615
2	35,993,684	36,264,056	50	0.40611	0.18997	3.58268
2	36,097,242	36,455,029	50	0.40355	0.18997	3.54021
2	36,187,180	36,545,240	50	0.38617	0.18997	3.25221
2	36,214,980	36,641,235	50	0.38403	0.18997	3.21661
2	36,236,852	36,699,621	50	0.36318	0.18997	2.87104
2	36,264,063	36,766,034	50	0.38644	0.18997	3.2567
2	36,455,050	36,936,467	50	0.38238	0.18997	3.18937
2	36,545,241	36,951,859	50	0.387	0.18997	3.26589
2	36,645,430	36,983,330	50	0.37859	0.18997	3.1266
2	36,764,566	37,089,354	50	0.38476	0.18997	3.22877
2	36,766,073	37,292,156	50	0.38492	0.18997	3.23139
2	36,936,468	37,341,117	50	0.36661	0.18997	2.92789
2	36,951,875	37,388,335	50	0.34429	0.18997	2.55799
2	36,983,332	37,458,040	50	0.35164	0.18997	2.67979
2	37,089,424	37,575,963	50	0.37845	0.18997	3.12426
2	37,292,169	37,620,408	50	0.34807	0.18997	2.62059
2	37,359,666	37,863,319	50	0.37395	0.18997	3.04956
2	37,388,581	37,955,713	50	0.3987	0.18997	3.45992
2	37,458,070	38,008,940	50	0.37062	0.18997	2.99438
2	37,575,969	38,166,877	50	0.35429	0.18997	2.72365
2	37,620,410	38,194,436	50	0.34058	0.18997	2.49641
2	37,863,329	38,237,390	50	0.33987	0.18997	2.48465
2	37,955,743	38,398,773	50	0.31483	0.18997	2.06966
2	38,052,002	38,446,257	50	0.30478	0.18997	1.90311
2	38,166,881	38,498,012	50	0.28611	0.18997	1.59356
2	38,194,487	38,539,126	50	0.31062	0.18997	1.99982
2	38,316,230	38,604,465	50	0.30547	0.18997	1.91446
2	38,434,027	38,604,708	50	0.30207	0.18997	1.85814
2	38,446,261	38,614,050	50	0.31416	0.18997	2.05851
2	38,504,560	38,614,136	50	0.31399	0.18997	2.05572
2	38,539,201	38,648,036	50	0.31448	0.18997	2.0639
2	38,604,466	38,663,477	50	0.32588	0.18997	2.25282
2	38,606,680	38,887,923	50	0.34951	0.18997	2.64453
2	38,614,052	39,067,400	50	0.37168	0.18997	3.01199
2	38,614,137	39,134,621	50	0.36565	0.18997	2.91208
2	38,648,043	39,231,187	50	0.33503	0.18997	2.40442
2	38,706,979	39,259,224	50	0.31951	0.18997	2.14719
2	38,919,114	39,284,430	50	0.28624	0.18997	1.59567
2	39,078,159	39,484,288	48	0.26359	0.18237	1.39826
2	39,134,623	39,573,132	48	0.28526	0.18237	1.77141
2	39,231,190	39,659,280	48	0.33917	0.18237	2.69953
2	39,259,284	39,861,548	48	0.34698	0.18237	2.83402
2	39,336,920	39,944,366	48	0.35429	0.18237	2.95998
2	39,484,304	40,020,838	50	0.34856	0.18997	2.62881
2	39,595,484	40,090,781	50	0.33788	0.18997	2.4517
2	39,734,735	40,176,075	50	0.29242	0.18997	1.69818
2	39,861,551	40,296,060	50	0.30264	0.18997	1.86752
2	39,944,400	40,299,063	50	0.31592	0.18997	2.08777
2	40,025,929	40,302,797	50	0.33742	0.18997	2.44404
2	40,090,799	40,462,151	50	0.36176	0.18997	2.8476
2	40,197,794	40,463,616	50	0.38018	0.18997	3.15284
2	40,296,085	40,485,718	50	0.38032	0.18997	3.15518
2	40,299,081	40,530,440	50	0.39622	0.18997	3.41878
2	40,385,151	40,548,058	50	0.3911	0.18997	3.33395
2	40,462,157	40,751,942	50	0.3849	0.18997	3.23119
2	40,463,619	40,805,834	50	0.40857	0.18997	3.62357
2	40,485,729	40,900,311	50	0.38681	0.18997	3.26282
2	40,534,137	40,939,344	50	0.38825	0.18997	3.28673
2	40,564,974	40,961,772	50	0.39564	0.18997	3.40917
2	40,751,976	41,021,680	50	0.39999	0.18997	3.48121
2	40,823,444	41,045,262	50	0.38447	0.18997	3.22404
2	40,900,362	41,110,821	50	0.38999	0.18997	3.31551
2	40,939,379	41,157,201	50	0.39315	0.18997	3.36786
2	40,961,787	41,338,185	50	0.41099	0.18997	3.66367
2	41,021,696	41,405,374	50	0.39403	0.18997	3.38256
2	41,050,902	41,423,006	50	0.39	0.18997	3.31559
2	41,116,254	41,479,842	50	0.37824	0.18997	3.12067
2	41,173,663	41,509,886	50	0.36326	0.18997	2.87236
2	41,338,200	41,555,405	50	0.3405	0.18997	2.49518
2	41,405,420	41,635,603	50	0.34001	0.18997	2.487
2	41,423,015	41,641,479	50	0.34086	0.18997	2.50121
2	41,479,899	41,661,479	50	0.34819	0.18997	2.62265
2	41,509,897	41,668,045	50	0.33858	0.18997	2.46342
2	41,555,418	41,744,156	50	0.32925	0.18997	2.3087
2	41,636,115	41,775,464	50	0.33274	0.18997	2.36657
2	41,655,047	42,027,401	50	0.3318	0.18997	2.35089
2	41,661,485	42,144,839	50	0.32598	0.18997	2.2544
2	41,671,637	42,361,490	50	0.34487	0.18997	2.56762
2	41,744,175	42,483,719	50	0.34959	0.18997	2.64585
2	41,870,011	42,514,396	50	0.36367	0.18997	2.87917
2	42,095,925	42,644,849	50	0.37195	0.18997	3.0164
2	42,144,841	42,771,415	50	0.35485	0.18997	2.73301
2	42,362,226	43,063,749	50	0.34892	0.18997	2.6347
2	42,483,743	43,110,761	50	0.33386	0.18997	2.38513
2	42,585,060	43,250,843	50	0.31948	0.18997	2.14669
2	42,644,991	43,385,538	50	0.29689	0.18997	1.7723
2	42,847,335	43,447,496	50	0.32483	0.18997	2.23533
2	43,067,473	43,524,117	50	0.33072	0.18997	2.33296
2	43,112,101	43,671,856	50	0.30254	0.18997	1.86589
2	43,253,689	43,693,417	50	0.30862	0.18997	1.96671
2	43,391,852	43,768,539	50	0.31613	0.18997	2.09123
2	43,450,715	43,852,174	50	0.30827	0.18997	1.96085
2	43,524,157	43,945,567	50	0.29896	0.18997	1.80652
2	43,675,703	43,976,844	50	0.35544	0.18997	2.74281
2	43,693,420	44,021,609	50	0.35453	0.18997	2.72766
2	43,771,147	44,140,817	50	0.35057	0.18997	2.66216
2	43,852,176	44,197,015	50	0.34733	0.18997	2.60845
2	43,945,600	44,317,498	50	0.34687	0.18997	2.60076
2	43,999,191	44,346,594	50	0.3544	0.18997	2.7256
2	44,021,631	44,387,241	50	0.3449	0.18997	2.5681
2	44,156,916	44,480,425	50	0.33738	0.18997	2.4434
2	44,197,040	44,562,240	50	0.32268	0.18997	2.19971
2	44,317,499	44,632,337	50	0.32572	0.18997	2.25015
2	44,346,596	44,645,445	50	0.304	0.18997	1.89008
2	44,423,725	44,743,246	50	0.31563	0.18997	2.08296
2	44,500,148	44,804,148	50	0.33231	0.18997	2.35933
2	44,576,675	44,946,568	50	0.3376	0.18997	2.44703
2	44,632,957	45,292,437	50	0.30549	0.18997	1.9148
2	44,652,048	45,438,005	50	0.31577	0.18997	2.08518
2	44,760,408	45,586,779	50	0.26359	0.18997	1.22031
2	44,804,155	45,599,013	50	0.27102	0.18997	1.3434
2	45,021,336	45,687,062	50	0.24599	0.18997	0.92861
2	45,299,371	45,797,159	50	0.27171	0.18997	1.35495
2	45,438,017	45,807,914	50	0.27206	0.18997	1.36067
2	45,589,214	45,854,108	50	0.32428	0.18997	2.22627
2	45,619,158	45,892,898	50	0.31092	0.18997	2.00481
2	45,687,111	45,929,313	50	0.34958	0.18997	2.64568
2	45,800,402	46,151,284	50	0.34791	0.18997	2.61805
2	45,838,283	46,257,070	50	0.34656	0.18997	2.59564
2	45,854,110	46,345,130	50	0.32764	0.18997	2.28206
2	45,892,922	46,452,513	50	0.28582	0.18997	1.58877
2	45,929,317	46,828,460	50	0.25634	0.18997	1.10011
2	46,210,491	46,914,868	50	0.24394	0.18997	0.89459
2	46,257,084	46,965,675	50	0.23295	0.18997	0.7125
2	46,345,131	47,009,789	50	0.2505	0.18997	1.00327
2	46,494,203	47,216,317	50	0.27767	0.18997	1.45374
2	46,848,681	47,287,793	50	0.29532	0.18997	1.74621
2	46,963,824	47,528,786	50	0.28482	0.18997	1.5722
2	46,965,681	47,656,844	50	0.27204	0.18997	1.36035
2	47,013,837	47,656,905	50	0.26622	0.18997	1.26385
2	47,216,320	47,823,110	50	0.28696	0.18997	1.6077
2	47,287,794	47,915,850	50	0.28544	0.18997	1.58255
2	47,545,845	48,088,252	50	0.28144	0.18997	1.51623
2	47,656,858	48,194,269	50	0.30166	0.18997	1.85138
2	47,656,906	48,281,728	50	0.30484	0.18997	1.90407
2	47,836,746	48,444,098	50	0.31836	0.18997	2.12821
2	47,915,903	48,517,117	50	0.3402	0.18997	2.49026
2	48,101,511	48,573,463	50	0.34238	0.18997	2.52621
2	48,194,271	282,806	50	0.304	0.18997	1.89011
2	48,284,471	344,531	50	0.28491	0.18997	1.57367
2	48,490,900	398,336	50	0.25792	0.18997	1.12638
2	48,517,142	496,696	50	0.23267	0.18997	0.70783
3	231,726	679,991	49	0.24843	0.18617	1.05154
3	282,868	695,810	49	0.26081	0.18617	1.26065
3	344,532	695,966	49	0.28016	0.18617	1.58744
3	398,342	736,998	49	0.28714	0.18617	1.70532
3	512,077	746,885	49	0.29273	0.18617	1.79973
3	680,001	747,000	50	0.32648	0.18997	2.26277
3	695,813	751,549	50	0.37677	0.18997	3.0963
3	699,310	771,314	50	0.37651	0.18997	3.09199
3	737,006	815,877	50	0.37716	0.18997	3.10291
3	746,894	832,964	50	0.37907	0.18997	3.13457
3	747,003	950,587	50	0.36096	0.18997	2.83436
3	751,550	997,385	50	0.3407	0.18997	2.49845
3	771,316	1,273,725	50	0.30838	0.18997	1.96271
3	829,528	1,300,848	50	0.29906	0.18997	1.80829
3	832,968	1,476,790	50	0.30004	0.18997	1.82457
3	950,594	1,729,279	50	0.27857	0.18997	1.46861
3	997,436	1,845,746	50	0.261	0.18997	1.17736
3	1,273,728	1,914,926	50	0.27655	0.18997	1.43517
3	1,300,855	1,938,348	50	0.27652	0.18997	1.43466
3	1,476,792	1,956,411	50	0.27254	0.18997	1.36861
3	1,729,280	1,987,219	50	0.2994	0.18997	1.81386
3	1,845,815	1,993,427	50	0.28333	0.18997	1.5475
3	1,914,927	2,102,009	50	0.29888	0.18997	1.80531
3	1,938,429	2,123,198	50	0.31182	0.18997	2.01976
3	1,958,135	2,216,020	50	0.32521	0.18997	2.24165
3	1,987,231	2,218,275	50	0.3322	0.18997	2.35759
3	1,993,428	2,262,104	50	0.35218	0.18997	2.68883
3	2,102,012	2,316,514	50	0.34688	0.18997	2.60085
3	2,123,216	2,511,596	50	0.32488	0.18997	2.23632
3	2,216,056	2,565,321	50	0.34485	0.18997	2.56726
3	2,218,280	2,684,863	50	0.30628	0.18997	1.92797
3	2,305,299	2,743,931	50	0.30915	0.18997	1.97548
3	2,316,520	2,767,349	50	0.31863	0.18997	2.1326
3	2,511,600	2,840,857	50	0.34431	0.18997	2.55827
3	2,565,384	2,871,194	50	0.33058	0.18997	2.3308
3	2,684,937	3,008,149	50	0.35594	0.18997	2.75106
3	2,743,935	3,014,366	50	0.35946	0.18997	2.80947
3	2,767,384	3,127,521	50	0.34207	0.18997	2.52112
3	2,840,860	3,204,350	50	0.32243	0.18997	2.19566
3	2,871,195	3,363,814	50	0.31537	0.18997	2.07853
3	3,008,161	3,390,089	50	0.32838	0.18997	2.29434
3	3,014,367	3,410,516	50	0.349	0.18997	2.63608
3	3,127,561	3,466,730	50	0.36309	0.18997	2.86959
3	3,318,230	3,508,411	50	0.37216	0.18997	3.01999
3	3,363,819	3,624,756	50	0.35864	0.18997	2.79577
3	3,390,119	3,797,318	50	0.32385	0.18997	2.21918
3	3,410,520	3,878,621	50	0.28954	0.18997	1.65051
3	3,466,768	3,918,592	50	0.27984	0.18997	1.4896
3	3,563,182	4,016,462	50	0.25032	0.18997	1.00037
3	3,708,752	4,115,650	50	0.26899	0.18997	1.30974
3	3,797,347	4,194,327	50	0.28919	0.18997	1.6447
3	3,878,623	4,399,391	50	0.30768	0.18997	1.95107
3	3,993,379	4,441,002	50	0.31872	0.18997	2.13421
3	4,016,471	4,441,679	50	0.34326	0.18997	2.54084
3	4,115,651	4,976,569	50	0.31491	0.18997	2.07093
3	4,194,361	5,169,316	50	0.28928	0.18997	1.6462
3	4,399,413	5,360,223	50	0.23879	0.18997	0.80926
3	4,441,011	5,477,568	50	0.23049	0.18997	0.67166
3	4,441,703	5,513,777	50	0.22805	0.18997	0.63128
3	5,075,642	5,554,454	50	0.25233	0.18997	1.03365
3	5,169,323	5,941,693	50	0.28519	0.18997	1.57838
3	5,360,261	6,356,142	50	0.33078	0.18997	2.3341
3	5,477,595	6,552,797	50	0.33193	0.18997	2.35317
3	5,520,020	6,693,416	50	0.32548	0.18997	2.24624
3	5,554,471	6,979,909	50	0.3093	0.18997	1.97794
3	5,941,719	7,105,882	50	0.30442	0.18997	1.89706
3	6,356,171	7,279,573	50	0.31528	0.18997	2.07704
3	6,552,818	7,531,850	50	0.31461	0.18997	2.06595
3	6,754,132	7,915,695	50	0.34229	0.18997	2.52484
3	6,979,942	8,177,343	50	0.34578	0.18997	2.58268
3	7,105,900	8,326,628	50	0.36362	0.18997	2.87844
3	7,279,574	8,392,165	50	0.32465	0.18997	2.23235
3	7,619,353	8,449,858	50	0.32414	0.18997	2.22392
3	7,915,715	9,488,927	50	0.32629	0.18997	2.25959
3	8,177,344	9,643,989	50	0.29884	0.18997	1.80458
3	8,326,657	10,330,706	50	0.25189	0.18997	1.02633
3	8,392,262	10,401,728	50	0.2612	0.18997	1.18077
3	8,870,936	10,705,972	50	0.28672	0.18997	1.6037
3	9,488,929	11,182,559	50	0.24905	0.18997	0.97924
3	9,644,031	11,713,292	50	0.27431	0.18997	1.39791
3	10,330,707	11,772,763	50	0.28515	0.18997	1.57765
3	10,401,729	11,892,529	50	0.29402	0.18997	1.72465
3	10,705,975	12,130,145	50	0.27248	0.18997	1.36769
3	11,182,563	12,248,569	50	0.27465	0.18997	1.40357
3	11,713,295	12,420,023	50	0.27716	0.18997	1.44518
3	11,772,764	12,447,541	50	0.28226	0.18997	1.52976
3	11,892,546	12,538,400	50	0.29734	0.18997	1.77968
3	12,130,157	12,552,665	50	0.29595	0.18997	1.75676
3	12,250,686	12,553,330	50	0.3432	0.18997	2.53984
3	12,431,025	12,553,514	50	0.34847	0.18997	2.62725
3	12,447,568	12,553,643	50	0.31314	0.18997	2.04164
3	12,547,606	12,553,755	50	0.26787	0.18997	1.29122
3	12,552,685	12,572,797	50	0.27691	0.18997	1.44112
3	12,553,370	12,678,179	50	0.24861	0.18997	0.97192
3	12,553,515	13,062,354	50	0.24233	0.18997	0.86792
3	12,553,646	13,062,938	50	0.25379	0.18997	1.05793
3	12,554,284	13,107,631	50	0.26552	0.18997	1.25227
3	12,572,802	13,455,946	50	0.24581	0.18997	0.92553
3	12,678,183	13,713,972	50	0.24096	0.18997	0.84513
3	13,062,376	14,131,572	50	0.23132	0.18997	0.68548
3	13,062,948	14,305,640	50	0.2648	0.18997	1.24038
3	13,107,648	14,679,323	50	0.30178	0.18997	1.85339
3	13,455,952	14,875,442	50	0.29028	0.18997	1.66278
3	13,713,989	15,673,695	50	0.28761	0.18997	1.61854
3	14,172,466	16,375,912	50	0.29305	0.18997	1.7086
3	14,305,641	16,873,595	50	0.28095	0.18997	1.50801
3	14,687,977	17,247,435	50	0.25956	0.18997	1.1535
3	14,964,273	17,648,335	50	0.27434	0.18997	1.39846
3	15,673,700	17,717,677	50	0.28802	0.18997	1.62522
3	16,461,154	18,029,573	50	0.31564	0.18997	2.08299
3	16,873,600	18,627,279	50	0.30961	0.18997	1.98309
3	17,247,449	18,934,126	50	0.31536	0.18997	2.07836
3	17,648,369	19,095,261	50	0.31762	0.18997	2.11588
3	17,717,689	19,564,164	50	0.28185	0.18997	1.52298
3	18,048,212	20,094,802	50	0.2807	0.18997	1.50394
3	18,627,280	20,188,878	50	0.30772	0.18997	1.95177
3	18,934,133	21,086,305	50	0.31245	0.18997	2.03014
3	19,104,254	21,762,362	50	0.2965	0.18997	1.76574
3	19,564,165	21,860,385	50	0.32744	0.18997	2.27869
3	20,100,156	22,450,223	50	0.32587	0.18997	2.2526
3	20,188,883	23,075,909	50	0.33234	0.18997	2.35986
3	21,086,310	23,531,807	50	0.31856	0.18997	2.13146
3	21,762,369	24,260,607	50	0.31668	0.18997	2.10032
3	21,860,392	24,444,328	50	0.30632	0.18997	1.92861
3	22,488,232	24,540,862	50	0.28898	0.18997	1.64106
3	23,075,925	24,804,956	50	0.27739	0.18997	1.44896
3	23,531,883	24,953,172	50	0.3086	0.18997	1.96635
3	24,432,199	25,116,448	50	0.31788	0.18997	2.12018
3	24,444,330	25,267,929	50	0.33933	0.18997	2.47584
3	24,551,109	25,512,060	50	0.35679	0.18997	2.76511
3	24,804,961	25,772,664	50	0.34544	0.18997	2.57702
3	24,953,174	26,322,519	50	0.34086	0.18997	2.50117
3	25,116,484	26,905,970	50	0.34165	0.18997	2.51415
3	25,267,939	26,928,139	50	0.32645	0.18997	2.26222
3	25,512,116	27,635,821	50	0.30723	0.18997	1.94361
3	25,772,665	27,755,491	50	0.30497	0.18997	1.90622
3	26,322,532	28,288,080	50	0.2937	0.18997	1.71934
3	26,906,074	28,751,357	50	0.31765	0.18997	2.11634
3	26,928,190	29,287,110	50	0.34265	0.18997	2.53071
3	27,635,832	29,360,896	50	0.38164	0.18997	3.17718
3	27,755,495	30,689,090	50	0.3869	0.18997	3.26433
3	28,503,457	31,415,015	50	0.36647	0.18997	2.92561
3	28,751,358	31,731,354	47	0.33439	0.17857	2.73554
3	29,287,113	31,881,661	47	0.30278	0.17857	2.1806
3	29,360,962	32,246,539	47	0.2953	0.17857	2.04922
3	30,856,446	32,667,464	47	0.30203	0.17857	2.16749
3	31,415,023	32,795,932	47	0.32538	0.17857	2.57745
3	31,735,021	32,827,251	50	0.33997	0.18997	2.48638
3	32,077,919	32,930,711	50	0.31881	0.18997	2.13555
3	32,331,621	33,361,765	50	0.31829	0.18997	2.12706
3	32,667,472	33,536,032	50	0.32433	0.18997	2.22706
3	32,795,949	33,836,363	50	0.3327	0.18997	2.3659
3	32,840,527	34,062,946	50	0.34449	0.18997	2.56134
3	32,930,728	34,700,014	50	0.37788	0.18997	3.11474
3	33,361,766	35,180,019	50	0.36479	0.18997	2.89776
3	33,536,043	35,189,059	50	0.35149	0.18997	2.67739
3	33,836,365	35,358,102	50	0.33073	0.18997	2.33328
3	34,338,414	35,557,183	50	0.30115	0.18997	1.84282
3	34,700,015	35,969,837	50	0.31555	0.18997	2.08155
3	35,180,025	36,001,724	50	0.30698	0.18997	1.9395
3	35,194,650	36,178,649	50	0.32033	0.18997	2.16079
3	35,358,159	36,597,428	50	0.31602	0.18997	2.08935
3	35,557,227	36,796,549	50	0.32269	0.18997	2.19994
3	35,983,947	36,925,554	50	0.2774	0.18997	1.44923
3	36,022,702	37,106,934	50	0.2805	0.18997	1.50063
3	36,249,768	37,470,266	50	0.28205	0.18997	1.52637
3	36,597,435	38,085,003	50	0.28416	0.18997	1.56123
3	36,796,552	38,334,317	50	0.29595	0.18997	1.75676
3	36,925,605	38,485,029	50	0.32182	0.18997	2.18546
3	37,135,592	38,582,286	50	0.29462	0.18997	1.73468
3	37,559,474	38,624,352	50	0.27549	0.18997	1.41755
3	38,085,004	38,678,826	50	0.3066	0.18997	1.93325
3	38,334,318	39,012,426	50	0.30544	0.18997	1.91401
3	38,486,474	39,313,551	50	0.304	0.18997	1.89019
3	38,582,290	39,601,982	50	0.34014	0.18997	2.48922
3	38,624,367	40,190,793	50	0.36633	0.18997	2.92338
3	38,678,846	40,283,562	50	0.37258	0.18997	3.02685
3	39,012,434	40,416,931	50	0.3705	0.18997	2.99246
3	39,420,466	40,677,715	50	0.38989	0.18997	3.31379
3	39,602,005	40,742,183	50	0.3678	0.18997	2.94766
3	40,190,802	40,900,590	50	0.34667	0.18997	2.59738
3	40,283,574	41,097,771	50	0.33741	0.18997	2.44388
3	40,417,828	41,921,031	50	0.35424	0.18997	2.72296
3	40,677,767	41,953,384	50	0.30834	0.18997	1.96203
3	40,769,969	42,264,980	50	0.30679	0.18997	1.93646
3	40,906,330	42,293,953	50	0.31904	0.18997	2.1395
3	41,097,774	42,364,321	50	0.31545	0.18997	2.08
3	41,941,573	42,372,865	50	0.26832	0.18997	1.29874
3	41,953,398	42,398,685	50	0.28197	0.18997	1.5249
3	42,265,014	42,486,191	50	0.25545	0.18997	1.08541
3	42,293,999	42,530,133	50	0.24289	0.18997	0.87713
3	42,364,334	42,581,303	50	0.24777	0.18997	0.95809
3	42,372,892	42,636,351	50	0.27523	0.18997	1.41333
3	42,442,500	42,678,506	50	0.31183	0.18997	2.0199
3	42,491,493	42,720,034	50	0.33739	0.18997	2.44362
3	42,530,144	42,825,530	50	0.33924	0.18997	2.47431
3	42,581,306	42,857,206	50	0.30992	0.18997	1.98824
3	42,636,355	42,938,019	50	0.32079	0.18997	2.16844
3	42,693,582	42,938,231	50	0.32315	0.18997	2.20761
3	42,720,052	42,981,240	50	0.31875	0.18997	2.13454
3	42,825,537	43,173,773	50	0.29485	0.18997	1.7384
3	42,890,182	43,220,249	50	0.30987	0.18997	1.98737
3	42,938,028	43,355,559	50	0.3063	0.18997	1.92824
3	42,938,251	43,383,367	50	0.2846	0.18997	1.56855
3	43,129,705	43,418,444	50	0.31294	0.18997	2.0384
3	43,173,788	43,521,512	50	0.32511	0.18997	2.24004
3	43,220,258	43,635,446	50	0.33823	0.18997	2.45762
3	43,369,386	44,070,967	50	0.35051	0.18997	2.66109
3	43,387,507	44,100,231	50	0.37622	0.18997	3.08734
3	43,434,627	44,174,316	50	0.38695	0.18997	3.26507
3	43,521,517	44,198,531	50	0.40426	0.18997	3.55209
3	43,635,447	44,344,814	50	0.40079	0.18997	3.49459
3	44,070,995	44,542,713	50	0.39135	0.18997	3.33809
3	44,100,241	44,659,979	50	0.38096	0.18997	3.16586
3	44,174,342	44,661,807	50	0.36987	0.18997	2.98193
3	44,198,535	44,767,394	50	0.33304	0.18997	2.37156
3	44,380,597	44,817,197	50	0.27996	0.18997	1.4917
3	44,542,732	44,986,062	50	0.28534	0.18997	1.58078
3	44,659,990	45,097,813	50	0.27167	0.18997	1.35419
3	44,661,808	45,151,900	50	0.27567	0.18997	1.42054
3	44,767,396	45,228,226	50	0.31869	0.18997	2.13367
3	44,893,046	45,385,888	50	0.36706	0.18997	2.93546
3	44,986,064	45,506,965	50	0.37455	0.18997	3.0596
3	45,097,871	45,561,615	50	0.39215	0.18997	3.35139
3	45,151,903	45,674,662	50	0.38746	0.18997	3.27357
3	45,228,239	45,832,938	50	0.39565	0.18997	3.40928
3	45,391,460	45,860,119	50	0.41351	0.18997	3.70537
3	45,507,042	45,865,337	50	0.39197	0.18997	3.34828
3	45,561,616	45,966,591	50	0.37356	0.18997	3.04318
3	45,712,637	46,193,524	50	0.36499	0.18997	2.90108
3	45,832,951	46,195,079	50	0.36781	0.18997	2.9478
3	45,860,130	46,250,141	50	0.36862	0.18997	2.96132
3	45,865,338	46,340,295	50	0.38971	0.18997	3.3108
3	45,966,604	46,350,829	50	0.42526	0.18997	3.9002	Balancing
3	46,193,837	46,420,216	50	0.42614	0.18997	3.9147	Balancing
3	46,219,979	46,542,042	50	0.41394	0.18997	3.7125
3	46,256,174	46,650,485	50	0.37831	0.18997	3.12184
3	46,349,203	46,765,405	50	0.37827	0.18997	3.12122
3	46,377,558	46,777,787	50	0.36086	0.18997	2.83264
3	46,420,261	46,837,537	49	0.36687	0.18617	3.05208
3	46,542,057	47,072,609	49	0.35921	0.18617	2.92264
3	46,654,458	47,123,402	49	0.37851	0.18617	3.24871
3	46,765,419	47,153,412	49	0.35038	0.18617	2.77355
3	46,777,817	47,199,536	49	0.29125	0.18617	1.77485
3	46,837,549	47,329,113	50	0.28861	0.18997	1.63504
3	47,093,143	47,396,782	50	0.29755	0.18997	1.78323
3	47,123,420	47,438,961	50	0.29783	0.18997	1.78785
3	47,153,417	47,451,186	50	0.2907	0.18997	1.66974
3	47,207,943	47,554,736	50	0.35108	0.18997	2.67049
3	47,332,847	47,557,787	50	0.32592	0.18997	2.25356
3	47,396,806	47,608,622	50	0.30649	0.18997	1.93147
3	47,438,966	47,696,917	50	0.29829	0.18997	1.79548
3	47,451,188	47,951,881	50	0.33432	0.18997	2.39271
3	47,554,762	48,015,350	50	0.30794	0.18997	1.9555
3	47,594,819	48,309,320	50	0.31836	0.18997	2.12818
3	47,608,623	48,446,043	50	0.32301	0.18997	2.20523
3	47,752,864	48,522,832	50	0.29477	0.18997	1.73707
3	47,951,911	48,723,588	50	0.27568	0.18997	1.42079
3	48,088,220	48,764,307	50	0.28782	0.18997	1.62189
3	48,326,846	48,780,431	50	0.31947	0.18997	2.14654
3	48,446,066	48,798,172	50	0.32284	0.18997	2.2025
3	48,542,930	48,911,976	50	0.35983	0.18997	2.81555
3	48,723,593	49,171,677	50	0.36159	0.18997	2.84476
3	48,770,180	49,215,127	50	0.366	0.18997	2.91781
3	48,787,117	49,282,975	50	0.33325	0.18997	2.37502
3	48,803,745	49,320,432	50	0.33036	0.18997	2.32709
3	48,912,003	49,498,707	50	0.31695	0.18997	2.10472
3	49,171,734	49,697,269	50	0.31669	0.18997	2.10047
3	49,215,167	50,223,577	50	0.29393	0.18997	1.72327
3	49,282,984	50,255,182	50	0.25464	0.18997	1.07198
3	49,320,436	50,322,047	50	0.20448	0.18997	0.24056
3	49,498,710	50,393,707	50	0.15902	0.18997	-0.51307	Positive
3	49,754,822	50,483,122	50	0.12522	0.18997	-1.07326	Positive
3	50,223,600	50,514,233	50	0.10885	0.18997	-1.34471	Positive
3	50,286,890	50,647,345	50	0.12089	0.18997	-1.14505	Positive
3	50,372,708	50,693,275	50	0.16173	0.18997	-0.46807	Positive
3	50,401,932	50,963,286	50	0.18808	0.18997	-0.03128	Positive
3	50,483,179	51,047,574	50	0.1919	0.18997	0.03197
3	50,576,700	51,106,323	50	0.22508	0.18997	0.58191
3	50,647,354	51,159,658	50	0.21403	0.18997	0.39889
3	50,722,882	51,279,758	50	0.22029	0.18997	0.50252
3	51,026,605	51,361,036	50	0.24936	0.18997	0.9844
3	51,047,986	51,398,771	50	0.29546	0.18997	1.74854
3	51,120,503	51,488,940	50	0.29117	0.18997	1.6774
3	51,195,175	51,501,767	50	0.33725	0.18997	2.44131
3	51,279,824	51,529,320	50	0.36158	0.18997	2.84453
3	51,361,093	51,562,909	50	0.3498	0.18997	2.64929
3	51,407,174	51,853,505	50	0.36079	0.18997	2.8315
3	51,488,977	51,984,687	50	0.35799	0.18997	2.78507
3	51,502,312	52,189,394	50	0.35902	0.18997	2.80209
3	51,529,329	52,249,303	50	0.34316	0.18997	2.53927
3	51,610,319	52,317,070	50	0.31678	0.18997	2.10198
3	51,853,506	52,420,845	50	0.27863	0.18997	1.46957
3	52,085,605	52,560,494	50	0.28946	0.18997	1.64918
3	52,234,989	52,608,937	50	0.27101	0.18997	1.34335
3	52,249,402	52,656,227	50	0.27537	0.18997	1.41555
3	52,317,083	52,674,153	50	0.28441	0.18997	1.56534
3	52,420,887	52,768,867	50	0.2935	0.18997	1.71607
3	52,560,496	52,859,043	50	0.28652	0.18997	1.60043
3	52,610,055	52,899,745	50	0.30647	0.18997	1.93116
3	52,662,118	53,007,714	50	0.26461	0.18997	1.23723
3	52,675,706	53,171,930	50	0.31299	0.18997	2.03922
3	52,768,874	53,277,243	50	0.31557	0.18997	2.08189
3	52,859,097	53,280,633	50	0.3242	0.18997	2.22492
3	52,963,390	53,316,620	50	0.31875	0.18997	2.13469
3	53,007,735	53,527,014	50	0.34631	0.18997	2.59141
3	53,227,548	53,540,173	50	0.29361	0.18997	1.71798
3	53,277,248	53,583,889	50	0.30001	0.18997	1.82398
3	53,281,032	53,663,278	50	0.30783	0.18997	1.95361
3	53,316,626	53,752,758	50	0.28467	0.18997	1.56977
3	53,529,734	53,891,307	50	0.28996	0.18997	1.65735
3	53,540,177	53,939,258	50	0.31751	0.18997	2.11402
3	53,583,894	54,007,632	50	0.32064	0.18997	2.16603
3	53,663,356	54,036,394	50	0.31176	0.18997	2.0188
3	53,752,762	54,052,019	50	0.34304	0.18997	2.53734
3	53,891,308	54,116,311	50	0.35596	0.18997	2.75137
3	53,956,259	54,158,319	50	0.34213	0.18997	2.52225
3	54,007,670	54,287,735	50	0.30972	0.18997	1.98501
3	54,041,080	54,373,384	50	0.28186	0.18997	1.5231
3	54,052,025	54,502,091	50	0.28095	0.18997	1.50815
3	54,116,347	54,599,543	50	0.26547	0.18997	1.25145
3	54,158,349	54,656,213	50	0.26622	0.18997	1.26387
3	54,287,758	54,802,240	50	0.26452	0.18997	1.23566
3	54,373,439	54,970,901	50	0.25338	0.18997	1.05106
3	54,538,028	55,106,833	50	0.24586	0.18997	0.9265
3	54,599,578	55,184,280	50	0.26481	0.18997	1.24053
3	54,695,730	55,214,782	50	0.27838	0.18997	1.46554
3	54,824,089	55,234,879	50	0.2813	0.18997	1.51389
3	54,970,908	55,363,804	50	0.32215	0.18997	2.19098
3	55,144,789	55,469,197	50	0.32607	0.18997	2.25592
3	55,195,410	55,504,380	50	0.30536	0.18997	1.91275
3	55,214,785	55,517,965	50	0.29817	0.18997	1.79357
3	55,234,913	55,612,414	50	0.31724	0.18997	2.10962
3	55,368,262	55,646,656	50	0.31773	0.18997	2.11779
3	55,469,289	55,752,735	50	0.31533	0.18997	2.07791
3	55,504,383	55,832,643	50	0.33948	0.18997	2.47818
3	55,526,116	55,882,544	50	0.35126	0.18997	2.67351
3	55,617,681	55,935,168	50	0.36706	0.18997	2.93546
3	55,647,405	56,027,263	50	0.35996	0.18997	2.81781
3	55,752,739	56,377,141	50	0.37762	0.18997	3.11055
3	55,832,647	56,462,193	49	0.35872	0.18617	2.91438
3	55,882,907	56,470,747	49	0.33141	0.18617	2.45304
3	55,935,173	56,575,461	49	0.27754	0.18617	1.5433
3	56,027,268	56,680,805	49	0.2819	0.18617	1.61682
3	56,402,396	56,831,624	49	0.24753	0.18617	1.03636
3	56,462,262	56,878,101	50	0.23933	0.18997	0.81816
3	56,470,760	56,962,230	50	0.27377	0.18997	1.38911
3	56,575,471	57,004,234	50	0.29433	0.18997	1.72986
3	56,746,379	57,136,799	50	0.2835	0.18997	1.55028
3	56,839,982	57,219,267	50	0.3121	0.18997	2.02441
3	56,878,168	57,254,864	50	0.3418	0.18997	2.5167
3	56,962,251	57,378,397	50	0.29275	0.18997	1.7037
3	57,023,952	57,447,376	50	0.28735	0.18997	1.61415
3	57,162,749	57,485,679	50	0.30384	0.18997	1.88746
3	57,219,271	57,493,695	50	0.29016	0.18997	1.66081
3	57,254,935	57,541,686	50	0.24607	0.18997	0.92988
3	57,378,403	57,598,003	50	0.29188	0.18997	1.68923
3	57,447,380	57,643,929	50	0.31325	0.18997	2.04344
3	57,485,680	57,786,076	50	0.29876	0.18997	1.80331
3	57,495,031	57,799,403	50	0.29622	0.18997	1.76121
3	57,541,745	57,862,481	50	0.32688	0.18997	2.26933
3	57,598,037	57,885,478	50	0.31047	0.18997	1.99737
3	57,683,079	57,965,194	50	0.31387	0.18997	2.05367
3	57,786,091	58,071,770	50	0.2947	0.18997	1.73606
3	57,799,427	58,142,756	50	0.27494	0.18997	1.40837
3	57,862,492	58,285,909	50	0.23752	0.18997	0.78811
3	57,885,479	58,291,044	50	0.21582	0.18997	0.42851
3	57,982,436	58,328,610	50	0.21707	0.18997	0.44919
3	58,081,150	58,598,611	50	0.1981	0.18997	0.13476
3	58,161,081	58,725,076	50	0.20732	0.18997	0.28757
3	58,285,912	58,896,577	50	0.19518	0.18997	0.08635
3	58,291,698	59,151,684	50	0.19727	0.18997	0.12105
3	58,328,634	59,316,458	50	0.2018	0.18997	0.19612
3	58,602,405	59,370,304	50	0.2515	0.18997	1.01997
3	58,725,080	59,503,386	50	0.27319	0.18997	1.37942
3	58,896,586	59,542,073	50	0.27446	0.18997	1.40046
3	59,188,384	59,877,487	50	0.28682	0.18997	1.60545
3	59,316,712	59,949,994	50	0.28282	0.18997	1.53901
3	59,439,689	60,125,642	50	0.26067	0.18997	1.17193
3	59,506,547	60,133,899	50	0.23748	0.18997	0.78743
3	59,542,074	60,134,033	50	0.26444	0.18997	1.23436
3	59,877,492	60,161,809	50	0.27552	0.18997	1.41811
3	59,949,995	60,296,101	50	0.27603	0.18997	1.42645
3	60,125,643	60,325,051	50	0.30158	0.18997	1.85003
3	60,133,911	60,460,694	50	0.31849	0.18997	2.13032
3	60,134,040	60,497,402	50	0.35944	0.18997	2.80908
3	60,161,810	60,555,763	50	0.36054	0.18997	2.82741
3	60,296,102	60,615,668	50	0.37365	0.18997	3.04459
3	60,325,072	60,634,004	50	0.38906	0.18997	3.3001
3	60,460,709	60,648,289	50	0.41612	0.18997	3.74863
3	60,497,424	60,686,886	50	0.40312	0.18997	3.53314
3	60,555,774	60,768,782	50	0.37497	0.18997	3.06661
3	60,615,730	60,784,095	50	0.34086	0.18997	2.50107
3	60,634,016	60,784,857	50	0.28041	0.18997	1.49919
3	60,648,323	60,878,841	50	0.24102	0.18997	0.84624
3	60,695,181	60,884,254	50	0.20962	0.18997	0.32578
3	60,768,799	61,019,673	50	0.22834	0.18997	0.63595
3	60,784,143	61,035,526	50	0.26354	0.18997	1.21949
3	60,784,858	61,076,864	50	0.27675	0.18997	1.43839
3	60,878,844	61,152,210	50	0.2567	0.18997	1.10614
3	60,936,804	61,234,397	50	0.26612	0.18997	1.26224
3	61,035,514	61,344,854	50	0.28674	0.18997	1.60398
3	61,035,529	61,378,974	50	0.27877	0.18997	1.47193
3	61,076,865	61,412,779	50	0.31313	0.18997	2.04156
3	61,169,966	61,414,743	50	0.34025	0.18997	2.49102
3	61,234,399	61,418,259	50	0.35944	0.18997	2.80919
3	61,344,912	61,517,822	50	0.35519	0.18997	2.73873
3	61,379,023	61,593,470	50	0.34997	0.18997	2.65213
3	61,412,796	61,683,595	50	0.32222	0.18997	2.19219
3	61,414,748	61,709,221	50	0.35811	0.18997	2.787
3	61,418,273	61,780,630	50	0.3624	0.18997	2.85825
3	61,551,301	61,816,127	50	0.3491	0.18997	2.63768
3	61,623,694	61,844,593	50	0.3534	0.18997	2.70902
3	61,709,054	61,878,131	50	0.36306	0.18997	2.86906
3	61,709,222	61,911,530	50	0.33848	0.18997	2.46165
3	61,780,661	61,943,921	50	0.32621	0.18997	2.25837
3	61,827,531	61,975,697	50	0.34605	0.18997	2.58711
3	61,844,600	62,123,046	50	0.36531	0.18997	2.90637
3	61,878,132	62,172,235	50	0.38295	0.18997	3.19889
3	61,911,582	62,212,085	50	0.39191	0.18997	3.3473
3	61,950,437	135,072	50	0.39054	0.18997	3.32456
3	61,975,698	211,038	49	0.36331	0.18617	2.99193
3	62,123,466	260,877	49	0.34719	0.18617	2.71963
3	62,182,542	279,210	49	0.34097	0.18617	2.61449
3	62,228,831	279,919	46	0.2939	0.17477	2.13342
4	135,080	389,492	46	0.26531	0.17477	1.62155
4	213,896	434,109	47	0.295	0.17857	2.04398
4	279,141	463,745	47	0.27906	0.17857	1.76411
4	279,211	598,658	47	0.27468	0.17857	1.68725
4	303,450	774,294	50	0.30891	0.18997	1.97152
4	389,503	846,289	50	0.31252	0.18997	2.03139
4	438,551	856,824	50	0.28212	0.18997	1.52752
4	463,746	856,915	50	0.29357	0.18997	1.71719
4	598,694	858,152	50	0.29664	0.18997	1.76822
4	774,351	858,797	50	0.31442	0.18997	2.0629
4	846,294	867,281	50	0.34118	0.18997	2.50639
4	856,826	868,618	50	0.36809	0.18997	2.95247
4	856,934	870,671	50	0.36662	0.18997	2.92811
4	858,167	964,557	50	0.38853	0.18997	3.29129
4	858,825	1,028,943	50	0.3826	0.18997	3.19309
4	867,304	1,206,425	50	0.37833	0.18997	3.12226
4	868,622	1,252,736	50	0.38267	0.18997	3.19421
4	870,672	1,265,238	50	0.38675	0.18997	3.26186
4	965,504	1,512,660	50	0.37235	0.18997	3.0231
4	1,028,952	1,593,082	50	0.35223	0.18997	2.68956
4	1,206,440	1,694,598	50	0.34271	0.18997	2.53188
4	1,252,740	1,731,423	50	0.32283	0.18997	2.2023
4	1,346,753	1,736,244	50	0.29877	0.18997	1.80348
4	1,512,661	1,759,515	50	0.30323	0.18997	1.87743
4	1,593,083	1,812,124	50	0.32557	0.18997	2.24762
4	1,714,675	1,821,230	50	0.34943	0.18997	2.64312
4	1,731,426	1,837,947	50	0.34968	0.18997	2.64734
4	1,736,245	1,839,402	50	0.35841	0.18997	2.79209
4	1,771,373	1,926,010	50	0.33805	0.18997	2.4546
4	1,813,823	2,026,840	50	0.30632	0.18997	1.9286
4	1,821,254	2,187,322	50	0.27385	0.18997	1.39035
4	1,837,989	2,209,876	50	0.28748	0.18997	1.61623
4	1,839,403	2,486,454	50	0.31441	0.18997	2.06262
4	1,926,026	2,487,306	50	0.31231	0.18997	2.02781
4	2,026,877	2,610,318	50	0.33975	0.18997	2.48268
4	2,187,468	2,704,089	50	0.37725	0.18997	3.10432
4	2,209,880	2,714,215	50	0.36212	0.18997	2.85354
4	2,487,149	2,832,462	50	0.33549	0.18997	2.41208
4	2,505,433	2,942,279	50	0.3556	0.18997	2.74554
4	2,650,542	2,998,678	46	0.33397	0.17477	2.85112
4	2,709,198	3,056,731	43	0.29975	0.16337	2.59926
4	2,742,801	3,060,438	43	0.31308	0.16337	2.85333
4	2,832,486	3,196,939	43	0.31421	0.16337	2.87497
4	2,942,289	3,376,348	43	0.28542	0.16337	2.32628
4	2,998,679	3,570,602	47	0.28805	0.17857	1.92208
4	3,056,734	3,634,020	50	0.31253	0.18997	2.0315
4	3,078,531	3,776,973	50	0.28936	0.18997	1.6475
4	3,199,786	3,815,595	50	0.29732	0.18997	1.77942
4	3,376,381	3,881,038	50	0.29767	0.18997	1.78518
4	3,570,628	3,904,289	50	0.30173	0.18997	1.85244
4	3,642,356	3,947,332	50	0.31195	0.18997	2.02187
4	3,780,429	4,018,606	50	0.30167	0.18997	1.85152
4	3,815,644	4,235,771	50	0.31481	0.18997	2.06935
4	3,881,076	4,349,088	50	0.31467	0.18997	2.06702
4	3,911,044	4,487,464	50	0.3243	0.18997	2.22669
4	3,947,371	4,532,742	50	0.29634	0.18997	1.76315
4	4,018,627	4,587,227	50	0.33364	0.18997	2.38138
4	4,235,772	4,590,557	50	0.32795	0.18997	2.28713
4	4,349,092	4,603,831	50	0.34555	0.18997	2.57883
4	4,500,004	4,673,850	50	0.34238	0.18997	2.52628
4	4,532,771	4,732,984	50	0.33997	0.18997	2.4864
4	4,587,229	4,760,575	50	0.36257	0.18997	2.86103
4	4,599,323	4,811,091	50	0.37022	0.18997	2.98779
4	4,603,833	4,832,810	50	0.35856	0.18997	2.79452
4	4,673,891	4,875,416	50	0.3506	0.18997	2.66263
4	4,733,005	4,909,739	50	0.3651	0.18997	2.90291
4	4,760,588	4,911,333	50	0.34807	0.18997	2.62062
4	4,817,489	5,017,888	50	0.3376	0.18997	2.44711
4	4,832,820	5,104,399	50	0.35812	0.18997	2.78719
4	4,875,417	5,134,334	50	0.36465	0.18997	2.8955
4	4,909,745	5,166,752	50	0.35596	0.18997	2.75137
4	4,911,340	5,212,930	50	0.30762	0.18997	1.95019
4	5,035,830	5,433,483	50	0.2915	0.18997	1.68288
4	5,126,431	5,509,182	50	0.26311	0.18997	1.21242
4	5,134,336	5,596,900	50	0.23472	0.18997	0.7417
4	5,184,970	5,835,712	50	0.23102	0.18997	0.68045
4	5,215,334	5,979,227	50	0.25726	0.18997	1.11543
4	5,433,499	6,197,604	50	0.25685	0.18997	1.10862
4	5,510,776	6,224,133	50	0.2903	0.18997	1.66307
4	5,596,911	6,299,166	50	0.28006	0.18997	1.49333
4	5,835,713	6,368,428	50	0.28165	0.18997	1.51961
4	5,979,290	6,372,392	50	0.29696	0.18997	1.77343
4	6,197,655	6,416,266	50	0.30906	0.18997	1.974
4	6,252,069	6,470,536	50	0.28214	0.18997	1.52775
4	6,319,170	6,473,321	50	0.3276	0.18997	2.28138
4	6,368,478	6,479,009	50	0.33784	0.18997	2.45108
4	6,372,412	6,522,274	50	0.29587	0.18997	1.75541
4	6,416,278	6,546,006	50	0.26778	0.18997	1.28978
4	6,470,611	6,593,583	50	0.28277	0.18997	1.53828
4	6,478,652	6,620,045	50	0.29099	0.18997	1.67455
4	6,479,017	6,655,964	50	0.31623	0.18997	2.09287
4	6,522,282	6,973,535	50	0.33127	0.18997	2.34213
4	6,546,014	7,021,632	50	0.37243	0.18997	3.02451
4	6,593,587	7,039,216	50	0.35918	0.18997	2.80474
4	6,620,052	7,129,697	50	0.3764	0.18997	3.09027
4	6,661,977	7,280,477	50	0.34007	0.18997	2.488
4	6,973,550	7,370,703	50	0.36646	0.18997	2.92541
4	7,021,654	7,403,601	50	0.3703	0.18997	2.98917
4	7,040,566	7,459,074	50	0.38059	0.18997	3.15966
4	7,129,718	7,813,777	50	0.3315	0.18997	2.34601
4	7,280,479	7,855,510	46	0.29398	0.17477	2.13486
4	7,370,709	8,009,656	44	0.26323	0.16717	1.79247
4	7,403,672	8,063,902	44	0.23242	0.16717	1.21747
4	7,473,690	8,103,529	44	0.19508	0.16717	0.5207
4	7,813,792	8,118,772	44	0.1936	0.16717	0.49312
4	7,855,518	8,179,698	48	0.25094	0.18237	1.18055
4	8,009,689	8,265,898	50	0.26794	0.18997	1.29249
4	8,063,924	8,365,885	50	0.28532	0.18997	1.58052
4	8,104,386	8,526,511	50	0.29702	0.18997	1.77444
4	8,162,933	8,542,890	50	0.32003	0.18997	2.15589
4	8,179,710	8,610,924	50	0.32144	0.18997	2.17916
4	8,265,913	8,634,354	50	0.30269	0.18997	1.86836
4	8,365,887	8,665,355	50	0.32307	0.18997	2.20628
4	8,526,557	8,715,081	50	0.35247	0.18997	2.69364
4	8,542,915	8,758,570	50	0.36252	0.18997	2.86022
4	8,631,674	8,826,457	50	0.35956	0.18997	2.81107
4	8,634,375	8,873,616	50	0.41329	0.18997	3.70174
4	8,712,808	8,873,948	50	0.41622	0.18997	3.75027
4	8,715,101	8,878,505	50	0.39903	0.18997	3.46535
4	8,758,573	8,901,114	50	0.39247	0.18997	3.35668
4	8,826,539	8,989,357	50	0.36869	0.18997	2.96244
4	8,873,619	8,992,363	50	0.32435	0.18997	2.22754
4	8,873,972	9,069,357	50	0.30243	0.18997	1.86405
4	8,878,522	9,076,208	50	0.30784	0.18997	1.95375
4	8,901,134	9,090,706	50	0.29462	0.18997	1.73462
4	8,989,378	9,264,717	50	0.29959	0.18997	1.817
4	9,021,383	9,388,947	50	0.28839	0.18997	1.63147
4	9,069,380	9,431,663	50	0.26004	0.18997	1.16139
4	9,090,032	9,450,539	50	0.24126	0.18997	0.85012
4	9,090,768	9,453,017	50	0.2494	0.18997	0.98505
4	9,264,736	9,633,750	50	0.24647	0.18997	0.93647
4	9,388,948	9,779,328	50	0.27496	0.18997	1.40879
4	9,431,670	9,811,642	50	0.29253	0.18997	1.69998
4	9,452,502	9,969,036	50	0.32202	0.18997	2.18879
4	9,453,025	10,121,586	50	0.33342	0.18997	2.37778
4	9,633,762	10,139,102	50	0.34478	0.18997	2.56607
4	9,779,329	10,268,201	50	0.3329	0.18997	2.36923
4	9,811,696	10,354,399	50	0.3391	0.18997	2.47202
4	9,969,052	10,550,409	50	0.32265	0.18997	2.1992
4	10,121,597	10,821,006	50	0.31383	0.18997	2.053
4	10,139,103	10,930,017	50	0.31702	0.18997	2.10596
4	10,268,250	10,961,720	50	0.32223	0.18997	2.19231
4	10,354,441	11,038,672	50	0.3071	0.18997	1.94155
4	10,573,444	11,038,863	50	0.32724	0.18997	2.27536
4	10,821,007	11,183,554	50	0.32472	0.18997	2.23362
4	10,930,030	11,213,545	50	0.33286	0.18997	2.36843
4	10,961,727	11,221,212	50	0.31622	0.18997	2.09267
4	11,038,677	11,321,012	50	0.33325	0.18997	2.37494
4	11,038,864	11,411,499	50	0.30428	0.18997	1.89474
4	11,183,572	11,588,607	50	0.26438	0.18997	1.23338
4	11,215,473	12,126,147	50	0.2387	0.18997	0.80769
4	11,222,062	12,278,029	50	0.25353	0.18997	1.05361
4	11,321,880	12,589,938	50	0.25294	0.18997	1.04371
4	11,451,777	12,720,563	50	0.26496	0.18997	1.24298
4	11,588,620	12,948,029	50	0.29916	0.18997	1.80984
4	12,126,304	13,705,155	50	0.32538	0.18997	2.24449
4	12,287,148	14,224,462	50	0.3233	0.18997	2.21005
4	12,610,517	14,639,619	50	0.32265	0.18997	2.19917
4	12,720,579	15,022,001	50	0.34092	0.18997	2.50212
4	13,037,304	15,425,017	50	0.34865	0.18997	2.63014
4	13,892,011	15,903,407	50	0.3375	0.18997	2.4454
4	14,224,464	16,750,079	50	0.33668	0.18997	2.43175
4	14,639,642	17,052,183	50	0.35121	0.18997	2.67269
4	15,109,465	17,077,824	50	0.35559	0.18997	2.74529
4	15,425,057	17,423,413	50	0.3704	0.18997	2.99069
4	16,092,352	17,893,453	50	0.37545	0.18997	3.07443
4	16,750,128	17,917,218	50	0.39384	0.18997	3.37932
4	17,052,184	18,080,531	50	0.39817	0.18997	3.45102
4	17,077,862	18,199,950	50	0.40646	0.18997	3.58851
4	17,423,441	18,273,197	50	0.40733	0.18997	3.6029
4	17,893,460	18,528,911	50	0.37459	0.18997	3.06031
4	17,917,228	18,530,219	50	0.34524	0.18997	2.57376
4	18,124,034	19,034,865	50	0.2966	0.18997	1.76752
4	18,199,959	19,274,020	50	0.27137	0.18997	1.34932
4	18,273,215	19,478,090	50	0.22323	0.18997	0.55136
4	18,528,939	19,558,444	50	0.22957	0.18997	0.65634
4	18,614,179	19,843,005	50	0.21938	0.18997	0.48751
4	19,034,886	20,437,170	50	0.23822	0.18997	0.79977
4	19,288,916	20,925,984	50	0.24267	0.18997	0.87358
4	19,478,160	21,198,675	50	0.2934	0.18997	1.71446
4	19,558,447	21,423,059	50	0.30335	0.18997	1.8794
4	19,958,596	21,842,558	50	0.32916	0.18997	2.30711
4	20,480,195	22,025,320	50	0.33536	0.18997	2.4099
4	21,007,880	22,155,486	50	0.32729	0.18997	2.27611
4	21,198,678	22,339,095	50	0.31693	0.18997	2.10441
4	21,423,093	22,494,593	50	0.3397	0.18997	2.48193
4	21,842,563	23,776,864	50	0.33929	0.18997	2.47516
4	22,025,329	23,913,673	50	0.32707	0.18997	2.2726
4	22,276,065	24,239,607	50	0.33054	0.18997	2.33002
4	22,339,174	24,736,324	50	0.32255	0.18997	2.19763
4	22,494,602	24,824,206	50	0.30209	0.18997	1.85848
4	23,776,894	25,057,060	50	0.3022	0.18997	1.86028
4	23,913,705	25,321,649	50	0.28615	0.18997	1.59427
4	24,239,619	25,845,175	50	0.28496	0.18997	1.57448
4	24,736,325	26,683,453	50	0.28003	0.18997	1.49287
4	24,824,210	27,100,332	50	0.31589	0.18997	2.08722
4	25,068,963	27,620,394	50	0.29198	0.18997	1.69086
4	25,321,659	28,541,209	50	0.31209	0.18997	2.02416
4	26,023,184	29,137,803	50	0.32538	0.18997	2.24457
4	26,703,519	29,463,149	50	0.3258	0.18997	2.25147
4	27,305,204	29,860,454	50	0.2921	0.18997	1.69283
4	27,681,445	30,426,807	50	0.33298	0.18997	2.37047
4	28,541,220	31,006,880	50	0.32677	0.18997	2.2676
4	29,137,806	31,649,016	50	0.3149	0.18997	2.0707
4	29,463,156	31,777,746	50	0.32774	0.18997	2.28368
4	29,900,617	31,799,906	50	0.33589	0.18997	2.4187
4	30,578,775	31,799,961	50	0.28932	0.18997	1.64687
4	31,006,928	32,140,822	50	0.31811	0.18997	2.12404
4	31,777,689	32,473,854	50	0.31213	0.18997	2.02489
4	31,777,755	32,573,092	50	0.30016	0.18997	1.82652
4	31,799,915	32,793,665	50	0.32004	0.18997	2.15609
4	31,883,055	32,937,373	50	0.3675	0.18997	2.9427
4	32,140,828	33,472,649	50	0.37348	0.18997	3.04178
4	32,533,804	33,677,972	50	0.35771	0.18997	2.78049
4	32,634,002	34,022,706	50	0.34353	0.18997	2.54537
4	32,918,994	34,135,261	50	0.31453	0.18997	2.06468
4	33,016,547	34,168,546	50	0.30367	0.18997	1.88467
4	33,472,691	34,277,822	50	0.27382	0.18997	1.38993
4	33,677,980	34,763,620	50	0.27823	0.18997	1.4629
4	34,071,135	34,923,904	50	0.28348	0.18997	1.55008
4	34,135,262	34,994,956	50	0.27705	0.18997	1.44348
4	34,168,554	35,169,502	50	0.26103	0.18997	1.17785
4	34,293,810	35,791,376	49	0.25435	0.18617	1.15155
4	34,789,750	36,281,768	49	0.27804	0.18617	1.55177
4	34,923,958	36,288,296	49	0.31239	0.18617	2.13182
4	34,994,960	36,708,683	49	0.33358	0.18617	2.48977
4	35,169,535	36,825,140	49	0.34542	0.18617	2.68984
4	35,791,409	37,437,061	50	0.37375	0.18997	3.04625
4	36,288,058	37,716,533	50	0.37602	0.18997	3.0839
4	36,288,337	37,828,088	50	0.33735	0.18997	2.44303
4	36,710,954	37,890,483	50	0.32105	0.18997	2.17279
4	36,825,141	38,419,503	50	0.32395	0.18997	2.22086
4	37,438,738	38,716,151	50	0.30031	0.18997	1.82889
4	37,764,522	39,082,151	50	0.28303	0.18997	1.54249
4	37,828,089	39,200,463	50	0.31396	0.18997	2.05525
4	37,890,512	39,375,677	50	0.31673	0.18997	2.10116
4	38,446,248	39,375,745	50	0.33782	0.18997	2.45074
4	38,716,159	39,993,062	50	0.36032	0.18997	2.82375
4	39,132,240	40,239,654	50	0.37731	0.18997	3.10536
4	39,200,473	40,955,048	50	0.35694	0.18997	2.76759
4	39,375,678	41,362,499	50	0.33864	0.18997	2.46435
4	39,416,941	41,757,243	50	0.30869	0.18997	1.96789
4	39,993,071	42,255,270	50	0.29706	0.18997	1.77504
4	40,403,791	42,427,666	50	0.27993	0.18997	1.49109
4	40,955,092	43,011,057	50	0.30135	0.18997	1.84629
4	41,362,502	43,535,545	50	0.31291	0.18997	2.03775
4	41,757,301	43,964,557	50	0.30889	0.18997	1.97116
4	42,255,281	44,712,547	50	0.30019	0.18997	1.82701
4	42,626,913	45,056,587	50	0.30716	0.18997	1.94247
4	43,083,776	45,593,356	50	0.27176	0.18997	1.35575
4	43,780,969	45,628,261	50	0.30731	0.18997	1.94497
4	43,964,558	46,096,226	50	0.3155	0.18997	2.0807
4	44,925,739	46,105,850	50	0.35383	0.18997	2.71609
4	45,056,629	46,278,328	50	0.33939	0.18997	2.47663
4	45,595,348	46,498,903	50	0.34743	0.18997	2.60988
4	45,631,328	46,612,475	50	0.34164	0.18997	2.51402
4	46,096,258	46,654,884	50	0.36858	0.18997	2.96048
4	46,106,403	46,942,855	50	0.35063	0.18997	2.66305
4	46,278,330	47,284,235	50	0.38155	0.18997	3.17566
4	46,547,746	47,495,562	50	0.40059	0.18997	3.49117
4	46,612,516	47,719,996	50	0.40666	0.18997	3.59181
4	46,654,931	47,760,499	50	0.36996	0.18997	2.98352
4	46,942,876	47,972,989	50	0.36434	0.18997	2.89027
4	47,284,238	48,202,260	50	0.35646	0.18997	2.75975
4	47,495,570	48,520,940	50	0.33799	0.18997	2.45356
4	47,730,577	48,610,450	50	0.30623	0.18997	1.92714
4	47,760,500	48,932,254	50	0.351	0.18997	2.66926
4	47,973,091	49,256,579	50	0.35332	0.18997	2.70767
4	48,245,926	49,259,779	50	0.3511	0.18997	2.67085
4	48,520,948	49,267,999	50	0.36266	0.18997	2.86253
4	48,684,456	49,654,458	50	0.34373	0.18997	2.54864
4	48,932,262	49,712,035	50	0.30116	0.18997	1.84305
4	49,256,583	49,875,948	50	0.26318	0.18997	1.21346
4	49,259,780	50,004,758	50	0.24662	0.18997	0.93904
4	49,268,000	50,123,324	50	0.22962	0.18997	0.65714
4	49,658,386	50,192,412	50	0.27313	0.18997	1.37839
4	49,742,793	50,686,957	50	0.29838	0.18997	1.79697
4	49,875,967	50,837,947	50	0.33438	0.18997	2.39367
4	50,004,778	50,921,378	50	0.34705	0.18997	2.60378
4	50,123,339	51,083,084	50	0.37557	0.18997	3.07655
4	50,192,413	51,238,198	50	0.31977	0.18997	2.15153
4	50,687,077	52,033,692	50	0.29176	0.18997	1.6873
4	50,837,948	52,201,490	50	0.28679	0.18997	1.60483
4	50,921,382	52,202,191	50	0.23912	0.18997	0.8147
4	51,083,110	52,227,565	50	0.23196	0.18997	0.69608
4	51,326,274	52,268,816	50	0.27575	0.18997	1.4218
4	52,033,697	52,489,461	50	0.29878	0.18997	1.80365
4	52,201,782	52,587,136	50	0.30318	0.18997	1.87659
4	52,203,611	52,952,676	50	0.34979	0.18997	2.64909
4	52,227,567	52,990,499	50	0.36224	0.18997	2.85546
4	52,268,817	53,074,553	50	0.37817	0.18997	3.11964
4	52,489,474	53,450,855	50	0.36351	0.18997	2.87664
4	52,587,195	53,836,893	50	0.3306	0.18997	2.33103
4	52,962,927	54,021,216	50	0.32332	0.18997	2.21036
4	53,047,944	54,230,547	50	0.29835	0.18997	1.79655
4	53,298,844	54,250,697	50	0.27058	0.18997	1.33611
4	53,450,856	54,321,663	50	0.27835	0.18997	1.46489
4	53,836,897	54,397,820	50	0.3126	0.18997	2.03277
4	54,021,229	54,463,116	50	0.30345	0.18997	1.88095
4	54,230,548	54,699,498	50	0.3194	0.18997	2.14539
4	54,250,698	54,949,105	50	0.35523	0.18997	2.73926
4	54,321,683	55,419,386	50	0.35706	0.18997	2.76971
4	54,397,862	55,651,729	50	0.33328	0.18997	2.37544
4	54,578,555	56,044,887	50	0.34016	0.18997	2.48953
4	54,701,385	56,146,870	50	0.3402	0.18997	2.49026
4	54,949,124	56,304,432	50	0.30537	0.18997	1.91289
4	55,419,403	56,335,303	50	0.30064	0.18997	1.83437
4	55,651,756	56,467,998	50	0.29628	0.18997	1.76211
4	56,059,468	56,487,501	50	0.28972	0.18997	1.65343
4	56,148,724	56,541,916	50	0.28278	0.18997	1.53834
4	56,304,452	56,619,138	50	0.27151	0.18997	1.3516
4	56,352,873	56,946,709	50	0.2621	0.18997	1.19558
4	56,468,146	57,596,758	50	0.29553	0.18997	1.74972
4	56,506,153	57,670,348	50	0.32776	0.18997	2.28397
4	56,543,310	57,789,271	50	0.3167	0.18997	2.10067
4	56,639,580	57,837,684	50	0.33543	0.18997	2.41109
4	56,954,183	57,880,133	50	0.30527	0.18997	1.9112
4	57,598,673	57,930,273	50	0.29543	0.18997	1.74817
4	57,670,349	57,952,352	50	0.26896	0.18997	1.3093
4	57,789,481	58,011,059	50	0.25732	0.18997	1.11639
4	57,837,685	58,113,448	50	0.26762	0.18997	1.28705
4	57,880,172	58,169,828	50	0.28707	0.18997	1.60959
4	57,930,299	58,259,462	50	0.29314	0.18997	1.71012
4	57,955,328	58,446,804	50	0.29559	0.18997	1.7507
4	58,024,330	58,514,003	50	0.31561	0.18997	2.08253
4	58,113,454	58,670,038	50	0.30865	0.18997	1.9673
4	58,169,843	58,857,804	50	0.31234	0.18997	2.02843
4	58,259,613	58,950,561	50	0.30366	0.18997	1.88458
4	58,446,845	59,372,747	50	0.31792	0.18997	2.12092
4	58,514,004	59,673,177	50	0.33926	0.18997	2.47466
4	58,787,575	59,673,288	50	0.3519	0.18997	2.68407
4	58,910,393	59,802,145	50	0.36077	0.18997	2.8311
4	59,011,205	59,821,367	50	0.36873	0.18997	2.96318
4	59,430,438	59,840,518	50	0.35306	0.18997	2.70341
4	59,673,195	60,068,631	50	0.32761	0.18997	2.28152
4	59,673,327	60,134,089	50	0.29068	0.18997	1.66929
4	59,802,146	60,198,834	50	0.30921	0.18997	1.97645
4	59,821,398	60,611,946	50	0.30552	0.18997	1.91542
4	59,854,693	61,180,002	49	0.30057	0.18617	1.93227
4	60,068,633	61,285,116	49	0.31595	0.18617	2.19203
4	60,134,102	61,390,976	49	0.34511	0.18617	2.68445
4	60,198,835	61,468,083	48	0.30823	0.18237	2.16685
4	60,720,641	61,485,276	48	0.30611	0.18237	2.13031
4	61,180,029	61,538,998	49	0.34868	0.18617	2.74479
4	61,285,119	61,565,084	49	0.34518	0.18617	2.68577
4	61,391,022	61,648,188	49	0.33902	0.18617	2.58172
4	61,468,824	61,652,331	50	0.347	0.18997	2.60296
4	61,486,008	61,679,680	48	0.33252	0.18237	2.58504
4	61,539,004	61,680,497	48	0.30702	0.18237	2.14611
4	61,565,087	61,705,099	48	0.29558	0.18237	1.94902
4	61,648,214	61,748,359	48	0.24906	0.18237	1.14823
4	61,657,487	61,887,676	48	0.24923	0.18237	1.15106
4	61,679,684	61,948,913	50	0.26588	0.18997	1.25833
4	61,690,309	61,971,408	50	0.26835	0.18997	1.29916
4	61,705,115	62,012,226	50	0.27681	0.18997	1.43952
4	61,759,936	62,176,235	50	0.32915	0.18997	2.30704
4	61,907,160	62,243,640	50	0.35207	0.18997	2.68702
4	61,948,922	62,394,234	50	0.37011	0.18997	2.98604
4	61,975,995	62,609,215	50	0.35724	0.18997	2.77261
4	62,069,313	62,694,533	50	0.33155	0.18997	2.34689
4	62,176,261	62,916,264	50	0.30311	0.18997	1.87546
4	62,333,867	63,060,949	50	0.31441	0.18997	2.06274
4	62,394,253	63,083,713	50	0.29365	0.18997	1.71866
4	62,609,222	63,165,887	50	0.28845	0.18997	1.6324
4	62,740,918	63,297,092	50	0.28334	0.18997	1.54771
4	63,017,220	63,341,951	50	0.26096	0.18997	1.17666
4	63,060,984	63,342,052	50	0.26269	0.18997	1.20538
4	63,089,577	63,358,541	50	0.24211	0.18997	0.86429
4	63,244,326	63,358,591	50	0.23992	0.18997	0.82799
4	63,297,093	63,358,717	50	0.22803	0.18997	0.63086
4	63,341,954	63,359,321	50	0.24252	0.18997	0.87113
4	63,342,053	63,442,997	50	0.23994	0.18997	0.82824
4	63,358,543	63,473,278	50	0.27889	0.18997	1.47394
4	63,358,592	63,571,717	50	0.28997	0.18997	1.65758
4	63,358,739	63,668,819	50	0.35069	0.18997	2.6641
4	63,359,328	63,793,048	50	0.39379	0.18997	3.37847
4	63,443,028	63,844,005	50	0.4027	0.18997	3.52611
4	63,473,279	64,022,769	50	0.35979	0.18997	2.81493
4	63,571,720	64,081,788	50	0.37436	0.18997	3.0565
4	63,668,820	64,088,340	50	0.34108	0.18997	2.50484
4	63,793,055	64,112,576	50	0.29919	0.18997	1.81049
4	63,844,081	64,274,520	50	0.28704	0.18997	1.60899
4	64,038,489	64,452,404	50	0.32542	0.18997	2.24519
4	64,081,847	64,501,301	50	0.31179	0.18997	2.01923
4	64,088,353	64,665,498	48	0.28634	0.18237	1.78996
4	64,123,021	64,691,582	48	0.29469	0.18237	1.93378
4	64,274,523	64,787,535	48	0.27782	0.18237	1.64338
4	64,461,771	64,953,667	48	0.27014	0.18237	1.51111
4	64,501,304	65,022,943	48	0.24235	0.18237	1.03266
4	64,665,499	65,096,814	50	0.25009	0.18997	0.99648
4	64,691,591	65,110,139	50	0.23465	0.18997	0.74063
4	64,791,127	65,110,302	50	0.24669	0.18997	0.9401
4	64,973,976	65,175,951	50	0.24122	0.18997	0.84947
4	65,023,064	65,208,720	50	0.26243	0.18997	1.20107
4	65,100,271	65,335,036	50	0.28055	0.18997	1.5015
4	65,110,272	65,432,888	50	0.30841	0.18997	1.96318
4	65,110,325	65,815,453	50	0.30796	0.18997	1.95583
4	65,175,967	65,970,443	50	0.31314	0.18997	2.04161
4	65,294,211	66,120,704	50	0.30937	0.18997	1.97924
4	65,335,074	66,249,628	50	0.32361	0.18997	2.21517
4	65,432,894	66,511,236	50	0.33907	0.18997	2.47139
4	65,815,468	66,549,344	50	0.34838	0.18997	2.62571
4	65,970,468	66,691,381	50	0.35241	0.18997	2.69263
4	66,120,713	66,787,208	50	0.36154	0.18997	2.844
4	66,249,635	66,809,722	50	0.35846	0.18997	2.79294
4	66,511,417	66,882,753	50	0.33128	0.18997	2.34238
4	66,549,346	66,918,316	50	0.30834	0.18997	1.96211
4	66,691,392	66,951,725	50	0.3149	0.18997	2.07082
4	66,787,248	67,135,425	50	0.31082	0.18997	2.00315
4	66,882,673	67,238,470	50	0.29909	0.18997	1.80875
4	66,882,754	67,381,738	50	0.3114	0.18997	2.01275
4	66,918,318	67,615,896	50	0.31061	0.18997	1.99965
4	66,965,510	67,803,436	50	0.28928	0.18997	1.64617
4	67,138,200	67,984,223	50	0.30227	0.18997	1.86141
4	67,282,792	68,008,125	50	0.34459	0.18997	2.56297
4	67,547,898	68,100,347	50	0.35832	0.18997	2.79052
4	67,615,911	68,187,414	50	0.38444	0.18997	3.2235
4	67,803,437	68,272,589	50	0.40881	0.18997	3.62748
4	67,991,839	68,369,213	50	0.38523	0.18997	3.2366
4	68,008,146	68,726,573	50	0.34939	0.18997	2.64258
4	68,100,348	68,770,294	50	0.34393	0.18997	2.55196
4	68,187,493	68,795,016	50	0.30835	0.18997	1.9622
4	68,341,125	68,830,447	50	0.30279	0.18997	1.87017
4	68,440,233	68,914,885	50	0.33815	0.18997	2.45615
4	68,747,065	69,174,164	50	0.34703	0.18997	2.60339
4	68,773,353	69,308,576	50	0.36083	0.18997	2.83218
4	68,795,021	69,437,285	50	0.36566	0.18997	2.91217
4	68,830,480	69,670,886	50	0.36308	0.18997	2.86942
4	69,037,809	70,000,684	50	0.34573	0.18997	2.58189
4	69,174,192	70,055,037	50	0.33427	0.18997	2.39197
4	69,313,155	70,201,795	50	0.29745	0.18997	1.7816
4	69,517,780	70,258,123	50	0.31546	0.18997	2.08008
4	69,673,575	70,277,055	50	0.31931	0.18997	2.14393
4	70,000,685	70,425,392	50	0.34334	0.18997	2.54219
4	70,066,767	70,501,372	50	0.35081	0.18997	2.66599
4	70,201,797	70,593,766	50	0.36164	0.18997	2.84552
4	70,268,684	70,791,406	49	0.34528	0.18617	2.68734
4	70,277,063	70,875,841	49	0.33798	0.18617	2.56407
4	70,461,106	70,965,868	49	0.31364	0.18617	2.153
4	70,513,635	71,092,496	49	0.32246	0.18617	2.3019
4	70,593,782	71,121,875	49	0.35521	0.18617	2.85513
4	70,791,417	71,207,160	50	0.37375	0.18997	3.04639
4	70,876,488	71,259,017	50	0.36462	0.18997	2.89491
4	71,034,242	71,279,442	50	0.38143	0.18997	3.17366
4	71,092,516	71,335,580	50	0.37817	0.18997	3.11959
4	71,121,876	71,371,140	50	0.35714	0.18997	2.77097
4	71,207,163	71,385,898	50	0.33195	0.18997	2.3535
4	71,259,019	71,421,074	50	0.33144	0.18997	2.34494
4	71,279,452	71,434,349	50	0.29481	0.18997	1.73775
4	71,335,581	71,481,540	50	0.27207	0.18997	1.36092
4	71,373,280	71,511,473	50	0.2941	0.18997	1.72612
4	71,385,932	71,583,280	50	0.32961	0.18997	2.31467
4	71,421,078	71,634,650	50	0.32452	0.18997	2.23033
4	71,441,579	71,773,460	50	0.35917	0.18997	2.80468
4	71,481,549	71,835,970	50	0.3878	0.18997	3.27929
4	71,511,482	71,881,612	50	0.37565	0.18997	3.07788
4	71,583,296	72,022,838	50	0.33811	0.18997	2.45548
4	71,638,659	72,058,324	50	0.34374	0.18997	2.54883
4	71,776,142	72,112,904	50	0.35099	0.18997	2.66906
4	71,838,055	103,781	50	0.31807	0.18997	2.12338
4	71,940,049	266,977	50	0.29649	0.18997	1.76565
4	72,022,924	314,112	50	0.30177	0.18997	1.85312
4	72,104,615	314,269	50	0.30807	0.18997	1.95762
4	72,123,794	349,003	50	0.31449	0.18997	2.06397
5	103,791	395,981	50	0.30637	0.18997	1.9295
5	267,910	508,949	50	0.33511	0.18997	2.40583
5	314,113	559,405	50	0.3493	0.18997	2.64103
5	321,478	577,088	50	0.35952	0.18997	2.81043
5	349,050	602,190	50	0.3298	0.18997	2.31777
5	396,005	643,166	50	0.356	0.18997	2.75202
5	508,950	712,100	50	0.35252	0.18997	2.69443
5	559,447	804,048	50	0.33442	0.18997	2.39439
5	595,740	1,009,409	50	0.29809	0.18997	1.79221
5	602,218	1,019,921	50	0.31723	0.18997	2.10946
5	645,599	1,071,312	50	0.29069	0.18997	1.66951
5	725,957	1,106,539	50	0.27892	0.18997	1.47444
5	804,080	1,112,917	50	0.3024	0.18997	1.86358
5	1,009,411	1,113,767	50	0.33174	0.18997	2.35001
5	1,019,959	1,121,177	50	0.30205	0.18997	1.85786
5	1,086,875	1,178,053	50	0.33205	0.18997	2.35511
5	1,106,554	1,253,065	50	0.33385	0.18997	2.38496
5	1,112,928	1,320,235	50	0.30848	0.18997	1.96445
5	1,113,775	1,348,116	50	0.31471	0.18997	2.06775
5	1,121,178	1,378,858	50	0.31588	0.18997	2.08701
5	1,245,817	1,405,510	50	0.31188	0.18997	2.02072
5	1,253,076	1,446,671	50	0.30373	0.18997	1.88563
5	1,320,251	1,577,490	50	0.31849	0.18997	2.13035
5	1,348,717	1,626,291	50	0.311	0.18997	2.0061
5	1,378,871	1,861,404	50	0.34322	0.18997	2.54024
5	1,405,545	1,902,433	50	0.35759	0.18997	2.77852
5	1,446,713	1,950,408	50	0.35222	0.18997	2.68936
5	1,578,037	2,160,254	50	0.35843	0.18997	2.79235
5	1,626,316	2,226,709	50	0.33856	0.18997	2.46302
5	1,862,323	2,573,809	50	0.31783	0.18997	2.11934
5	1,942,816	2,872,275	50	0.29965	0.18997	1.81799
5	2,047,540	3,020,469	50	0.30405	0.18997	1.8909
5	2,189,150	3,094,698	50	0.30111	0.18997	1.84215
5	2,261,462	3,125,761	50	0.30118	0.18997	1.84341
5	2,573,810	3,171,426	50	0.32664	0.18997	2.26544
5	2,876,791	3,215,521	50	0.35889	0.18997	2.79998
5	3,020,471	3,236,614	50	0.39367	0.18997	3.3765
5	3,094,699	3,244,349	50	0.39529	0.18997	3.40337
5	3,125,773	3,372,574	50	0.41139	0.18997	3.67029
5	3,171,427	3,410,621	50	0.37964	0.18997	3.14389
5	3,215,537	3,452,643	50	0.36556	0.18997	2.91057
5	3,236,615	3,516,867	50	0.36054	0.18997	2.82735
5	3,244,383	3,532,542	50	0.33455	0.18997	2.39651
5	3,372,575	3,538,399	50	0.30309	0.18997	1.87498
5	3,410,658	3,586,360	50	0.30557	0.18997	1.91621
5	3,452,655	3,684,733	50	0.29683	0.18997	1.77129
5	3,521,045	3,704,400	50	0.28251	0.18997	1.53389
5	3,532,553	3,793,363	50	0.29268	0.18997	1.70255
5	3,552,702	3,816,926	50	0.33369	0.18997	2.38229
5	3,622,514	3,816,983	50	0.36153	0.18997	2.84383
5	3,684,736	3,887,008	50	0.36074	0.18997	2.83062
5	3,704,415	4,040,792	50	0.37277	0.18997	3.03009
5	3,793,385	4,058,902	50	0.37138	0.18997	3.00711
5	3,816,929	4,083,322	50	0.3838	0.18997	3.21297
5	3,834,194	4,252,195	50	0.36563	0.18997	2.91167
5	3,903,730	4,307,419	50	0.3526	0.18997	2.69567
5	4,040,840	4,441,012	50	0.29256	0.18997	1.70055
5	4,058,979	4,764,799	50	0.29172	0.18997	1.68652
5	4,083,348	4,800,883	50	0.2878	0.18997	1.6217
5	4,252,197	4,800,947	50	0.30724	0.18997	1.94384
5	4,307,467	4,803,777	50	0.29344	0.18997	1.71502
5	4,540,110	4,843,099	50	0.34036	0.18997	2.4929
5	4,764,823	4,908,667	50	0.35199	0.18997	2.68559
5	4,800,912	5,003,588	50	0.33327	0.18997	2.37525
5	4,803,185	5,181,927	50	0.29879	0.18997	1.80382
5	4,803,783	5,203,299	50	0.29816	0.18997	1.79334
5	4,843,102	5,231,753	50	0.26294	0.18997	1.20961
5	4,973,972	5,340,333	50	0.26495	0.18997	1.24284
5	5,003,652	5,340,881	50	0.24906	0.18997	0.97941
5	5,181,958	5,352,098	50	0.24766	0.18997	0.95626
5	5,203,305	5,353,417	50	0.2611	0.18997	1.17899
5	5,233,117	5,353,825	50	0.25806	0.18997	1.12873
5	5,340,387	5,363,487	50	0.22777	0.18997	0.62658
5	5,340,898	5,374,875	50	0.23017	0.18997	0.66634
5	5,352,114	5,408,340	50	0.24382	0.18997	0.89256
5	5,353,418	5,502,029	50	0.2428	0.18997	0.87575
5	5,353,842	5,626,940	50	0.27304	0.18997	1.37691
5	5,363,611	5,770,042	50	0.32297	0.18997	2.20461
5	5,374,878	5,891,744	50	0.36531	0.18997	2.90643
5	5,433,217	5,942,317	50	0.36601	0.18997	2.91793
5	5,502,097	6,089,145	50	0.34007	0.18997	2.48795
5	5,683,725	6,137,166	50	0.3407	0.18997	2.49853
5	5,770,103	6,231,791	50	0.3199	0.18997	2.15376
5	5,891,753	6,374,066	50	0.28601	0.18997	1.59191
5	5,942,347	6,401,851	50	0.27301	0.18997	1.37649
5	6,089,147	6,405,879	50	0.31052	0.18997	1.99821
5	6,137,190	6,514,676	50	0.29956	0.18997	1.81656
5	6,231,840	6,563,196	50	0.31257	0.18997	2.03216
5	6,374,104	6,594,638	50	0.32412	0.18997	2.22359
5	6,402,976	6,633,908	50	0.34941	0.18997	2.64289
5	6,417,708	6,636,605	50	0.35292	0.18997	2.70099
5	6,514,748	6,686,179	50	0.36894	0.18997	2.96667
5	6,567,417	6,732,317	50	0.36899	0.18997	2.96748
5	6,594,688	6,805,830	50	0.37633	0.18997	3.08909
5	6,634,010	6,829,107	50	0.35365	0.18997	2.71321
5	6,637,230	6,829,254	50	0.35293	0.18997	2.70116
5	6,686,197	6,933,603	50	0.32222	0.18997	2.19211
5	6,732,332	6,941,210	50	0.31232	0.18997	2.02798
5	6,807,473	7,011,518	50	0.32969	0.18997	2.31596
5	6,829,108	7,024,647	50	0.34814	0.18997	2.6218
5	6,829,255	7,201,042	50	0.35962	0.18997	2.81217
5	6,933,640	7,220,104	50	0.4038	0.18997	3.54443
5	6,941,235	7,240,015	50	0.42107	0.18997	3.83064	Balancing
5	7,011,534	7,394,649	50	0.39148	0.18997	3.34026
5	7,024,671	7,476,254	50	0.37697	0.18997	3.0997
5	7,201,073	7,661,368	50	0.37151	0.18997	3.00925
5	7,220,117	8,135,306	50	0.35192	0.18997	2.68452
5	7,335,016	8,224,495	50	0.32587	0.18997	2.25263
5	7,394,661	8,480,668	50	0.32551	0.18997	2.24672
5	7,586,276	8,538,867	50	0.34446	0.18997	2.56083
5	7,661,380	8,550,435	50	0.35053	0.18997	2.66145
5	8,164,817	8,551,263	50	0.34787	0.18997	2.61727
5	8,224,503	8,556,860	50	0.35106	0.18997	2.67024
5	8,496,614	8,977,872	50	0.33711	0.18997	2.439
5	8,538,868	9,146,889	50	0.32074	0.18997	2.16764
5	8,550,438	9,153,977	50	0.30525	0.18997	1.91089
5	8,551,264	9,179,010	50	0.297	0.18997	1.77419
5	8,747,939	9,454,319	50	0.3109	0.18997	2.00447
5	8,977,888	9,542,297	50	0.32267	0.18997	2.19954
5	9,146,891	10,006,269	50	0.30306	0.18997	1.8745
5	9,153,981	10,315,623	50	0.28839	0.18997	1.63142
5	9,179,055	10,621,625	50	0.27344	0.18997	1.38356
5	9,456,095	10,774,753	50	0.25396	0.18997	1.06069
5	9,542,309	10,791,423	50	0.24204	0.18997	0.86312
5	10,096,192	10,829,209	50	0.23133	0.18997	0.6855
[truncated: 2,727 more rows]
